# Supplementary material for: Probabilistic analysis of a concrete column in an aggressive soil environment
Source: PLoS One. 2019 Mar 7;14(3):e0212902. doi: 10.1371/journal.pone.0212902 (PMC6407909; doi:10.1371/journal.pone.0212902)
Supplement: S1 File — (PDE) [file pone.0212902.s001.pde]

{  FICK.PDE}
title "1-D Fick's equation"
coordinates
   cylinder1('r')
variables
    c (1)
definitions
    ks0 = 3.09*10^(-6) 
	alpha = 2.017 
    Kth = 0.25 
    d=1-r/0.4
    ksr = if c>Kth then alpha*ks0 else ks0
initial values
    c = 0
equations
    c : dr(dr(c))*ksr=dt(c)
boundaries
    region 1
        start(0) 
			point natural(c)=0
        line to (0.4) 
			point value(c)=2.3027{1.0951 dla 10%, oraz 2.3027 dla 20%}
{plots
	elevation(c) from (0.5) to (0) as "c"}
time 0  to 30*15 
plots
     for t= 0 by 30 to endtime
        elevation(c) from (0) to (0.4) as "c"        
		elevation(ksr) from (0) to (0.4) as "ksr"
		elevation(d) from (0) to (0.4) as "d"
table(ksr)
