# Supplementary material for: Probabilistic analysis of a concrete column in an aggressive soil environment
Source: PLoS One. 2019 Mar 7;14(3):e0212902. doi: 10.1371/journal.pone.0212902 (PMC6407909; doi:10.1371/journal.pone.0212902)
Supplement: S2 File — (NB) [file pone.0212902.s002.nb]

(* Content-type: application/vnd.wolfram.mathematica *)

(*** Wolfram Notebook File ***)
(* http://www.wolfram.com/nb *)

(* CreatedBy='Mathematica 8.0' *)

(*CacheID: 234*)
(* Internal cache information:
NotebookFileLineBreakTest
NotebookFileLineBreakTest
NotebookDataPosition[       157,          7]
NotebookDataLength[    826582,      22506]
NotebookOptionsPosition[    820224,      22303]
NotebookOutlinePosition[    820687,      22320]
CellTagsIndexPosition[    820644,      22317]
WindowFrame->Normal*)

(* Beginning of Notebook Content *)
Notebook[{

Cell[CellGroupData[{
Cell["\<\
Experiment - concrete column in an aggressive soil environment\
\>", "Title",
 CellChangeTimes->{{3.6732423415792837`*^9, 3.6732423583857183`*^9}, {
  3.75076517771875*^9, 3.7507652156875*^9}}],

Cell[CellGroupData[{

Cell["p-y calculation", "Section",
 CellChangeTimes->{{3.673537706734375*^9, 3.673537718296875*^9}, {
  3.75076511390625*^9, 3.75076512*^9}}],

Cell[BoxData[{
 RowBox[{
  RowBox[{
   RowBox[{"Gauss1D", "[", 
    RowBox[{"x_", ",", "Tetax_"}], "]"}], ":=", 
   RowBox[{"Exp", "[", 
    RowBox[{
     RowBox[{"-", "Pi"}], " ", 
     RowBox[{
      RowBox[{"(", 
       RowBox[{"x", "/", "Tetax"}], ")"}], "^", "2"}]}], "]"}]}], ";", 
  RowBox[{"(*", 
   RowBox[{"scale", " ", "function"}], "*)"}], "\n", 
  RowBox[{
   RowBox[{"kele", "[", 
    RowBox[{"Ebet_", ",", "Ipile_", ",", "dl_"}], "]"}], ":=", 
   RowBox[{"Ebet", " ", 
    RowBox[{"Ipile", "/", 
     RowBox[{"dl", "^", "3"}]}], " ", 
    RowBox[{"{", 
     RowBox[{
      RowBox[{"{", 
       RowBox[{"12", ",", 
        RowBox[{"6", " ", "dl"}], ",", 
        RowBox[{"-", "12"}], ",", 
        RowBox[{"6", " ", "dl"}]}], "}"}], ",", 
      RowBox[{"{", 
       RowBox[{
        RowBox[{"6", " ", "dl"}], ",", 
        RowBox[{"4", " ", 
         RowBox[{"dl", "^", "2"}]}], ",", 
        RowBox[{
         RowBox[{"-", "6"}], " ", "dl"}], ",", 
        RowBox[{"2", " ", 
         RowBox[{"dl", "^", "2"}]}]}], "}"}], ",", 
      RowBox[{"{", 
       RowBox[{
        RowBox[{"-", "12"}], ",", 
        RowBox[{
         RowBox[{"-", "6"}], " ", "dl"}], ",", "12", ",", 
        RowBox[{
         RowBox[{"-", "6"}], " ", "dl"}]}], "}"}], ",", 
      RowBox[{"{", 
       RowBox[{
        RowBox[{"6", " ", "dl"}], ",", 
        RowBox[{"2", " ", 
         RowBox[{"dl", "^", "2"}]}], ",", 
        RowBox[{
         RowBox[{"-", "6"}], " ", "dl"}], ",", 
        RowBox[{"4", " ", 
         RowBox[{"dl", "^", "2"}]}]}], "}"}]}], "}"}]}]}], ";"}], "\n", 
 RowBox[{
  RowBox[{
   RowBox[{"PutToKglob", "[", 
    RowBox[{"nr_", ",", "Ebet_", ",", "Ipile_", ",", "dl_"}], "]"}], ":=", 
   RowBox[{"Table", "[", 
    RowBox[{
     RowBox[{
      RowBox[{"Kglob", "[", 
       RowBox[{"[", 
        RowBox[{
         RowBox[{
          RowBox[{"2", " ", "nr"}], "-", "2", "+", "j"}], ",", 
         RowBox[{
          RowBox[{"2", " ", "nr"}], "-", "2", "+", "i"}]}], "]"}], "]"}], "=", 
      RowBox[{
       RowBox[{"Kglob", "[", 
        RowBox[{"[", 
         RowBox[{
          RowBox[{
           RowBox[{"2", " ", "nr"}], "-", "2", "+", "j"}], ",", 
          RowBox[{
           RowBox[{"2", " ", "nr"}], "-", "2", "+", "i"}]}], "]"}], "]"}], 
       "+", 
       RowBox[{
        RowBox[{"kele", "[", 
         RowBox[{"Ebet", ",", "Ipile", ",", "dl"}], "]"}], "[", 
        RowBox[{"[", 
         RowBox[{"j", ",", "i"}], "]"}], "]"}]}]}], ",", 
     RowBox[{"{", 
      RowBox[{"j", ",", "1", ",", "4"}], "}"}], ",", 
     RowBox[{"{", 
      RowBox[{"i", ",", "1", ",", "4"}], "}"}]}], "]"}]}], ";"}], "\n", 
 RowBox[{
  RowBox[{
   RowBox[{"Gp", "[", 
    RowBox[{"Gsrf_", 
     RowBox[{"(*", 
      RowBox[{"Stifness", " ", "on", " ", "surface", " ", "level"}], "*)"}], 
     ",", "z_", 
     RowBox[{"(*", "depth", "*)"}], ",", "k_", 
     RowBox[{"(*", "parameter", "*)"}], ",", "A_", 
     RowBox[{"(*", "parametr", "*)"}], ",", "sig_"}], 
    RowBox[{"(*", 
     RowBox[{"description", " ", "rand"}], "*)"}], "]"}], ":=", 
   RowBox[{"Gsrf", "+", 
    RowBox[{
     RowBox[{"(", 
      RowBox[{"A", " ", "z"}], ")"}], "^", "k"}], "+", 
    RowBox[{"sig", " ", 
     RowBox[{"los", "[", 
      RowBox[{"[", 
       RowBox[{"Round", "[", 
        RowBox[{
         RowBox[{"z", "/", "dl"}], "+", "1"}], "]"}], "]"}], "]"}], " ", 
     "Gsrf"}]}]}], ";"}], "\n", 
 RowBox[{
  RowBox[{
   RowBox[{"kz", "[", "z_", "]"}], ":=", 
   RowBox[{"Dpil", " ", 
    RowBox[{"Gp", "[", 
     RowBox[{"Gsrf", ",", "z", ",", "k", ",", "Awz", ",", "sig"}], "]"}]}]}], 
  ";"}], "\n", 
 RowBox[{
  RowBox[{
   RowBox[{"pu", "[", "z_", "]"}], ":=", 
   RowBox[{
    RowBox[{
     RowBox[{
      RowBox[{"(", 
       RowBox[{
        RowBox[{"(", 
         RowBox[{"1", "+", 
          RowBox[{"Sin", "[", 
           RowBox[{"fric", "+", 
            RowBox[{
             RowBox[{"Pi", "/", "180."}], " ", 
             RowBox[{"los", "[", 
              RowBox[{"[", 
               RowBox[{"Round", "[", 
                RowBox[{
                 RowBox[{"z", "/", "dl"}], "+", "1"}], "]"}], "]"}], 
              "]"}]}]}], "]"}]}], ")"}], "/", 
        RowBox[{"(", 
         RowBox[{"1", "-", 
          RowBox[{"Sin", "[", 
           RowBox[{"fric", "+", 
            RowBox[{
             RowBox[{"Pi", "/", "180."}], " ", 
             RowBox[{"los", "[", 
              RowBox[{"[", 
               RowBox[{"Round", "[", 
                RowBox[{
                 RowBox[{"z", "/", "dl"}], "+", "1"}], "]"}], "]"}], 
              "]"}]}]}], "]"}]}], ")"}]}], ")"}], "^", "2"}], " ", "gamma", 
     " ", "z"}], "+", 
    RowBox[{"10", "^", 
     RowBox[{"-", "20"}]}]}]}], ";"}], "\n", 
 RowBox[{
  RowBox[{
   RowBox[{"p", "[", 
    RowBox[{"z_", ",", "y_"}], "]"}], ":=", 
   RowBox[{"A", " ", 
    RowBox[{"pu", "[", "z", "]"}], " ", 
    RowBox[{"Tanh", "[", 
     RowBox[{
      RowBox[{"kz", "[", "z", "]"}], " ", 
      RowBox[{
       RowBox[{
        RowBox[{"y", "/", "A"}], "/", 
        RowBox[{"pu", "[", "z", "]"}]}], "/", "Dpil"}]}], "]"}]}]}], 
  ";"}], "\n", 
 RowBox[{
  RowBox[{"N1", "[", "s_", "]"}], ":=", 
  RowBox[{"1", "-", 
   RowBox[{"3", " ", 
    RowBox[{"s", "^", "2"}]}], "+", 
   RowBox[{"2", " ", 
    RowBox[{"s", "^", "3"}]}]}]}], "\n", 
 RowBox[{
  RowBox[{"N2", "[", 
   RowBox[{"s_", ",", "L_"}], "]"}], ":=", 
  RowBox[{"L", " ", 
   RowBox[{"(", 
    RowBox[{"s", "-", 
     RowBox[{"2", " ", 
      RowBox[{"s", "^", "2"}]}], "+", 
     RowBox[{"s", "^", "3"}]}], ")"}]}]}], "\n", 
 RowBox[{
  RowBox[{"N3", "[", "s_", "]"}], ":=", 
  RowBox[{
   RowBox[{"3", " ", 
    RowBox[{"s", "^", "2"}]}], "-", 
   RowBox[{"2", " ", 
    RowBox[{"s", "^", "3"}]}]}]}], "\n", 
 RowBox[{
  RowBox[{"N4", "[", 
   RowBox[{"s_", ",", "L_"}], "]"}], ":=", 
  RowBox[{"L", " ", 
   RowBox[{"(", 
    RowBox[{
     RowBox[{"-", 
      RowBox[{"s", "^", "2"}]}], "+", 
     RowBox[{"s", "^", "3"}]}], ")"}]}]}], "\n", 
 RowBox[{
  RowBox[{"v", "[", 
   RowBox[{"s_", 
    RowBox[{"(*", 
     RowBox[{
      RowBox[{"<", "0"}], ",", 
      RowBox[{"1", ">"}]}], "*)"}], ",", "L_", ",", "w1_", ",", "f1_", ",", 
    "w2_", ",", "f2_"}], "]"}], ":=", 
  RowBox[{
   RowBox[{"{", 
    RowBox[{
     RowBox[{"N1", "[", "s", "]"}], ",", 
     RowBox[{"N2", "[", 
      RowBox[{"s", ",", "L"}], "]"}], ",", 
     RowBox[{"N3", "[", "s", "]"}], ",", 
     RowBox[{"N4", "[", 
      RowBox[{"s", ",", "L"}], "]"}]}], "}"}], ".", 
   RowBox[{"{", 
    RowBox[{"w1", ",", "f1", ",", "w2", ",", "f2"}], "}"}]}]}], "\n", 
 RowBox[{
  RowBox[{"r", "[", 
   RowBox[{"s_", 
    RowBox[{"(*", 
     RowBox[{
      RowBox[{"<", "0"}], ",", 
      RowBox[{"1", ">"}]}], "*)"}], ",", "L_", ",", "w1_", ",", "f1_", ",", 
    "w2_", ",", "f2_"}], "]"}], ":=", 
  RowBox[{
   RowBox[{
    RowBox[{"{", 
     RowBox[{
      RowBox[{
       RowBox[{"-", "6"}], "+", 
       RowBox[{"12", " ", "s"}]}], ",", 
      RowBox[{"L", " ", 
       RowBox[{"(", 
        RowBox[{
         RowBox[{"-", "4"}], "+", 
         RowBox[{"6", " ", "s"}]}], ")"}]}], ",", 
      RowBox[{"6", "-", 
       RowBox[{"12", " ", "s"}]}], ",", 
      RowBox[{"L", " ", 
       RowBox[{"(", 
        RowBox[{
         RowBox[{"-", "2"}], "+", 
         RowBox[{"6", " ", "s"}]}], ")"}]}]}], "}"}], ".", 
    RowBox[{"{", 
     RowBox[{"w1", ",", "f1", ",", "w2", ",", "f2"}], "}"}]}], "/", 
   RowBox[{"L", "^", "2"}]}]}], "\n", 
 RowBox[{
  RowBox[{"M", "[", 
   RowBox[{"s_", 
    RowBox[{"(*", 
     RowBox[{
      RowBox[{"<", "0"}], ",", 
      RowBox[{"1", ">"}]}], "*)"}], ",", "L_", ",", "w1_", ",", "f1_", ",", 
    "w2_", ",", "f2_", ",", "Ebet_", ",", "Ipile_"}], "]"}], ":=", 
  RowBox[{
   RowBox[{
    RowBox[{"{", 
     RowBox[{
      RowBox[{
       RowBox[{"-", "6"}], "+", 
       RowBox[{"12", " ", "s"}]}], ",", 
      RowBox[{"L", " ", 
       RowBox[{"(", 
        RowBox[{
         RowBox[{"-", "4"}], "+", 
         RowBox[{"6", " ", "s"}]}], ")"}]}], ",", 
      RowBox[{"6", "-", 
       RowBox[{"12", " ", "s"}]}], ",", 
      RowBox[{"L", " ", 
       RowBox[{"(", 
        RowBox[{
         RowBox[{"-", "2"}], "+", 
         RowBox[{"6", " ", "s"}]}], ")"}]}]}], "}"}], ".", 
    RowBox[{"{", 
     RowBox[{"w1", ",", "f1", ",", "w2", ",", "f2"}], "}"}]}], " ", "Ebet", 
   " ", 
   RowBox[{"Ipile", "/", 
    RowBox[{"L", "^", "2"}]}]}]}], "\n", 
 RowBox[{
  RowBox[{"Q", "[", 
   RowBox[{"s_", 
    RowBox[{"(*", 
     RowBox[{
      RowBox[{"<", "0"}], ",", 
      RowBox[{"1", ">"}]}], "*)"}], ",", "L_", ",", "w1_", ",", "f1_", ",", 
    "w2_", ",", "f2_", ",", "Ebet_", ",", "Ipile_"}], "]"}], ":=", 
  RowBox[{
   RowBox[{
    RowBox[{"{", 
     RowBox[{
      RowBox[{"-", "12"}], ",", 
      RowBox[{
       RowBox[{"-", "6"}], " ", "L"}], ",", "12", ",", 
      RowBox[{
       RowBox[{"-", "6"}], " ", "L"}]}], "}"}], ".", 
    RowBox[{"{", 
     RowBox[{"w1", ",", "f1", ",", "w2", ",", "f2"}], "}"}]}], " ", "Ebet", 
   " ", 
   RowBox[{"Ipile", "/", 
    RowBox[{"L", "^", "3"}]}]}]}], "\n", 
 RowBox[{
  RowBox[{"Mel", "[", 
   RowBox[{"s_", ",", "i_"}], "]"}], ":=", 
  RowBox[{"M", "[", 
   RowBox[{"s", ",", "dl", ",", 
    RowBox[{"rozwf", "[", 
     RowBox[{"[", 
      RowBox[{
       RowBox[{"2", " ", 
        RowBox[{"(", 
         RowBox[{"i", "-", "1"}], ")"}]}], "+", "1"}], "]"}], "]"}], ",", 
    RowBox[{"rozwf", "[", 
     RowBox[{"[", 
      RowBox[{
       RowBox[{"2", " ", 
        RowBox[{"(", 
         RowBox[{"i", "-", "1"}], ")"}]}], "+", "2"}], "]"}], "]"}], ",", 
    RowBox[{"rozwf", "[", 
     RowBox[{"[", 
      RowBox[{
       RowBox[{"2", " ", 
        RowBox[{"(", 
         RowBox[{"i", "-", "1"}], ")"}]}], "+", "3"}], "]"}], "]"}], ",", 
    RowBox[{"rozwf", "[", 
     RowBox[{"[", 
      RowBox[{
       RowBox[{"2", " ", 
        RowBox[{"(", 
         RowBox[{"i", "-", "1"}], ")"}]}], "+", "4"}], "]"}], "]"}], ",", 
    "Ebet", ",", 
    RowBox[{"If", "[", 
     RowBox[{
      RowBox[{
       RowBox[{"(", 
        RowBox[{
         RowBox[{"(", "i", ")"}], " ", "dl"}], ")"}], "\[GreaterEqual]", 
       "zonecor"}], ",", "Ipilenor", ",", "Ipilecorr"}], "]"}]}], 
   "]"}]}], "\n", 
 RowBox[{
  RowBox[{"Qel", "[", 
   RowBox[{"s_", ",", "i_"}], "]"}], ":=", 
  RowBox[{"Q", "[", 
   RowBox[{"s", ",", "dl", ",", 
    RowBox[{"rozwf", "[", 
     RowBox[{"[", 
      RowBox[{
       RowBox[{"2", " ", 
        RowBox[{"(", 
         RowBox[{"i", "-", "1"}], ")"}]}], "+", "1"}], "]"}], "]"}], ",", 
    RowBox[{"rozwf", "[", 
     RowBox[{"[", 
      RowBox[{
       RowBox[{"2", " ", 
        RowBox[{"(", 
         RowBox[{"i", "-", "1"}], ")"}]}], "+", "2"}], "]"}], "]"}], ",", 
    RowBox[{"rozwf", "[", 
     RowBox[{"[", 
      RowBox[{
       RowBox[{"2", " ", 
        RowBox[{"(", 
         RowBox[{"i", "-", "1"}], ")"}]}], "+", "3"}], "]"}], "]"}], ",", 
    RowBox[{"rozwf", "[", 
     RowBox[{"[", 
      RowBox[{
       RowBox[{"2", " ", 
        RowBox[{"(", 
         RowBox[{"i", "-", "1"}], ")"}]}], "+", "4"}], "]"}], "]"}], ",", 
    "Ebet", ",", 
    RowBox[{"If", "[", 
     RowBox[{
      RowBox[{
       RowBox[{"(", 
        RowBox[{
         RowBox[{"(", "i", ")"}], " ", "dl"}], ")"}], "\[GreaterEqual]", 
       "zonecor"}], ",", "Ipilenor", ",", "Ipilecorr"}], "]"}]}], 
   "]"}]}], "\n", 
 RowBox[{
  RowBox[{"rel", "[", 
   RowBox[{"s_", ",", "i_"}], "]"}], ":=", 
  RowBox[{"r", "[", 
   RowBox[{"s", ",", "dl", ",", 
    RowBox[{"rozwf", "[", 
     RowBox[{"[", 
      RowBox[{
       RowBox[{"2", " ", 
        RowBox[{"(", 
         RowBox[{"i", "-", "1"}], ")"}]}], "+", "1"}], "]"}], "]"}], ",", 
    RowBox[{"rozwf", "[", 
     RowBox[{"[", 
      RowBox[{
       RowBox[{"2", " ", 
        RowBox[{"(", 
         RowBox[{"i", "-", "1"}], ")"}]}], "+", "2"}], "]"}], "]"}], ",", 
    RowBox[{"rozwf", "[", 
     RowBox[{"[", 
      RowBox[{
       RowBox[{"2", " ", 
        RowBox[{"(", 
         RowBox[{"i", "-", "1"}], ")"}]}], "+", "3"}], "]"}], "]"}], ",", 
    RowBox[{"rozwf", "[", 
     RowBox[{"[", 
      RowBox[{
       RowBox[{"2", " ", 
        RowBox[{"(", 
         RowBox[{"i", "-", "1"}], ")"}]}], "+", "4"}], "]"}], "]"}]}], 
   "]"}]}], "\n", 
 RowBox[{
  RowBox[{"vel", "[", 
   RowBox[{"s_", ",", "i_"}], "]"}], ":=", 
  RowBox[{"v", "[", 
   RowBox[{"s", ",", "dl", ",", 
    RowBox[{"rozwf", "[", 
     RowBox[{"[", 
      RowBox[{
       RowBox[{"2", " ", 
        RowBox[{"(", 
         RowBox[{"i", "-", "1"}], ")"}]}], "+", "1"}], "]"}], "]"}], ",", 
    RowBox[{"rozwf", "[", 
     RowBox[{"[", 
      RowBox[{
       RowBox[{"2", " ", 
        RowBox[{"(", 
         RowBox[{"i", "-", "1"}], ")"}]}], "+", "2"}], "]"}], "]"}], ",", 
    RowBox[{"rozwf", "[", 
     RowBox[{"[", 
      RowBox[{
       RowBox[{"2", " ", 
        RowBox[{"(", 
         RowBox[{"i", "-", "1"}], ")"}]}], "+", "3"}], "]"}], "]"}], ",", 
    RowBox[{"rozwf", "[", 
     RowBox[{"[", 
      RowBox[{
       RowBox[{"2", " ", 
        RowBox[{"(", 
         RowBox[{"i", "-", "1"}], ")"}]}], "+", "4"}], "]"}], "]"}]}], 
   "]"}]}], "\n", 
 RowBox[{
  RowBox[{"Mtot", "[", "x_", "]"}], ":=", 
  RowBox[{"Mel", "[", 
   RowBox[{
    RowBox[{
     RowBox[{"x", "/", "dl"}], "-", 
     RowBox[{"Floor", "[", 
      RowBox[{
       RowBox[{"(", "x", ")"}], "/", "dl"}], "]"}]}], ",", 
    RowBox[{
     RowBox[{"Floor", "[", 
      RowBox[{
       RowBox[{"(", "x", ")"}], "/", "dl"}], "]"}], "+", "1"}]}], 
   "]"}]}], "\n", 
 RowBox[{
  RowBox[{"Qtot", "[", "x_", "]"}], ":=", 
  RowBox[{"Qel", "[", 
   RowBox[{
    RowBox[{
     RowBox[{"x", "/", "dl"}], "-", 
     RowBox[{"Floor", "[", 
      RowBox[{
       RowBox[{"(", "x", ")"}], "/", "dl"}], "]"}]}], ",", 
    RowBox[{
     RowBox[{"Floor", "[", 
      RowBox[{
       RowBox[{"(", "x", ")"}], "/", "dl"}], "]"}], "+", "1"}]}], 
   "]"}]}], "\n", 
 RowBox[{
  RowBox[{"vtot", "[", "x_", "]"}], ":=", 
  RowBox[{"vel", "[", 
   RowBox[{
    RowBox[{
     RowBox[{"x", "/", "dl"}], "-", 
     RowBox[{"Floor", "[", 
      RowBox[{
       RowBox[{"(", "x", ")"}], "/", "dl"}], "]"}]}], ",", 
    RowBox[{
     RowBox[{"Floor", "[", 
      RowBox[{
       RowBox[{"(", "x", ")"}], "/", "dl"}], "]"}], "+", "1"}]}], 
   "]"}]}], "\n", 
 RowBox[{
  RowBox[{"rtot", "[", "x_", "]"}], ":=", 
  RowBox[{"rel", "[", 
   RowBox[{
    RowBox[{
     RowBox[{"x", "/", "dl"}], "-", 
     RowBox[{"Floor", "[", 
      RowBox[{
       RowBox[{"(", "x", ")"}], "/", "dl"}], "]"}]}], ",", 
    RowBox[{
     RowBox[{"Floor", "[", 
      RowBox[{
       RowBox[{"(", "x", ")"}], "/", "dl"}], "]"}], "+", "1"}]}], 
   "]"}]}]}], "Input",
 CellChangeTimes->{{3.673462551389168*^9, 3.67346255138999*^9}, {
   3.7507908100657253`*^9, 3.7507908607837963`*^9}, 3.7507909531015396`*^9}],

Cell[BoxData[{
 RowBox[{
  RowBox[{
   RowBox[{"FORCE", "=", "50"}], ";"}], 
  RowBox[{"(*", 
   RowBox[{"force", " ", "in", " ", "head", " ", "of", " ", "column"}], 
   "*)"}]}], "\[IndentingNewLine]", 
 RowBox[{
  RowBox[{
   RowBox[{"zonecor", "=", "5"}], ";"}], 
  RowBox[{"(*", 
   RowBox[{"m", " ", "zone", " ", "corroded"}], 
   "*)"}]}], "\[IndentingNewLine]", 
 RowBox[{
  RowBox[{"Ebet", "=", 
   RowBox[{"30", " ", 
    RowBox[{"10", "^", "6"}]}]}], 
  RowBox[{"(*", 
   RowBox[{
   "kPa", " ", "modulus", " ", "of", " ", "elasticity", " ", "of", " ", 
    "column"}], "*)"}], ";"}], "\n", 
 RowBox[{
  RowBox[{
   RowBox[{"Dpil", "=", "0.40"}], ";"}], 
  RowBox[{"(*", 
   RowBox[{"m", " ", "diameter", " ", "of", " ", "column"}], 
   "*)"}]}], "\[IndentingNewLine]", 
 RowBox[{
  RowBox[{
   RowBox[{"Ipilenor", "=", 
    RowBox[{"Pi", " ", 
     RowBox[{
      RowBox[{
       RowBox[{"(", 
        RowBox[{"Dpil", "/", "2"}], ")"}], "^", "4"}], "/", "4"}]}]}], ";"}], 
  
  RowBox[{"(*", 
   RowBox[{"inertia", " ", "of", " ", "column", " ", 
    RowBox[{"(", "pure", ")"}]}], "*)"}]}], "\[IndentingNewLine]", 
 RowBox[{
  RowBox[{"Gsrf", "=", "10000"}], ";"}], "\[IndentingNewLine]", 
 RowBox[{
  RowBox[{
   RowBox[{"Awz", "=", "100"}], ";"}], 
  RowBox[{"(*", "Awz", "*)"}]}], "\[IndentingNewLine]", 
 RowBox[{
  RowBox[{"k", "=", "1.2"}], ";"}], "\n", 
 RowBox[{
  RowBox[{"Ltot", "=", "10"}], ";", 
  RowBox[{"(*", 
   RowBox[{"m", " ", "length", " ", "of", " ", "column"}], "*)"}], 
  ";"}], "\n", 
 RowBox[{
  RowBox[{"ile", "=", "20"}], ";"}], "\n", 
 RowBox[{
  RowBox[{"fric", "=", 
   RowBox[{"30", " ", 
    RowBox[{"Pi", "/", "180."}]}]}], ";", 
  RowBox[{"gamma", "=", "20"}], ";", 
  RowBox[{"A", "=", "1."}], ";"}], "\n", 
 RowBox[{
  RowBox[{
   RowBox[{"sig", "=", "0.1"}], ";"}], 
  RowBox[{"(*", 
   RowBox[{"random", " ", "parameter", " ", "for", " ", "substrate"}], 
   "*)"}]}], "\[IndentingNewLine]", 
 RowBox[{
  RowBox[{"dl", "=", 
   RowBox[{"Ltot", "/", "ile"}]}], ";"}], "\n", 
 RowBox[{
  RowBox[{
   RowBox[{"rozmiarx", "=", "dl"}], ";"}], 
  RowBox[{"(*", 
   RowBox[{"element", " ", "length"}], "*)"}]}], "\[IndentingNewLine]", 
 RowBox[{
  RowBox[{
   RowBox[{"ilex", "=", 
    RowBox[{"ile", "+", "2"}]}], ";"}], 
  RowBox[{"(*", 
   RowBox[{"number", " ", "of", " ", "elements"}], 
   "*)"}]}], "\[IndentingNewLine]", 
 RowBox[{
  RowBox[{"WspXMid", "=", 
   RowBox[{"Table", "[", 
    RowBox[{
     RowBox[{"rozmiarx", " ", 
      RowBox[{"(", 
       RowBox[{"ix", "-", 
        RowBox[{"1", "/", "2"}]}], ")"}]}], ",", 
     RowBox[{"{", 
      RowBox[{"ix", ",", "1", ",", "ilex"}], "}"}]}], "]"}]}], 
  ";"}], "\[IndentingNewLine]", 
 RowBox[{
  RowBox[{"TetaX", "=", 
   RowBox[{"N", "[", 
    RowBox[{"5", " ", "dl"}], "]"}]}], ";"}], "\n", 
 RowBox[{
  RowBox[{
   RowBox[{"Cov", "[", 
    RowBox[{"el1_", ",", "el2_", ",", "Tetax_"}], "]"}], ":=", 
   RowBox[{"Gauss1D", "[", 
    RowBox[{
     RowBox[{
      RowBox[{"WspXMid", "[", 
       RowBox[{"[", "el1", "]"}], "]"}], "-", 
      RowBox[{"WspXMid", "[", 
       RowBox[{"[", "el2", "]"}], "]"}]}], ",", "Tetax"}], "]"}]}], 
  RowBox[{"(*", 
   RowBox[{"scale", " ", "function"}], "*)"}]}], "\n", 
 RowBox[{
  RowBox[{"CovVector", "=", 
   RowBox[{"Table", "[", 
    RowBox[{
     RowBox[{"N", "[", 
      RowBox[{"Cov", "[", 
       RowBox[{"i", ",", "j", ",", "TetaX"}], "]"}], "]"}], ",", 
     RowBox[{"{", 
      RowBox[{"i", ",", "1", ",", "ilex"}], "}"}], ",", 
     RowBox[{"{", 
      RowBox[{"j", ",", "1", ",", "ilex"}], "}"}]}], "]"}]}], ";"}], "\n", 
 RowBox[{
  RowBox[{"LCovDistans", "=", 
   RowBox[{"CholeskyDecomposition", "[", "CovVector", "]"}]}], 
  ";"}]}], "Input",
 CellChangeTimes->{{3.673462567665001*^9, 3.673462576839077*^9}, {
   3.6734628325322323`*^9, 3.673462835472807*^9}, 3.6734628988548613`*^9, 
   3.67346749256695*^9, 3.673468357841469*^9, 3.673468663569363*^9, {
   3.75076525521875*^9, 3.750765452251738*^9}, {3.750790935867496*^9, 
   3.7507909446174726`*^9}},
 Background->RGBColor[1, 1, 0.85]],

Cell[BoxData[
 RowBox[{"Monitor", "[", "\[IndentingNewLine]", 
  RowBox[{
   RowBox[{"For", "[", 
    RowBox[{
     RowBox[{
      RowBox[{"cor", "=", "0"}], ";", 
      RowBox[{"MYMAX", "=", 
       RowBox[{"{", "}"}]}]}], ",", 
     RowBox[{"cor", "\[LessEqual]", "0.08"}], ",", 
     RowBox[{"cor", "=", 
      RowBox[{"cor", "+", "0.02"}]}], ",", "\[IndentingNewLine]", 
     RowBox[{"For", "[", 
      RowBox[{
       RowBox[{"zonecor", "=", "1"}], ",", 
       RowBox[{"zonecor", "\[LessEqual]", "5"}], ",", 
       RowBox[{"zonecor", "++"}], ",", "\[IndentingNewLine]", 
       RowBox[{"Do", "[", "\[IndentingNewLine]", 
        RowBox[{
         RowBox[{"Block", "[", "\[IndentingNewLine]", 
          RowBox[{
           RowBox[{"{", 
            RowBox[{"Ipilecorr", "=", 
             RowBox[{"Pi", " ", 
              RowBox[{
               RowBox[{
                RowBox[{"(", 
                 RowBox[{
                  RowBox[{"Dpil", "/", "2"}], "-", "cor"}], ")"}], "^", "4"}],
                "/", "4"}]}]}], "}"}], ",", 
           RowBox[{
            RowBox[{"los", "=", 
             RowBox[{
              RowBox[{"RandomVariate", "[", 
               RowBox[{
                RowBox[{"NormalDistribution", "[", 
                 RowBox[{"0", ",", "1"}], "]"}], ",", 
                RowBox[{"{", "ilex", "}"}]}], "]"}], ".", "LCovDistans"}]}], 
            ";", "\[IndentingNewLine]", 
            RowBox[{"Kglob", "=", 
             RowBox[{"Table", "[", 
              RowBox[{"0", ",", 
               RowBox[{"{", 
                RowBox[{"i", ",", "1", ",", 
                 RowBox[{
                  RowBox[{"ile", "*", "2"}], "+", "2"}]}], "}"}], ",", 
               RowBox[{"{", 
                RowBox[{"j", ",", "1", ",", 
                 RowBox[{
                  RowBox[{"ile", "*", "2"}], "+", "2"}]}], "}"}]}], "]"}]}], 
            ";", "\[IndentingNewLine]", 
            RowBox[{"Table", "[", 
             RowBox[{
              RowBox[{"PutToKglob", "[", 
               RowBox[{"wezelek", ",", "Ebet", ",", 
                RowBox[{"If", "[", 
                 RowBox[{
                  RowBox[{
                   RowBox[{"(", 
                    RowBox[{"wezelek", " ", "dl"}], ")"}], "\[GreaterEqual]", 
                   "zonecor"}], ",", "Ipilenor", ",", "Ipilecorr"}], "]"}], 
                ",", "dl"}], "]"}], ",", 
              RowBox[{"{", 
               RowBox[{"wezelek", ",", "1", ",", "ile"}], "}"}]}], "]"}], ";",
             "\[IndentingNewLine]", 
            RowBox[{"ufi", "=", 
             RowBox[{"Table", "[", 
              RowBox[{
               RowBox[{"w", "[", "i", "]"}], ",", 
               RowBox[{"{", 
                RowBox[{"i", ",", "1", ",", 
                 RowBox[{"Length", "[", "Kglob", "]"}]}], "}"}]}], "]"}]}], 
            ";", "\[IndentingNewLine]", 
            RowBox[{"iost", "=", 
             RowBox[{"Length", "[", "Kglob", "]"}]}], ";", 
            "\[IndentingNewLine]", 
            RowBox[{"ywst", "=", 
             RowBox[{"Flatten", "[", 
              RowBox[{"Table", "[", 
               RowBox[{
                RowBox[{"{", 
                 RowBox[{"0.01", ",", "0"}], "}"}], ",", 
                RowBox[{"{", 
                 RowBox[{"i", ",", "1", ",", "iost", ",", "2"}], "}"}]}], 
               "]"}], "]"}]}], ";", "\[IndentingNewLine]", 
            RowBox[{"FM", "=", 
             RowBox[{"Flatten", "[", 
              RowBox[{"Table", "[", 
               RowBox[{
                RowBox[{"{", 
                 RowBox[{
                  RowBox[{
                   RowBox[{"-", "dl"}], " ", 
                   RowBox[{
                    RowBox[{"p", "[", 
                    RowBox[{
                    RowBox[{"i", " ", 
                    RowBox[{"dl", "/", "2"}]}], ",", 
                    RowBox[{"ywst", "[", 
                    RowBox[{"[", "i", "]"}], "]"}]}], "]"}], "/", 
                    RowBox[{"ywst", "[", 
                    RowBox[{"[", "i", "]"}], "]"}]}], " ", 
                   RowBox[{"ufi", "[", 
                    RowBox[{"[", "i", "]"}], "]"}]}], ",", "0"}], "}"}], ",", 
                
                RowBox[{"{", 
                 RowBox[{"i", ",", "1", ",", "iost", ",", "2"}], "}"}]}], 
               "]"}], "]"}]}], ";", "\[IndentingNewLine]", 
            RowBox[{
             RowBox[{"FM", "[", 
              RowBox[{"[", "1", "]"}], "]"}], "=", 
             RowBox[{"FORCE", "+", 
              RowBox[{
               RowBox[{"FM", "[", 
                RowBox[{"[", "1", "]"}], "]"}], "/", "2"}]}]}], ";", 
            "\[IndentingNewLine]", 
            RowBox[{
             RowBox[{"FM", "[", 
              RowBox[{"[", 
               RowBox[{
                RowBox[{"Length", "[", "Kglob", "]"}], "-", "1"}], "]"}], 
              "]"}], "=", 
             RowBox[{
              RowBox[{"FM", "[", 
               RowBox[{"[", 
                RowBox[{
                 RowBox[{"Length", "[", "Kglob", "]"}], "-", "1"}], "]"}], 
               "]"}], "/", "2"}]}], ";", "\[IndentingNewLine]", 
            RowBox[{"row", "=", 
             RowBox[{"Table", "[", 
              RowBox[{
               RowBox[{
                RowBox[{
                 RowBox[{"(", 
                  RowBox[{"Kglob", ".", "ufi"}], ")"}], "[", 
                 RowBox[{"[", "i", "]"}], "]"}], "\[Equal]", 
                RowBox[{"FM", "[", 
                 RowBox[{"[", "i", "]"}], "]"}]}], ",", 
               RowBox[{"{", 
                RowBox[{"i", ",", "1", ",", 
                 RowBox[{"Length", "[", "Kglob", "]"}]}], "}"}]}], "]"}]}], 
            ";", "\[IndentingNewLine]", 
            RowBox[{"rez", "=", 
             RowBox[{"NSolve", "[", 
              RowBox[{"row", ",", "ufi", ",", "Reals", ",", 
               RowBox[{"WorkingPrecision", "\[Rule]", "5"}]}], "]"}]}], ";", 
            "\[IndentingNewLine]", 
            RowBox[{"rozwf", "=", 
             RowBox[{"Flatten", "[", 
              RowBox[{"ufi", "/.", "rez"}], "]"}]}], ";", 
            "\[IndentingNewLine]", 
            RowBox[{"ww", "=", 
             RowBox[{"Table", "[", 
              RowBox[{
               RowBox[{
                RowBox[{"Flatten", "[", 
                 RowBox[{"ufi", "/.", "rez"}], "]"}], "[", 
                RowBox[{"[", "i", "]"}], "]"}], ",", 
               RowBox[{"{", 
                RowBox[{"i", ",", "1", ",", 
                 RowBox[{"Length", "[", "Kglob", "]"}], ",", "2"}], "}"}]}], 
              "]"}]}], ";", "\[IndentingNewLine]", 
            RowBox[{"fi", "=", 
             RowBox[{"Table", "[", 
              RowBox[{
               RowBox[{
                RowBox[{"Flatten", "[", 
                 RowBox[{"ufi", "/.", "rez"}], "]"}], "[", 
                RowBox[{"[", "i", "]"}], "]"}], ",", 
               RowBox[{"{", 
                RowBox[{"i", ",", "2", ",", 
                 RowBox[{"Length", "[", "Kglob", "]"}], ",", "2"}], "}"}]}], 
              "]"}]}], ";", "\[IndentingNewLine]", 
            RowBox[{"FM", "=", 
             RowBox[{"Flatten", "[", 
              RowBox[{"Table", "[", 
               RowBox[{
                RowBox[{"{", 
                 RowBox[{
                  RowBox[{
                   RowBox[{"-", "dl"}], " ", 
                   RowBox[{
                    RowBox[{"p", "[", 
                    RowBox[{
                    RowBox[{"i", " ", 
                    RowBox[{"dl", "/", "2"}]}], ",", 
                    RowBox[{"rozwf", "[", 
                    RowBox[{"[", "i", "]"}], "]"}]}], "]"}], "/", 
                    RowBox[{"rozwf", "[", 
                    RowBox[{"[", "i", "]"}], "]"}]}], " ", 
                   RowBox[{"ufi", "[", 
                    RowBox[{"[", "i", "]"}], "]"}]}], ",", "0"}], "}"}], ",", 
                
                RowBox[{"{", 
                 RowBox[{"i", ",", "1", ",", "iost", ",", "2"}], "}"}]}], 
               "]"}], "]"}]}], ";", "\[IndentingNewLine]", 
            RowBox[{
             RowBox[{"FM", "[", 
              RowBox[{"[", "1", "]"}], "]"}], "=", 
             RowBox[{"FORCE", "+", 
              RowBox[{
               RowBox[{"FM", "[", 
                RowBox[{"[", "1", "]"}], "]"}], "/", "2"}]}]}], ";", 
            "\[IndentingNewLine]", 
            RowBox[{
             RowBox[{"FM", "[", 
              RowBox[{"[", 
               RowBox[{
                RowBox[{"Length", "[", "Kglob", "]"}], "-", "1"}], "]"}], 
              "]"}], "=", 
             RowBox[{
              RowBox[{"FM", "[", 
               RowBox[{"[", 
                RowBox[{
                 RowBox[{"Length", "[", "Kglob", "]"}], "-", "1"}], "]"}], 
               "]"}], "/", "2"}]}], ";", "\[IndentingNewLine]", 
            RowBox[{"row", "=", 
             RowBox[{"Table", "[", 
              RowBox[{
               RowBox[{
                RowBox[{
                 RowBox[{"(", 
                  RowBox[{"Kglob", ".", "ufi"}], ")"}], "[", 
                 RowBox[{"[", "i", "]"}], "]"}], "\[Equal]", 
                RowBox[{"FM", "[", 
                 RowBox[{"[", "i", "]"}], "]"}]}], ",", 
               RowBox[{"{", 
                RowBox[{"i", ",", "1", ",", 
                 RowBox[{"Length", "[", "Kglob", "]"}]}], "}"}]}], "]"}]}], 
            ";", "\[IndentingNewLine]", 
            RowBox[{"rez", "=", 
             RowBox[{"NSolve", "[", 
              RowBox[{"row", ",", "ufi", ",", "Reals", ",", 
               RowBox[{"WorkingPrecision", "\[Rule]", "5"}]}], "]"}]}], ";", 
            "\[IndentingNewLine]", 
            RowBox[{"rozwf", "=", 
             RowBox[{"Flatten", "[", 
              RowBox[{"ufi", "/.", "rez"}], "]"}]}], ";", 
            "\[IndentingNewLine]", 
            RowBox[{"ww", "=", 
             RowBox[{"Table", "[", 
              RowBox[{
               RowBox[{
                RowBox[{"Flatten", "[", 
                 RowBox[{"ufi", "/.", "rez"}], "]"}], "[", 
                RowBox[{"[", "i", "]"}], "]"}], ",", 
               RowBox[{"{", 
                RowBox[{"i", ",", "1", ",", 
                 RowBox[{"Length", "[", "Kglob", "]"}], ",", "2"}], "}"}]}], 
              "]"}]}], ";", "\[IndentingNewLine]", 
            RowBox[{"fi", "=", 
             RowBox[{"Table", "[", 
              RowBox[{
               RowBox[{
                RowBox[{"Flatten", "[", 
                 RowBox[{"ufi", "/.", "rez"}], "]"}], "[", 
                RowBox[{"[", "i", "]"}], "]"}], ",", 
               RowBox[{"{", 
                RowBox[{"i", ",", "2", ",", 
                 RowBox[{"Length", "[", "Kglob", "]"}], ",", "2"}], "}"}]}], 
              "]"}]}], ";", "\[IndentingNewLine]", 
            RowBox[{"FM", "=", 
             RowBox[{"Flatten", "[", 
              RowBox[{"Table", "[", 
               RowBox[{
                RowBox[{"{", 
                 RowBox[{
                  RowBox[{
                   RowBox[{"-", "dl"}], " ", 
                   RowBox[{
                    RowBox[{"p", "[", 
                    RowBox[{
                    RowBox[{"i", " ", 
                    RowBox[{"dl", "/", "2"}]}], ",", 
                    RowBox[{"rozwf", "[", 
                    RowBox[{"[", "i", "]"}], "]"}]}], "]"}], "/", 
                    RowBox[{"rozwf", "[", 
                    RowBox[{"[", "i", "]"}], "]"}]}], " ", 
                   RowBox[{"ufi", "[", 
                    RowBox[{"[", "i", "]"}], "]"}]}], ",", "0"}], "}"}], ",", 
                
                RowBox[{"{", 
                 RowBox[{"i", ",", "1", ",", "iost", ",", "2"}], "}"}]}], 
               "]"}], "]"}]}], ";", "\[IndentingNewLine]", 
            RowBox[{
             RowBox[{"FM", "[", 
              RowBox[{"[", "1", "]"}], "]"}], "=", 
             RowBox[{"FORCE", "+", 
              RowBox[{
               RowBox[{"FM", "[", 
                RowBox[{"[", "1", "]"}], "]"}], "/", "2"}]}]}], ";", 
            "\[IndentingNewLine]", 
            RowBox[{
             RowBox[{"FM", "[", 
              RowBox[{"[", 
               RowBox[{
                RowBox[{"Length", "[", "Kglob", "]"}], "-", "1"}], "]"}], 
              "]"}], "=", 
             RowBox[{
              RowBox[{"FM", "[", 
               RowBox[{"[", 
                RowBox[{
                 RowBox[{"Length", "[", "Kglob", "]"}], "-", "1"}], "]"}], 
               "]"}], "/", "2"}]}], ";", "\[IndentingNewLine]", 
            RowBox[{"row", "=", 
             RowBox[{"Table", "[", 
              RowBox[{
               RowBox[{
                RowBox[{
                 RowBox[{"(", 
                  RowBox[{"Kglob", ".", "ufi"}], ")"}], "[", 
                 RowBox[{"[", "i", "]"}], "]"}], "\[Equal]", 
                RowBox[{"FM", "[", 
                 RowBox[{"[", "i", "]"}], "]"}]}], ",", 
               RowBox[{"{", 
                RowBox[{"i", ",", "1", ",", 
                 RowBox[{"Length", "[", "Kglob", "]"}]}], "}"}]}], "]"}]}], 
            ";", "\[IndentingNewLine]", 
            RowBox[{"rez", "=", 
             RowBox[{"NSolve", "[", 
              RowBox[{"row", ",", "ufi", ",", "Reals", ",", 
               RowBox[{"WorkingPrecision", "\[Rule]", "5"}]}], "]"}]}], ";", 
            "\[IndentingNewLine]", 
            RowBox[{"rozwf", "=", 
             RowBox[{"Flatten", "[", 
              RowBox[{"ufi", "/.", "rez"}], "]"}]}], ";", 
            "\[IndentingNewLine]", 
            RowBox[{"ww", "=", 
             RowBox[{"Table", "[", 
              RowBox[{
               RowBox[{
                RowBox[{"Flatten", "[", 
                 RowBox[{"ufi", "/.", "rez"}], "]"}], "[", 
                RowBox[{"[", "i", "]"}], "]"}], ",", 
               RowBox[{"{", 
                RowBox[{"i", ",", "1", ",", 
                 RowBox[{"Length", "[", "Kglob", "]"}], ",", "2"}], "}"}]}], 
              "]"}]}], ";", "\[IndentingNewLine]", 
            RowBox[{"fi", "=", 
             RowBox[{"Table", "[", 
              RowBox[{
               RowBox[{
                RowBox[{"Flatten", "[", 
                 RowBox[{"ufi", "/.", "rez"}], "]"}], "[", 
                RowBox[{"[", "i", "]"}], "]"}], ",", 
               RowBox[{"{", 
                RowBox[{"i", ",", "2", ",", 
                 RowBox[{"Length", "[", "Kglob", "]"}], ",", "2"}], "}"}]}], 
              "]"}]}], ";", "\[IndentingNewLine]", 
            RowBox[{"MYMAX", "=", 
             RowBox[{"Append", "[", 
              RowBox[{"MYMAX", ",", 
               RowBox[{"{", 
                RowBox[{"cor", ",", "zonecor", ",", 
                 RowBox[{"vtot", "[", "0", "]"}], ",", 
                 RowBox[{"Max", "[", 
                  RowBox[{"Table", "[", 
                   RowBox[{
                    RowBox[{"Mtot", "[", "x", "]"}], ",", 
                    RowBox[{"{", 
                    RowBox[{"x", ",", "0", ",", 
                    RowBox[{"Ltot", "-", "1"}], ",", "0.5"}], "}"}]}], "]"}], 
                  "]"}]}], " ", "}"}]}], "]"}]}]}]}], "\[IndentingNewLine]", 
          "]"}], ",", "\[IndentingNewLine]", 
         RowBox[{"{", 
          RowBox[{"n", ",", "1", ",", "5000"}], "}"}]}], "]"}]}], "]"}]}], 
    RowBox[{"(*", 
     RowBox[{"number", " ", "of", " ", "simulations"}], "*)"}], 
    "\[IndentingNewLine]", "]"}], ",", "\[IndentingNewLine]", 
   RowBox[{"ProgressIndicator", "[", 
    RowBox[{"Dynamic", "[", 
     RowBox[{"n", "/", "5000"}], "]"}], "]"}]}], "]"}]], "Input",
 CellChangeTimes->{{3.67346262430984*^9, 3.673462671415289*^9}, {
   3.6734636886027327`*^9, 3.673463713092845*^9}, {3.673467374346798*^9, 
   3.673467477375375*^9}, {3.673467603632388*^9, 3.673467655354059*^9}, {
   3.673467689479917*^9, 3.673467697557394*^9}, 3.6734677734251432`*^9, {
   3.6734678640057*^9, 3.673467873814102*^9}, {3.673467927510086*^9, 
   3.6734679706088943`*^9}, {3.6734680010428123`*^9, 3.673468004239049*^9}, {
   3.673468071316992*^9, 3.673468171210391*^9}, {3.6734686401393023`*^9, 
   3.67346865195684*^9}, {3.673469710104546*^9, 3.673469719476274*^9}, {
   3.673469865649809*^9, 3.673469890052518*^9}, 3.673469926716872*^9, {
   3.7507909690391817`*^9, 3.750790977613659*^9}}],

Cell[CellGroupData[{

Cell[BoxData[
 RowBox[{"Export", "[", 
  RowBox[{"\"\<out.csv\>\"", ",", "MYMAX"}], "]"}]], "Input"],

Cell[BoxData["\<\"out.csv\"\>"], "Output",
 CellChangeTimes->{3.673467755408815*^9, 3.67346872999123*^9, 
  3.673499840588724*^9}]
}, Open  ]]
}, Open  ]],

Cell[CellGroupData[{

Cell["\<\
results of p-y method from out.dat \
\>", "Section",
 CellChangeTimes->{{3.6735377279375*^9, 3.673537759046875*^9}, {
  3.750765127359375*^9, 3.7507651328125*^9}, {3.750791004269909*^9, 
  3.750791015473034*^9}}],

Cell[BoxData[
 RowBox[{
  RowBox[{"MYMAX", "=", 
   RowBox[{"Import", "[", "\"\<out.csv\>\"", "]"}]}], ";"}]], "Input",
 CellChangeTimes->{
  3.6735376655625*^9, {3.673537921875*^9, 3.673537925453125*^9}}],

Cell[BoxData[{
 RowBox[{
  RowBox[{"DY", "[", 
   RowBox[{"cor_", ",", "depth_"}], "]"}], ":=", 
  RowBox[{
   RowBox[{"Cases", "[", 
    RowBox[{"MYMAX", ",", 
     RowBox[{"{", 
      RowBox[{"cor", ",", "depth", ",", "_", ",", "_"}], "}"}]}], "]"}], "[", 
   
   RowBox[{"[", 
    RowBox[{";;", ",", "3"}], "]"}], "]"}]}], "\[IndentingNewLine]", 
 RowBox[{
  RowBox[{"DM", "[", 
   RowBox[{"cor_", ",", "depth_"}], "]"}], ":=", 
  RowBox[{
   RowBox[{"Cases", "[", 
    RowBox[{"MYMAX", ",", 
     RowBox[{"{", 
      RowBox[{"cor", ",", "depth", ",", "_", ",", "_"}], "}"}]}], "]"}], "[", 
   
   RowBox[{"[", 
    RowBox[{";;", ",", "4"}], "]"}], "]"}]}]}], "Input",
 CellChangeTimes->{{3.673468374054523*^9, 3.6734683765618*^9}, {
  3.67346884236845*^9, 3.6734690849170933`*^9}, {3.673469325229653*^9, 
  3.673469348061906*^9}}],

Cell[CellGroupData[{

Cell[BoxData[
 RowBox[{"Histogram", "[", 
  RowBox[{
   RowBox[{"Table", "[", 
    RowBox[{
     RowBox[{"DY", "[", 
      RowBox[{"0.02", ",", "h"}], "]"}], ",", 
     RowBox[{"{", 
      RowBox[{"h", ",", "1", ",", "5"}], "}"}]}], "]"}], ",", 
   RowBox[{"{", ".0001", "}"}]}], "]"}]], "Input",
 CellChangeTimes->{{3.673469367776176*^9, 3.67346939042338*^9}, {
   3.673469729675796*^9, 3.6734698119557037`*^9}, {3.6735009749324102`*^9, 
   3.6735009986893377`*^9}, 3.6735010597202272`*^9, {3.673501192176421*^9, 
   3.673501192197734*^9}, 3.67353789634375*^9, {3.673537956546875*^9, 
   3.673538036921875*^9}}],

Cell[BoxData[
 GraphicsBox[
  {RGBColor[0.798413061722744, 0.824719615472648, 0.968322270542458], 
   EdgeForm[Opacity[0.7]], {{}, 
    {RGBColor[0.24720000000000017`, 0.24, 0.6], Opacity[0.5], EdgeForm[
     Opacity[0.7]], 
     TagBox[
      TooltipBox[
       TagBox[
        DynamicBox[{
          FEPrivate`If[
           CurrentValue["MouseOver"], 
           EdgeForm[{
             GrayLevel[0.5], 
             AbsoluteThickness[1.5], 
             Opacity[0.66]}], {}, {}], 
          RectangleBox[{0.0043, 0.}, {0.0044, 6.}, "RoundingRadius" -> 0]},
         ImageSizeCache->{{28.000000357627812`, 41.486586646092974`}, {
          145.40718119106396`, 150.43131085652035`}}],
        StatusArea[#, 6.]& ,
        TagBoxNote->"6."],
       StyleBox["6.`", {
         GrayLevel[0]}, StripOnInput -> False]],
      Annotation[#, 
       Style[6., {
         GrayLevel[0]}], "Tooltip"]& ], 
     TagBox[
      TooltipBox[
       TagBox[
        DynamicBox[{
          FEPrivate`If[
           CurrentValue["MouseOver"], 
           EdgeForm[{
             GrayLevel[0.5], 
             AbsoluteThickness[1.5], 
             Opacity[0.66]}], {}, {}], 
          RectangleBox[{0.0044, 0.}, {0.0045, 6.}, "RoundingRadius" -> 0]},
         ImageSizeCache->{{39.886586503041826`, 53.37317279150693}, {
          145.40718119106396`, 150.43131085652035`}}],
        StatusArea[#, 6.]& ,
        TagBoxNote->"6."],
       StyleBox["6.`", {
         GrayLevel[0]}, StripOnInput -> False]],
      Annotation[#, 
       Style[6., {
         GrayLevel[0]}], "Tooltip"]& ], 
     TagBox[
      TooltipBox[
       TagBox[
        DynamicBox[{
          FEPrivate`If[
           CurrentValue["MouseOver"], 
           EdgeForm[{
             GrayLevel[0.5], 
             AbsoluteThickness[1.5], 
             Opacity[0.66]}], {}, {}], 
          RectangleBox[{0.0045, 0.}, {0.0046, 36.}, "RoundingRadius" -> 0]},
         ImageSizeCache->{{51.773172648455784`, 65.25975893692089}, {
          128.28653357903772`, 150.43131085652035`}}],
        StatusArea[#, 36.]& ,
        TagBoxNote->"36."],
       StyleBox["36.`", {
         GrayLevel[0]}, StripOnInput -> False]],
      Annotation[#, 
       Style[36., {
         GrayLevel[0]}], "Tooltip"]& ], 
     TagBox[
      TooltipBox[
       TagBox[
        DynamicBox[{
          FEPrivate`If[
           CurrentValue["MouseOver"], 
           EdgeForm[{
             GrayLevel[0.5], 
             AbsoluteThickness[1.5], 
             Opacity[0.66]}], {}, {}], 
          RectangleBox[{0.0046, 0.}, {0.0047, 66.}, "RoundingRadius" -> 0]},
         ImageSizeCache->{{63.65975879386974, 77.14634508233496}, {
          111.1658859670115, 150.43131085652035`}}],
        StatusArea[#, 66.]& ,
        TagBoxNote->"66."],
       StyleBox["66.`", {
         GrayLevel[0]}, StripOnInput -> False]],
      Annotation[#, 
       Style[66., {
         GrayLevel[0]}], "Tooltip"]& ], 
     TagBox[
      TooltipBox[
       TagBox[
        DynamicBox[{
          FEPrivate`If[
           CurrentValue["MouseOver"], 
           EdgeForm[{
             GrayLevel[0.5], 
             AbsoluteThickness[1.5], 
             Opacity[0.66]}], {}, {}], 
          
          RectangleBox[{0.0047, 0.}, {0.0048000000000000004`, 131.}, 
           "RoundingRadius" -> 0]},
         ImageSizeCache->{{75.54634493928381, 89.03293122774892}, {
          74.071149474288, 150.43131085652035`}}],
        StatusArea[#, 131.]& ,
        TagBoxNote->"131."],
       StyleBox["131.`", {
         GrayLevel[0]}, StripOnInput -> False]],
      Annotation[#, 
       Style[131., {
         GrayLevel[0]}], "Tooltip"]& ], 
     TagBox[
      TooltipBox[
       TagBox[
        DynamicBox[{
          FEPrivate`If[
           CurrentValue["MouseOver"], 
           EdgeForm[{
             GrayLevel[0.5], 
             AbsoluteThickness[1.5], 
             Opacity[0.66]}], {}, {}], 
          
          RectangleBox[{0.0048000000000000004`, 0.}, {0.0049, 182.}, 
           "RoundingRadius" -> 0]},
         ImageSizeCache->{{87.43293108469777, 100.91951737316288`}, {
          44.96604853384342, 150.43131085652035`}}],
        StatusArea[#, 182.]& ,
        TagBoxNote->"182."],
       StyleBox["182.`", {
         GrayLevel[0]}, StripOnInput -> False]],
      Annotation[#, 
       Style[182., {
         GrayLevel[0]}], "Tooltip"]& ], 
     TagBox[
      TooltipBox[
       TagBox[
        DynamicBox[{
          FEPrivate`If[
           CurrentValue["MouseOver"], 
           EdgeForm[{
             GrayLevel[0.5], 
             AbsoluteThickness[1.5], 
             Opacity[0.66]}], {}, {}], 
          RectangleBox[{0.0049, 0.}, {0.005, 298.}, "RoundingRadius" -> 0]},
         ImageSizeCache->{{99.31951723011173, 
          112.80610351857683`}, {-21.23378889932465, 150.43131085652035`}}],
        StatusArea[#, 298.]& ,
        TagBoxNote->"298."],
       StyleBox["298.`", {
         GrayLevel[0]}, StripOnInput -> False]],
      Annotation[#, 
       Style[298., {
         GrayLevel[0]}], "Tooltip"]& ], 
     TagBox[
      TooltipBox[
       TagBox[
        DynamicBox[{
          FEPrivate`If[
           CurrentValue["MouseOver"], 
           EdgeForm[{
             GrayLevel[0.5], 
             AbsoluteThickness[1.5], 
             Opacity[0.66]}], {}, {}], 
          RectangleBox[{0.005, 0.}, {0.0051, 412.}, "RoundingRadius" -> 0]},
         ImageSizeCache->{{111.20610337552569`, 
          124.69268966399079`}, {-86.29224982502433, 150.43131085652035`}}],
        StatusArea[#, 412.]& ,
        TagBoxNote->"412."],
       StyleBox["412.`", {
         GrayLevel[0]}, StripOnInput -> False]],
      Annotation[#, 
       Style[412., {
         GrayLevel[0]}], "Tooltip"]& ], 
     TagBox[
      TooltipBox[
       TagBox[
        DynamicBox[{
          FEPrivate`If[
           CurrentValue["MouseOver"], 
           EdgeForm[{
             GrayLevel[0.5], 
             AbsoluteThickness[1.5], 
             Opacity[0.66]}], {}, {}], 
          RectangleBox[{0.0051, 0.}, {0.0052, 513.}, "RoundingRadius" -> 0]},
         ImageSizeCache->{{123.09268952093964`, 
          136.57927580940475`}, {-143.9317634521793, 150.43131085652035`}}],
        StatusArea[#, 513.]& ,
        TagBoxNote->"513."],
       StyleBox["513.`", {
         GrayLevel[0]}, StripOnInput -> False]],
      Annotation[#, 
       Style[513., {
         GrayLevel[0]}], "Tooltip"]& ], 
     TagBox[
      TooltipBox[
       TagBox[
        DynamicBox[{
          FEPrivate`If[
           CurrentValue["MouseOver"], 
           EdgeForm[{
             GrayLevel[0.5], 
             AbsoluteThickness[1.5], 
             Opacity[0.66]}], {}, {}], 
          RectangleBox[{0.0052, 0.}, {0.0053, 528.}, "RoundingRadius" -> 0]},
         ImageSizeCache->{{134.9792756663536, 
          148.4658619548187}, {-152.4920872581924, 150.43131085652035`}}],
        StatusArea[#, 528.]& ,
        TagBoxNote->"528."],
       StyleBox["528.`", {
         GrayLevel[0]}, StripOnInput -> False]],
      Annotation[#, 
       Style[528., {
         GrayLevel[0]}], "Tooltip"]& ], 
     TagBox[
      TooltipBox[
       TagBox[
        DynamicBox[{
          FEPrivate`If[
           CurrentValue["MouseOver"], 
           EdgeForm[{
             GrayLevel[0.5], 
             AbsoluteThickness[1.5], 
             Opacity[0.66]}], {}, {}], 
          RectangleBox[{0.0053, 0.}, {0.0054, 506.}, "RoundingRadius" -> 0]},
         ImageSizeCache->{{146.86586181176756`, 
          160.35244810023278`}, {-139.93694567603987`, 150.43131085652035`}}],
        
        StatusArea[#, 506.]& ,
        TagBoxNote->"506."],
       StyleBox["506.`", {
         GrayLevel[0]}, StripOnInput -> False]],
      Annotation[#, 
       Style[506., {
         GrayLevel[0]}], "Tooltip"]& ], 
     TagBox[
      TooltipBox[
       TagBox[
        DynamicBox[{
          FEPrivate`If[
           CurrentValue["MouseOver"], 
           EdgeForm[{
             GrayLevel[0.5], 
             AbsoluteThickness[1.5], 
             Opacity[0.66]}], {}, {}], 
          RectangleBox[{0.0054, 0.}, {0.0055, 531.}, "RoundingRadius" -> 0]},
         ImageSizeCache->{{158.75244795718163`, 
          172.23903424564662`}, {-154.20415201939502`, 150.43131085652035`}}],
        
        StatusArea[#, 531.]& ,
        TagBoxNote->"531."],
       StyleBox["531.`", {
         GrayLevel[0]}, StripOnInput -> False]],
      Annotation[#, 
       Style[531., {
         GrayLevel[0]}], "Tooltip"]& ], 
     TagBox[
      TooltipBox[
       TagBox[
        DynamicBox[{
          FEPrivate`If[
           CurrentValue["MouseOver"], 
           EdgeForm[{
             GrayLevel[0.5], 
             AbsoluteThickness[1.5], 
             Opacity[0.66]}], {}, {}], 
          RectangleBox[{0.0055, 0.}, {0.0056, 445.}, "RoundingRadius" -> 0]},
         ImageSizeCache->{{170.63903410259547`, 
          184.1256203910607}, {-105.12496219825317`, 150.43131085652035`}}],
        StatusArea[#, 445.]& ,
        TagBoxNote->"445."],
       StyleBox["445.`", {
         GrayLevel[0]}, StripOnInput -> False]],
      Annotation[#, 
       Style[445., {
         GrayLevel[0]}], "Tooltip"]& ], 
     TagBox[
      TooltipBox[
       TagBox[
        DynamicBox[{
          FEPrivate`If[
           CurrentValue["MouseOver"], 
           EdgeForm[{
             GrayLevel[0.5], 
             AbsoluteThickness[1.5], 
             Opacity[0.66]}], {}, {}], 
          RectangleBox[{0.0056, 0.}, {0.0057, 367.}, "RoundingRadius" -> 0]},
         ImageSizeCache->{{182.52562024800955`, 
          196.01220653647465`}, {-60.61127840698498, 150.43131085652035`}}],
        StatusArea[#, 367.]& ,
        TagBoxNote->"367."],
       StyleBox["367.`", {
         GrayLevel[0]}, StripOnInput -> False]],
      Annotation[#, 
       Style[367., {
         GrayLevel[0]}], "Tooltip"]& ], 
     TagBox[
      TooltipBox[
       TagBox[
        DynamicBox[{
          FEPrivate`If[
           CurrentValue["MouseOver"], 
           EdgeForm[{
             GrayLevel[0.5], 
             AbsoluteThickness[1.5], 
             Opacity[0.66]}], {}, {}], 
          
          RectangleBox[{0.0057, 0.}, {0.0058000000000000005`, 282.}, 
           "RoundingRadius" -> 0]},
         ImageSizeCache->{{194.4122063934235, 
          207.89879268188872`}, {-12.10277683957733, 150.43131085652035`}}],
        StatusArea[#, 282.]& ,
        TagBoxNote->"282."],
       StyleBox["282.`", {
         GrayLevel[0]}, StripOnInput -> False]],
      Annotation[#, 
       Style[282., {
         GrayLevel[0]}], "Tooltip"]& ], 
     TagBox[
      TooltipBox[
       TagBox[
        DynamicBox[{
          FEPrivate`If[
           CurrentValue["MouseOver"], 
           EdgeForm[{
             GrayLevel[0.5], 
             AbsoluteThickness[1.5], 
             Opacity[0.66]}], {}, {}], 
          
          RectangleBox[{0.0058000000000000005`, 0.}, {0.0059, 216.}, 
           "RoundingRadius" -> 0]},
         ImageSizeCache->{{206.29879253883757`, 219.78537882730257`}, {
          25.562647906880358`, 150.43131085652035`}}],
        StatusArea[#, 216.]& ,
        TagBoxNote->"216."],
       StyleBox["216.`", {
         GrayLevel[0]}, StripOnInput -> False]],
      Annotation[#, 
       Style[216., {
         GrayLevel[0]}], "Tooltip"]& ], 
     TagBox[
      TooltipBox[
       TagBox[
        DynamicBox[{
          FEPrivate`If[
           CurrentValue["MouseOver"], 
           EdgeForm[{
             GrayLevel[0.5], 
             AbsoluteThickness[1.5], 
             Opacity[0.66]}], {}, {}], 
          RectangleBox[{0.0059, 0.}, {0.006, 165.}, "RoundingRadius" -> 0]},
         ImageSizeCache->{{218.18537868425142`, 231.67196497271664`}, {
          54.667748847324944`, 150.43131085652035`}}],
        StatusArea[#, 165.]& ,
        TagBoxNote->"165."],
       StyleBox["165.`", {
         GrayLevel[0]}, StripOnInput -> False]],
      Annotation[#, 
       Style[165., {
         GrayLevel[0]}], "Tooltip"]& ], 
     TagBox[
      TooltipBox[
       TagBox[
        DynamicBox[{
          FEPrivate`If[
           CurrentValue["MouseOver"], 
           EdgeForm[{
             GrayLevel[0.5], 
             AbsoluteThickness[1.5], 
             Opacity[0.66]}], {}, {}], 
          RectangleBox[{0.006, 0.}, {0.0061, 122.}, "RoundingRadius" -> 0]},
         ImageSizeCache->{{230.0719648296655, 243.5585511181306}, {
          79.20734375789588, 150.43131085652035`}}],
        StatusArea[#, 122.]& ,
        TagBoxNote->"122."],
       StyleBox["122.`", {
         GrayLevel[0]}, StripOnInput -> False]],
      Annotation[#, 
       Style[122., {
         GrayLevel[0]}], "Tooltip"]& ], 
     TagBox[
      TooltipBox[
       TagBox[
        DynamicBox[{
          FEPrivate`If[
           CurrentValue["MouseOver"], 
           EdgeForm[{
             GrayLevel[0.5], 
             AbsoluteThickness[1.5], 
             Opacity[0.66]}], {}, {}], 
          RectangleBox[{0.0061, 0.}, {0.0062, 73.}, "RoundingRadius" -> 0]},
         ImageSizeCache->{{241.95855097507945`, 255.44513726354444`}, {
          107.17106819087205`, 150.43131085652035`}}],
        StatusArea[#, 73.]& ,
        TagBoxNote->"73."],
       StyleBox["73.`", {
         GrayLevel[0]}, StripOnInput -> False]],
      Annotation[#, 
       Style[73., {
         GrayLevel[0]}], "Tooltip"]& ], 
     TagBox[
      TooltipBox[
       TagBox[
        DynamicBox[{
          FEPrivate`If[
           CurrentValue["MouseOver"], 
           EdgeForm[{
             GrayLevel[0.5], 
             AbsoluteThickness[1.5], 
             Opacity[0.66]}], {}, {}], 
          RectangleBox[{0.0062, 0.}, {0.0063, 34.}, "RoundingRadius" -> 0]},
         ImageSizeCache->{{253.8451371204933, 267.3317234089585}, {
          129.42791008650616`, 150.43131085652035`}}],
        StatusArea[#, 34.]& ,
        TagBoxNote->"34."],
       StyleBox["34.`", {
         GrayLevel[0]}, StripOnInput -> False]],
      Annotation[#, 
       Style[34., {
         GrayLevel[0]}], "Tooltip"]& ], 
     TagBox[
      TooltipBox[
       TagBox[
        DynamicBox[{
          FEPrivate`If[
           CurrentValue["MouseOver"], 
           EdgeForm[{
             GrayLevel[0.5], 
             AbsoluteThickness[1.5], 
             Opacity[0.66]}], {}, {}], 
          RectangleBox[{0.0063, 0.}, {0.0064, 30.}, "RoundingRadius" -> 0]},
         ImageSizeCache->{{265.73172326590736`, 279.21830955437247`}, {
          131.71066310144298`, 150.43131085652035`}}],
        StatusArea[#, 30.]& ,
        TagBoxNote->"30."],
       StyleBox["30.`", {
         GrayLevel[0]}, StripOnInput -> False]],
      Annotation[#, 
       Style[30., {
         GrayLevel[0]}], "Tooltip"]& ], 
     TagBox[
      TooltipBox[
       TagBox[
        DynamicBox[{
          FEPrivate`If[
           CurrentValue["MouseOver"], 
           EdgeForm[{
             GrayLevel[0.5], 
             AbsoluteThickness[1.5], 
             Opacity[0.66]}], {}, {}], 
          RectangleBox[{0.0064, 0.}, {0.0065, 26.}, "RoundingRadius" -> 0]},
         ImageSizeCache->{{277.6183094113213, 291.1048956997864}, {
          133.99341611637982`, 150.43131085652035`}}],
        StatusArea[#, 26.]& ,
        TagBoxNote->"26."],
       StyleBox["26.`", {
         GrayLevel[0]}, StripOnInput -> False]],
      Annotation[#, 
       Style[26., {
         GrayLevel[0]}], "Tooltip"]& ], 
     TagBox[
      TooltipBox[
       TagBox[
        DynamicBox[{
          FEPrivate`If[
           CurrentValue["MouseOver"], 
           EdgeForm[{
             GrayLevel[0.5], 
             AbsoluteThickness[1.5], 
             Opacity[0.66]}], {}, {}], 
          RectangleBox[{0.0065, 0.}, {0.0066, 6.}, "RoundingRadius" -> 0]},
         ImageSizeCache->{{289.5048955567353, 302.9914818452004}, {
          145.40718119106396`, 150.43131085652035`}}],
        StatusArea[#, 6.]& ,
        TagBoxNote->"6."],
       StyleBox["6.`", {
         GrayLevel[0]}, StripOnInput -> False]],
      Annotation[#, 
       Style[6., {
         GrayLevel[0]}], "Tooltip"]& ], 
     TagBox[
      TooltipBox[
       TagBox[
        DynamicBox[{
          FEPrivate`If[
           CurrentValue["MouseOver"], 
           EdgeForm[{
             GrayLevel[0.5], 
             AbsoluteThickness[1.5], 
             Opacity[0.66]}], {}, {}], 
          RectangleBox[{0.0066, 0.}, {0.0067, 9.}, "RoundingRadius" -> 0]},
         ImageSizeCache->{{301.39148170214924`, 314.87806799061445`}, {
          143.69511642986134`, 150.43131085652035`}}],
        StatusArea[#, 9.]& ,
        TagBoxNote->"9."],
       StyleBox["9.`", {
         GrayLevel[0]}, StripOnInput -> False]],
      Annotation[#, 
       Style[9., {
         GrayLevel[0]}], "Tooltip"]& ], 
     TagBox[
      TooltipBox[
       TagBox[
        DynamicBox[{
          FEPrivate`If[
           CurrentValue["MouseOver"], 
           EdgeForm[{
             GrayLevel[0.5], 
             AbsoluteThickness[1.5], 
             Opacity[0.66]}], {}, {}], 
          
          RectangleBox[{0.0067, 0.}, {0.0068000000000000005`, 6.}, 
           "RoundingRadius" -> 0]},
         ImageSizeCache->{{313.2780678475633, 326.7646541360284}, {
          145.40718119106396`, 150.43131085652035`}}],
        StatusArea[#, 6.]& ,
        TagBoxNote->"6."],
       StyleBox["6.`", {
         GrayLevel[0]}, StripOnInput -> False]],
      Annotation[#, 
       Style[6., {
         GrayLevel[0]}], "Tooltip"]& ], 
     TagBox[
      TooltipBox[
       TagBox[
        DynamicBox[{
          FEPrivate`If[
           CurrentValue["MouseOver"], 
           EdgeForm[{
             GrayLevel[0.5], 
             AbsoluteThickness[1.5], 
             Opacity[0.66]}], {}, {}], 
          
          RectangleBox[{0.0068000000000000005`, 0.}, {0.0069, 2.}, 
           "RoundingRadius" -> 0]},
         ImageSizeCache->{{325.16465399297726`, 338.65124028144237`}, {
          147.6899342060008, 150.43131085652035`}}],
        StatusArea[#, 2.]& ,
        TagBoxNote->"2."],
       StyleBox["2.`", {
         GrayLevel[0]}, StripOnInput -> False]],
      Annotation[#, 
       Style[2., {
         GrayLevel[0]}], "Tooltip"]& ], {}, 
     TagBox[
      TooltipBox[
       TagBox[
        DynamicBox[{
          FEPrivate`If[
           CurrentValue["MouseOver"], 
           EdgeForm[{
             GrayLevel[0.5], 
             AbsoluteThickness[1.5], 
             Opacity[0.66]}], {}, {}], 
          RectangleBox[{0.007, 0.}, {0.0071, 1.}, "RoundingRadius" -> 0]},
         ImageSizeCache->{{348.9378262838052, 362.4244125722704}, {
          148.260622459735, 150.43131085652035`}}],
        StatusArea[#, 1.]& ,
        TagBoxNote->"1."],
       StyleBox["1.`", {
         GrayLevel[0]}, StripOnInput -> False]],
      Annotation[#, 
       Style[1., {
         GrayLevel[0]}], "Tooltip"]& ], 
     TagBox[
      TooltipBox[
       TagBox[
        DynamicBox[{
          FEPrivate`If[
           CurrentValue["MouseOver"], 
           EdgeForm[{
             GrayLevel[0.5], 
             AbsoluteThickness[1.5], 
             Opacity[0.66]}], {}, {}], 
          RectangleBox[{0.0071, 0.}, {0.0072, 1.}, "RoundingRadius" -> 0]},
         ImageSizeCache->{{360.82441242921925`, 374.31099871768424`}, {
          148.260622459735, 150.43131085652035`}}],
        StatusArea[#, 1.]& ,
        TagBoxNote->"1."],
       StyleBox["1.`", {
         GrayLevel[0]}, StripOnInput -> False]],
      Annotation[#, 
       Style[1., {
         GrayLevel[0]}], 
       "Tooltip"]& ], {}, {}, {}, {}, {}, {}, {}, {}, {}, {}, {}, {}, {}, {}, \
{}, {}}, {}, {}}, {{}, 
    {RGBColor[0.6, 0.24, 0.4428931686004542], Opacity[0.5], EdgeForm[Opacity[
     0.7]], {}, {}, 
     TagBox[
      TooltipBox[
       TagBox[
        DynamicBox[{
          FEPrivate`If[
           CurrentValue["MouseOver"], 
           EdgeForm[{
             GrayLevel[0.5], 
             AbsoluteThickness[1.5], 
             Opacity[0.66]}], {}, {}], 
          RectangleBox[{0.0045, 0.}, {0.0046, 4.}, "RoundingRadius" -> 0]},
         ImageSizeCache->{{51.773172648455784`, 65.25975893692089}, {
          146.54855769853236`, 150.43131085652035`}}],
        StatusArea[#, 4.]& ,
        TagBoxNote->"4."],
       StyleBox["4.`", {
         GrayLevel[0]}, StripOnInput -> False]],
      Annotation[#, 
       Style[4., {
         GrayLevel[0]}], "Tooltip"]& ], 
     TagBox[
      TooltipBox[
       TagBox[
        DynamicBox[{
          FEPrivate`If[
           CurrentValue["MouseOver"], 
           EdgeForm[{
             GrayLevel[0.5], 
             AbsoluteThickness[1.5], 
             Opacity[0.66]}], {}, {}], 
          RectangleBox[{0.0046, 0.}, {0.0047, 7.}, "RoundingRadius" -> 0]},
         ImageSizeCache->{{63.65975879386974, 77.14634508233496}, {
          144.83649293732975`, 150.43131085652035`}}],
        StatusArea[#, 7.]& ,
        TagBoxNote->"7."],
       StyleBox["7.`", {
         GrayLevel[0]}, StripOnInput -> False]],
      Annotation[#, 
       Style[7., {
         GrayLevel[0]}], "Tooltip"]& ], 
     TagBox[
      TooltipBox[
       TagBox[
        DynamicBox[{
          FEPrivate`If[
           CurrentValue["MouseOver"], 
           EdgeForm[{
             GrayLevel[0.5], 
             AbsoluteThickness[1.5], 
             Opacity[0.66]}], {}, {}], 
          
          RectangleBox[{0.0047, 0.}, {0.0048000000000000004`, 17.}, 
           "RoundingRadius" -> 0]},
         ImageSizeCache->{{75.54634493928381, 89.03293122774892}, {
          139.12961039998768`, 150.43131085652035`}}],
        StatusArea[#, 17.]& ,
        TagBoxNote->"17."],
       StyleBox["17.`", {
         GrayLevel[0]}, StripOnInput -> False]],
      Annotation[#, 
       Style[17., {
         GrayLevel[0]}], "Tooltip"]& ], 
     TagBox[
      TooltipBox[
       TagBox[
        DynamicBox[{
          FEPrivate`If[
           CurrentValue["MouseOver"], 
           EdgeForm[{
             GrayLevel[0.5], 
             AbsoluteThickness[1.5], 
             Opacity[0.66]}], {}, {}], 
          
          RectangleBox[{0.0048000000000000004`, 0.}, {0.0049, 39.}, 
           "RoundingRadius" -> 0]},
         ImageSizeCache->{{87.43293108469777, 100.91951737316288`}, {
          126.57446881783511`, 150.43131085652035`}}],
        StatusArea[#, 39.]& ,
        TagBoxNote->"39."],
       StyleBox["39.`", {
         GrayLevel[0]}, StripOnInput -> False]],
      Annotation[#, 
       Style[39., {
         GrayLevel[0]}], "Tooltip"]& ], 
     TagBox[
      TooltipBox[
       TagBox[
        DynamicBox[{
          FEPrivate`If[
           CurrentValue["MouseOver"], 
           EdgeForm[{
             GrayLevel[0.5], 
             AbsoluteThickness[1.5], 
             Opacity[0.66]}], {}, {}], 
          RectangleBox[{0.0049, 0.}, {0.005, 100.}, "RoundingRadius" -> 0]},
         ImageSizeCache->{{99.31951723011173, 112.80610351857683`}, {
          91.76248534004844, 150.43131085652035`}}],
        StatusArea[#, 100.]& ,
        TagBoxNote->"100."],
       StyleBox["100.`", {
         GrayLevel[0]}, StripOnInput -> False]],
      Annotation[#, 
       Style[100., {
         GrayLevel[0]}], "Tooltip"]& ], 
     TagBox[
      TooltipBox[
       TagBox[
        DynamicBox[{
          FEPrivate`If[
           CurrentValue["MouseOver"], 
           EdgeForm[{
             GrayLevel[0.5], 
             AbsoluteThickness[1.5], 
             Opacity[0.66]}], {}, {}], 
          RectangleBox[{0.005, 0.}, {0.0051, 170.}, "RoundingRadius" -> 0]},
         ImageSizeCache->{{111.20610337552569`, 124.69268966399079`}, {
          51.81430757865391, 150.43131085652035`}}],
        StatusArea[#, 170.]& ,
        TagBoxNote->"170."],
       StyleBox["170.`", {
         GrayLevel[0]}, StripOnInput -> False]],
      Annotation[#, 
       Style[170., {
         GrayLevel[0]}], "Tooltip"]& ], 
     TagBox[
      TooltipBox[
       TagBox[
        DynamicBox[{
          FEPrivate`If[
           CurrentValue["MouseOver"], 
           EdgeForm[{
             GrayLevel[0.5], 
             AbsoluteThickness[1.5], 
             Opacity[0.66]}], {}, {}], 
          RectangleBox[{0.0051, 0.}, {0.0052, 234.}, "RoundingRadius" -> 0]},
         ImageSizeCache->{{123.09268952093964`, 136.57927580940475`}, {
          15.29025933966463, 150.43131085652035`}}],
        StatusArea[#, 234.]& ,
        TagBoxNote->"234."],
       StyleBox["234.`", {
         GrayLevel[0]}, StripOnInput -> False]],
      Annotation[#, 
       Style[234., {
         GrayLevel[0]}], "Tooltip"]& ], 
     TagBox[
      TooltipBox[
       TagBox[
        DynamicBox[{
          FEPrivate`If[
           CurrentValue["MouseOver"], 
           EdgeForm[{
             GrayLevel[0.5], 
             AbsoluteThickness[1.5], 
             Opacity[0.66]}], {}, {}], 
          RectangleBox[{0.0052, 0.}, {0.0053, 341.}, "RoundingRadius" -> 0]},
         ImageSizeCache->{{134.9792756663536, 
          148.4658619548187}, {-45.77338380989559, 150.43131085652035`}}],
        StatusArea[#, 341.]& ,
        TagBoxNote->"341."],
       StyleBox["341.`", {
         GrayLevel[0]}, StripOnInput -> False]],
      Annotation[#, 
       Style[341., {
         GrayLevel[0]}], "Tooltip"]& ], 
     TagBox[
      TooltipBox[
       TagBox[
        DynamicBox[{
          FEPrivate`If[
           CurrentValue["MouseOver"], 
           EdgeForm[{
             GrayLevel[0.5], 
             AbsoluteThickness[1.5], 
             Opacity[0.66]}], {}, {}], 
          RectangleBox[{0.0053, 0.}, {0.0054, 423.}, "RoundingRadius" -> 0]},
         ImageSizeCache->{{146.86586181176756`, 
          160.35244810023278`}, {-92.56982061610063, 150.43131085652035`}}],
        StatusArea[#, 423.]& ,
        TagBoxNote->"423."],
       StyleBox["423.`", {
         GrayLevel[0]}, StripOnInput -> False]],
      Annotation[#, 
       Style[423., {
         GrayLevel[0]}], "Tooltip"]& ], 
     TagBox[
      TooltipBox[
       TagBox[
        DynamicBox[{
          FEPrivate`If[
           CurrentValue["MouseOver"], 
           EdgeForm[{
             GrayLevel[0.5], 
             AbsoluteThickness[1.5], 
             Opacity[0.66]}], {}, {}], 
          RectangleBox[{0.0054, 0.}, {0.0055, 483.}, "RoundingRadius" -> 0]},
         ImageSizeCache->{{158.75244795718163`, 
          172.23903424564662`}, {-126.81111584015306`, 150.43131085652035`}}],
        
        StatusArea[#, 483.]& ,
        TagBoxNote->"483."],
       StyleBox["483.`", {
         GrayLevel[0]}, StripOnInput -> False]],
      Annotation[#, 
       Style[483., {
         GrayLevel[0]}], "Tooltip"]& ], 
     TagBox[
      TooltipBox[
       TagBox[
        DynamicBox[{
          FEPrivate`If[
           CurrentValue["MouseOver"], 
           EdgeForm[{
             GrayLevel[0.5], 
             AbsoluteThickness[1.5], 
             Opacity[0.66]}], {}, {}], 
          RectangleBox[{0.0055, 0.}, {0.0056, 524.}, "RoundingRadius" -> 0]},
         ImageSizeCache->{{170.63903410259547`, 
          184.1256203910607}, {-150.2093342432556, 150.43131085652035`}}],
        StatusArea[#, 524.]& ,
        TagBoxNote->"524."],
       StyleBox["524.`", {
         GrayLevel[0]}, StripOnInput -> False]],
      Annotation[#, 
       Style[524., {
         GrayLevel[0]}], "Tooltip"]& ], 
     TagBox[
      TooltipBox[
       TagBox[
        DynamicBox[{
          FEPrivate`If[
           CurrentValue["MouseOver"], 
           EdgeForm[{
             GrayLevel[0.5], 
             AbsoluteThickness[1.5], 
             Opacity[0.66]}], {}, {}], 
          RectangleBox[{0.0056, 0.}, {0.0057, 500.}, "RoundingRadius" -> 0]},
         ImageSizeCache->{{182.52562024800955`, 
          196.01220653647465`}, {-136.5128161536346, 150.43131085652035`}}],
        StatusArea[#, 500.]& ,
        TagBoxNote->"500."],
       StyleBox["500.`", {
         GrayLevel[0]}, StripOnInput -> False]],
      Annotation[#, 
       Style[500., {
         GrayLevel[0]}], "Tooltip"]& ], 
     TagBox[
      TooltipBox[
       TagBox[
        DynamicBox[{
          FEPrivate`If[
           CurrentValue["MouseOver"], 
           EdgeForm[{
             GrayLevel[0.5], 
             AbsoluteThickness[1.5], 
             Opacity[0.66]}], {}, {}], 
          
          RectangleBox[{0.0057, 0.}, {0.0058000000000000005`, 448.}, 
           "RoundingRadius" -> 0]},
         ImageSizeCache->{{194.4122063934235, 
          207.89879268188872`}, {-106.83702695945581`, 150.43131085652035`}}],
        
        StatusArea[#, 448.]& ,
        TagBoxNote->"448."],
       StyleBox["448.`", {
         GrayLevel[0]}, StripOnInput -> False]],
      Annotation[#, 
       Style[448., {
         GrayLevel[0]}], "Tooltip"]& ], 
     TagBox[
      TooltipBox[
       TagBox[
        DynamicBox[{
          FEPrivate`If[
           CurrentValue["MouseOver"], 
           EdgeForm[{
             GrayLevel[0.5], 
             AbsoluteThickness[1.5], 
             Opacity[0.66]}], {}, {}], 
          
          RectangleBox[{0.0058000000000000005`, 0.}, {0.0059, 404.}, 
           "RoundingRadius" -> 0]},
         ImageSizeCache->{{206.29879253883757`, 
          219.78537882730257`}, {-81.72674379515067, 150.43131085652035`}}],
        StatusArea[#, 404.]& ,
        TagBoxNote->"404."],
       StyleBox["404.`", {
         GrayLevel[0]}, StripOnInput -> False]],
      Annotation[#, 
       Style[404., {
         GrayLevel[0]}], "Tooltip"]& ], 
     TagBox[
      TooltipBox[
       TagBox[
        DynamicBox[{
          FEPrivate`If[
           CurrentValue["MouseOver"], 
           EdgeForm[{
             GrayLevel[0.5], 
             AbsoluteThickness[1.5], 
             Opacity[0.66]}], {}, {}], 
          RectangleBox[{0.0059, 0.}, {0.006, 332.}, "RoundingRadius" -> 0]},
         ImageSizeCache->{{218.18537868425142`, 
          231.67196497271664`}, {-40.63718952628773, 150.43131085652035`}}],
        StatusArea[#, 332.]& ,
        TagBoxNote->"332."],
       StyleBox["332.`", {
         GrayLevel[0]}, StripOnInput -> False]],
      Annotation[#, 
       Style[332., {
         GrayLevel[0]}], "Tooltip"]& ], 
     TagBox[
      TooltipBox[
       TagBox[
        DynamicBox[{
          FEPrivate`If[
           CurrentValue["MouseOver"], 
           EdgeForm[{
             GrayLevel[0.5], 
             AbsoluteThickness[1.5], 
             Opacity[0.66]}], {}, {}], 
          RectangleBox[{0.006, 0.}, {0.0061, 301.}, "RoundingRadius" -> 0]},
         ImageSizeCache->{{230.0719648296655, 
          243.5585511181306}, {-22.94585366052729, 150.43131085652035`}}],
        StatusArea[#, 301.]& ,
        TagBoxNote->"301."],
       StyleBox["301.`", {
         GrayLevel[0]}, StripOnInput -> False]],
      Annotation[#, 
       Style[301., {
         GrayLevel[0]}], "Tooltip"]& ], 
     TagBox[
      TooltipBox[
       TagBox[
        DynamicBox[{
          FEPrivate`If[
           CurrentValue["MouseOver"], 
           EdgeForm[{
             GrayLevel[0.5], 
             AbsoluteThickness[1.5], 
             Opacity[0.66]}], {}, {}], 
          RectangleBox[{0.0061, 0.}, {0.0062, 192.}, "RoundingRadius" -> 0]},
         ImageSizeCache->{{241.95855097507945`, 255.44513726354444`}, {
          39.25916599650134, 150.43131085652035`}}],
        StatusArea[#, 192.]& ,
        TagBoxNote->"192."],
       StyleBox["192.`", {
         GrayLevel[0]}, StripOnInput -> False]],
      Annotation[#, 
       Style[192., {
         GrayLevel[0]}], "Tooltip"]& ], 
     TagBox[
      TooltipBox[
       TagBox[
        DynamicBox[{
          FEPrivate`If[
           CurrentValue["MouseOver"], 
           EdgeForm[{
             GrayLevel[0.5], 
             AbsoluteThickness[1.5], 
             Opacity[0.66]}], {}, {}], 
          RectangleBox[{0.0062, 0.}, {0.0063, 158.}, "RoundingRadius" -> 0]},
         ImageSizeCache->{{253.8451371204933, 267.3317234089585}, {
          58.6625666234644, 150.43131085652035`}}],
        StatusArea[#, 158.]& ,
        TagBoxNote->"158."],
       StyleBox["158.`", {
         GrayLevel[0]}, StripOnInput -> False]],
      Annotation[#, 
       Style[158., {
         GrayLevel[0]}], "Tooltip"]& ], 
     TagBox[
      TooltipBox[
       TagBox[
        DynamicBox[{
          FEPrivate`If[
           CurrentValue["MouseOver"], 
           EdgeForm[{
             GrayLevel[0.5], 
             AbsoluteThickness[1.5], 
             Opacity[0.66]}], {}, {}], 
          RectangleBox[{0.0063, 0.}, {0.0064, 106.}, "RoundingRadius" -> 0]},
         ImageSizeCache->{{265.73172326590736`, 279.21830955437247`}, {
          88.33835581764319, 150.43131085652035`}}],
        StatusArea[#, 106.]& ,
        TagBoxNote->"106."],
       StyleBox["106.`", {
         GrayLevel[0]}, StripOnInput -> False]],
      Annotation[#, 
       Style[106., {
         GrayLevel[0]}], "Tooltip"]& ], 
     TagBox[
      TooltipBox[
       TagBox[
        DynamicBox[{
          FEPrivate`If[
           CurrentValue["MouseOver"], 
           EdgeForm[{
             GrayLevel[0.5], 
             AbsoluteThickness[1.5], 
             Opacity[0.66]}], {}, {}], 
          RectangleBox[{0.0064, 0.}, {0.0065, 68.}, "RoundingRadius" -> 0]},
         ImageSizeCache->{{277.6183094113213, 291.1048956997864}, {
          110.02450945954308`, 150.43131085652035`}}],
        StatusArea[#, 68.]& ,
        TagBoxNote->"68."],
       StyleBox["68.`", {
         GrayLevel[0]}, StripOnInput -> False]],
      Annotation[#, 
       Style[68., {
         GrayLevel[0]}], "Tooltip"]& ], 
     TagBox[
      TooltipBox[
       TagBox[
        DynamicBox[{
          FEPrivate`If[
           CurrentValue["MouseOver"], 
           EdgeForm[{
             GrayLevel[0.5], 
             AbsoluteThickness[1.5], 
             Opacity[0.66]}], {}, {}], 
          RectangleBox[{0.0065, 0.}, {0.0066, 56.}, "RoundingRadius" -> 0]},
         ImageSizeCache->{{289.5048955567353, 302.9914818452004}, {
          116.87276850435359`, 150.43131085652035`}}],
        StatusArea[#, 56.]& ,
        TagBoxNote->"56."],
       StyleBox["56.`", {
         GrayLevel[0]}, StripOnInput -> False]],
      Annotation[#, 
       Style[56., {
         GrayLevel[0]}], "Tooltip"]& ], 
     TagBox[
      TooltipBox[
       TagBox[
        DynamicBox[{
          FEPrivate`If[
           CurrentValue["MouseOver"], 
           EdgeForm[{
             GrayLevel[0.5], 
             AbsoluteThickness[1.5], 
             Opacity[0.66]}], {}, {}], 
          RectangleBox[{0.0066, 0.}, {0.0067, 38.}, "RoundingRadius" -> 0]},
         ImageSizeCache->{{301.39148170214924`, 314.87806799061445`}, {
          127.14515707156932`, 150.43131085652035`}}],
        StatusArea[#, 38.]& ,
        TagBoxNote->"38."],
       StyleBox["38.`", {
         GrayLevel[0]}, StripOnInput -> False]],
      Annotation[#, 
       Style[38., {
         GrayLevel[0]}], "Tooltip"]& ], 
     TagBox[
      TooltipBox[
       TagBox[
        DynamicBox[{
          FEPrivate`If[
           CurrentValue["MouseOver"], 
           EdgeForm[{
             GrayLevel[0.5], 
             AbsoluteThickness[1.5], 
             Opacity[0.66]}], {}, {}], 
          
          RectangleBox[{0.0067, 0.}, {0.0068000000000000005`, 13.}, 
           "RoundingRadius" -> 0]},
         ImageSizeCache->{{313.2780678475633, 326.7646541360284}, {
          141.4123634149245, 150.43131085652035`}}],
        StatusArea[#, 13.]& ,
        TagBoxNote->"13."],
       StyleBox["13.`", {
         GrayLevel[0]}, StripOnInput -> False]],
      Annotation[#, 
       Style[13., {
         GrayLevel[0]}], "Tooltip"]& ], 
     TagBox[
      TooltipBox[
       TagBox[
        DynamicBox[{
          FEPrivate`If[
           CurrentValue["MouseOver"], 
           EdgeForm[{
             GrayLevel[0.5], 
             AbsoluteThickness[1.5], 
             Opacity[0.66]}], {}, {}], 
          
          RectangleBox[{0.0068000000000000005`, 0.}, {0.0069, 13.}, 
           "RoundingRadius" -> 0]},
         ImageSizeCache->{{325.16465399297726`, 338.65124028144237`}, {
          141.4123634149245, 150.43131085652035`}}],
        StatusArea[#, 13.]& ,
        TagBoxNote->"13."],
       StyleBox["13.`", {
         GrayLevel[0]}, StripOnInput -> False]],
      Annotation[#, 
       Style[13., {
         GrayLevel[0]}], "Tooltip"]& ], 
     TagBox[
      TooltipBox[
       TagBox[
        DynamicBox[{
          FEPrivate`If[
           CurrentValue["MouseOver"], 
           EdgeForm[{
             GrayLevel[0.5], 
             AbsoluteThickness[1.5], 
             Opacity[0.66]}], {}, {}], 
          RectangleBox[{0.0069, 0.}, {0.007, 11.}, "RoundingRadius" -> 0]},
         ImageSizeCache->{{337.0512401383912, 350.5378264268563}, {
          142.55373992239294`, 150.43131085652035`}}],
        StatusArea[#, 11.]& ,
        TagBoxNote->"11."],
       StyleBox["11.`", {
         GrayLevel[0]}, StripOnInput -> False]],
      Annotation[#, 
       Style[11., {
         GrayLevel[0]}], "Tooltip"]& ], 
     TagBox[
      TooltipBox[
       TagBox[
        DynamicBox[{
          FEPrivate`If[
           CurrentValue["MouseOver"], 
           EdgeForm[{
             GrayLevel[0.5], 
             AbsoluteThickness[1.5], 
             Opacity[0.66]}], {}, {}], 
          RectangleBox[{0.007, 0.}, {0.0071, 12.}, "RoundingRadius" -> 0]},
         ImageSizeCache->{{348.9378262838052, 362.4244125722704}, {
          141.9830516686587, 150.43131085652035`}}],
        StatusArea[#, 12.]& ,
        TagBoxNote->"12."],
       StyleBox["12.`", {
         GrayLevel[0]}, StripOnInput -> False]],
      Annotation[#, 
       Style[12., {
         GrayLevel[0]}], "Tooltip"]& ], 
     TagBox[
      TooltipBox[
       TagBox[
        DynamicBox[{
          FEPrivate`If[
           CurrentValue["MouseOver"], 
           EdgeForm[{
             GrayLevel[0.5], 
             AbsoluteThickness[1.5], 
             Opacity[0.66]}], {}, {}], 
          RectangleBox[{0.0071, 0.}, {0.0072, 2.}, "RoundingRadius" -> 0]},
         ImageSizeCache->{{360.82441242921925`, 374.31099871768424`}, {
          147.6899342060008, 150.43131085652035`}}],
        StatusArea[#, 2.]& ,
        TagBoxNote->"2."],
       StyleBox["2.`", {
         GrayLevel[0]}, StripOnInput -> False]],
      Annotation[#, 
       Style[2., {
         GrayLevel[0]}], "Tooltip"]& ], 
     TagBox[
      TooltipBox[
       TagBox[
        DynamicBox[{
          FEPrivate`If[
           CurrentValue["MouseOver"], 
           EdgeForm[{
             GrayLevel[0.5], 
             AbsoluteThickness[1.5], 
             Opacity[0.66]}], {}, {}], 
          RectangleBox[{0.0072, 0.}, {0.0073, 1.}, "RoundingRadius" -> 0]},
         ImageSizeCache->{{372.7109985746331, 386.1975848630983}, {
          148.260622459735, 150.43131085652035`}}],
        StatusArea[#, 1.]& ,
        TagBoxNote->"1."],
       StyleBox["1.`", {
         GrayLevel[0]}, StripOnInput -> False]],
      Annotation[#, 
       Style[1., {
         GrayLevel[0]}], "Tooltip"]& ], 
     TagBox[
      TooltipBox[
       TagBox[
        DynamicBox[{
          FEPrivate`If[
           CurrentValue["MouseOver"], 
           EdgeForm[{
             GrayLevel[0.5], 
             AbsoluteThickness[1.5], 
             Opacity[0.66]}], {}, {}], 
          RectangleBox[{0.0073, 0.}, {0.0074, 1.}, "RoundingRadius" -> 0]},
         ImageSizeCache->{{384.59758472004717`, 398.08417100851227`}, {
          148.260622459735, 150.43131085652035`}}],
        StatusArea[#, 1.]& ,
        TagBoxNote->"1."],
       StyleBox["1.`", {
         GrayLevel[0]}, StripOnInput -> False]],
      Annotation[#, 
       Style[1., {
         GrayLevel[0]}], "Tooltip"]& ], {}, {}, 
     TagBox[
      TooltipBox[
       TagBox[
        DynamicBox[{
          FEPrivate`If[
           CurrentValue["MouseOver"], 
           EdgeForm[{
             GrayLevel[0.5], 
             AbsoluteThickness[1.5], 
             Opacity[0.66]}], {}, {}], 
          RectangleBox[{0.0076, 0.}, {0.0077, 1.}, "RoundingRadius" -> 0]},
         ImageSizeCache->{{420.25734315628904`, 433.74392944475414`}, {
          148.260622459735, 150.43131085652035`}}],
        StatusArea[#, 1.]& ,
        TagBoxNote->"1."],
       StyleBox["1.`", {
         GrayLevel[0]}, StripOnInput -> False]],
      Annotation[#, 
       Style[1., {
         GrayLevel[0]}], "Tooltip"]& ], 
     TagBox[
      TooltipBox[
       TagBox[
        DynamicBox[{
          FEPrivate`If[
           CurrentValue["MouseOver"], 
           EdgeForm[{
             GrayLevel[0.5], 
             AbsoluteThickness[1.5], 
             Opacity[0.66]}], {}, {}], 
          
          RectangleBox[{0.0077, 0.}, {0.0078000000000000005`, 1.}, 
           "RoundingRadius" -> 0]},
         ImageSizeCache->{{432.143929301703, 445.6305155901682}, {
          148.260622459735, 150.43131085652035`}}],
        StatusArea[#, 1.]& ,
        TagBoxNote->"1."],
       StyleBox["1.`", {
         GrayLevel[0]}, StripOnInput -> False]],
      Annotation[#, 
       Style[1., {
         GrayLevel[0]}], 
       "Tooltip"]& ], {}, {}, {}, {}, {}, {}, {}, {}, {}, {}}, {}, {}}, {{}, 
    {RGBColor[0.6, 0.5470136627990908, 0.24], Opacity[0.5], EdgeForm[Opacity[
     0.7]], {}, {}, {}, {}, 
     TagBox[
      TooltipBox[
       TagBox[
        DynamicBox[{
          FEPrivate`If[
           CurrentValue["MouseOver"], 
           EdgeForm[{
             GrayLevel[0.5], 
             AbsoluteThickness[1.5], 
             Opacity[0.66]}], {}, {}], 
          
          RectangleBox[{0.0047, 0.}, {0.0048000000000000004`, 2.}, 
           "RoundingRadius" -> 0]},
         ImageSizeCache->{{75.54634493928381, 89.03293122774892}, {
          147.6899342060008, 150.43131085652035`}}],
        StatusArea[#, 2.]& ,
        TagBoxNote->"2."],
       StyleBox["2.`", {
         GrayLevel[0]}, StripOnInput -> False]],
      Annotation[#, 
       Style[2., {
         GrayLevel[0]}], "Tooltip"]& ], 
     TagBox[
      TooltipBox[
       TagBox[
        DynamicBox[{
          FEPrivate`If[
           CurrentValue["MouseOver"], 
           EdgeForm[{
             GrayLevel[0.5], 
             AbsoluteThickness[1.5], 
             Opacity[0.66]}], {}, {}], 
          
          RectangleBox[{0.0048000000000000004`, 0.}, {0.0049, 6.}, 
           "RoundingRadius" -> 0]},
         ImageSizeCache->{{87.43293108469777, 100.91951737316288`}, {
          145.40718119106396`, 150.43131085652035`}}],
        StatusArea[#, 6.]& ,
        TagBoxNote->"6."],
       StyleBox["6.`", {
         GrayLevel[0]}, StripOnInput -> False]],
      Annotation[#, 
       Style[6., {
         GrayLevel[0]}], "Tooltip"]& ], 
     TagBox[
      TooltipBox[
       TagBox[
        DynamicBox[{
          FEPrivate`If[
           CurrentValue["MouseOver"], 
           EdgeForm[{
             GrayLevel[0.5], 
             AbsoluteThickness[1.5], 
             Opacity[0.66]}], {}, {}], 
          RectangleBox[{0.0049, 0.}, {0.005, 15.}, "RoundingRadius" -> 0]},
         ImageSizeCache->{{99.31951723011173, 112.80610351857683`}, {
          140.2709869074561, 150.43131085652035`}}],
        StatusArea[#, 15.]& ,
        TagBoxNote->"15."],
       StyleBox["15.`", {
         GrayLevel[0]}, StripOnInput -> False]],
      Annotation[#, 
       Style[15., {
         GrayLevel[0]}], "Tooltip"]& ], 
     TagBox[
      TooltipBox[
       TagBox[
        DynamicBox[{
          FEPrivate`If[
           CurrentValue["MouseOver"], 
           EdgeForm[{
             GrayLevel[0.5], 
             AbsoluteThickness[1.5], 
             Opacity[0.66]}], {}, {}], 
          RectangleBox[{0.005, 0.}, {0.0051, 29.}, "RoundingRadius" -> 0]},
         ImageSizeCache->{{111.20610337552569`, 124.69268966399079`}, {
          132.28135135517718`, 150.43131085652035`}}],
        StatusArea[#, 29.]& ,
        TagBoxNote->"29."],
       StyleBox["29.`", {
         GrayLevel[0]}, StripOnInput -> False]],
      Annotation[#, 
       Style[29., {
         GrayLevel[0]}], "Tooltip"]& ], 
     TagBox[
      TooltipBox[
       TagBox[
        DynamicBox[{
          FEPrivate`If[
           CurrentValue["MouseOver"], 
           EdgeForm[{
             GrayLevel[0.5], 
             AbsoluteThickness[1.5], 
             Opacity[0.66]}], {}, {}], 
          RectangleBox[{0.0051, 0.}, {0.0052, 68.}, "RoundingRadius" -> 0]},
         ImageSizeCache->{{123.09268952093964`, 136.57927580940475`}, {
          110.02450945954308`, 150.43131085652035`}}],
        StatusArea[#, 68.]& ,
        TagBoxNote->"68."],
       StyleBox["68.`", {
         GrayLevel[0]}, StripOnInput -> False]],
      Annotation[#, 
       Style[68., {
         GrayLevel[0]}], "Tooltip"]& ], 
     TagBox[
      TooltipBox[
       TagBox[
        DynamicBox[{
          FEPrivate`If[
           CurrentValue["MouseOver"], 
           EdgeForm[{
             GrayLevel[0.5], 
             AbsoluteThickness[1.5], 
             Opacity[0.66]}], {}, {}], 
          RectangleBox[{0.0052, 0.}, {0.0053, 112.}, "RoundingRadius" -> 0]},
         ImageSizeCache->{{134.9792756663536, 148.4658619548187}, {
          84.91422629523795, 150.43131085652035`}}],
        StatusArea[#, 112.]& ,
        TagBoxNote->"112."],
       StyleBox["112.`", {
         GrayLevel[0]}, StripOnInput -> False]],
      Annotation[#, 
       Style[112., {
         GrayLevel[0]}], "Tooltip"]& ], 
     TagBox[
      TooltipBox[
       TagBox[
        DynamicBox[{
          FEPrivate`If[
           CurrentValue["MouseOver"], 
           EdgeForm[{
             GrayLevel[0.5], 
             AbsoluteThickness[1.5], 
             Opacity[0.66]}], {}, {}], 
          RectangleBox[{0.0053, 0.}, {0.0054, 174.}, "RoundingRadius" -> 0]},
         ImageSizeCache->{{146.86586181176756`, 160.35244810023278`}, {
          49.53155456371708, 150.43131085652035`}}],
        StatusArea[#, 174.]& ,
        TagBoxNote->"174."],
       StyleBox["174.`", {
         GrayLevel[0]}, StripOnInput -> False]],
      Annotation[#, 
       Style[174., {
         GrayLevel[0]}], "Tooltip"]& ], 
     TagBox[
      TooltipBox[
       TagBox[
        DynamicBox[{
          FEPrivate`If[
           CurrentValue["MouseOver"], 
           EdgeForm[{
             GrayLevel[0.5], 
             AbsoluteThickness[1.5], 
             Opacity[0.66]}], {}, {}], 
          RectangleBox[{0.0054, 0.}, {0.0055, 246.}, "RoundingRadius" -> 0]},
         ImageSizeCache->{{158.75244795718163`, 172.23903424564662`}, {
          8.442000294854125, 150.43131085652035`}}],
        StatusArea[#, 246.]& ,
        TagBoxNote->"246."],
       StyleBox["246.`", {
         GrayLevel[0]}, StripOnInput -> False]],
      Annotation[#, 
       Style[246., {
         GrayLevel[0]}], "Tooltip"]& ], 
     TagBox[
      TooltipBox[
       TagBox[
        DynamicBox[{
          FEPrivate`If[
           CurrentValue["MouseOver"], 
           EdgeForm[{
             GrayLevel[0.5], 
             AbsoluteThickness[1.5], 
             Opacity[0.66]}], {}, {}], 
          RectangleBox[{0.0055, 0.}, {0.0056, 361.}, "RoundingRadius" -> 0]},
         ImageSizeCache->{{170.63903410259547`, 
          184.1256203910607}, {-57.187148884579756`, 150.43131085652035`}}],
        StatusArea[#, 361.]& ,
        TagBoxNote->"361."],
       StyleBox["361.`", {
         GrayLevel[0]}, StripOnInput -> False]],
      Annotation[#, 
       Style[361., {
         GrayLevel[0]}], "Tooltip"]& ], 
     TagBox[
      TooltipBox[
       TagBox[
        DynamicBox[{
          FEPrivate`If[
           CurrentValue["MouseOver"], 
           EdgeForm[{
             GrayLevel[0.5], 
             AbsoluteThickness[1.5], 
             Opacity[0.66]}], {}, {}], 
          RectangleBox[{0.0056, 0.}, {0.0057, 402.}, "RoundingRadius" -> 0]},
         ImageSizeCache->{{182.52562024800955`, 
          196.01220653647465`}, {-80.58536728768226, 150.43131085652035`}}],
        StatusArea[#, 402.]& ,
        TagBoxNote->"402."],
       StyleBox["402.`", {
         GrayLevel[0]}, StripOnInput -> False]],
      Annotation[#, 
       Style[402., {
         GrayLevel[0]}], "Tooltip"]& ], 
     TagBox[
      TooltipBox[
       TagBox[
        DynamicBox[{
          FEPrivate`If[
           CurrentValue["MouseOver"], 
           EdgeForm[{
             GrayLevel[0.5], 
             AbsoluteThickness[1.5], 
             Opacity[0.66]}], {}, {}], 
          
          RectangleBox[{0.0057, 0.}, {0.0058000000000000005`, 440.}, 
           "RoundingRadius" -> 0]},
         ImageSizeCache->{{194.4122063934235, 
          207.89879268188872`}, {-102.27152092958215`, 150.43131085652035`}}],
        
        StatusArea[#, 440.]& ,
        TagBoxNote->"440."],
       StyleBox["440.`", {
         GrayLevel[0]}, StripOnInput -> False]],
      Annotation[#, 
       Style[440., {
         GrayLevel[0]}], "Tooltip"]& ], 
     TagBox[
      TooltipBox[
       TagBox[
        DynamicBox[{
          FEPrivate`If[
           CurrentValue["MouseOver"], 
           EdgeForm[{
             GrayLevel[0.5], 
             AbsoluteThickness[1.5], 
             Opacity[0.66]}], {}, {}], 
          
          RectangleBox[{0.0058000000000000005`, 0.}, {0.0059, 490.}, 
           "RoundingRadius" -> 0]},
         ImageSizeCache->{{206.29879253883757`, 
          219.78537882730257`}, {-130.80593361629255`, 150.43131085652035`}}],
        
        StatusArea[#, 490.]& ,
        TagBoxNote->"490."],
       StyleBox["490.`", {
         GrayLevel[0]}, StripOnInput -> False]],
      Annotation[#, 
       Style[490., {
         GrayLevel[0]}], "Tooltip"]& ], 
     TagBox[
      TooltipBox[
       TagBox[
        DynamicBox[{
          FEPrivate`If[
           CurrentValue["MouseOver"], 
           EdgeForm[{
             GrayLevel[0.5], 
             AbsoluteThickness[1.5], 
             Opacity[0.66]}], {}, {}], 
          RectangleBox[{0.0059, 0.}, {0.006, 428.}, "RoundingRadius" -> 0]},
         ImageSizeCache->{{218.18537868425142`, 
          231.67196497271664`}, {-95.42326188477165, 150.43131085652035`}}],
        StatusArea[#, 428.]& ,
        TagBoxNote->"428."],
       StyleBox["428.`", {
         GrayLevel[0]}, StripOnInput -> False]],
      Annotation[#, 
       Style[428., {
         GrayLevel[0]}], "Tooltip"]& ], 
     TagBox[
      TooltipBox[
       TagBox[
        DynamicBox[{
          FEPrivate`If[
           CurrentValue["MouseOver"], 
           EdgeForm[{
             GrayLevel[0.5], 
             AbsoluteThickness[1.5], 
             Opacity[0.66]}], {}, {}], 
          RectangleBox[{0.006, 0.}, {0.0061, 454.}, "RoundingRadius" -> 0]},
         ImageSizeCache->{{230.0719648296655, 
          243.5585511181306}, {-110.26115648186104`, 150.43131085652035`}}],
        StatusArea[#, 454.]& ,
        TagBoxNote->"454."],
       StyleBox["454.`", {
         GrayLevel[0]}, StripOnInput -> False]],
      Annotation[#, 
       Style[454., {
         GrayLevel[0]}], "Tooltip"]& ], 
     TagBox[
      TooltipBox[
       TagBox[
        DynamicBox[{
          FEPrivate`If[
           CurrentValue["MouseOver"], 
           EdgeForm[{
             GrayLevel[0.5], 
             AbsoluteThickness[1.5], 
             Opacity[0.66]}], {}, {}], 
          RectangleBox[{0.0061, 0.}, {0.0062, 375.}, "RoundingRadius" -> 0]},
         ImageSizeCache->{{241.95855097507945`, 
          255.44513726354444`}, {-65.17678443685864, 150.43131085652035`}}],
        StatusArea[#, 375.]& ,
        TagBoxNote->"375."],
       StyleBox["375.`", {
         GrayLevel[0]}, StripOnInput -> False]],
      Annotation[#, 
       Style[375., {
         GrayLevel[0]}], "Tooltip"]& ], 
     TagBox[
      TooltipBox[
       TagBox[
        DynamicBox[{
          FEPrivate`If[
           CurrentValue["MouseOver"], 
           EdgeForm[{
             GrayLevel[0.5], 
             AbsoluteThickness[1.5], 
             Opacity[0.66]}], {}, {}], 
          RectangleBox[{0.0062, 0.}, {0.0063, 375.}, "RoundingRadius" -> 0]},
         ImageSizeCache->{{253.8451371204933, 
          267.3317234089585}, {-65.17678443685864, 150.43131085652035`}}],
        StatusArea[#, 375.]& ,
        TagBoxNote->"375."],
       StyleBox["375.`", {
         GrayLevel[0]}, StripOnInput -> False]],
      Annotation[#, 
       Style[375., {
         GrayLevel[0]}], "Tooltip"]& ], 
     TagBox[
      TooltipBox[
       TagBox[
        DynamicBox[{
          FEPrivate`If[
           CurrentValue["MouseOver"], 
           EdgeForm[{
             GrayLevel[0.5], 
             AbsoluteThickness[1.5], 
             Opacity[0.66]}], {}, {}], 
          RectangleBox[{0.0063, 0.}, {0.0064, 283.}, "RoundingRadius" -> 0]},
         ImageSizeCache->{{265.73172326590736`, 
          279.21830955437247`}, {-12.673465093311535`, 150.43131085652035`}}],
        
        StatusArea[#, 283.]& ,
        TagBoxNote->"283."],
       StyleBox["283.`", {
         GrayLevel[0]}, StripOnInput -> False]],
      Annotation[#, 
       Style[283., {
         GrayLevel[0]}], "Tooltip"]& ], 
     TagBox[
      TooltipBox[
       TagBox[
        DynamicBox[{
          FEPrivate`If[
           CurrentValue["MouseOver"], 
           EdgeForm[{
             GrayLevel[0.5], 
             AbsoluteThickness[1.5], 
             Opacity[0.66]}], {}, {}], 
          RectangleBox[{0.0064, 0.}, {0.0065, 196.}, "RoundingRadius" -> 0]},
         ImageSizeCache->{{277.6183094113213, 291.1048956997864}, {
          36.97641298156451, 150.43131085652035`}}],
        StatusArea[#, 196.]& ,
        TagBoxNote->"196."],
       StyleBox["196.`", {
         GrayLevel[0]}, StripOnInput -> False]],
      Annotation[#, 
       Style[196., {
         GrayLevel[0]}], "Tooltip"]& ], 
     TagBox[
      TooltipBox[
       TagBox[
        DynamicBox[{
          FEPrivate`If[
           CurrentValue["MouseOver"], 
           EdgeForm[{
             GrayLevel[0.5], 
             AbsoluteThickness[1.5], 
             Opacity[0.66]}], {}, {}], 
          RectangleBox[{0.0065, 0.}, {0.0066, 176.}, "RoundingRadius" -> 0]},
         ImageSizeCache->{{289.5048955567353, 302.9914818452004}, {
          48.39017805624867, 150.43131085652035`}}],
        StatusArea[#, 176.]& ,
        TagBoxNote->"176."],
       StyleBox["176.`", {
         GrayLevel[0]}, StripOnInput -> False]],
      Annotation[#, 
       Style[176., {
         GrayLevel[0]}], "Tooltip"]& ], 
     TagBox[
      TooltipBox[
       TagBox[
        DynamicBox[{
          FEPrivate`If[
           CurrentValue["MouseOver"], 
           EdgeForm[{
             GrayLevel[0.5], 
             AbsoluteThickness[1.5], 
             Opacity[0.66]}], {}, {}], 
          RectangleBox[{0.0066, 0.}, {0.0067, 121.}, "RoundingRadius" -> 0]},
         ImageSizeCache->{{301.39148170214924`, 314.87806799061445`}, {
          79.77803201163009, 150.43131085652035`}}],
        StatusArea[#, 121.]& ,
        TagBoxNote->"121."],
       StyleBox["121.`", {
         GrayLevel[0]}, StripOnInput -> False]],
      Annotation[#, 
       Style[121., {
         GrayLevel[0]}], "Tooltip"]& ], 
     TagBox[
      TooltipBox[
       TagBox[
        DynamicBox[{
          FEPrivate`If[
           CurrentValue["MouseOver"], 
           EdgeForm[{
             GrayLevel[0.5], 
             AbsoluteThickness[1.5], 
             Opacity[0.66]}], {}, {}], 
          
          RectangleBox[{0.0067, 0.}, {0.0068000000000000005`, 79.}, 
           "RoundingRadius" -> 0]},
         ImageSizeCache->{{313.2780678475633, 326.7646541360284}, {
          103.74693866846681`, 150.43131085652035`}}],
        StatusArea[#, 79.]& ,
        TagBoxNote->"79."],
       StyleBox["79.`", {
         GrayLevel[0]}, StripOnInput -> False]],
      Annotation[#, 
       Style[79., {
         GrayLevel[0]}], "Tooltip"]& ], 
     TagBox[
      TooltipBox[
       TagBox[
        DynamicBox[{
          FEPrivate`If[
           CurrentValue["MouseOver"], 
           EdgeForm[{
             GrayLevel[0.5], 
             AbsoluteThickness[1.5], 
             Opacity[0.66]}], {}, {}], 
          
          RectangleBox[{0.0068000000000000005`, 0.}, {0.0069, 50.}, 
           "RoundingRadius" -> 0]},
         ImageSizeCache->{{325.16465399297726`, 338.65124028144237`}, {
          120.29689802675883`, 150.43131085652035`}}],
        StatusArea[#, 50.]& ,
        TagBoxNote->"50."],
       StyleBox["50.`", {
         GrayLevel[0]}, StripOnInput -> False]],
      Annotation[#, 
       Style[50., {
         GrayLevel[0]}], "Tooltip"]& ], 
     TagBox[
      TooltipBox[
       TagBox[
        DynamicBox[{
          FEPrivate`If[
           CurrentValue["MouseOver"], 
           EdgeForm[{
             GrayLevel[0.5], 
             AbsoluteThickness[1.5], 
             Opacity[0.66]}], {}, {}], 
          RectangleBox[{0.0069, 0.}, {0.007, 35.}, "RoundingRadius" -> 0]},
         ImageSizeCache->{{337.0512401383912, 350.5378264268563}, {
          128.85722183277193`, 150.43131085652035`}}],
        StatusArea[#, 35.]& ,
        TagBoxNote->"35."],
       StyleBox["35.`", {
         GrayLevel[0]}, StripOnInput -> False]],
      Annotation[#, 
       Style[35., {
         GrayLevel[0]}], "Tooltip"]& ], 
     TagBox[
      TooltipBox[
       TagBox[
        DynamicBox[{
          FEPrivate`If[
           CurrentValue["MouseOver"], 
           EdgeForm[{
             GrayLevel[0.5], 
             AbsoluteThickness[1.5], 
             Opacity[0.66]}], {}, {}], 
          RectangleBox[{0.007, 0.}, {0.0071, 30.}, "RoundingRadius" -> 0]},
         ImageSizeCache->{{348.9378262838052, 362.4244125722704}, {
          131.71066310144298`, 150.43131085652035`}}],
        StatusArea[#, 30.]& ,
        TagBoxNote->"30."],
       StyleBox["30.`", {
         GrayLevel[0]}, StripOnInput -> False]],
      Annotation[#, 
       Style[30., {
         GrayLevel[0]}], "Tooltip"]& ], 
     TagBox[
      TooltipBox[
       TagBox[
        DynamicBox[{
          FEPrivate`If[
           CurrentValue["MouseOver"], 
           EdgeForm[{
             GrayLevel[0.5], 
             AbsoluteThickness[1.5], 
             Opacity[0.66]}], {}, {}], 
          RectangleBox[{0.0071, 0.}, {0.0072, 24.}, "RoundingRadius" -> 0]},
         ImageSizeCache->{{360.82441242921925`, 374.31099871768424`}, {
          135.13479262384823`, 150.43131085652035`}}],
        StatusArea[#, 24.]& ,
        TagBoxNote->"24."],
       StyleBox["24.`", {
         GrayLevel[0]}, StripOnInput -> False]],
      Annotation[#, 
       Style[24., {
         GrayLevel[0]}], "Tooltip"]& ], 
     TagBox[
      TooltipBox[
       TagBox[
        DynamicBox[{
          FEPrivate`If[
           CurrentValue["MouseOver"], 
           EdgeForm[{
             GrayLevel[0.5], 
             AbsoluteThickness[1.5], 
             Opacity[0.66]}], {}, {}], 
          RectangleBox[{0.0072, 0.}, {0.0073, 8.}, "RoundingRadius" -> 0]},
         ImageSizeCache->{{372.7109985746331, 386.1975848630983}, {
          144.26580468359555`, 150.43131085652035`}}],
        StatusArea[#, 8.]& ,
        TagBoxNote->"8."],
       StyleBox["8.`", {
         GrayLevel[0]}, StripOnInput -> False]],
      Annotation[#, 
       Style[8., {
         GrayLevel[0]}], "Tooltip"]& ], 
     TagBox[
      TooltipBox[
       TagBox[
        DynamicBox[{
          FEPrivate`If[
           CurrentValue["MouseOver"], 
           EdgeForm[{
             GrayLevel[0.5], 
             AbsoluteThickness[1.5], 
             Opacity[0.66]}], {}, {}], 
          RectangleBox[{0.0073, 0.}, {0.0074, 10.}, "RoundingRadius" -> 0]},
         ImageSizeCache->{{384.59758472004717`, 398.08417100851227`}, {
          143.12442817612714`, 150.43131085652035`}}],
        StatusArea[#, 10.]& ,
        TagBoxNote->"10."],
       StyleBox["10.`", {
         GrayLevel[0]}, StripOnInput -> False]],
      Annotation[#, 
       Style[10., {
         GrayLevel[0]}], "Tooltip"]& ], 
     TagBox[
      TooltipBox[
       TagBox[
        DynamicBox[{
          FEPrivate`If[
           CurrentValue["MouseOver"], 
           EdgeForm[{
             GrayLevel[0.5], 
             AbsoluteThickness[1.5], 
             Opacity[0.66]}], {}, {}], 
          RectangleBox[{0.0074, 0.}, {0.0075, 3.}, "RoundingRadius" -> 0]},
         ImageSizeCache->{{396.4841708654611, 409.9707571539261}, {
          147.1192459522666, 150.43131085652035`}}],
        StatusArea[#, 3.]& ,
        TagBoxNote->"3."],
       StyleBox["3.`", {
         GrayLevel[0]}, StripOnInput -> False]],
      Annotation[#, 
       Style[3., {
         GrayLevel[0]}], "Tooltip"]& ], 
     TagBox[
      TooltipBox[
       TagBox[
        DynamicBox[{
          FEPrivate`If[
           CurrentValue["MouseOver"], 
           EdgeForm[{
             GrayLevel[0.5], 
             AbsoluteThickness[1.5], 
             Opacity[0.66]}], {}, {}], 
          RectangleBox[{0.0075, 0.}, {0.0076, 2.}, "RoundingRadius" -> 0]},
         ImageSizeCache->{{408.37075701087497`, 421.8573432993402}, {
          147.6899342060008, 150.43131085652035`}}],
        StatusArea[#, 2.]& ,
        TagBoxNote->"2."],
       StyleBox["2.`", {
         GrayLevel[0]}, StripOnInput -> False]],
      Annotation[#, 
       Style[2., {
         GrayLevel[0]}], "Tooltip"]& ], 
     TagBox[
      TooltipBox[
       TagBox[
        DynamicBox[{
          FEPrivate`If[
           CurrentValue["MouseOver"], 
           EdgeForm[{
             GrayLevel[0.5], 
             AbsoluteThickness[1.5], 
             Opacity[0.66]}], {}, {}], 
          RectangleBox[{0.0076, 0.}, {0.0077, 2.}, "RoundingRadius" -> 0]},
         ImageSizeCache->{{420.25734315628904`, 433.74392944475414`}, {
          147.6899342060008, 150.43131085652035`}}],
        StatusArea[#, 2.]& ,
        TagBoxNote->"2."],
       StyleBox["2.`", {
         GrayLevel[0]}, StripOnInput -> False]],
      Annotation[#, 
       Style[2., {
         GrayLevel[0]}], "Tooltip"]& ], 
     TagBox[
      TooltipBox[
       TagBox[
        DynamicBox[{
          FEPrivate`If[
           CurrentValue["MouseOver"], 
           EdgeForm[{
             GrayLevel[0.5], 
             AbsoluteThickness[1.5], 
             Opacity[0.66]}], {}, {}], 
          
          RectangleBox[{0.0077, 0.}, {0.0078000000000000005`, 1.}, 
           "RoundingRadius" -> 0]},
         ImageSizeCache->{{432.143929301703, 445.6305155901682}, {
          148.260622459735, 150.43131085652035`}}],
        StatusArea[#, 1.]& ,
        TagBoxNote->"1."],
       StyleBox["1.`", {
         GrayLevel[0]}, StripOnInput -> False]],
      Annotation[#, 
       Style[1., {
         GrayLevel[0]}], "Tooltip"]& ], {}, 
     TagBox[
      TooltipBox[
       TagBox[
        DynamicBox[{
          FEPrivate`If[
           CurrentValue["MouseOver"], 
           EdgeForm[{
             GrayLevel[0.5], 
             AbsoluteThickness[1.5], 
             Opacity[0.66]}], {}, {}], 
          RectangleBox[{0.0079, 0.}, {0.008, 1.}, "RoundingRadius" -> 0]},
         ImageSizeCache->{{455.917101592531, 469.40368788099613`}, {
          148.260622459735, 150.43131085652035`}}],
        StatusArea[#, 1.]& ,
        TagBoxNote->"1."],
       StyleBox["1.`", {
         GrayLevel[0]}, StripOnInput -> False]],
      Annotation[#, 
       Style[1., {
         GrayLevel[0]}], "Tooltip"]& ], {}, 
     TagBox[
      TooltipBox[
       TagBox[
        DynamicBox[{
          FEPrivate`If[
           CurrentValue["MouseOver"], 
           EdgeForm[{
             GrayLevel[0.5], 
             AbsoluteThickness[1.5], 
             Opacity[0.66]}], {}, {}], 
          RectangleBox[{0.0081, 0.}, {0.0082, 1.}, "RoundingRadius" -> 0]},
         ImageSizeCache->{{479.6902738833588, 493.17686017182416`}, {
          148.260622459735, 150.43131085652035`}}],
        StatusArea[#, 1.]& ,
        TagBoxNote->"1."],
       StyleBox["1.`", {
         GrayLevel[0]}, StripOnInput -> False]],
      Annotation[#, 
       Style[1., {
         GrayLevel[0]}], "Tooltip"]& ], 
     TagBox[
      TooltipBox[
       TagBox[
        DynamicBox[{
          FEPrivate`If[
           CurrentValue["MouseOver"], 
           EdgeForm[{
             GrayLevel[0.5], 
             AbsoluteThickness[1.5], 
             Opacity[0.66]}], {}, {}], 
          RectangleBox[{0.0082, 0.}, {0.0083, 1.}, "RoundingRadius" -> 0]},
         ImageSizeCache->{{491.576860028773, 505.063446317238}, {
          148.260622459735, 150.43131085652035`}}],
        StatusArea[#, 1.]& ,
        TagBoxNote->"1."],
       StyleBox["1.`", {
         GrayLevel[0]}, StripOnInput -> False]],
      Annotation[#, 
       Style[1., {
         GrayLevel[0]}], "Tooltip"]& ], {}, {}, {}, {}, {}}, {}, {}}, {{}, 
    {RGBColor[0.24, 0.6, 0.33692049419863584`], Opacity[0.5], EdgeForm[
     Opacity[0.7]], {}, {}, {}, {}, {}, 
     TagBox[
      TooltipBox[
       TagBox[
        DynamicBox[{
          FEPrivate`If[
           CurrentValue["MouseOver"], 
           EdgeForm[{
             GrayLevel[0.5], 
             AbsoluteThickness[1.5], 
             Opacity[0.66]}], {}, {}], 
          
          RectangleBox[{0.0048000000000000004`, 0.}, {0.0049, 3.}, 
           "RoundingRadius" -> 0]},
         ImageSizeCache->{{87.43293108469777, 100.91951737316288`}, {
          147.1192459522666, 150.43131085652035`}}],
        StatusArea[#, 3.]& ,
        TagBoxNote->"3."],
       StyleBox["3.`", {
         GrayLevel[0]}, StripOnInput -> False]],
      Annotation[#, 
       Style[3., {
         GrayLevel[0]}], "Tooltip"]& ], 
     TagBox[
      TooltipBox[
       TagBox[
        DynamicBox[{
          FEPrivate`If[
           CurrentValue["MouseOver"], 
           EdgeForm[{
             GrayLevel[0.5], 
             AbsoluteThickness[1.5], 
             Opacity[0.66]}], {}, {}], 
          RectangleBox[{0.0049, 0.}, {0.005, 13.}, "RoundingRadius" -> 0]},
         ImageSizeCache->{{99.31951723011173, 112.80610351857683`}, {
          141.4123634149245, 150.43131085652035`}}],
        StatusArea[#, 13.]& ,
        TagBoxNote->"13."],
       StyleBox["13.`", {
         GrayLevel[0]}, StripOnInput -> False]],
      Annotation[#, 
       Style[13., {
         GrayLevel[0]}], "Tooltip"]& ], 
     TagBox[
      TooltipBox[
       TagBox[
        DynamicBox[{
          FEPrivate`If[
           CurrentValue["MouseOver"], 
           EdgeForm[{
             GrayLevel[0.5], 
             AbsoluteThickness[1.5], 
             Opacity[0.66]}], {}, {}], 
          RectangleBox[{0.005, 0.}, {0.0051, 19.}, "RoundingRadius" -> 0]},
         ImageSizeCache->{{111.20610337552569`, 124.69268966399079`}, {
          137.98823389251928`, 150.43131085652035`}}],
        StatusArea[#, 19.]& ,
        TagBoxNote->"19."],
       StyleBox["19.`", {
         GrayLevel[0]}, StripOnInput -> False]],
      Annotation[#, 
       Style[19., {
         GrayLevel[0]}], "Tooltip"]& ], 
     TagBox[
      TooltipBox[
       TagBox[
        DynamicBox[{
          FEPrivate`If[
           CurrentValue["MouseOver"], 
           EdgeForm[{
             GrayLevel[0.5], 
             AbsoluteThickness[1.5], 
             Opacity[0.66]}], {}, {}], 
          RectangleBox[{0.0051, 0.}, {0.0052, 25.}, "RoundingRadius" -> 0]},
         ImageSizeCache->{{123.09268952093964`, 136.57927580940475`}, {
          134.56410437011402`, 150.43131085652035`}}],
        StatusArea[#, 25.]& ,
        TagBoxNote->"25."],
       StyleBox["25.`", {
         GrayLevel[0]}, StripOnInput -> False]],
      Annotation[#, 
       Style[25., {
         GrayLevel[0]}], "Tooltip"]& ], 
     TagBox[
      TooltipBox[
       TagBox[
        DynamicBox[{
          FEPrivate`If[
           CurrentValue["MouseOver"], 
           EdgeForm[{
             GrayLevel[0.5], 
             AbsoluteThickness[1.5], 
             Opacity[0.66]}], {}, {}], 
          RectangleBox[{0.0052, 0.}, {0.0053, 64.}, "RoundingRadius" -> 0]},
         ImageSizeCache->{{134.9792756663536, 148.4658619548187}, {
          112.30726247447993`, 150.43131085652035`}}],
        StatusArea[#, 64.]& ,
        TagBoxNote->"64."],
       StyleBox["64.`", {
         GrayLevel[0]}, StripOnInput -> False]],
      Annotation[#, 
       Style[64., {
         GrayLevel[0]}], "Tooltip"]& ], 
     TagBox[
      TooltipBox[
       TagBox[
        DynamicBox[{
          FEPrivate`If[
           CurrentValue["MouseOver"], 
           EdgeForm[{
             GrayLevel[0.5], 
             AbsoluteThickness[1.5], 
             Opacity[0.66]}], {}, {}], 
          RectangleBox[{0.0053, 0.}, {0.0054, 126.}, "RoundingRadius" -> 0]},
         ImageSizeCache->{{146.86586181176756`, 160.35244810023278`}, {
          76.92459074295905, 150.43131085652035`}}],
        StatusArea[#, 126.]& ,
        TagBoxNote->"126."],
       StyleBox["126.`", {
         GrayLevel[0]}, StripOnInput -> False]],
      Annotation[#, 
       Style[126., {
         GrayLevel[0]}], "Tooltip"]& ], 
     TagBox[
      TooltipBox[
       TagBox[
        DynamicBox[{
          FEPrivate`If[
           CurrentValue["MouseOver"], 
           EdgeForm[{
             GrayLevel[0.5], 
             AbsoluteThickness[1.5], 
             Opacity[0.66]}], {}, {}], 
          RectangleBox[{0.0054, 0.}, {0.0055, 177.}, "RoundingRadius" -> 0]},
         ImageSizeCache->{{158.75244795718163`, 172.23903424564662`}, {
          47.819489802514454`, 150.43131085652035`}}],
        StatusArea[#, 177.]& ,
        TagBoxNote->"177."],
       StyleBox["177.`", {
         GrayLevel[0]}, StripOnInput -> False]],
      Annotation[#, 
       Style[177., {
         GrayLevel[0]}], "Tooltip"]& ], 
     TagBox[
      TooltipBox[
       TagBox[
        DynamicBox[{
          FEPrivate`If[
           CurrentValue["MouseOver"], 
           EdgeForm[{
             GrayLevel[0.5], 
             AbsoluteThickness[1.5], 
             Opacity[0.66]}], {}, {}], 
          RectangleBox[{0.0055, 0.}, {0.0056, 237.}, "RoundingRadius" -> 0]},
         ImageSizeCache->{{170.63903410259547`, 184.1256203910607}, {
          13.57819457846199, 150.43131085652035`}}],
        StatusArea[#, 237.]& ,
        TagBoxNote->"237."],
       StyleBox["237.`", {
         GrayLevel[0]}, StripOnInput -> False]],
      Annotation[#, 
       Style[237., {
         GrayLevel[0]}], "Tooltip"]& ], 
     TagBox[
      TooltipBox[
       TagBox[
        DynamicBox[{
          FEPrivate`If[
           CurrentValue["MouseOver"], 
           EdgeForm[{
             GrayLevel[0.5], 
             AbsoluteThickness[1.5], 
             Opacity[0.66]}], {}, {}], 
          RectangleBox[{0.0056, 0.}, {0.0057, 328.}, "RoundingRadius" -> 0]},
         ImageSizeCache->{{182.52562024800955`, 
          196.01220653647465`}, {-38.35443651135088, 150.43131085652035`}}],
        StatusArea[#, 328.]& ,
        TagBoxNote->"328."],
       StyleBox["328.`", {
         GrayLevel[0]}, StripOnInput -> False]],
      Annotation[#, 
       Style[328., {
         GrayLevel[0]}], "Tooltip"]& ], 
     TagBox[
      TooltipBox[
       TagBox[
        DynamicBox[{
          FEPrivate`If[
           CurrentValue["MouseOver"], 
           EdgeForm[{
             GrayLevel[0.5], 
             AbsoluteThickness[1.5], 
             Opacity[0.66]}], {}, {}], 
          
          RectangleBox[{0.0057, 0.}, {0.0058000000000000005`, 367.}, 
           "RoundingRadius" -> 0]},
         ImageSizeCache->{{194.4122063934235, 
          207.89879268188872`}, {-60.61127840698498, 150.43131085652035`}}],
        StatusArea[#, 367.]& ,
        TagBoxNote->"367."],
       StyleBox["367.`", {
         GrayLevel[0]}, StripOnInput -> False]],
      Annotation[#, 
       Style[367., {
         GrayLevel[0]}], "Tooltip"]& ], 
     TagBox[
      TooltipBox[
       TagBox[
        DynamicBox[{
          FEPrivate`If[
           CurrentValue["MouseOver"], 
           EdgeForm[{
             GrayLevel[0.5], 
             AbsoluteThickness[1.5], 
             Opacity[0.66]}], {}, {}], 
          
          RectangleBox[{0.0058000000000000005`, 0.}, {0.0059, 387.}, 
           "RoundingRadius" -> 0]},
         ImageSizeCache->{{206.29879253883757`, 
          219.78537882730257`}, {-72.02504348166914, 150.43131085652035`}}],
        StatusArea[#, 387.]& ,
        TagBoxNote->"387."],
       StyleBox["387.`", {
         GrayLevel[0]}, StripOnInput -> False]],
      Annotation[#, 
       Style[387., {
         GrayLevel[0]}], "Tooltip"]& ], 
     TagBox[
      TooltipBox[
       TagBox[
        DynamicBox[{
          FEPrivate`If[
           CurrentValue["MouseOver"], 
           EdgeForm[{
             GrayLevel[0.5], 
             AbsoluteThickness[1.5], 
             Opacity[0.66]}], {}, {}], 
          RectangleBox[{0.0059, 0.}, {0.006, 496.}, "RoundingRadius" -> 0]},
         ImageSizeCache->{{218.18537868425142`, 
          231.67196497271664`}, {-134.23006313869777`, 150.43131085652035`}}],
        
        StatusArea[#, 496.]& ,
        TagBoxNote->"496."],
       StyleBox["496.`", {
         GrayLevel[0]}, StripOnInput -> False]],
      Annotation[#, 
       Style[496., {
         GrayLevel[0]}], "Tooltip"]& ], 
     TagBox[
      TooltipBox[
       TagBox[
        DynamicBox[{
          FEPrivate`If[
           CurrentValue["MouseOver"], 
           EdgeForm[{
             GrayLevel[0.5], 
             AbsoluteThickness[1.5], 
             Opacity[0.66]}], {}, {}], 
          RectangleBox[{0.006, 0.}, {0.0061, 456.}, "RoundingRadius" -> 0]},
         ImageSizeCache->{{230.0719648296655, 
          243.5585511181306}, {-111.40253298932944`, 150.43131085652035`}}],
        StatusArea[#, 456.]& ,
        TagBoxNote->"456."],
       StyleBox["456.`", {
         GrayLevel[0]}, StripOnInput -> False]],
      Annotation[#, 
       Style[456., {
         GrayLevel[0]}], "Tooltip"]& ], 
     TagBox[
      TooltipBox[
       TagBox[
        DynamicBox[{
          FEPrivate`If[
           CurrentValue["MouseOver"], 
           EdgeForm[{
             GrayLevel[0.5], 
             AbsoluteThickness[1.5], 
             Opacity[0.66]}], {}, {}], 
          RectangleBox[{0.0061, 0.}, {0.0062, 453.}, "RoundingRadius" -> 0]},
         ImageSizeCache->{{241.95855097507945`, 
          255.44513726354444`}, {-109.69046822812683`, 150.43131085652035`}}],
        
        StatusArea[#, 453.]& ,
        TagBoxNote->"453."],
       StyleBox["453.`", {
         GrayLevel[0]}, StripOnInput -> False]],
      Annotation[#, 
       Style[453., {
         GrayLevel[0]}], "Tooltip"]& ], 
     TagBox[
      TooltipBox[
       TagBox[
        DynamicBox[{
          FEPrivate`If[
           CurrentValue["MouseOver"], 
           EdgeForm[{
             GrayLevel[0.5], 
             AbsoluteThickness[1.5], 
             Opacity[0.66]}], {}, {}], 
          RectangleBox[{0.0062, 0.}, {0.0063, 388.}, "RoundingRadius" -> 0]},
         ImageSizeCache->{{253.8451371204933, 
          267.3317234089585}, {-72.59573173540335, 150.43131085652035`}}],
        StatusArea[#, 388.]& ,
        TagBoxNote->"388."],
       StyleBox["388.`", {
         GrayLevel[0]}, StripOnInput -> False]],
      Annotation[#, 
       Style[388., {
         GrayLevel[0]}], "Tooltip"]& ], 
     TagBox[
      TooltipBox[
       TagBox[
        DynamicBox[{
          FEPrivate`If[
           CurrentValue["MouseOver"], 
           EdgeForm[{
             GrayLevel[0.5], 
             AbsoluteThickness[1.5], 
             Opacity[0.66]}], {}, {}], 
          RectangleBox[{0.0063, 0.}, {0.0064, 325.}, "RoundingRadius" -> 0]},
         ImageSizeCache->{{265.73172326590736`, 
          279.21830955437247`}, {-36.64237175014827, 150.43131085652035`}}],
        StatusArea[#, 325.]& ,
        TagBoxNote->"325."],
       StyleBox["325.`", {
         GrayLevel[0]}, StripOnInput -> False]],
      Annotation[#, 
       Style[325., {
         GrayLevel[0]}], "Tooltip"]& ], 
     TagBox[
      TooltipBox[
       TagBox[
        DynamicBox[{
          FEPrivate`If[
           CurrentValue["MouseOver"], 
           EdgeForm[{
             GrayLevel[0.5], 
             AbsoluteThickness[1.5], 
             Opacity[0.66]}], {}, {}], 
          RectangleBox[{0.0064, 0.}, {0.0065, 284.}, "RoundingRadius" -> 0]},
         ImageSizeCache->{{277.6183094113213, 
          291.1048956997864}, {-13.244153347045767`, 150.43131085652035`}}],
        StatusArea[#, 284.]& ,
        TagBoxNote->"284."],
       StyleBox["284.`", {
         GrayLevel[0]}, StripOnInput -> False]],
      Annotation[#, 
       Style[284., {
         GrayLevel[0]}], "Tooltip"]& ], 
     TagBox[
      TooltipBox[
       TagBox[
        DynamicBox[{
          FEPrivate`If[
           CurrentValue["MouseOver"], 
           EdgeForm[{
             GrayLevel[0.5], 
             AbsoluteThickness[1.5], 
             Opacity[0.66]}], {}, {}], 
          RectangleBox[{0.0065, 0.}, {0.0066, 220.}, "RoundingRadius" -> 0]},
         ImageSizeCache->{{289.5048955567353, 302.9914818452004}, {
          23.279894891943528`, 150.43131085652035`}}],
        StatusArea[#, 220.]& ,
        TagBoxNote->"220."],
       StyleBox["220.`", {
         GrayLevel[0]}, StripOnInput -> False]],
      Annotation[#, 
       Style[220., {
         GrayLevel[0]}], "Tooltip"]& ], 
     TagBox[
      TooltipBox[
       TagBox[
        DynamicBox[{
          FEPrivate`If[
           CurrentValue["MouseOver"], 
           EdgeForm[{
             GrayLevel[0.5], 
             AbsoluteThickness[1.5], 
             Opacity[0.66]}], {}, {}], 
          RectangleBox[{0.0066, 0.}, {0.0067, 174.}, "RoundingRadius" -> 0]},
         ImageSizeCache->{{301.39148170214924`, 314.87806799061445`}, {
          49.53155456371708, 150.43131085652035`}}],
        StatusArea[#, 174.]& ,
        TagBoxNote->"174."],
       StyleBox["174.`", {
         GrayLevel[0]}, StripOnInput -> False]],
      Annotation[#, 
       Style[174., {
         GrayLevel[0]}], "Tooltip"]& ], 
     TagBox[
      TooltipBox[
       TagBox[
        DynamicBox[{
          FEPrivate`If[
           CurrentValue["MouseOver"], 
           EdgeForm[{
             GrayLevel[0.5], 
             AbsoluteThickness[1.5], 
             Opacity[0.66]}], {}, {}], 
          
          RectangleBox[{0.0067, 0.}, {0.0068000000000000005`, 138.}, 
           "RoundingRadius" -> 0]},
         ImageSizeCache->{{313.2780678475633, 326.7646541360284}, {
          70.07633169814855, 150.43131085652035`}}],
        StatusArea[#, 138.]& ,
        TagBoxNote->"138."],
       StyleBox["138.`", {
         GrayLevel[0]}, StripOnInput -> False]],
      Annotation[#, 
       Style[138., {
         GrayLevel[0]}], "Tooltip"]& ], 
     TagBox[
      TooltipBox[
       TagBox[
        DynamicBox[{
          FEPrivate`If[
           CurrentValue["MouseOver"], 
           EdgeForm[{
             GrayLevel[0.5], 
             AbsoluteThickness[1.5], 
             Opacity[0.66]}], {}, {}], 
          
          RectangleBox[{0.0068000000000000005`, 0.}, {0.0069, 96.}, 
           "RoundingRadius" -> 0]},
         ImageSizeCache->{{325.16465399297726`, 338.65124028144237`}, {
          94.04523835498527, 150.43131085652035`}}],
        StatusArea[#, 96.]& ,
        TagBoxNote->"96."],
       StyleBox["96.`", {
         GrayLevel[0]}, StripOnInput -> False]],
      Annotation[#, 
       Style[96., {
         GrayLevel[0]}], "Tooltip"]& ], 
     TagBox[
      TooltipBox[
       TagBox[
        DynamicBox[{
          FEPrivate`If[
           CurrentValue["MouseOver"], 
           EdgeForm[{
             GrayLevel[0.5], 
             AbsoluteThickness[1.5], 
             Opacity[0.66]}], {}, {}], 
          RectangleBox[{0.0069, 0.}, {0.007, 74.}, "RoundingRadius" -> 0]},
         ImageSizeCache->{{337.0512401383912, 350.5378264268563}, {
          106.60037993713784`, 150.43131085652035`}}],
        StatusArea[#, 74.]& ,
        TagBoxNote->"74."],
       StyleBox["74.`", {
         GrayLevel[0]}, StripOnInput -> False]],
      Annotation[#, 
       Style[74., {
         GrayLevel[0]}], "Tooltip"]& ], 
     TagBox[
      TooltipBox[
       TagBox[
        DynamicBox[{
          FEPrivate`If[
           CurrentValue["MouseOver"], 
           EdgeForm[{
             GrayLevel[0.5], 
             AbsoluteThickness[1.5], 
             Opacity[0.66]}], {}, {}], 
          RectangleBox[{0.007, 0.}, {0.0071, 46.}, "RoundingRadius" -> 0]},
         ImageSizeCache->{{348.9378262838052, 362.4244125722704}, {
          122.57965104169566`, 150.43131085652035`}}],
        StatusArea[#, 46.]& ,
        TagBoxNote->"46."],
       StyleBox["46.`", {
         GrayLevel[0]}, StripOnInput -> False]],
      Annotation[#, 
       Style[46., {
         GrayLevel[0]}], "Tooltip"]& ], 
     TagBox[
      TooltipBox[
       TagBox[
        DynamicBox[{
          FEPrivate`If[
           CurrentValue["MouseOver"], 
           EdgeForm[{
             GrayLevel[0.5], 
             AbsoluteThickness[1.5], 
             Opacity[0.66]}], {}, {}], 
          RectangleBox[{0.0071, 0.}, {0.0072, 33.}, "RoundingRadius" -> 0]},
         ImageSizeCache->{{360.82441242921925`, 374.31099871768424`}, {
          129.99859834024036`, 150.43131085652035`}}],
        StatusArea[#, 33.]& ,
        TagBoxNote->"33."],
       StyleBox["33.`", {
         GrayLevel[0]}, StripOnInput -> False]],
      Annotation[#, 
       Style[33., {
         GrayLevel[0]}], "Tooltip"]& ], 
     TagBox[
      TooltipBox[
       TagBox[
        DynamicBox[{
          FEPrivate`If[
           CurrentValue["MouseOver"], 
           EdgeForm[{
             GrayLevel[0.5], 
             AbsoluteThickness[1.5], 
             Opacity[0.66]}], {}, {}], 
          RectangleBox[{0.0072, 0.}, {0.0073, 25.}, "RoundingRadius" -> 0]},
         ImageSizeCache->{{372.7109985746331, 386.1975848630983}, {
          134.56410437011402`, 150.43131085652035`}}],
        StatusArea[#, 25.]& ,
        TagBoxNote->"25."],
       StyleBox["25.`", {
         GrayLevel[0]}, StripOnInput -> False]],
      Annotation[#, 
       Style[25., {
         GrayLevel[0]}], "Tooltip"]& ], 
     TagBox[
      TooltipBox[
       TagBox[
        DynamicBox[{
          FEPrivate`If[
           CurrentValue["MouseOver"], 
           EdgeForm[{
             GrayLevel[0.5], 
             AbsoluteThickness[1.5], 
             Opacity[0.66]}], {}, {}], 
          RectangleBox[{0.0073, 0.}, {0.0074, 18.}, "RoundingRadius" -> 0]},
         ImageSizeCache->{{384.59758472004717`, 398.08417100851227`}, {
          138.55892214625348`, 150.43131085652035`}}],
        StatusArea[#, 18.]& ,
        TagBoxNote->"18."],
       StyleBox["18.`", {
         GrayLevel[0]}, StripOnInput -> False]],
      Annotation[#, 
       Style[18., {
         GrayLevel[0]}], "Tooltip"]& ], 
     TagBox[
      TooltipBox[
       TagBox[
        DynamicBox[{
          FEPrivate`If[
           CurrentValue["MouseOver"], 
           EdgeForm[{
             GrayLevel[0.5], 
             AbsoluteThickness[1.5], 
             Opacity[0.66]}], {}, {}], 
          RectangleBox[{0.0074, 0.}, {0.0075, 11.}, "RoundingRadius" -> 0]},
         ImageSizeCache->{{396.4841708654611, 409.9707571539261}, {
          142.55373992239294`, 150.43131085652035`}}],
        StatusArea[#, 11.]& ,
        TagBoxNote->"11."],
       StyleBox["11.`", {
         GrayLevel[0]}, StripOnInput -> False]],
      Annotation[#, 
       Style[11., {
         GrayLevel[0]}], "Tooltip"]& ], 
     TagBox[
      TooltipBox[
       TagBox[
        DynamicBox[{
          FEPrivate`If[
           CurrentValue["MouseOver"], 
           EdgeForm[{
             GrayLevel[0.5], 
             AbsoluteThickness[1.5], 
             Opacity[0.66]}], {}, {}], 
          RectangleBox[{0.0075, 0.}, {0.0076, 9.}, "RoundingRadius" -> 0]},
         ImageSizeCache->{{408.37075701087497`, 421.8573432993402}, {
          143.69511642986134`, 150.43131085652035`}}],
        StatusArea[#, 9.]& ,
        TagBoxNote->"9."],
       StyleBox["9.`", {
         GrayLevel[0]}, StripOnInput -> False]],
      Annotation[#, 
       Style[9., {
         GrayLevel[0]}], "Tooltip"]& ], 
     TagBox[
      TooltipBox[
       TagBox[
        DynamicBox[{
          FEPrivate`If[
           CurrentValue["MouseOver"], 
           EdgeForm[{
             GrayLevel[0.5], 
             AbsoluteThickness[1.5], 
             Opacity[0.66]}], {}, {}], 
          RectangleBox[{0.0076, 0.}, {0.0077, 2.}, "RoundingRadius" -> 0]},
         ImageSizeCache->{{420.25734315628904`, 433.74392944475414`}, {
          147.6899342060008, 150.43131085652035`}}],
        StatusArea[#, 2.]& ,
        TagBoxNote->"2."],
       StyleBox["2.`", {
         GrayLevel[0]}, StripOnInput -> False]],
      Annotation[#, 
       Style[2., {
         GrayLevel[0]}], "Tooltip"]& ], 
     TagBox[
      TooltipBox[
       TagBox[
        DynamicBox[{
          FEPrivate`If[
           CurrentValue["MouseOver"], 
           EdgeForm[{
             GrayLevel[0.5], 
             AbsoluteThickness[1.5], 
             Opacity[0.66]}], {}, {}], 
          
          RectangleBox[{0.0077, 0.}, {0.0078000000000000005`, 4.}, 
           "RoundingRadius" -> 0]},
         ImageSizeCache->{{432.143929301703, 445.6305155901682}, {
          146.54855769853236`, 150.43131085652035`}}],
        StatusArea[#, 4.]& ,
        TagBoxNote->"4."],
       StyleBox["4.`", {
         GrayLevel[0]}, StripOnInput -> False]],
      Annotation[#, 
       Style[4., {
         GrayLevel[0]}], "Tooltip"]& ], 
     TagBox[
      TooltipBox[
       TagBox[
        DynamicBox[{
          FEPrivate`If[
           CurrentValue["MouseOver"], 
           EdgeForm[{
             GrayLevel[0.5], 
             AbsoluteThickness[1.5], 
             Opacity[0.66]}], {}, {}], 
          
          RectangleBox[{0.0078000000000000005`, 0.}, {0.0079, 2.}, 
           "RoundingRadius" -> 0]},
         ImageSizeCache->{{444.03051544711707`, 457.5171017355822}, {
          147.6899342060008, 150.43131085652035`}}],
        StatusArea[#, 2.]& ,
        TagBoxNote->"2."],
       StyleBox["2.`", {
         GrayLevel[0]}, StripOnInput -> False]],
      Annotation[#, 
       Style[2., {
         GrayLevel[0]}], 
       "Tooltip"]& ], {}, {}, {}, {}, {}, {}, {}, {}, {}}, {}, {}}, {{}, 
    {RGBColor[0.24, 0.35317267440181815`, 0.6], Opacity[0.5], EdgeForm[
     Opacity[0.7]], {}, {}, {}, {}, {}, 
     TagBox[
      TooltipBox[
       TagBox[
        DynamicBox[{
          FEPrivate`If[
           CurrentValue["MouseOver"], 
           EdgeForm[{
             GrayLevel[0.5], 
             AbsoluteThickness[1.5], 
             Opacity[0.66]}], {}, {}], 
          
          RectangleBox[{0.0048000000000000004`, 0.}, {0.0049, 1.}, 
           "RoundingRadius" -> 0]},
         ImageSizeCache->{{87.43293108469777, 100.91951737316288`}, {
          148.260622459735, 150.43131085652035`}}],
        StatusArea[#, 1.]& ,
        TagBoxNote->"1."],
       StyleBox["1.`", {
         GrayLevel[0]}, StripOnInput -> False]],
      Annotation[#, 
       Style[1., {
         GrayLevel[0]}], "Tooltip"]& ], 
     TagBox[
      TooltipBox[
       TagBox[
        DynamicBox[{
          FEPrivate`If[
           CurrentValue["MouseOver"], 
           EdgeForm[{
             GrayLevel[0.5], 
             AbsoluteThickness[1.5], 
             Opacity[0.66]}], {}, {}], 
          RectangleBox[{0.0049, 0.}, {0.005, 7.}, "RoundingRadius" -> 0]},
         ImageSizeCache->{{99.31951723011173, 112.80610351857683`}, {
          144.83649293732975`, 150.43131085652035`}}],
        StatusArea[#, 7.]& ,
        TagBoxNote->"7."],
       StyleBox["7.`", {
         GrayLevel[0]}, StripOnInput -> False]],
      Annotation[#, 
       Style[7., {
         GrayLevel[0]}], "Tooltip"]& ], 
     TagBox[
      TooltipBox[
       TagBox[
        DynamicBox[{
          FEPrivate`If[
           CurrentValue["MouseOver"], 
           EdgeForm[{
             GrayLevel[0.5], 
             AbsoluteThickness[1.5], 
             Opacity[0.66]}], {}, {}], 
          RectangleBox[{0.005, 0.}, {0.0051, 13.}, "RoundingRadius" -> 0]},
         ImageSizeCache->{{111.20610337552569`, 124.69268966399079`}, {
          141.4123634149245, 150.43131085652035`}}],
        StatusArea[#, 13.]& ,
        TagBoxNote->"13."],
       StyleBox["13.`", {
         GrayLevel[0]}, StripOnInput -> False]],
      Annotation[#, 
       Style[13., {
         GrayLevel[0]}], "Tooltip"]& ], 
     TagBox[
      TooltipBox[
       TagBox[
        DynamicBox[{
          FEPrivate`If[
           CurrentValue["MouseOver"], 
           EdgeForm[{
             GrayLevel[0.5], 
             AbsoluteThickness[1.5], 
             Opacity[0.66]}], {}, {}], 
          RectangleBox[{0.0051, 0.}, {0.0052, 28.}, "RoundingRadius" -> 0]},
         ImageSizeCache->{{123.09268952093964`, 136.57927580940475`}, {
          132.85203960891138`, 150.43131085652035`}}],
        StatusArea[#, 28.]& ,
        TagBoxNote->"28."],
       StyleBox["28.`", {
         GrayLevel[0]}, StripOnInput -> False]],
      Annotation[#, 
       Style[28., {
         GrayLevel[0]}], "Tooltip"]& ], 
     TagBox[
      TooltipBox[
       TagBox[
        DynamicBox[{
          FEPrivate`If[
           CurrentValue["MouseOver"], 
           EdgeForm[{
             GrayLevel[0.5], 
             AbsoluteThickness[1.5], 
             Opacity[0.66]}], {}, {}], 
          RectangleBox[{0.0052, 0.}, {0.0053, 62.}, "RoundingRadius" -> 0]},
         ImageSizeCache->{{134.9792756663536, 148.4658619548187}, {
          113.44863898194833`, 150.43131085652035`}}],
        StatusArea[#, 62.]& ,
        TagBoxNote->"62."],
       StyleBox["62.`", {
         GrayLevel[0]}, StripOnInput -> False]],
      Annotation[#, 
       Style[62., {
         GrayLevel[0]}], "Tooltip"]& ], 
     TagBox[
      TooltipBox[
       TagBox[
        DynamicBox[{
          FEPrivate`If[
           CurrentValue["MouseOver"], 
           EdgeForm[{
             GrayLevel[0.5], 
             AbsoluteThickness[1.5], 
             Opacity[0.66]}], {}, {}], 
          RectangleBox[{0.0053, 0.}, {0.0054, 100.}, "RoundingRadius" -> 0]},
         ImageSizeCache->{{146.86586181176756`, 160.35244810023278`}, {
          91.76248534004844, 150.43131085652035`}}],
        StatusArea[#, 100.]& ,
        TagBoxNote->"100."],
       StyleBox["100.`", {
         GrayLevel[0]}, StripOnInput -> False]],
      Annotation[#, 
       Style[100., {
         GrayLevel[0]}], "Tooltip"]& ], 
     TagBox[
      TooltipBox[
       TagBox[
        DynamicBox[{
          FEPrivate`If[
           CurrentValue["MouseOver"], 
           EdgeForm[{
             GrayLevel[0.5], 
             AbsoluteThickness[1.5], 
             Opacity[0.66]}], {}, {}], 
          RectangleBox[{0.0054, 0.}, {0.0055, 161.}, "RoundingRadius" -> 0]},
         ImageSizeCache->{{158.75244795718163`, 172.23903424564662`}, {
          56.950501862261774`, 150.43131085652035`}}],
        StatusArea[#, 161.]& ,
        TagBoxNote->"161."],
       StyleBox["161.`", {
         GrayLevel[0]}, StripOnInput -> False]],
      Annotation[#, 
       Style[161., {
         GrayLevel[0]}], "Tooltip"]& ], 
     TagBox[
      TooltipBox[
       TagBox[
        DynamicBox[{
          FEPrivate`If[
           CurrentValue["MouseOver"], 
           EdgeForm[{
             GrayLevel[0.5], 
             AbsoluteThickness[1.5], 
             Opacity[0.66]}], {}, {}], 
          RectangleBox[{0.0055, 0.}, {0.0056, 232.}, "RoundingRadius" -> 0]},
         ImageSizeCache->{{170.63903410259547`, 184.1256203910607}, {
          16.431635847133037`, 150.43131085652035`}}],
        StatusArea[#, 232.]& ,
        TagBoxNote->"232."],
       StyleBox["232.`", {
         GrayLevel[0]}, StripOnInput -> False]],
      Annotation[#, 
       Style[232., {
         GrayLevel[0]}], "Tooltip"]& ], 
     TagBox[
      TooltipBox[
       TagBox[
        DynamicBox[{
          FEPrivate`If[
           CurrentValue["MouseOver"], 
           EdgeForm[{
             GrayLevel[0.5], 
             AbsoluteThickness[1.5], 
             Opacity[0.66]}], {}, {}], 
          RectangleBox[{0.0056, 0.}, {0.0057, 302.}, "RoundingRadius" -> 0]},
         ImageSizeCache->{{182.52562024800955`, 
          196.01220653647465`}, {-23.516541914261495`, 150.43131085652035`}}],
        
        StatusArea[#, 302.]& ,
        TagBoxNote->"302."],
       StyleBox["302.`", {
         GrayLevel[0]}, StripOnInput -> False]],
      Annotation[#, 
       Style[302., {
         GrayLevel[0]}], "Tooltip"]& ], 
     TagBox[
      TooltipBox[
       TagBox[
        DynamicBox[{
          FEPrivate`If[
           CurrentValue["MouseOver"], 
           EdgeForm[{
             GrayLevel[0.5], 
             AbsoluteThickness[1.5], 
             Opacity[0.66]}], {}, {}], 
          
          RectangleBox[{0.0057, 0.}, {0.0058000000000000005`, 344.}, 
           "RoundingRadius" -> 0]},
         ImageSizeCache->{{194.4122063934235, 
          207.89879268188872`}, {-47.4854485710982, 150.43131085652035`}}],
        StatusArea[#, 344.]& ,
        TagBoxNote->"344."],
       StyleBox["344.`", {
         GrayLevel[0]}, StripOnInput -> False]],
      Annotation[#, 
       Style[344., {
         GrayLevel[0]}], "Tooltip"]& ], 
     TagBox[
      TooltipBox[
       TagBox[
        DynamicBox[{
          FEPrivate`If[
           CurrentValue["MouseOver"], 
           EdgeForm[{
             GrayLevel[0.5], 
             AbsoluteThickness[1.5], 
             Opacity[0.66]}], {}, {}], 
          
          RectangleBox[{0.0058000000000000005`, 0.}, {0.0059, 425.}, 
           "RoundingRadius" -> 0]},
         ImageSizeCache->{{206.29879253883757`, 
          219.78537882730257`}, {-93.71119712356904, 150.43131085652035`}}],
        StatusArea[#, 425.]& ,
        TagBoxNote->"425."],
       StyleBox["425.`", {
         GrayLevel[0]}, StripOnInput -> False]],
      Annotation[#, 
       Style[425., {
         GrayLevel[0]}], "Tooltip"]& ], 
     TagBox[
      TooltipBox[
       TagBox[
        DynamicBox[{
          FEPrivate`If[
           CurrentValue["MouseOver"], 
           EdgeForm[{
             GrayLevel[0.5], 
             AbsoluteThickness[1.5], 
             Opacity[0.66]}], {}, {}], 
          RectangleBox[{0.0059, 0.}, {0.006, 466.}, "RoundingRadius" -> 0]},
         ImageSizeCache->{{218.18537868425142`, 
          231.67196497271664`}, {-117.10941552667154`, 150.43131085652035`}}],
        
        StatusArea[#, 466.]& ,
        TagBoxNote->"466."],
       StyleBox["466.`", {
         GrayLevel[0]}, StripOnInput -> False]],
      Annotation[#, 
       Style[466., {
         GrayLevel[0]}], "Tooltip"]& ], 
     TagBox[
      TooltipBox[
       TagBox[
        DynamicBox[{
          FEPrivate`If[
           CurrentValue["MouseOver"], 
           EdgeForm[{
             GrayLevel[0.5], 
             AbsoluteThickness[1.5], 
             Opacity[0.66]}], {}, {}], 
          RectangleBox[{0.006, 0.}, {0.0061, 453.}, "RoundingRadius" -> 0]},
         ImageSizeCache->{{230.0719648296655, 
          243.5585511181306}, {-109.69046822812683`, 150.43131085652035`}}],
        StatusArea[#, 453.]& ,
        TagBoxNote->"453."],
       StyleBox["453.`", {
         GrayLevel[0]}, StripOnInput -> False]],
      Annotation[#, 
       Style[453., {
         GrayLevel[0]}], "Tooltip"]& ], 
     TagBox[
      TooltipBox[
       TagBox[
        DynamicBox[{
          FEPrivate`If[
           CurrentValue["MouseOver"], 
           EdgeForm[{
             GrayLevel[0.5], 
             AbsoluteThickness[1.5], 
             Opacity[0.66]}], {}, {}], 
          RectangleBox[{0.0061, 0.}, {0.0062, 438.}, "RoundingRadius" -> 0]},
         ImageSizeCache->{{241.95855097507945`, 
          255.44513726354444`}, {-101.13014442211372`, 150.43131085652035`}}],
        
        StatusArea[#, 438.]& ,
        TagBoxNote->"438."],
       StyleBox["438.`", {
         GrayLevel[0]}, StripOnInput -> False]],
      Annotation[#, 
       Style[438., {
         GrayLevel[0]}], "Tooltip"]& ], 
     TagBox[
      TooltipBox[
       TagBox[
        DynamicBox[{
          FEPrivate`If[
           CurrentValue["MouseOver"], 
           EdgeForm[{
             GrayLevel[0.5], 
             AbsoluteThickness[1.5], 
             Opacity[0.66]}], {}, {}], 
          RectangleBox[{0.0062, 0.}, {0.0063, 394.}, "RoundingRadius" -> 0]},
         ImageSizeCache->{{253.8451371204933, 
          267.3317234089585}, {-76.0198612578086, 150.43131085652035`}}],
        StatusArea[#, 394.]& ,
        TagBoxNote->"394."],
       StyleBox["394.`", {
         GrayLevel[0]}, StripOnInput -> False]],
      Annotation[#, 
       Style[394., {
         GrayLevel[0]}], "Tooltip"]& ], 
     TagBox[
      TooltipBox[
       TagBox[
        DynamicBox[{
          FEPrivate`If[
           CurrentValue["MouseOver"], 
           EdgeForm[{
             GrayLevel[0.5], 
             AbsoluteThickness[1.5], 
             Opacity[0.66]}], {}, {}], 
          RectangleBox[{0.0063, 0.}, {0.0064, 382.}, "RoundingRadius" -> 0]},
         ImageSizeCache->{{265.73172326590736`, 
          279.21830955437247`}, {-69.1716022129981, 150.43131085652035`}}],
        StatusArea[#, 382.]& ,
        TagBoxNote->"382."],
       StyleBox["382.`", {
         GrayLevel[0]}, StripOnInput -> False]],
      Annotation[#, 
       Style[382., {
         GrayLevel[0]}], "Tooltip"]& ], 
     TagBox[
      TooltipBox[
       TagBox[
        DynamicBox[{
          FEPrivate`If[
           CurrentValue["MouseOver"], 
           EdgeForm[{
             GrayLevel[0.5], 
             AbsoluteThickness[1.5], 
             Opacity[0.66]}], {}, {}], 
          RectangleBox[{0.0064, 0.}, {0.0065, 310.}, "RoundingRadius" -> 0]},
         ImageSizeCache->{{277.6183094113213, 
          291.1048956997864}, {-28.082047944135155`, 150.43131085652035`}}],
        StatusArea[#, 310.]& ,
        TagBoxNote->"310."],
       StyleBox["310.`", {
         GrayLevel[0]}, StripOnInput -> False]],
      Annotation[#, 
       Style[310., {
         GrayLevel[0]}], "Tooltip"]& ], 
     TagBox[
      TooltipBox[
       TagBox[
        DynamicBox[{
          FEPrivate`If[
           CurrentValue["MouseOver"], 
           EdgeForm[{
             GrayLevel[0.5], 
             AbsoluteThickness[1.5], 
             Opacity[0.66]}], {}, {}], 
          RectangleBox[{0.0065, 0.}, {0.0066, 229.}, "RoundingRadius" -> 0]},
         ImageSizeCache->{{289.5048955567353, 302.9914818452004}, {
          18.14370060833565, 150.43131085652035`}}],
        StatusArea[#, 229.]& ,
        TagBoxNote->"229."],
       StyleBox["229.`", {
         GrayLevel[0]}, StripOnInput -> False]],
      Annotation[#, 
       Style[229., {
         GrayLevel[0]}], "Tooltip"]& ], 
     TagBox[
      TooltipBox[
       TagBox[
        DynamicBox[{
          FEPrivate`If[
           CurrentValue["MouseOver"], 
           EdgeForm[{
             GrayLevel[0.5], 
             AbsoluteThickness[1.5], 
             Opacity[0.66]}], {}, {}], 
          RectangleBox[{0.0066, 0.}, {0.0067, 176.}, "RoundingRadius" -> 0]},
         ImageSizeCache->{{301.39148170214924`, 314.87806799061445`}, {
          48.39017805624867, 150.43131085652035`}}],
        StatusArea[#, 176.]& ,
        TagBoxNote->"176."],
       StyleBox["176.`", {
         GrayLevel[0]}, StripOnInput -> False]],
      Annotation[#, 
       Style[176., {
         GrayLevel[0]}], "Tooltip"]& ], 
     TagBox[
      TooltipBox[
       TagBox[
        DynamicBox[{
          FEPrivate`If[
           CurrentValue["MouseOver"], 
           EdgeForm[{
             GrayLevel[0.5], 
             AbsoluteThickness[1.5], 
             Opacity[0.66]}], {}, {}], 
          
          RectangleBox[{0.0067, 0.}, {0.0068000000000000005`, 139.}, 
           "RoundingRadius" -> 0]},
         ImageSizeCache->{{313.2780678475633, 326.7646541360284}, {
          69.50564344441435, 150.43131085652035`}}],
        StatusArea[#, 139.]& ,
        TagBoxNote->"139."],
       StyleBox["139.`", {
         GrayLevel[0]}, StripOnInput -> False]],
      Annotation[#, 
       Style[139., {
         GrayLevel[0]}], "Tooltip"]& ], 
     TagBox[
      TooltipBox[
       TagBox[
        DynamicBox[{
          FEPrivate`If[
           CurrentValue["MouseOver"], 
           EdgeForm[{
             GrayLevel[0.5], 
             AbsoluteThickness[1.5], 
             Opacity[0.66]}], {}, {}], 
          
          RectangleBox[{0.0068000000000000005`, 0.}, {0.0069, 94.}, 
           "RoundingRadius" -> 0]},
         ImageSizeCache->{{325.16465399297726`, 338.65124028144237`}, {
          95.1866148624537, 150.43131085652035`}}],
        StatusArea[#, 94.]& ,
        TagBoxNote->"94."],
       StyleBox["94.`", {
         GrayLevel[0]}, StripOnInput -> False]],
      Annotation[#, 
       Style[94., {
         GrayLevel[0]}], "Tooltip"]& ], 
     TagBox[
      TooltipBox[
       TagBox[
        DynamicBox[{
          FEPrivate`If[
           CurrentValue["MouseOver"], 
           EdgeForm[{
             GrayLevel[0.5], 
             AbsoluteThickness[1.5], 
             Opacity[0.66]}], {}, {}], 
          RectangleBox[{0.0069, 0.}, {0.007, 64.}, "RoundingRadius" -> 0]},
         ImageSizeCache->{{337.0512401383912, 350.5378264268563}, {
          112.30726247447993`, 150.43131085652035`}}],
        StatusArea[#, 64.]& ,
        TagBoxNote->"64."],
       StyleBox["64.`", {
         GrayLevel[0]}, StripOnInput -> False]],
      Annotation[#, 
       Style[64., {
         GrayLevel[0]}], "Tooltip"]& ], 
     TagBox[
      TooltipBox[
       TagBox[
        DynamicBox[{
          FEPrivate`If[
           CurrentValue["MouseOver"], 
           EdgeForm[{
             GrayLevel[0.5], 
             AbsoluteThickness[1.5], 
             Opacity[0.66]}], {}, {}], 
          RectangleBox[{0.007, 0.}, {0.0071, 57.}, "RoundingRadius" -> 0]},
         ImageSizeCache->{{348.9378262838052, 362.4244125722704}, {
          116.30208025061938`, 150.43131085652035`}}],
        StatusArea[#, 57.]& ,
        TagBoxNote->"57."],
       StyleBox["57.`", {
         GrayLevel[0]}, StripOnInput -> False]],
      Annotation[#, 
       Style[57., {
         GrayLevel[0]}], "Tooltip"]& ], 
     TagBox[
      TooltipBox[
       TagBox[
        DynamicBox[{
          FEPrivate`If[
           CurrentValue["MouseOver"], 
           EdgeForm[{
             GrayLevel[0.5], 
             AbsoluteThickness[1.5], 
             Opacity[0.66]}], {}, {}], 
          RectangleBox[{0.0071, 0.}, {0.0072, 35.}, "RoundingRadius" -> 0]},
         ImageSizeCache->{{360.82441242921925`, 374.31099871768424`}, {
          128.85722183277193`, 150.43131085652035`}}],
        StatusArea[#, 35.]& ,
        TagBoxNote->"35."],
       StyleBox["35.`", {
         GrayLevel[0]}, StripOnInput -> False]],
      Annotation[#, 
       Style[35., {
         GrayLevel[0]}], "Tooltip"]& ], 
     TagBox[
      TooltipBox[
       TagBox[
        DynamicBox[{
          FEPrivate`If[
           CurrentValue["MouseOver"], 
           EdgeForm[{
             GrayLevel[0.5], 
             AbsoluteThickness[1.5], 
             Opacity[0.66]}], {}, {}], 
          RectangleBox[{0.0072, 0.}, {0.0073, 30.}, "RoundingRadius" -> 0]},
         ImageSizeCache->{{372.7109985746331, 386.1975848630983}, {
          131.71066310144298`, 150.43131085652035`}}],
        StatusArea[#, 30.]& ,
        TagBoxNote->"30."],
       StyleBox["30.`", {
         GrayLevel[0]}, StripOnInput -> False]],
      Annotation[#, 
       Style[30., {
         GrayLevel[0]}], "Tooltip"]& ], 
     TagBox[
      TooltipBox[
       TagBox[
        DynamicBox[{
          FEPrivate`If[
           CurrentValue["MouseOver"], 
           EdgeForm[{
             GrayLevel[0.5], 
             AbsoluteThickness[1.5], 
             Opacity[0.66]}], {}, {}], 
          RectangleBox[{0.0073, 0.}, {0.0074, 17.}, "RoundingRadius" -> 0]},
         ImageSizeCache->{{384.59758472004717`, 398.08417100851227`}, {
          139.12961039998768`, 150.43131085652035`}}],
        StatusArea[#, 17.]& ,
        TagBoxNote->"17."],
       StyleBox["17.`", {
         GrayLevel[0]}, StripOnInput -> False]],
      Annotation[#, 
       Style[17., {
         GrayLevel[0]}], "Tooltip"]& ], 
     TagBox[
      TooltipBox[
       TagBox[
        DynamicBox[{
          FEPrivate`If[
           CurrentValue["MouseOver"], 
           EdgeForm[{
             GrayLevel[0.5], 
             AbsoluteThickness[1.5], 
             Opacity[0.66]}], {}, {}], 
          RectangleBox[{0.0074, 0.}, {0.0075, 17.}, "RoundingRadius" -> 0]},
         ImageSizeCache->{{396.4841708654611, 409.9707571539261}, {
          139.12961039998768`, 150.43131085652035`}}],
        StatusArea[#, 17.]& ,
        TagBoxNote->"17."],
       StyleBox["17.`", {
         GrayLevel[0]}, StripOnInput -> False]],
      Annotation[#, 
       Style[17., {
         GrayLevel[0]}], "Tooltip"]& ], 
     TagBox[
      TooltipBox[
       TagBox[
        DynamicBox[{
          FEPrivate`If[
           CurrentValue["MouseOver"], 
           EdgeForm[{
             GrayLevel[0.5], 
             AbsoluteThickness[1.5], 
             Opacity[0.66]}], {}, {}], 
          RectangleBox[{0.0075, 0.}, {0.0076, 10.}, "RoundingRadius" -> 0]},
         ImageSizeCache->{{408.37075701087497`, 421.8573432993402}, {
          143.12442817612714`, 150.43131085652035`}}],
        StatusArea[#, 10.]& ,
        TagBoxNote->"10."],
       StyleBox["10.`", {
         GrayLevel[0]}, StripOnInput -> False]],
      Annotation[#, 
       Style[10., {
         GrayLevel[0]}], "Tooltip"]& ], 
     TagBox[
      TooltipBox[
       TagBox[
        DynamicBox[{
          FEPrivate`If[
           CurrentValue["MouseOver"], 
           EdgeForm[{
             GrayLevel[0.5], 
             AbsoluteThickness[1.5], 
             Opacity[0.66]}], {}, {}], 
          RectangleBox[{0.0076, 0.}, {0.0077, 3.}, "RoundingRadius" -> 0]},
         ImageSizeCache->{{420.25734315628904`, 433.74392944475414`}, {
          147.1192459522666, 150.43131085652035`}}],
        StatusArea[#, 3.]& ,
        TagBoxNote->"3."],
       StyleBox["3.`", {
         GrayLevel[0]}, StripOnInput -> False]],
      Annotation[#, 
       Style[3., {
         GrayLevel[0]}], "Tooltip"]& ], 
     TagBox[
      TooltipBox[
       TagBox[
        DynamicBox[{
          FEPrivate`If[
           CurrentValue["MouseOver"], 
           EdgeForm[{
             GrayLevel[0.5], 
             AbsoluteThickness[1.5], 
             Opacity[0.66]}], {}, {}], 
          
          RectangleBox[{0.0077, 0.}, {0.0078000000000000005`, 6.}, 
           "RoundingRadius" -> 0]},
         ImageSizeCache->{{432.143929301703, 445.6305155901682}, {
          145.40718119106396`, 150.43131085652035`}}],
        StatusArea[#, 6.]& ,
        TagBoxNote->"6."],
       StyleBox["6.`", {
         GrayLevel[0]}, StripOnInput -> False]],
      Annotation[#, 
       Style[6., {
         GrayLevel[0]}], "Tooltip"]& ], 
     TagBox[
      TooltipBox[
       TagBox[
        DynamicBox[{
          FEPrivate`If[
           CurrentValue["MouseOver"], 
           EdgeForm[{
             GrayLevel[0.5], 
             AbsoluteThickness[1.5], 
             Opacity[0.66]}], {}, {}], 
          
          RectangleBox[{0.0078000000000000005`, 0.}, {0.0079, 3.}, 
           "RoundingRadius" -> 0]},
         ImageSizeCache->{{444.03051544711707`, 457.5171017355822}, {
          147.1192459522666, 150.43131085652035`}}],
        StatusArea[#, 3.]& ,
        TagBoxNote->"3."],
       StyleBox["3.`", {
         GrayLevel[0]}, StripOnInput -> False]],
      Annotation[#, 
       Style[3., {
         GrayLevel[0]}], "Tooltip"]& ], {}, 
     TagBox[
      TooltipBox[
       TagBox[
        DynamicBox[{
          FEPrivate`If[
           CurrentValue["MouseOver"], 
           EdgeForm[{
             GrayLevel[0.5], 
             AbsoluteThickness[1.5], 
             Opacity[0.66]}], {}, {}], 
          RectangleBox[{0.008, 0.}, {0.0081, 1.}, "RoundingRadius" -> 0]},
         ImageSizeCache->{{467.803687737945, 481.29027402641}, {
          148.260622459735, 150.43131085652035`}}],
        StatusArea[#, 1.]& ,
        TagBoxNote->"1."],
       StyleBox["1.`", {
         GrayLevel[0]}, StripOnInput -> False]],
      Annotation[#, 
       Style[1., {
         GrayLevel[0]}], "Tooltip"]& ], {}, {}, {}, {}, {}, {}, 
     TagBox[
      TooltipBox[
       TagBox[
        DynamicBox[{
          FEPrivate`If[
           CurrentValue["MouseOver"], 
           EdgeForm[{
             GrayLevel[0.5], 
             AbsoluteThickness[1.5], 
             Opacity[0.66]}], {}, {}], 
          RectangleBox[{0.0087, 0.}, {0.0088, 1.}, "RoundingRadius" -> 0]},
         ImageSizeCache->{{551.0097907558428, 564.4963770443079}, {
          148.260622459735, 150.43131085652035`}}],
        StatusArea[#, 1.]& ,
        TagBoxNote->"1."],
       StyleBox["1.`", {
         GrayLevel[0]}, StripOnInput -> False]],
      Annotation[#, 
       Style[1., {
         GrayLevel[0]}], "Tooltip"]& ]}, {}, {}}},
  AspectRatio->NCache[GoldenRatio^(-1), 0.6180339887498948],
  Axes->{True, True},
  AxesOrigin->{0.0043, 0},
  FrameTicks->{{Automatic, Automatic}, {Automatic, Automatic}},
  GridLines->{None, None},
  PlotRange->{{0.0043, 0.0088}, {All, All}},
  PlotRangePadding->{{
     Scaled[0.02], 
     Scaled[0.02]}, {
     Scaled[0.02], 
     Scaled[0.1]}},
  Ticks->{Automatic, Automatic}]], "Output",
 CellChangeTimes->{{3.673469368783284*^9, 3.673469391135298*^9}, {
   3.673469737047744*^9, 3.673469813496706*^9}, 3.673499841692608*^9, {
   3.673500977088675*^9, 3.673500987393653*^9}, {3.673537887625*^9, 
   3.673537897953125*^9}, {3.67353794740625*^9, 3.673538011984375*^9}, 
   3.67353804746875*^9}]
}, Open  ]],

Cell[CellGroupData[{

Cell[BoxData[
 RowBox[{"Histogram", "[", 
  RowBox[{
   RowBox[{"Table", "[", 
    RowBox[{
     RowBox[{"DY", "[", 
      RowBox[{"0.08", ",", "h"}], "]"}], ",", 
     RowBox[{"{", 
      RowBox[{"h", ",", "1", ",", "5"}], "}"}]}], "]"}], ",", 
   RowBox[{"{", ".0001", "}"}]}], "]"}]], "Input",
 CellChangeTimes->{{3.67353806334375*^9, 3.6735380651875*^9}}],

Cell[BoxData[
 GraphicsBox[
  {RGBColor[0.798413061722744, 0.824719615472648, 0.968322270542458], 
   EdgeForm[Opacity[0.7]], {{}, 
    {RGBColor[0.24720000000000017`, 0.24, 0.6], Opacity[0.5], EdgeForm[
     Opacity[0.7]], 
     TagBox[
      TooltipBox[
       TagBox[
        DynamicBox[{
          FEPrivate`If[
           CurrentValue["MouseOver"], 
           EdgeForm[{
             GrayLevel[0.5], 
             AbsoluteThickness[1.5], 
             Opacity[0.66]}], {}, {}], 
          RectangleBox[{0.0043, 0.}, {0.0044, 1.}, "RoundingRadius" -> 0]},
         ImageSizeCache->{{28.00000035762787, 34.55274472793485}, {
          148.25189300269903`, 150.43131085652047`}}],
        StatusArea[#, 1.]& ,
        TagBoxNote->"1."],
       StyleBox["1.`", {
         GrayLevel[0]}, StripOnInput -> False]],
      Annotation[#, 
       Style[1., {
         GrayLevel[0]}], "Tooltip"]& ], 
     TagBox[
      TooltipBox[
       TagBox[
        DynamicBox[{
          FEPrivate`If[
           CurrentValue["MouseOver"], 
           EdgeForm[{
             GrayLevel[0.5], 
             AbsoluteThickness[1.5], 
             Opacity[0.66]}], {}, {}], 
          RectangleBox[{0.0044, 0.}, {0.0045, 4.}, "RoundingRadius" -> 0]},
         ImageSizeCache->{{32.9527445848837, 39.50548895519066}, {
          146.51363987038815`, 150.43131085652047`}}],
        StatusArea[#, 4.]& ,
        TagBoxNote->"4."],
       StyleBox["4.`", {
         GrayLevel[0]}, StripOnInput -> False]],
      Annotation[#, 
       Style[4., {
         GrayLevel[0]}], "Tooltip"]& ], 
     TagBox[
      TooltipBox[
       TagBox[
        DynamicBox[{
          FEPrivate`If[
           CurrentValue["MouseOver"], 
           EdgeForm[{
             GrayLevel[0.5], 
             AbsoluteThickness[1.5], 
             Opacity[0.66]}], {}, {}], 
          RectangleBox[{0.0045, 0.}, {0.0046, 4.}, "RoundingRadius" -> 0]},
         ImageSizeCache->{{37.90548881213951, 44.45823318244649}, {
          146.51363987038815`, 150.43131085652047`}}],
        StatusArea[#, 4.]& ,
        TagBoxNote->"4."],
       StyleBox["4.`", {
         GrayLevel[0]}, StripOnInput -> False]],
      Annotation[#, 
       Style[4., {
         GrayLevel[0]}], "Tooltip"]& ], 
     TagBox[
      TooltipBox[
       TagBox[
        DynamicBox[{
          FEPrivate`If[
           CurrentValue["MouseOver"], 
           EdgeForm[{
             GrayLevel[0.5], 
             AbsoluteThickness[1.5], 
             Opacity[0.66]}], {}, {}], 
          RectangleBox[{0.0046, 0.}, {0.0047, 7.}, "RoundingRadius" -> 0]},
         ImageSizeCache->{{42.858233039395344`, 49.410977409702326`}, {
          144.77538673807726`, 150.43131085652047`}}],
        StatusArea[#, 7.]& ,
        TagBoxNote->"7."],
       StyleBox["7.`", {
         GrayLevel[0]}, StripOnInput -> False]],
      Annotation[#, 
       Style[7., {
         GrayLevel[0]}], "Tooltip"]& ], 
     TagBox[
      TooltipBox[
       TagBox[
        DynamicBox[{
          FEPrivate`If[
           CurrentValue["MouseOver"], 
           EdgeForm[{
             GrayLevel[0.5], 
             AbsoluteThickness[1.5], 
             Opacity[0.66]}], {}, {}], 
          
          RectangleBox[{0.0047, 0.}, {0.0048000000000000004`, 30.}, 
           "RoundingRadius" -> 0]},
         ImageSizeCache->{{47.81097726665118, 54.36372163695816}, {
          131.44877939036047`, 150.43131085652047`}}],
        StatusArea[#, 30.]& ,
        TagBoxNote->"30."],
       StyleBox["30.`", {
         GrayLevel[0]}, StripOnInput -> False]],
      Annotation[#, 
       Style[30., {
         GrayLevel[0]}], "Tooltip"]& ], 
     TagBox[
      TooltipBox[
       TagBox[
        DynamicBox[{
          FEPrivate`If[
           CurrentValue["MouseOver"], 
           EdgeForm[{
             GrayLevel[0.5], 
             AbsoluteThickness[1.5], 
             Opacity[0.66]}], {}, {}], 
          
          RectangleBox[{0.0048000000000000004`, 0.}, {0.0049, 52.}, 
           "RoundingRadius" -> 0]},
         ImageSizeCache->{{52.76372149390701, 59.31646586421397}, {
          118.70158975341398`, 150.43131085652047`}}],
        StatusArea[#, 52.]& ,
        TagBoxNote->"52."],
       StyleBox["52.`", {
         GrayLevel[0]}, StripOnInput -> False]],
      Annotation[#, 
       Style[52., {
         GrayLevel[0]}], "Tooltip"]& ], 
     TagBox[
      TooltipBox[
       TagBox[
        DynamicBox[{
          FEPrivate`If[
           CurrentValue["MouseOver"], 
           EdgeForm[{
             GrayLevel[0.5], 
             AbsoluteThickness[1.5], 
             Opacity[0.66]}], {}, {}], 
          RectangleBox[{0.0049, 0.}, {0.005, 100.}, "RoundingRadius" -> 0]},
         ImageSizeCache->{{57.71646572116282, 64.2692100914698}, {
          90.88953963643982, 150.43131085652047`}}],
        StatusArea[#, 100.]& ,
        TagBoxNote->"100."],
       StyleBox["100.`", {
         GrayLevel[0]}, StripOnInput -> False]],
      Annotation[#, 
       Style[100., {
         GrayLevel[0]}], "Tooltip"]& ], 
     TagBox[
      TooltipBox[
       TagBox[
        DynamicBox[{
          FEPrivate`If[
           CurrentValue["MouseOver"], 
           EdgeForm[{
             GrayLevel[0.5], 
             AbsoluteThickness[1.5], 
             Opacity[0.66]}], {}, {}], 
          RectangleBox[{0.005, 0.}, {0.0051, 160.}, "RoundingRadius" -> 0]},
         ImageSizeCache->{{62.669209948418654`, 69.22195431872564}, {
          56.12447699022212, 150.43131085652047`}}],
        StatusArea[#, 160.]& ,
        TagBoxNote->"160."],
       StyleBox["160.`", {
         GrayLevel[0]}, StripOnInput -> False]],
      Annotation[#, 
       Style[160., {
         GrayLevel[0]}], "Tooltip"]& ], 
     TagBox[
      TooltipBox[
       TagBox[
        DynamicBox[{
          FEPrivate`If[
           CurrentValue["MouseOver"], 
           EdgeForm[{
             GrayLevel[0.5], 
             AbsoluteThickness[1.5], 
             Opacity[0.66]}], {}, {}], 
          RectangleBox[{0.0051, 0.}, {0.0052, 227.}, "RoundingRadius" -> 0]},
         ImageSizeCache->{{67.62195417567449, 74.17469854598141}, {
          17.30349036861236, 150.43131085652047`}}],
        StatusArea[#, 227.]& ,
        TagBoxNote->"227."],
       StyleBox["227.`", {
         GrayLevel[0]}, StripOnInput -> False]],
      Annotation[#, 
       Style[227., {
         GrayLevel[0]}], "Tooltip"]& ], 
     TagBox[
      TooltipBox[
       TagBox[
        DynamicBox[{
          FEPrivate`If[
           CurrentValue["MouseOver"], 
           EdgeForm[{
             GrayLevel[0.5], 
             AbsoluteThickness[1.5], 
             Opacity[0.66]}], {}, {}], 
          RectangleBox[{0.0052, 0.}, {0.0053, 356.}, "RoundingRadius" -> 0]},
         ImageSizeCache->{{72.57469840293027, 
          79.12744277323725}, {-57.441394320755705`, 150.43131085652047`}}],
        StatusArea[#, 356.]& ,
        TagBoxNote->"356."],
       StyleBox["356.`", {
         GrayLevel[0]}, StripOnInput -> False]],
      Annotation[#, 
       Style[356., {
         GrayLevel[0]}], "Tooltip"]& ], 
     TagBox[
      TooltipBox[
       TagBox[
        DynamicBox[{
          FEPrivate`If[
           CurrentValue["MouseOver"], 
           EdgeForm[{
             GrayLevel[0.5], 
             AbsoluteThickness[1.5], 
             Opacity[0.66]}], {}, {}], 
          RectangleBox[{0.0053, 0.}, {0.0054, 424.}, "RoundingRadius" -> 0]},
         ImageSizeCache->{{77.5274426301861, 
          84.08018700049308}, {-96.84179865313578, 150.43131085652047`}}],
        StatusArea[#, 424.]& ,
        TagBoxNote->"424."],
       StyleBox["424.`", {
         GrayLevel[0]}, StripOnInput -> False]],
      Annotation[#, 
       Style[424., {
         GrayLevel[0]}], "Tooltip"]& ], 
     TagBox[
      TooltipBox[
       TagBox[
        DynamicBox[{
          FEPrivate`If[
           CurrentValue["MouseOver"], 
           EdgeForm[{
             GrayLevel[0.5], 
             AbsoluteThickness[1.5], 
             Opacity[0.66]}], {}, {}], 
          RectangleBox[{0.0054, 0.}, {0.0055, 501.}, "RoundingRadius" -> 0]},
         ImageSizeCache->{{82.48018685744194, 
          89.03293122774892}, {-141.4569623824485, 150.43131085652047`}}],
        StatusArea[#, 501.]& ,
        TagBoxNote->"501."],
       StyleBox["501.`", {
         GrayLevel[0]}, StripOnInput -> False]],
      Annotation[#, 
       Style[501., {
         GrayLevel[0]}], "Tooltip"]& ], 
     TagBox[
      TooltipBox[
       TagBox[
        DynamicBox[{
          FEPrivate`If[
           CurrentValue["MouseOver"], 
           EdgeForm[{
             GrayLevel[0.5], 
             AbsoluteThickness[1.5], 
             Opacity[0.66]}], {}, {}], 
          RectangleBox[{0.0055, 0.}, {0.0056, 523.}, "RoundingRadius" -> 0]},
         ImageSizeCache->{{87.43293108469777, 
          93.98567545500475}, {-154.20415201939497`, 150.43131085652047`}}],
        StatusArea[#, 523.]& ,
        TagBoxNote->"523."],
       StyleBox["523.`", {
         GrayLevel[0]}, StripOnInput -> False]],
      Annotation[#, 
       Style[523., {
         GrayLevel[0]}], "Tooltip"]& ], 
     TagBox[
      TooltipBox[
       TagBox[
        DynamicBox[{
          FEPrivate`If[
           CurrentValue["MouseOver"], 
           EdgeForm[{
             GrayLevel[0.5], 
             AbsoluteThickness[1.5], 
             Opacity[0.66]}], {}, {}], 
          RectangleBox[{0.0056, 0.}, {0.0057, 508.}, "RoundingRadius" -> 0]},
         ImageSizeCache->{{92.3856753119536, 
          98.93841968226059}, {-145.51288635784053`, 150.43131085652047`}}],
        StatusArea[#, 508.]& ,
        TagBoxNote->"508."],
       StyleBox["508.`", {
         GrayLevel[0]}, StripOnInput -> False]],
      Annotation[#, 
       Style[508., {
         GrayLevel[0]}], "Tooltip"]& ], 
     TagBox[
      TooltipBox[
       TagBox[
        DynamicBox[{
          FEPrivate`If[
           CurrentValue["MouseOver"], 
           EdgeForm[{
             GrayLevel[0.5], 
             AbsoluteThickness[1.5], 
             Opacity[0.66]}], {}, {}], 
          
          RectangleBox[{0.0057, 0.}, {0.0058000000000000005`, 512.}, 
           "RoundingRadius" -> 0]},
         ImageSizeCache->{{97.33841953920944, 
          103.89116390951642`}, {-147.83055720092173`, 150.43131085652047`}}],
        
        StatusArea[#, 512.]& ,
        TagBoxNote->"512."],
       StyleBox["512.`", {
         GrayLevel[0]}, StripOnInput -> False]],
      Annotation[#, 
       Style[512., {
         GrayLevel[0]}], "Tooltip"]& ], 
     TagBox[
      TooltipBox[
       TagBox[
        DynamicBox[{
          FEPrivate`If[
           CurrentValue["MouseOver"], 
           EdgeForm[{
             GrayLevel[0.5], 
             AbsoluteThickness[1.5], 
             Opacity[0.66]}], {}, {}], 
          
          RectangleBox[{0.0058000000000000005`, 0.}, {0.0059, 419.}, 
           "RoundingRadius" -> 0]},
         ImageSizeCache->{{102.29116376646527`, 
          108.8439081367722}, {-93.9447100992843, 150.43131085652047`}}],
        StatusArea[#, 419.]& ,
        TagBoxNote->"419."],
       StyleBox["419.`", {
         GrayLevel[0]}, StripOnInput -> False]],
      Annotation[#, 
       Style[419., {
         GrayLevel[0]}], "Tooltip"]& ], 
     TagBox[
      TooltipBox[
       TagBox[
        DynamicBox[{
          FEPrivate`If[
           CurrentValue["MouseOver"], 
           EdgeForm[{
             GrayLevel[0.5], 
             AbsoluteThickness[1.5], 
             Opacity[0.66]}], {}, {}], 
          RectangleBox[{0.0059, 0.}, {0.006, 340.}, "RoundingRadius" -> 0]},
         ImageSizeCache->{{107.24390799372105`, 
          113.79665236402803`}, {-48.17071094843098, 150.43131085652047`}}],
        StatusArea[#, 340.]& ,
        TagBoxNote->"340."],
       StyleBox["340.`", {
         GrayLevel[0]}, StripOnInput -> False]],
      Annotation[#, 
       Style[340., {
         GrayLevel[0]}], "Tooltip"]& ], 
     TagBox[
      TooltipBox[
       TagBox[
        DynamicBox[{
          FEPrivate`If[
           CurrentValue["MouseOver"], 
           EdgeForm[{
             GrayLevel[0.5], 
             AbsoluteThickness[1.5], 
             Opacity[0.66]}], {}, {}], 
          RectangleBox[{0.006, 0.}, {0.0061, 253.}, "RoundingRadius" -> 0]},
         ImageSizeCache->{{112.19665222097689`, 118.74939659128387`}, {
          2.2386298885846827`, 150.43131085652047`}}],
        StatusArea[#, 253.]& ,
        TagBoxNote->"253."],
       StyleBox["253.`", {
         GrayLevel[0]}, StripOnInput -> False]],
      Annotation[#, 
       Style[253., {
         GrayLevel[0]}], "Tooltip"]& ], 
     TagBox[
      TooltipBox[
       TagBox[
        DynamicBox[{
          FEPrivate`If[
           CurrentValue["MouseOver"], 
           EdgeForm[{
             GrayLevel[0.5], 
             AbsoluteThickness[1.5], 
             Opacity[0.66]}], {}, {}], 
          RectangleBox[{0.0061, 0.}, {0.0062, 177.}, "RoundingRadius" -> 0]},
         ImageSizeCache->{{117.14939644823272`, 123.70214081853965`}, {
          46.27437590712711, 150.43131085652047`}}],
        StatusArea[#, 177.]& ,
        TagBoxNote->"177."],
       StyleBox["177.`", {
         GrayLevel[0]}, StripOnInput -> False]],
      Annotation[#, 
       Style[177., {
         GrayLevel[0]}], "Tooltip"]& ], 
     TagBox[
      TooltipBox[
       TagBox[
        DynamicBox[{
          FEPrivate`If[
           CurrentValue["MouseOver"], 
           EdgeForm[{
             GrayLevel[0.5], 
             AbsoluteThickness[1.5], 
             Opacity[0.66]}], {}, {}], 
          RectangleBox[{0.0062, 0.}, {0.0063, 147.}, "RoundingRadius" -> 0]},
         ImageSizeCache->{{122.1021406754885, 128.65488504579548`}, {
          63.65690723023596, 150.43131085652047`}}],
        StatusArea[#, 147.]& ,
        TagBoxNote->"147."],
       StyleBox["147.`", {
         GrayLevel[0]}, StripOnInput -> False]],
      Annotation[#, 
       Style[147., {
         GrayLevel[0]}], "Tooltip"]& ], 
     TagBox[
      TooltipBox[
       TagBox[
        DynamicBox[{
          FEPrivate`If[
           CurrentValue["MouseOver"], 
           EdgeForm[{
             GrayLevel[0.5], 
             AbsoluteThickness[1.5], 
             Opacity[0.66]}], {}, {}], 
          RectangleBox[{0.0063, 0.}, {0.0064, 84.}, "RoundingRadius" -> 0]},
         ImageSizeCache->{{127.05488490274433`, 133.60762927305132`}, {
          100.16022300876455`, 150.43131085652047`}}],
        StatusArea[#, 84.]& ,
        TagBoxNote->"84."],
       StyleBox["84.`", {
         GrayLevel[0]}, StripOnInput -> False]],
      Annotation[#, 
       Style[84., {
         GrayLevel[0]}], "Tooltip"]& ], 
     TagBox[
      TooltipBox[
       TagBox[
        DynamicBox[{
          FEPrivate`If[
           CurrentValue["MouseOver"], 
           EdgeForm[{
             GrayLevel[0.5], 
             AbsoluteThickness[1.5], 
             Opacity[0.66]}], {}, {}], 
          RectangleBox[{0.0064, 0.}, {0.0065, 58.}, "RoundingRadius" -> 0]},
         ImageSizeCache->{{132.00762913000017`, 138.56037350030715`}, {
          115.22508348879221`, 150.43131085652047`}}],
        StatusArea[#, 58.]& ,
        TagBoxNote->"58."],
       StyleBox["58.`", {
         GrayLevel[0]}, StripOnInput -> False]],
      Annotation[#, 
       Style[58., {
         GrayLevel[0]}], "Tooltip"]& ], 
     TagBox[
      TooltipBox[
       TagBox[
        DynamicBox[{
          FEPrivate`If[
           CurrentValue["MouseOver"], 
           EdgeForm[{
             GrayLevel[0.5], 
             AbsoluteThickness[1.5], 
             Opacity[0.66]}], {}, {}], 
          RectangleBox[{0.0065, 0.}, {0.0066, 47.}, "RoundingRadius" -> 0]},
         ImageSizeCache->{{136.960373357256, 143.51311772756299`}, {
          121.59867830726546`, 150.43131085652047`}}],
        StatusArea[#, 47.]& ,
        TagBoxNote->"47."],
       StyleBox["47.`", {
         GrayLevel[0]}, StripOnInput -> False]],
      Annotation[#, 
       Style[47., {
         GrayLevel[0]}], "Tooltip"]& ], 
     TagBox[
      TooltipBox[
       TagBox[
        DynamicBox[{
          FEPrivate`If[
           CurrentValue["MouseOver"], 
           EdgeForm[{
             GrayLevel[0.5], 
             AbsoluteThickness[1.5], 
             Opacity[0.66]}], {}, {}], 
          RectangleBox[{0.0066, 0.}, {0.0067, 21.}, "RoundingRadius" -> 0]},
         ImageSizeCache->{{141.91311758451184`, 148.46586195481882`}, {
          136.66353878729313`, 150.43131085652047`}}],
        StatusArea[#, 21.]& ,
        TagBoxNote->"21."],
       StyleBox["21.`", {
         GrayLevel[0]}, StripOnInput -> False]],
      Annotation[#, 
       Style[21., {
         GrayLevel[0]}], "Tooltip"]& ], 
     TagBox[
      TooltipBox[
       TagBox[
        DynamicBox[{
          FEPrivate`If[
           CurrentValue["MouseOver"], 
           EdgeForm[{
             GrayLevel[0.5], 
             AbsoluteThickness[1.5], 
             Opacity[0.66]}], {}, {}], 
          
          RectangleBox[{0.0067, 0.}, {0.0068000000000000005`, 19.}, 
           "RoundingRadius" -> 0]},
         ImageSizeCache->{{146.86586181176767`, 153.41860618207465`}, {
          137.8223742088337, 150.43131085652047`}}],
        StatusArea[#, 19.]& ,
        TagBoxNote->"19."],
       StyleBox["19.`", {
         GrayLevel[0]}, StripOnInput -> False]],
      Annotation[#, 
       Style[19., {
         GrayLevel[0]}], "Tooltip"]& ], 
     TagBox[
      TooltipBox[
       TagBox[
        DynamicBox[{
          FEPrivate`If[
           CurrentValue["MouseOver"], 
           EdgeForm[{
             GrayLevel[0.5], 
             AbsoluteThickness[1.5], 
             Opacity[0.66]}], {}, {}], 
          
          RectangleBox[{0.0068000000000000005`, 0.}, {0.0069, 14.}, 
           "RoundingRadius" -> 0]},
         ImageSizeCache->{{151.8186060390235, 158.37135040933043`}, {
          140.7194627626852, 150.43131085652047`}}],
        StatusArea[#, 14.]& ,
        TagBoxNote->"14."],
       StyleBox["14.`", {
         GrayLevel[0]}, StripOnInput -> False]],
      Annotation[#, 
       Style[14., {
         GrayLevel[0]}], "Tooltip"]& ], 
     TagBox[
      TooltipBox[
       TagBox[
        DynamicBox[{
          FEPrivate`If[
           CurrentValue["MouseOver"], 
           EdgeForm[{
             GrayLevel[0.5], 
             AbsoluteThickness[1.5], 
             Opacity[0.66]}], {}, {}], 
          RectangleBox[{0.0069, 0.}, {0.007, 4.}, "RoundingRadius" -> 0]},
         ImageSizeCache->{{156.77135026627928`, 163.32409463658627`}, {
          146.51363987038815`, 150.43131085652047`}}],
        StatusArea[#, 4.]& ,
        TagBoxNote->"4."],
       StyleBox["4.`", {
         GrayLevel[0]}, StripOnInput -> False]],
      Annotation[#, 
       Style[4., {
         GrayLevel[0]}], "Tooltip"]& ], 
     TagBox[
      TooltipBox[
       TagBox[
        DynamicBox[{
          FEPrivate`If[
           CurrentValue["MouseOver"], 
           EdgeForm[{
             GrayLevel[0.5], 
             AbsoluteThickness[1.5], 
             Opacity[0.66]}], {}, {}], 
          RectangleBox[{0.007, 0.}, {0.0071, 3.}, "RoundingRadius" -> 0]},
         ImageSizeCache->{{161.72409449353512`, 168.2768388638421}, {
          147.09305758115843`, 150.43131085652047`}}],
        StatusArea[#, 3.]& ,
        TagBoxNote->"3."],
       StyleBox["3.`", {
         GrayLevel[0]}, StripOnInput -> False]],
      Annotation[#, 
       Style[3., {
         GrayLevel[0]}], "Tooltip"]& ], 
     TagBox[
      TooltipBox[
       TagBox[
        DynamicBox[{
          FEPrivate`If[
           CurrentValue["MouseOver"], 
           EdgeForm[{
             GrayLevel[0.5], 
             AbsoluteThickness[1.5], 
             Opacity[0.66]}], {}, {}], 
          RectangleBox[{0.0071, 0.}, {0.0072, 3.}, "RoundingRadius" -> 0]},
         ImageSizeCache->{{166.67683872079095`, 173.22958309109788`}, {
          147.09305758115843`, 150.43131085652047`}}],
        StatusArea[#, 3.]& ,
        TagBoxNote->"3."],
       StyleBox["3.`", {
         GrayLevel[0]}, StripOnInput -> False]],
      Annotation[#, 
       Style[3., {
         GrayLevel[0]}], "Tooltip"]& ], {}, {}, 
     TagBox[
      TooltipBox[
       TagBox[
        DynamicBox[{
          FEPrivate`If[
           CurrentValue["MouseOver"], 
           EdgeForm[{
             GrayLevel[0.5], 
             AbsoluteThickness[1.5], 
             Opacity[0.66]}], {}, {}], 
          RectangleBox[{0.0074, 0.}, {0.0075, 1.}, "RoundingRadius" -> 0]},
         ImageSizeCache->{{181.53507140255846`, 188.08781577286538`}, {
          148.25189300269903`, 150.43131085652047`}}],
        StatusArea[#, 1.]& ,
        TagBoxNote->"1."],
       StyleBox["1.`", {
         GrayLevel[0]}, StripOnInput -> False]],
      Annotation[#, 
       Style[1., {
         GrayLevel[0]}], "Tooltip"]& ], {}, 
     TagBox[
      TooltipBox[
       TagBox[
        DynamicBox[{
          FEPrivate`If[
           CurrentValue["MouseOver"], 
           EdgeForm[{
             GrayLevel[0.5], 
             AbsoluteThickness[1.5], 
             Opacity[0.66]}], {}, {}], 
          RectangleBox[{0.0076, 0.}, {0.0077, 1.}, "RoundingRadius" -> 0]},
         ImageSizeCache->{{191.44055985707007`, 197.99330422737705`}, {
          148.25189300269903`, 150.43131085652047`}}],
        StatusArea[#, 1.]& ,
        TagBoxNote->"1."],
       StyleBox["1.`", {
         GrayLevel[0]}, StripOnInput -> False]],
      Annotation[#, 
       Style[1., {
         GrayLevel[0]}], 
       "Tooltip"]& ], {}, {}, {}, {}, {}, {}, {}, {}, {}, {}, {}, {}, {}, {}, \
{}, {}, {}, {}, {}, {}, {}, {}, {}, {}, {}, {}, {}, {}, {}, {}, {}, {}, {}, \
{}, {}, {}, {}, {}, {}, {}, {}, {}, {}, {}, {}, {}, {}, {}, {}, {}, {}, {}, \
{}, {}, {}, {}, {}, {}, {}, {}, {}, {}, {}, {}, {}, {}, {}, {}, {}, {}, {}, \
{}, {}, {}}, {}, {}}, {{}, 
    {RGBColor[0.6, 0.24, 0.4428931686004542], Opacity[0.5], EdgeForm[Opacity[
     0.7]], {}, {}, {}, {}, {}, {}, {}, {}, {}, {}, {}, {}, {}, {}, {}, {}, \
{}, {}, {}, {}, {}, {}, {}, {}, {}, {}, 
     TagBox[
      TooltipBox[
       TagBox[
        DynamicBox[{
          FEPrivate`If[
           CurrentValue["MouseOver"], 
           EdgeForm[{
             GrayLevel[0.5], 
             AbsoluteThickness[1.5], 
             Opacity[0.66]}], {}, {}], 
          RectangleBox[{0.0069, 0.}, {0.007, 2.}, "RoundingRadius" -> 0]},
         ImageSizeCache->{{156.77135026627928`, 163.32409463658627`}, {
          147.67247529192872`, 150.43131085652047`}}],
        StatusArea[#, 2.]& ,
        TagBoxNote->"2."],
       StyleBox["2.`", {
         GrayLevel[0]}, StripOnInput -> False]],
      Annotation[#, 
       Style[2., {
         GrayLevel[0]}], "Tooltip"]& ], 
     TagBox[
      TooltipBox[
       TagBox[
        DynamicBox[{
          FEPrivate`If[
           CurrentValue["MouseOver"], 
           EdgeForm[{
             GrayLevel[0.5], 
             AbsoluteThickness[1.5], 
             Opacity[0.66]}], {}, {}], 
          RectangleBox[{0.007, 0.}, {0.0071, 3.}, "RoundingRadius" -> 0]},
         ImageSizeCache->{{161.72409449353512`, 168.2768388638421}, {
          147.09305758115843`, 150.43131085652047`}}],
        StatusArea[#, 3.]& ,
        TagBoxNote->"3."],
       StyleBox["3.`", {
         GrayLevel[0]}, StripOnInput -> False]],
      Annotation[#, 
       Style[3., {
         GrayLevel[0]}], "Tooltip"]& ], 
     TagBox[
      TooltipBox[
       TagBox[
        DynamicBox[{
          FEPrivate`If[
           CurrentValue["MouseOver"], 
           EdgeForm[{
             GrayLevel[0.5], 
             AbsoluteThickness[1.5], 
             Opacity[0.66]}], {}, {}], 
          RectangleBox[{0.0071, 0.}, {0.0072, 5.}, "RoundingRadius" -> 0]},
         ImageSizeCache->{{166.67683872079095`, 173.22958309109788`}, {
          145.93422215961783`, 150.43131085652047`}}],
        StatusArea[#, 5.]& ,
        TagBoxNote->"5."],
       StyleBox["5.`", {
         GrayLevel[0]}, StripOnInput -> False]],
      Annotation[#, 
       Style[5., {
         GrayLevel[0]}], "Tooltip"]& ], 
     TagBox[
      TooltipBox[
       TagBox[
        DynamicBox[{
          FEPrivate`If[
           CurrentValue["MouseOver"], 
           EdgeForm[{
             GrayLevel[0.5], 
             AbsoluteThickness[1.5], 
             Opacity[0.66]}], {}, {}], 
          RectangleBox[{0.0072, 0.}, {0.0073, 4.}, "RoundingRadius" -> 0]},
         ImageSizeCache->{{171.62958294804673`, 178.18232731835377`}, {
          146.51363987038815`, 150.43131085652047`}}],
        StatusArea[#, 4.]& ,
        TagBoxNote->"4."],
       StyleBox["4.`", {
         GrayLevel[0]}, StripOnInput -> False]],
      Annotation[#, 
       Style[4., {
         GrayLevel[0]}], "Tooltip"]& ], 
     TagBox[
      TooltipBox[
       TagBox[
        DynamicBox[{
          FEPrivate`If[
           CurrentValue["MouseOver"], 
           EdgeForm[{
             GrayLevel[0.5], 
             AbsoluteThickness[1.5], 
             Opacity[0.66]}], {}, {}], 
          RectangleBox[{0.0073, 0.}, {0.0074, 16.}, "RoundingRadius" -> 0]},
         ImageSizeCache->{{176.58232717530262`, 183.1350715456096}, {
          139.5606273411446, 150.43131085652047`}}],
        StatusArea[#, 16.]& ,
        TagBoxNote->"16."],
       StyleBox["16.`", {
         GrayLevel[0]}, StripOnInput -> False]],
      Annotation[#, 
       Style[16., {
         GrayLevel[0]}], "Tooltip"]& ], 
     TagBox[
      TooltipBox[
       TagBox[
        DynamicBox[{
          FEPrivate`If[
           CurrentValue["MouseOver"], 
           EdgeForm[{
             GrayLevel[0.5], 
             AbsoluteThickness[1.5], 
             Opacity[0.66]}], {}, {}], 
          RectangleBox[{0.0074, 0.}, {0.0075, 17.}, "RoundingRadius" -> 0]},
         ImageSizeCache->{{181.53507140255846`, 188.08781577286538`}, {
          138.9812096303743, 150.43131085652047`}}],
        StatusArea[#, 17.]& ,
        TagBoxNote->"17."],
       StyleBox["17.`", {
         GrayLevel[0]}, StripOnInput -> False]],
      Annotation[#, 
       Style[17., {
         GrayLevel[0]}], "Tooltip"]& ], 
     TagBox[
      TooltipBox[
       TagBox[
        DynamicBox[{
          FEPrivate`If[
           CurrentValue["MouseOver"], 
           EdgeForm[{
             GrayLevel[0.5], 
             AbsoluteThickness[1.5], 
             Opacity[0.66]}], {}, {}], 
          RectangleBox[{0.0075, 0.}, {0.0076, 39.}, "RoundingRadius" -> 0]},
         ImageSizeCache->{{186.48781562981424`, 193.04056000012122`}, {
          126.23401999342781`, 150.43131085652047`}}],
        StatusArea[#, 39.]& ,
        TagBoxNote->"39."],
       StyleBox["39.`", {
         GrayLevel[0]}, StripOnInput -> False]],
      Annotation[#, 
       Style[39., {
         GrayLevel[0]}], "Tooltip"]& ], 
     TagBox[
      TooltipBox[
       TagBox[
        DynamicBox[{
          FEPrivate`If[
           CurrentValue["MouseOver"], 
           EdgeForm[{
             GrayLevel[0.5], 
             AbsoluteThickness[1.5], 
             Opacity[0.66]}], {}, {}], 
          RectangleBox[{0.0076, 0.}, {0.0077, 53.}, "RoundingRadius" -> 0]},
         ImageSizeCache->{{191.44055985707007`, 197.99330422737705`}, {
          118.12217204264368`, 150.43131085652047`}}],
        StatusArea[#, 53.]& ,
        TagBoxNote->"53."],
       StyleBox["53.`", {
         GrayLevel[0]}, StripOnInput -> False]],
      Annotation[#, 
       Style[53., {
         GrayLevel[0]}], "Tooltip"]& ], 
     TagBox[
      TooltipBox[
       TagBox[
        DynamicBox[{
          FEPrivate`If[
           CurrentValue["MouseOver"], 
           EdgeForm[{
             GrayLevel[0.5], 
             AbsoluteThickness[1.5], 
             Opacity[0.66]}], {}, {}], 
          
          RectangleBox[{0.0077, 0.}, {0.0078000000000000005`, 71.}, 
           "RoundingRadius" -> 0]},
         ImageSizeCache->{{196.3933040843259, 202.9460484546329}, {
          107.69265324877838`, 150.43131085652047`}}],
        StatusArea[#, 71.]& ,
        TagBoxNote->"71."],
       StyleBox["71.`", {
         GrayLevel[0]}, StripOnInput -> False]],
      Annotation[#, 
       Style[71., {
         GrayLevel[0]}], "Tooltip"]& ], 
     TagBox[
      TooltipBox[
       TagBox[
        DynamicBox[{
          FEPrivate`If[
           CurrentValue["MouseOver"], 
           EdgeForm[{
             GrayLevel[0.5], 
             AbsoluteThickness[1.5], 
             Opacity[0.66]}], {}, {}], 
          
          RectangleBox[{0.0078000000000000005`, 0.}, {0.0079, 107.}, 
           "RoundingRadius" -> 0]},
         ImageSizeCache->{{201.34604831158174`, 207.89879268188872`}, {
          86.83361566104776, 150.43131085652047`}}],
        StatusArea[#, 107.]& ,
        TagBoxNote->"107."],
       StyleBox["107.`", {
         GrayLevel[0]}, StripOnInput -> False]],
      Annotation[#, 
       Style[107., {
         GrayLevel[0]}], "Tooltip"]& ], 
     TagBox[
      TooltipBox[
       TagBox[
        DynamicBox[{
          FEPrivate`If[
           CurrentValue["MouseOver"], 
           EdgeForm[{
             GrayLevel[0.5], 
             AbsoluteThickness[1.5], 
             Opacity[0.66]}], {}, {}], 
          RectangleBox[{0.0079, 0.}, {0.008, 151.}, "RoundingRadius" -> 0]},
         ImageSizeCache->{{206.29879253883757`, 212.8515369091445}, {
          61.33923638715477, 150.43131085652047`}}],
        StatusArea[#, 151.]& ,
        TagBoxNote->"151."],
       StyleBox["151.`", {
         GrayLevel[0]}, StripOnInput -> False]],
      Annotation[#, 
       Style[151., {
         GrayLevel[0]}], "Tooltip"]& ], 
     TagBox[
      TooltipBox[
       TagBox[
        DynamicBox[{
          FEPrivate`If[
           CurrentValue["MouseOver"], 
           EdgeForm[{
             GrayLevel[0.5], 
             AbsoluteThickness[1.5], 
             Opacity[0.66]}], {}, {}], 
          RectangleBox[{0.008, 0.}, {0.0081, 191.}, "RoundingRadius" -> 0]},
         ImageSizeCache->{{211.25153676609335`, 217.80428113640033`}, {
          38.16252795634297, 150.43131085652047`}}],
        StatusArea[#, 191.]& ,
        TagBoxNote->"191."],
       StyleBox["191.`", {
         GrayLevel[0]}, StripOnInput -> False]],
      Annotation[#, 
       Style[191., {
         GrayLevel[0]}], "Tooltip"]& ], 
     TagBox[
      TooltipBox[
       TagBox[
        DynamicBox[{
          FEPrivate`If[
           CurrentValue["MouseOver"], 
           EdgeForm[{
             GrayLevel[0.5], 
             AbsoluteThickness[1.5], 
             Opacity[0.66]}], {}, {}], 
          RectangleBox[{0.0081, 0.}, {0.0082, 189.}, "RoundingRadius" -> 0]},
         ImageSizeCache->{{216.2042809933492, 222.75702536365617`}, {
          39.32136337788356, 150.43131085652047`}}],
        StatusArea[#, 189.]& ,
        TagBoxNote->"189."],
       StyleBox["189.`", {
         GrayLevel[0]}, StripOnInput -> False]],
      Annotation[#, 
       Style[189., {
         GrayLevel[0]}], "Tooltip"]& ], 
     TagBox[
      TooltipBox[
       TagBox[
        DynamicBox[{
          FEPrivate`If[
           CurrentValue["MouseOver"], 
           EdgeForm[{
             GrayLevel[0.5], 
             AbsoluteThickness[1.5], 
             Opacity[0.66]}], {}, {}], 
          RectangleBox[{0.0082, 0.}, {0.0083, 277.}, "RoundingRadius" -> 0]},
         ImageSizeCache->{{221.15702522060502`, 
          227.709769590912}, {-11.667395169902392`, 150.43131085652047`}}],
        StatusArea[#, 277.]& ,
        TagBoxNote->"277."],
       StyleBox["277.`", {
         GrayLevel[0]}, StripOnInput -> False]],
      Annotation[#, 
       Style[277., {
         GrayLevel[0]}], "Tooltip"]& ], 
     TagBox[
      TooltipBox[
       TagBox[
        DynamicBox[{
          FEPrivate`If[
           CurrentValue["MouseOver"], 
           EdgeForm[{
             GrayLevel[0.5], 
             AbsoluteThickness[1.5], 
             Opacity[0.66]}], {}, {}], 
          RectangleBox[{0.0083, 0.}, {0.0084, 295.}, "RoundingRadius" -> 0]},
         ImageSizeCache->{{226.10976944786086`, 
          232.66251381816778`}, {-22.09691396376772, 150.43131085652047`}}],
        StatusArea[#, 295.]& ,
        TagBoxNote->"295."],
       StyleBox["295.`", {
         GrayLevel[0]}, StripOnInput -> False]],
      Annotation[#, 
       Style[295., {
         GrayLevel[0]}], "Tooltip"]& ], 
     TagBox[
      TooltipBox[
       TagBox[
        DynamicBox[{
          FEPrivate`If[
           CurrentValue["MouseOver"], 
           EdgeForm[{
             GrayLevel[0.5], 
             AbsoluteThickness[1.5], 
             Opacity[0.66]}], {}, {}], 
          RectangleBox[{0.0084, 0.}, {0.0085, 303.}, "RoundingRadius" -> 0]},
         ImageSizeCache->{{231.06251367511663`, 
          237.61525804542367`}, {-26.732255649930067`, 150.43131085652047`}}],
        
        StatusArea[#, 303.]& ,
        TagBoxNote->"303."],
       StyleBox["303.`", {
         GrayLevel[0]}, StripOnInput -> False]],
      Annotation[#, 
       Style[303., {
         GrayLevel[0]}], "Tooltip"]& ], 
     TagBox[
      TooltipBox[
       TagBox[
        DynamicBox[{
          FEPrivate`If[
           CurrentValue["MouseOver"], 
           EdgeForm[{
             GrayLevel[0.5], 
             AbsoluteThickness[1.5], 
             Opacity[0.66]}], {}, {}], 
          RectangleBox[{0.0085, 0.}, {0.0086, 364.}, "RoundingRadius" -> 0]},
         ImageSizeCache->{{236.01525790237253`, 
          242.56800227267945`}, {-62.076736006918054`, 150.43131085652047`}}],
        
        StatusArea[#, 364.]& ,
        TagBoxNote->"364."],
       StyleBox["364.`", {
         GrayLevel[0]}, StripOnInput -> False]],
      Annotation[#, 
       Style[364., {
         GrayLevel[0]}], "Tooltip"]& ], 
     TagBox[
      TooltipBox[
       TagBox[
        DynamicBox[{
          FEPrivate`If[
           CurrentValue["MouseOver"], 
           EdgeForm[{
             GrayLevel[0.5], 
             AbsoluteThickness[1.5], 
             Opacity[0.66]}], {}, {}], 
          RectangleBox[{0.0086, 0.}, {0.0087, 354.}, "RoundingRadius" -> 0]},
         ImageSizeCache->{{240.9680021296283, 
          247.52074649993523`}, {-56.282558899215104`, 150.43131085652047`}}],
        
        StatusArea[#, 354.]& ,
        TagBoxNote->"354."],
       StyleBox["354.`", {
         GrayLevel[0]}, StripOnInput -> False]],
      Annotation[#, 
       Style[354., {
         GrayLevel[0]}], "Tooltip"]& ], 
     TagBox[
      TooltipBox[
       TagBox[
        DynamicBox[{
          FEPrivate`If[
           CurrentValue["MouseOver"], 
           EdgeForm[{
             GrayLevel[0.5], 
             AbsoluteThickness[1.5], 
             Opacity[0.66]}], {}, {}], 
          RectangleBox[{0.0087, 0.}, {0.0088, 305.}, "RoundingRadius" -> 0]},
         ImageSizeCache->{{245.92074635688408`, 
          252.47349072719112`}, {-27.89109107147067, 150.43131085652047`}}],
        StatusArea[#, 305.]& ,
        TagBoxNote->"305."],
       StyleBox["305.`", {
         GrayLevel[0]}, StripOnInput -> False]],
      Annotation[#, 
       Style[305., {
         GrayLevel[0]}], "Tooltip"]& ], 
     TagBox[
      TooltipBox[
       TagBox[
        DynamicBox[{
          FEPrivate`If[
           CurrentValue["MouseOver"], 
           EdgeForm[{
             GrayLevel[0.5], 
             AbsoluteThickness[1.5], 
             Opacity[0.66]}], {}, {}], 
          RectangleBox[{0.0088, 0.}, {0.0089, 297.}, "RoundingRadius" -> 0]},
         ImageSizeCache->{{250.87349058413997`, 
          257.4262349544469}, {-23.25574938530829, 150.43131085652047`}}],
        StatusArea[#, 297.]& ,
        TagBoxNote->"297."],
       StyleBox["297.`", {
         GrayLevel[0]}, StripOnInput -> False]],
      Annotation[#, 
       Style[297., {
         GrayLevel[0]}], "Tooltip"]& ], 
     TagBox[
      TooltipBox[
       TagBox[
        DynamicBox[{
          FEPrivate`If[
           CurrentValue["MouseOver"], 
           EdgeForm[{
             GrayLevel[0.5], 
             AbsoluteThickness[1.5], 
             Opacity[0.66]}], {}, {}], 
          
          RectangleBox[{0.0089, 0.}, {0.009000000000000001, 313.}, 
           "RoundingRadius" -> 0]},
         ImageSizeCache->{{255.82623481139575`, 
          262.3789791817028}, {-32.52643275763302, 150.43131085652047`}}],
        StatusArea[#, 313.]& ,
        TagBoxNote->"313."],
       StyleBox["313.`", {
         GrayLevel[0]}, StripOnInput -> False]],
      Annotation[#, 
       Style[313., {
         GrayLevel[0]}], "Tooltip"]& ], 
     TagBox[
      TooltipBox[
       TagBox[
        DynamicBox[{
          FEPrivate`If[
           CurrentValue["MouseOver"], 
           EdgeForm[{
             GrayLevel[0.5], 
             AbsoluteThickness[1.5], 
             Opacity[0.66]}], {}, {}], 
          
          RectangleBox[{0.009000000000000001, 0.}, {0.0091, 275.}, 
           "RoundingRadius" -> 0]},
         ImageSizeCache->{{260.77897903865164`, 
          267.3317234089586}, {-10.508559748361819`, 150.43131085652047`}}],
        StatusArea[#, 275.]& ,
        TagBoxNote->"275."],
       StyleBox["275.`", {
         GrayLevel[0]}, StripOnInput -> False]],
      Annotation[#, 
       Style[275., {
         GrayLevel[0]}], "Tooltip"]& ], 
     TagBox[
      TooltipBox[
       TagBox[
        DynamicBox[{
          FEPrivate`If[
           CurrentValue["MouseOver"], 
           EdgeForm[{
             GrayLevel[0.5], 
             AbsoluteThickness[1.5], 
             Opacity[0.66]}], {}, {}], 
          RectangleBox[{0.0091, 0.}, {0.0092, 258.}, "RoundingRadius" -> 0]},
         ImageSizeCache->{{265.7317232659075, 
          272.2844676362144}, {-0.6584586652668065, 150.43131085652047`}}],
        StatusArea[#, 258.]& ,
        TagBoxNote->"258."],
       StyleBox["258.`", {
         GrayLevel[0]}, StripOnInput -> False]],
      Annotation[#, 
       Style[258., {
         GrayLevel[0]}], "Tooltip"]& ], 
     TagBox[
      TooltipBox[
       TagBox[
        DynamicBox[{
          FEPrivate`If[
           CurrentValue["MouseOver"], 
           EdgeForm[{
             GrayLevel[0.5], 
             AbsoluteThickness[1.5], 
             Opacity[0.66]}], {}, {}], 
          
          RectangleBox[{0.0092, 0.}, {0.009300000000000001, 207.}, 
           "RoundingRadius" -> 0]},
         ImageSizeCache->{{270.68446749316325`, 277.2372118634703}, {
          28.891844584018244`, 150.43131085652047`}}],
        StatusArea[#, 207.]& ,
        TagBoxNote->"207."],
       StyleBox["207.`", {
         GrayLevel[0]}, StripOnInput -> False]],
      Annotation[#, 
       Style[207., {
         GrayLevel[0]}], "Tooltip"]& ], 
     TagBox[
      TooltipBox[
       TagBox[
        DynamicBox[{
          FEPrivate`If[
           CurrentValue["MouseOver"], 
           EdgeForm[{
             GrayLevel[0.5], 
             AbsoluteThickness[1.5], 
             Opacity[0.66]}], {}, {}], 
          
          RectangleBox[{0.009300000000000001, 0.}, {0.0094, 184.}, 
           "RoundingRadius" -> 0]},
         ImageSizeCache->{{275.63721172041915`, 282.18995609072607`}, {
          42.21845193173503, 150.43131085652047`}}],
        StatusArea[#, 184.]& ,
        TagBoxNote->"184."],
       StyleBox["184.`", {
         GrayLevel[0]}, StripOnInput -> False]],
      Annotation[#, 
       Style[184., {
         GrayLevel[0]}], "Tooltip"]& ], 
     TagBox[
      TooltipBox[
       TagBox[
        DynamicBox[{
          FEPrivate`If[
           CurrentValue["MouseOver"], 
           EdgeForm[{
             GrayLevel[0.5], 
             AbsoluteThickness[1.5], 
             Opacity[0.66]}], {}, {}], 
          RectangleBox[{0.0094, 0.}, {0.0095, 162.}, "RoundingRadius" -> 0]},
         ImageSizeCache->{{280.5899559476749, 287.14270031798185`}, {
          54.965641568681534`, 150.43131085652047`}}],
        StatusArea[#, 162.]& ,
        TagBoxNote->"162."],
       StyleBox["162.`", {
         GrayLevel[0]}, StripOnInput -> False]],
      Annotation[#, 
       Style[162., {
         GrayLevel[0]}], "Tooltip"]& ], 
     TagBox[
      TooltipBox[
       TagBox[
        DynamicBox[{
          FEPrivate`If[
           CurrentValue["MouseOver"], 
           EdgeForm[{
             GrayLevel[0.5], 
             AbsoluteThickness[1.5], 
             Opacity[0.66]}], {}, {}], 
          
          RectangleBox[{0.0095, 0.}, {0.009600000000000001, 128.}, 
           "RoundingRadius" -> 0]},
         ImageSizeCache->{{285.5427001749307, 292.09544454523774`}, {
          74.66584373487156, 150.43131085652047`}}],
        StatusArea[#, 128.]& ,
        TagBoxNote->"128."],
       StyleBox["128.`", {
         GrayLevel[0]}, StripOnInput -> False]],
      Annotation[#, 
       Style[128., {
         GrayLevel[0]}], "Tooltip"]& ], 
     TagBox[
      TooltipBox[
       TagBox[
        DynamicBox[{
          FEPrivate`If[
           CurrentValue["MouseOver"], 
           EdgeForm[{
             GrayLevel[0.5], 
             AbsoluteThickness[1.5], 
             Opacity[0.66]}], {}, {}], 
          
          RectangleBox[{0.009600000000000001, 0.}, {0.0097, 108.}, 
           "RoundingRadius" -> 0]},
         ImageSizeCache->{{290.4954444021866, 297.0481887724935}, {
          86.25419795027746, 150.43131085652047`}}],
        StatusArea[#, 108.]& ,
        TagBoxNote->"108."],
       StyleBox["108.`", {
         GrayLevel[0]}, StripOnInput -> False]],
      Annotation[#, 
       Style[108., {
         GrayLevel[0]}], "Tooltip"]& ], 
     TagBox[
      TooltipBox[
       TagBox[
        DynamicBox[{
          FEPrivate`If[
           CurrentValue["MouseOver"], 
           EdgeForm[{
             GrayLevel[0.5], 
             AbsoluteThickness[1.5], 
             Opacity[0.66]}], {}, {}], 
          RectangleBox[{0.0097, 0.}, {0.0098, 92.}, "RoundingRadius" -> 0]},
         ImageSizeCache->{{295.44818862944237`, 302.00093299974935`}, {
          95.52488132260217, 150.43131085652047`}}],
        StatusArea[#, 92.]& ,
        TagBoxNote->"92."],
       StyleBox["92.`", {
         GrayLevel[0]}, StripOnInput -> False]],
      Annotation[#, 
       Style[92., {
         GrayLevel[0]}], "Tooltip"]& ], 
     TagBox[
      TooltipBox[
       TagBox[
        DynamicBox[{
          FEPrivate`If[
           CurrentValue["MouseOver"], 
           EdgeForm[{
             GrayLevel[0.5], 
             AbsoluteThickness[1.5], 
             Opacity[0.66]}], {}, {}], 
          RectangleBox[{0.0098, 0.}, {0.0099, 58.}, "RoundingRadius" -> 0]},
         ImageSizeCache->{{300.4009328566982, 306.9536772270052}, {
          115.22508348879221`, 150.43131085652047`}}],
        StatusArea[#, 58.]& ,
        TagBoxNote->"58."],
       StyleBox["58.`", {
         GrayLevel[0]}, StripOnInput -> False]],
      Annotation[#, 
       Style[58., {
         GrayLevel[0]}], "Tooltip"]& ], 
     TagBox[
      TooltipBox[
       TagBox[
        DynamicBox[{
          FEPrivate`If[
           CurrentValue["MouseOver"], 
           EdgeForm[{
             GrayLevel[0.5], 
             AbsoluteThickness[1.5], 
             Opacity[0.66]}], {}, {}], 
          RectangleBox[{0.0099, 0.}, {0.01, 45.}, "RoundingRadius" -> 0]},
         ImageSizeCache->{{305.35367708395404`, 311.906421454261}, {
          122.75751372880605`, 150.43131085652047`}}],
        StatusArea[#, 45.]& ,
        TagBoxNote->"45."],
       StyleBox["45.`", {
         GrayLevel[0]}, StripOnInput -> False]],
      Annotation[#, 
       Style[45., {
         GrayLevel[0]}], "Tooltip"]& ], 
     TagBox[
      TooltipBox[
       TagBox[
        DynamicBox[{
          FEPrivate`If[
           CurrentValue["MouseOver"], 
           EdgeForm[{
             GrayLevel[0.5], 
             AbsoluteThickness[1.5], 
             Opacity[0.66]}], {}, {}], 
          RectangleBox[{0.01, 0.}, {0.0101, 32.}, "RoundingRadius" -> 0]},
         ImageSizeCache->{{310.3064213112099, 316.8591656815168}, {
          130.28994396881987`, 150.43131085652047`}}],
        StatusArea[#, 32.]& ,
        TagBoxNote->"32."],
       StyleBox["32.`", {
         GrayLevel[0]}, StripOnInput -> False]],
      Annotation[#, 
       Style[32., {
         GrayLevel[0]}], "Tooltip"]& ], 
     TagBox[
      TooltipBox[
       TagBox[
        DynamicBox[{
          FEPrivate`If[
           CurrentValue["MouseOver"], 
           EdgeForm[{
             GrayLevel[0.5], 
             AbsoluteThickness[1.5], 
             Opacity[0.66]}], {}, {}], 
          RectangleBox[{0.0101, 0.}, {0.0102, 31.}, "RoundingRadius" -> 0]},
         ImageSizeCache->{{315.25916553846565`, 321.8119099087727}, {
          130.86936167959018`, 150.43131085652047`}}],
        StatusArea[#, 31.]& ,
        TagBoxNote->"31."],
       StyleBox["31.`", {
         GrayLevel[0]}, StripOnInput -> False]],
      Annotation[#, 
       Style[31., {
         GrayLevel[0]}], "Tooltip"]& ], 
     TagBox[
      TooltipBox[
       TagBox[
        DynamicBox[{
          FEPrivate`If[
           CurrentValue["MouseOver"], 
           EdgeForm[{
             GrayLevel[0.5], 
             AbsoluteThickness[1.5], 
             Opacity[0.66]}], {}, {}], 
          RectangleBox[{0.0102, 0.}, {0.0103, 15.}, "RoundingRadius" -> 0]},
         ImageSizeCache->{{320.21190976572154`, 326.76465413602847`}, {
          140.1400450519149, 150.43131085652047`}}],
        StatusArea[#, 15.]& ,
        TagBoxNote->"15."],
       StyleBox["15.`", {
         GrayLevel[0]}, StripOnInput -> False]],
      Annotation[#, 
       Style[15., {
         GrayLevel[0]}], "Tooltip"]& ], 
     TagBox[
      TooltipBox[
       TagBox[
        DynamicBox[{
          FEPrivate`If[
           CurrentValue["MouseOver"], 
           EdgeForm[{
             GrayLevel[0.5], 
             AbsoluteThickness[1.5], 
             Opacity[0.66]}], {}, {}], 
          RectangleBox[{0.0103, 0.}, {0.0104, 9.}, "RoundingRadius" -> 0]},
         ImageSizeCache->{{325.1646539929773, 331.71739836328425`}, {
          143.61655131653666`, 150.43131085652047`}}],
        StatusArea[#, 9.]& ,
        TagBoxNote->"9."],
       StyleBox["9.`", {
         GrayLevel[0]}, StripOnInput -> False]],
      Annotation[#, 
       Style[9., {
         GrayLevel[0]}], "Tooltip"]& ], 
     TagBox[
      TooltipBox[
       TagBox[
        DynamicBox[{
          FEPrivate`If[
           CurrentValue["MouseOver"], 
           EdgeForm[{
             GrayLevel[0.5], 
             AbsoluteThickness[1.5], 
             Opacity[0.66]}], {}, {}], 
          RectangleBox[{0.0104, 0.}, {0.0105, 17.}, "RoundingRadius" -> 0]},
         ImageSizeCache->{{330.1173982202331, 336.6701425905402}, {
          138.9812096303743, 150.43131085652047`}}],
        StatusArea[#, 17.]& ,
        TagBoxNote->"17."],
       StyleBox["17.`", {
         GrayLevel[0]}, StripOnInput -> False]],
      Annotation[#, 
       Style[17., {
         GrayLevel[0]}], "Tooltip"]& ], 
     TagBox[
      TooltipBox[
       TagBox[
        DynamicBox[{
          FEPrivate`If[
           CurrentValue["MouseOver"], 
           EdgeForm[{
             GrayLevel[0.5], 
             AbsoluteThickness[1.5], 
             Opacity[0.66]}], {}, {}], 
          RectangleBox[{0.0105, 0.}, {0.0106, 11.}, "RoundingRadius" -> 0]},
         ImageSizeCache->{{335.07014244748905`, 341.6228868177959}, {
          142.45771589499608`, 150.43131085652047`}}],
        StatusArea[#, 11.]& ,
        TagBoxNote->"11."],
       StyleBox["11.`", {
         GrayLevel[0]}, StripOnInput -> False]],
      Annotation[#, 
       Style[11., {
         GrayLevel[0]}], "Tooltip"]& ], 
     TagBox[
      TooltipBox[
       TagBox[
        DynamicBox[{
          FEPrivate`If[
           CurrentValue["MouseOver"], 
           EdgeForm[{
             GrayLevel[0.5], 
             AbsoluteThickness[1.5], 
             Opacity[0.66]}], {}, {}], 
          
          RectangleBox[{0.0106, 0.}, {0.010700000000000001`, 3.}, 
           "RoundingRadius" -> 0]},
         ImageSizeCache->{{340.02288667474477`, 346.57563104505186`}, {
          147.09305758115843`, 150.43131085652047`}}],
        StatusArea[#, 3.]& ,
        TagBoxNote->"3."],
       StyleBox["3.`", {
         GrayLevel[0]}, StripOnInput -> False]],
      Annotation[#, 
       Style[3., {
         GrayLevel[0]}], "Tooltip"]& ], 
     TagBox[
      TooltipBox[
       TagBox[
        DynamicBox[{
          FEPrivate`If[
           CurrentValue["MouseOver"], 
           EdgeForm[{
             GrayLevel[0.5], 
             AbsoluteThickness[1.5], 
             Opacity[0.66]}], {}, {}], 
          
          RectangleBox[{0.010700000000000001`, 0.}, {0.0108, 3.}, 
           "RoundingRadius" -> 0]},
         ImageSizeCache->{{344.9756309020007, 351.5283752723076}, {
          147.09305758115843`, 150.43131085652047`}}],
        StatusArea[#, 3.]& ,
        TagBoxNote->"3."],
       StyleBox["3.`", {
         GrayLevel[0]}, StripOnInput -> False]],
      Annotation[#, 
       Style[3., {
         GrayLevel[0]}], "Tooltip"]& ], 
     TagBox[
      TooltipBox[
       TagBox[
        DynamicBox[{
          FEPrivate`If[
           CurrentValue["MouseOver"], 
           EdgeForm[{
             GrayLevel[0.5], 
             AbsoluteThickness[1.5], 
             Opacity[0.66]}], {}, {}], 
          RectangleBox[{0.0108, 0.}, {0.0109, 3.}, "RoundingRadius" -> 0]},
         ImageSizeCache->{{349.92837512925644`, 356.4811194995634}, {
          147.09305758115843`, 150.43131085652047`}}],
        StatusArea[#, 3.]& ,
        TagBoxNote->"3."],
       StyleBox["3.`", {
         GrayLevel[0]}, StripOnInput -> False]],
      Annotation[#, 
       Style[3., {
         GrayLevel[0]}], "Tooltip"]& ], 
     TagBox[
      TooltipBox[
       TagBox[
        DynamicBox[{
          FEPrivate`If[
           CurrentValue["MouseOver"], 
           EdgeForm[{
             GrayLevel[0.5], 
             AbsoluteThickness[1.5], 
             Opacity[0.66]}], {}, {}], 
          
          RectangleBox[{0.0109, 0.}, {0.011000000000000001`, 2.}, 
           "RoundingRadius" -> 0]},
         ImageSizeCache->{{354.8811193565123, 361.43386372681925`}, {
          147.67247529192872`, 150.43131085652047`}}],
        StatusArea[#, 2.]& ,
        TagBoxNote->"2."],
       StyleBox["2.`", {
         GrayLevel[0]}, StripOnInput -> False]],
      Annotation[#, 
       Style[2., {
         GrayLevel[0]}], "Tooltip"]& ], 
     TagBox[
      TooltipBox[
       TagBox[
        DynamicBox[{
          FEPrivate`If[
           CurrentValue["MouseOver"], 
           EdgeForm[{
             GrayLevel[0.5], 
             AbsoluteThickness[1.5], 
             Opacity[0.66]}], {}, {}], 
          
          RectangleBox[{0.011000000000000001`, 0.}, {0.0111, 1.}, 
           "RoundingRadius" -> 0]},
         ImageSizeCache->{{359.8338635837681, 366.3866079540751}, {
          148.25189300269903`, 150.43131085652047`}}],
        StatusArea[#, 1.]& ,
        TagBoxNote->"1."],
       StyleBox["1.`", {
         GrayLevel[0]}, StripOnInput -> False]],
      Annotation[#, 
       Style[1., {
         GrayLevel[0]}], 
       "Tooltip"]& ], {}, {}, {}, {}, {}, {}, {}, {}, {}, {}, {}, {}, {}, {}, \
{}, {}, {}, {}, {}, {}, {}, {}, {}, {}, {}, {}, {}, {}, {}, {}, {}, {}, {}, \
{}, {}, {}, {}, {}, {}, {}}, {}, {}}, {{}, 
    {RGBColor[0.6, 0.5470136627990908, 0.24], Opacity[0.5], EdgeForm[Opacity[
     0.7]], {}, {}, {}, {}, {}, {}, {}, {}, {}, {}, {}, {}, {}, {}, {}, {}, \
{}, {}, {}, {}, {}, {}, {}, {}, {}, {}, {}, {}, {}, {}, {}, {}, {}, {}, {}, \
{}, 
     TagBox[
      TooltipBox[
       TagBox[
        DynamicBox[{
          FEPrivate`If[
           CurrentValue["MouseOver"], 
           EdgeForm[{
             GrayLevel[0.5], 
             AbsoluteThickness[1.5], 
             Opacity[0.66]}], {}, {}], 
          RectangleBox[{0.0079, 0.}, {0.008, 1.}, "RoundingRadius" -> 0]},
         ImageSizeCache->{{206.29879253883757`, 212.8515369091445}, {
          148.25189300269903`, 150.43131085652047`}}],
        StatusArea[#, 1.]& ,
        TagBoxNote->"1."],
       StyleBox["1.`", {
         GrayLevel[0]}, StripOnInput -> False]],
      Annotation[#, 
       Style[1., {
         GrayLevel[0]}], "Tooltip"]& ], 
     TagBox[
      TooltipBox[
       TagBox[
        DynamicBox[{
          FEPrivate`If[
           CurrentValue["MouseOver"], 
           EdgeForm[{
             GrayLevel[0.5], 
             AbsoluteThickness[1.5], 
             Opacity[0.66]}], {}, {}], 
          RectangleBox[{0.008, 0.}, {0.0081, 2.}, "RoundingRadius" -> 0]},
         ImageSizeCache->{{211.25153676609335`, 217.80428113640033`}, {
          147.67247529192872`, 150.43131085652047`}}],
        StatusArea[#, 2.]& ,
        TagBoxNote->"2."],
       StyleBox["2.`", {
         GrayLevel[0]}, StripOnInput -> False]],
      Annotation[#, 
       Style[2., {
         GrayLevel[0]}], "Tooltip"]& ], 
     TagBox[
      TooltipBox[
       TagBox[
        DynamicBox[{
          FEPrivate`If[
           CurrentValue["MouseOver"], 
           EdgeForm[{
             GrayLevel[0.5], 
             AbsoluteThickness[1.5], 
             Opacity[0.66]}], {}, {}], 
          RectangleBox[{0.0081, 0.}, {0.0082, 2.}, "RoundingRadius" -> 0]},
         ImageSizeCache->{{216.2042809933492, 222.75702536365617`}, {
          147.67247529192872`, 150.43131085652047`}}],
        StatusArea[#, 2.]& ,
        TagBoxNote->"2."],
       StyleBox["2.`", {
         GrayLevel[0]}, StripOnInput -> False]],
      Annotation[#, 
       Style[2., {
         GrayLevel[0]}], "Tooltip"]& ], 
     TagBox[
      TooltipBox[
       TagBox[
        DynamicBox[{
          FEPrivate`If[
           CurrentValue["MouseOver"], 
           EdgeForm[{
             GrayLevel[0.5], 
             AbsoluteThickness[1.5], 
             Opacity[0.66]}], {}, {}], 
          RectangleBox[{0.0082, 0.}, {0.0083, 5.}, "RoundingRadius" -> 0]},
         ImageSizeCache->{{221.15702522060502`, 227.709769590912}, {
          145.93422215961783`, 150.43131085652047`}}],
        StatusArea[#, 5.]& ,
        TagBoxNote->"5."],
       StyleBox["5.`", {
         GrayLevel[0]}, StripOnInput -> False]],
      Annotation[#, 
       Style[5., {
         GrayLevel[0]}], "Tooltip"]& ], 
     TagBox[
      TooltipBox[
       TagBox[
        DynamicBox[{
          FEPrivate`If[
           CurrentValue["MouseOver"], 
           EdgeForm[{
             GrayLevel[0.5], 
             AbsoluteThickness[1.5], 
             Opacity[0.66]}], {}, {}], 
          RectangleBox[{0.0083, 0.}, {0.0084, 7.}, "RoundingRadius" -> 0]},
         ImageSizeCache->{{226.10976944786086`, 232.66251381816778`}, {
          144.77538673807726`, 150.43131085652047`}}],
        StatusArea[#, 7.]& ,
        TagBoxNote->"7."],
       StyleBox["7.`", {
         GrayLevel[0]}, StripOnInput -> False]],
      Annotation[#, 
       Style[7., {
         GrayLevel[0]}], "Tooltip"]& ], 
     TagBox[
      TooltipBox[
       TagBox[
        DynamicBox[{
          FEPrivate`If[
           CurrentValue["MouseOver"], 
           EdgeForm[{
             GrayLevel[0.5], 
             AbsoluteThickness[1.5], 
             Opacity[0.66]}], {}, {}], 
          RectangleBox[{0.0084, 0.}, {0.0085, 3.}, "RoundingRadius" -> 0]},
         ImageSizeCache->{{231.06251367511663`, 237.61525804542367`}, {
          147.09305758115843`, 150.43131085652047`}}],
        StatusArea[#, 3.]& ,
        TagBoxNote->"3."],
       StyleBox["3.`", {
         GrayLevel[0]}, StripOnInput -> False]],
      Annotation[#, 
       Style[3., {
         GrayLevel[0]}], "Tooltip"]& ], 
     TagBox[
      TooltipBox[
       TagBox[
        DynamicBox[{
          FEPrivate`If[
           CurrentValue["MouseOver"], 
           EdgeForm[{
             GrayLevel[0.5], 
             AbsoluteThickness[1.5], 
             Opacity[0.66]}], {}, {}], 
          RectangleBox[{0.0085, 0.}, {0.0086, 6.}, "RoundingRadius" -> 0]},
         ImageSizeCache->{{236.01525790237253`, 242.56800227267945`}, {
          145.35480444884755`, 150.43131085652047`}}],
        StatusArea[#, 6.]& ,
        TagBoxNote->"6."],
       StyleBox["6.`", {
         GrayLevel[0]}, StripOnInput -> False]],
      Annotation[#, 
       Style[6., {
         GrayLevel[0]}], "Tooltip"]& ], 
     TagBox[
      TooltipBox[
       TagBox[
        DynamicBox[{
          FEPrivate`If[
           CurrentValue["MouseOver"], 
           EdgeForm[{
             GrayLevel[0.5], 
             AbsoluteThickness[1.5], 
             Opacity[0.66]}], {}, {}], 
          RectangleBox[{0.0086, 0.}, {0.0087, 8.}, "RoundingRadius" -> 0]},
         ImageSizeCache->{{240.9680021296283, 247.52074649993523`}, {
          144.19596902730697`, 150.43131085652047`}}],
        StatusArea[#, 8.]& ,
        TagBoxNote->"8."],
       StyleBox["8.`", {
         GrayLevel[0]}, StripOnInput -> False]],
      Annotation[#, 
       Style[8., {
         GrayLevel[0]}], "Tooltip"]& ], 
     TagBox[
      TooltipBox[
       TagBox[
        DynamicBox[{
          FEPrivate`If[
           CurrentValue["MouseOver"], 
           EdgeForm[{
             GrayLevel[0.5], 
             AbsoluteThickness[1.5], 
             Opacity[0.66]}], {}, {}], 
          RectangleBox[{0.0087, 0.}, {0.0088, 19.}, "RoundingRadius" -> 0]},
         ImageSizeCache->{{245.92074635688408`, 252.47349072719112`}, {
          137.8223742088337, 150.43131085652047`}}],
        StatusArea[#, 19.]& ,
        TagBoxNote->"19."],
       StyleBox["19.`", {
         GrayLevel[0]}, StripOnInput -> False]],
      Annotation[#, 
       Style[19., {
         GrayLevel[0]}], "Tooltip"]& ], 
     TagBox[
      TooltipBox[
       TagBox[
        DynamicBox[{
          FEPrivate`If[
           CurrentValue["MouseOver"], 
           EdgeForm[{
             GrayLevel[0.5], 
             AbsoluteThickness[1.5], 
             Opacity[0.66]}], {}, {}], 
          RectangleBox[{0.0088, 0.}, {0.0089, 32.}, "RoundingRadius" -> 0]},
         ImageSizeCache->{{250.87349058413997`, 257.4262349544469}, {
          130.28994396881987`, 150.43131085652047`}}],
        StatusArea[#, 32.]& ,
        TagBoxNote->"32."],
       StyleBox["32.`", {
         GrayLevel[0]}, StripOnInput -> False]],
      Annotation[#, 
       Style[32., {
         GrayLevel[0]}], "Tooltip"]& ], 
     TagBox[
      TooltipBox[
       TagBox[
        DynamicBox[{
          FEPrivate`If[
           CurrentValue["MouseOver"], 
           EdgeForm[{
             GrayLevel[0.5], 
             AbsoluteThickness[1.5], 
             Opacity[0.66]}], {}, {}], 
          
          RectangleBox[{0.0089, 0.}, {0.009000000000000001, 38.}, 
           "RoundingRadius" -> 0]},
         ImageSizeCache->{{255.82623481139575`, 262.3789791817028}, {
          126.81343770419811`, 150.43131085652047`}}],
        StatusArea[#, 38.]& ,
        TagBoxNote->"38."],
       StyleBox["38.`", {
         GrayLevel[0]}, StripOnInput -> False]],
      Annotation[#, 
       Style[38., {
         GrayLevel[0]}], "Tooltip"]& ], 
     TagBox[
      TooltipBox[
       TagBox[
        DynamicBox[{
          FEPrivate`If[
           CurrentValue["MouseOver"], 
           EdgeForm[{
             GrayLevel[0.5], 
             AbsoluteThickness[1.5], 
             Opacity[0.66]}], {}, {}], 
          
          RectangleBox[{0.009000000000000001, 0.}, {0.0091, 42.}, 
           "RoundingRadius" -> 0]},
         ImageSizeCache->{{260.77897903865164`, 267.3317234089586}, {
          124.49576686111693`, 150.43131085652047`}}],
        StatusArea[#, 42.]& ,
        TagBoxNote->"42."],
       StyleBox["42.`", {
         GrayLevel[0]}, StripOnInput -> False]],
      Annotation[#, 
       Style[42., {
         GrayLevel[0]}], "Tooltip"]& ], 
     TagBox[
      TooltipBox[
       TagBox[
        DynamicBox[{
          FEPrivate`If[
           CurrentValue["MouseOver"], 
           EdgeForm[{
             GrayLevel[0.5], 
             AbsoluteThickness[1.5], 
             Opacity[0.66]}], {}, {}], 
          RectangleBox[{0.0091, 0.}, {0.0092, 61.}, "RoundingRadius" -> 0]},
         ImageSizeCache->{{265.7317232659075, 272.2844676362144}, {
          113.48683035648133`, 150.43131085652047`}}],
        StatusArea[#, 61.]& ,
        TagBoxNote->"61."],
       StyleBox["61.`", {
         GrayLevel[0]}, StripOnInput -> False]],
      Annotation[#, 
       Style[61., {
         GrayLevel[0]}], "Tooltip"]& ], 
     TagBox[
      TooltipBox[
       TagBox[
        DynamicBox[{
          FEPrivate`If[
           CurrentValue["MouseOver"], 
           EdgeForm[{
             GrayLevel[0.5], 
             AbsoluteThickness[1.5], 
             Opacity[0.66]}], {}, {}], 
          
          RectangleBox[{0.0092, 0.}, {0.009300000000000001, 59.}, 
           "RoundingRadius" -> 0]},
         ImageSizeCache->{{270.68446749316325`, 277.2372118634703}, {
          114.64566577802191`, 150.43131085652047`}}],
        StatusArea[#, 59.]& ,
        TagBoxNote->"59."],
       StyleBox["59.`", {
         GrayLevel[0]}, StripOnInput -> False]],
      Annotation[#, 
       Style[59., {
         GrayLevel[0]}], "Tooltip"]& ], 
     TagBox[
      TooltipBox[
       TagBox[
        DynamicBox[{
          FEPrivate`If[
           CurrentValue["MouseOver"], 
           EdgeForm[{
             GrayLevel[0.5], 
             AbsoluteThickness[1.5], 
             Opacity[0.66]}], {}, {}], 
          
          RectangleBox[{0.009300000000000001, 0.}, {0.0094, 89.}, 
           "RoundingRadius" -> 0]},
         ImageSizeCache->{{275.63721172041915`, 282.18995609072607`}, {
          97.26313445491306, 150.43131085652047`}}],
        StatusArea[#, 89.]& ,
        TagBoxNote->"89."],
       StyleBox["89.`", {
         GrayLevel[0]}, StripOnInput -> False]],
      Annotation[#, 
       Style[89., {
         GrayLevel[0]}], "Tooltip"]& ], 
     TagBox[
      TooltipBox[
       TagBox[
        DynamicBox[{
          FEPrivate`If[
           CurrentValue["MouseOver"], 
           EdgeForm[{
             GrayLevel[0.5], 
             AbsoluteThickness[1.5], 
             Opacity[0.66]}], {}, {}], 
          RectangleBox[{0.0094, 0.}, {0.0095, 113.}, "RoundingRadius" -> 0]},
         ImageSizeCache->{{280.5899559476749, 287.14270031798185`}, {
          83.35710939642598, 150.43131085652047`}}],
        StatusArea[#, 113.]& ,
        TagBoxNote->"113."],
       StyleBox["113.`", {
         GrayLevel[0]}, StripOnInput -> False]],
      Annotation[#, 
       Style[113., {
         GrayLevel[0]}], "Tooltip"]& ], 
     TagBox[
      TooltipBox[
       TagBox[
        DynamicBox[{
          FEPrivate`If[
           CurrentValue["MouseOver"], 
           EdgeForm[{
             GrayLevel[0.5], 
             AbsoluteThickness[1.5], 
             Opacity[0.66]}], {}, {}], 
          
          RectangleBox[{0.0095, 0.}, {0.009600000000000001, 100.}, 
           "RoundingRadius" -> 0]},
         ImageSizeCache->{{285.5427001749307, 292.09544454523774`}, {
          90.88953963643982, 150.43131085652047`}}],
        StatusArea[#, 100.]& ,
        TagBoxNote->"100."],
       StyleBox["100.`", {
         GrayLevel[0]}, StripOnInput -> False]],
      Annotation[#, 
       Style[100., {
         GrayLevel[0]}], "Tooltip"]& ], 
     TagBox[
      TooltipBox[
       TagBox[
        DynamicBox[{
          FEPrivate`If[
           CurrentValue["MouseOver"], 
           EdgeForm[{
             GrayLevel[0.5], 
             AbsoluteThickness[1.5], 
             Opacity[0.66]}], {}, {}], 
          
          RectangleBox[{0.009600000000000001, 0.}, {0.0097, 142.}, 
           "RoundingRadius" -> 0]},
         ImageSizeCache->{{290.4954444021866, 297.0481887724935}, {
          66.55399578408743, 150.43131085652047`}}],
        StatusArea[#, 142.]& ,
        TagBoxNote->"142."],
       StyleBox["142.`", {
         GrayLevel[0]}, StripOnInput -> False]],
      Annotation[#, 
       Style[142., {
         GrayLevel[0]}], "Tooltip"]& ], 
     TagBox[
      TooltipBox[
       TagBox[
        DynamicBox[{
          FEPrivate`If[
           CurrentValue["MouseOver"], 
           EdgeForm[{
             GrayLevel[0.5], 
             AbsoluteThickness[1.5], 
             Opacity[0.66]}], {}, {}], 
          RectangleBox[{0.0097, 0.}, {0.0098, 176.}, "RoundingRadius" -> 0]},
         ImageSizeCache->{{295.44818862944237`, 302.00093299974935`}, {
          46.853793617897395`, 150.43131085652047`}}],
        StatusArea[#, 176.]& ,
        TagBoxNote->"176."],
       StyleBox["176.`", {
         GrayLevel[0]}, StripOnInput -> False]],
      Annotation[#, 
       Style[176., {
         GrayLevel[0]}], "Tooltip"]& ], 
     TagBox[
      TooltipBox[
       TagBox[
        DynamicBox[{
          FEPrivate`If[
           CurrentValue["MouseOver"], 
           EdgeForm[{
             GrayLevel[0.5], 
             AbsoluteThickness[1.5], 
             Opacity[0.66]}], {}, {}], 
          RectangleBox[{0.0098, 0.}, {0.0099, 175.}, "RoundingRadius" -> 0]},
         ImageSizeCache->{{300.4009328566982, 306.9536772270052}, {
          47.433211328667696`, 150.43131085652047`}}],
        StatusArea[#, 175.]& ,
        TagBoxNote->"175."],
       StyleBox["175.`", {
         GrayLevel[0]}, StripOnInput -> False]],
      Annotation[#, 
       Style[175., {
         GrayLevel[0]}], "Tooltip"]& ], 
     TagBox[
      TooltipBox[
       TagBox[
        DynamicBox[{
          FEPrivate`If[
           CurrentValue["MouseOver"], 
           EdgeForm[{
             GrayLevel[0.5], 
             AbsoluteThickness[1.5], 
             Opacity[0.66]}], {}, {}], 
          RectangleBox[{0.0099, 0.}, {0.01, 225.}, "RoundingRadius" -> 0]},
         ImageSizeCache->{{305.35367708395404`, 311.906421454261}, {
          18.46232579015293, 150.43131085652047`}}],
        StatusArea[#, 225.]& ,
        TagBoxNote->"225."],
       StyleBox["225.`", {
         GrayLevel[0]}, StripOnInput -> False]],
      Annotation[#, 
       Style[225., {
         GrayLevel[0]}], "Tooltip"]& ], 
     TagBox[
      TooltipBox[
       TagBox[
        DynamicBox[{
          FEPrivate`If[
           CurrentValue["MouseOver"], 
           EdgeForm[{
             GrayLevel[0.5], 
             AbsoluteThickness[1.5], 
             Opacity[0.66]}], {}, {}], 
          RectangleBox[{0.01, 0.}, {0.0101, 237.}, "RoundingRadius" -> 0]},
         ImageSizeCache->{{310.3064213112099, 316.8591656815168}, {
          11.509313260909408`, 150.43131085652047`}}],
        StatusArea[#, 237.]& ,
        TagBoxNote->"237."],
       StyleBox["237.`", {
         GrayLevel[0]}, StripOnInput -> False]],
      Annotation[#, 
       Style[237., {
         GrayLevel[0]}], "Tooltip"]& ], 
     TagBox[
      TooltipBox[
       TagBox[
        DynamicBox[{
          FEPrivate`If[
           CurrentValue["MouseOver"], 
           EdgeForm[{
             GrayLevel[0.5], 
             AbsoluteThickness[1.5], 
             Opacity[0.66]}], {}, {}], 
          RectangleBox[{0.0101, 0.}, {0.0102, 250.}, "RoundingRadius" -> 0]},
         ImageSizeCache->{{315.25916553846565`, 321.8119099087727}, {
          3.9768830208955706`, 150.43131085652047`}}],
        StatusArea[#, 250.]& ,
        TagBoxNote->"250."],
       StyleBox["250.`", {
         GrayLevel[0]}, StripOnInput -> False]],
      Annotation[#, 
       Style[250., {
         GrayLevel[0]}], "Tooltip"]& ], 
     TagBox[
      TooltipBox[
       TagBox[
        DynamicBox[{
          FEPrivate`If[
           CurrentValue["MouseOver"], 
           EdgeForm[{
             GrayLevel[0.5], 
             AbsoluteThickness[1.5], 
             Opacity[0.66]}], {}, {}], 
          RectangleBox[{0.0102, 0.}, {0.0103, 264.}, "RoundingRadius" -> 0]},
         ImageSizeCache->{{320.21190976572154`, 
          326.76465413602847`}, {-4.134964929888554, 150.43131085652047`}}],
        StatusArea[#, 264.]& ,
        TagBoxNote->"264."],
       StyleBox["264.`", {
         GrayLevel[0]}, StripOnInput -> False]],
      Annotation[#, 
       Style[264., {
         GrayLevel[0]}], "Tooltip"]& ], 
     TagBox[
      TooltipBox[
       TagBox[
        DynamicBox[{
          FEPrivate`If[
           CurrentValue["MouseOver"], 
           EdgeForm[{
             GrayLevel[0.5], 
             AbsoluteThickness[1.5], 
             Opacity[0.66]}], {}, {}], 
          RectangleBox[{0.0103, 0.}, {0.0104, 249.}, "RoundingRadius" -> 0]},
         ImageSizeCache->{{325.1646539929773, 331.71739836328425`}, {
          4.556300731665857, 150.43131085652047`}}],
        StatusArea[#, 249.]& ,
        TagBoxNote->"249."],
       StyleBox["249.`", {
         GrayLevel[0]}, StripOnInput -> False]],
      Annotation[#, 
       Style[249., {
         GrayLevel[0]}], "Tooltip"]& ], 
     TagBox[
      TooltipBox[
       TagBox[
        DynamicBox[{
          FEPrivate`If[
           CurrentValue["MouseOver"], 
           EdgeForm[{
             GrayLevel[0.5], 
             AbsoluteThickness[1.5], 
             Opacity[0.66]}], {}, {}], 
          RectangleBox[{0.0104, 0.}, {0.0105, 221.}, "RoundingRadius" -> 0]},
         ImageSizeCache->{{330.1173982202331, 336.6701425905402}, {
          20.779996633234134`, 150.43131085652047`}}],
        StatusArea[#, 221.]& ,
        TagBoxNote->"221."],
       StyleBox["221.`", {
         GrayLevel[0]}, StripOnInput -> False]],
      Annotation[#, 
       Style[221., {
         GrayLevel[0]}], "Tooltip"]& ], 
     TagBox[
      TooltipBox[
       TagBox[
        DynamicBox[{
          FEPrivate`If[
           CurrentValue["MouseOver"], 
           EdgeForm[{
             GrayLevel[0.5], 
             AbsoluteThickness[1.5], 
             Opacity[0.66]}], {}, {}], 
          RectangleBox[{0.0105, 0.}, {0.0106, 239.}, "RoundingRadius" -> 0]},
         ImageSizeCache->{{335.07014244748905`, 341.6228868177959}, {
          10.350477839368807`, 150.43131085652047`}}],
        StatusArea[#, 239.]& ,
        TagBoxNote->"239."],
       StyleBox["239.`", {
         GrayLevel[0]}, StripOnInput -> False]],
      Annotation[#, 
       Style[239., {
         GrayLevel[0]}], "Tooltip"]& ], 
     TagBox[
      TooltipBox[
       TagBox[
        DynamicBox[{
          FEPrivate`If[
           CurrentValue["MouseOver"], 
           EdgeForm[{
             GrayLevel[0.5], 
             AbsoluteThickness[1.5], 
             Opacity[0.66]}], {}, {}], 
          
          RectangleBox[{0.0106, 0.}, {0.010700000000000001`, 248.}, 
           "RoundingRadius" -> 0]},
         ImageSizeCache->{{340.02288667474477`, 346.57563104505186`}, {
          5.1357184424361435`, 150.43131085652047`}}],
        StatusArea[#, 248.]& ,
        TagBoxNote->"248."],
       StyleBox["248.`", {
         GrayLevel[0]}, StripOnInput -> False]],
      Annotation[#, 
       Style[248., {
         GrayLevel[0]}], "Tooltip"]& ], 
     TagBox[
      TooltipBox[
       TagBox[
        DynamicBox[{
          FEPrivate`If[
           CurrentValue["MouseOver"], 
           EdgeForm[{
             GrayLevel[0.5], 
             AbsoluteThickness[1.5], 
             Opacity[0.66]}], {}, {}], 
          
          RectangleBox[{0.010700000000000001`, 0.}, {0.0108, 222.}, 
           "RoundingRadius" -> 0]},
         ImageSizeCache->{{344.9756309020007, 351.5283752723076}, {
          20.20057892246382, 150.43131085652047`}}],
        StatusArea[#, 222.]& ,
        TagBoxNote->"222."],
       StyleBox["222.`", {
         GrayLevel[0]}, StripOnInput -> False]],
      Annotation[#, 
       Style[222., {
         GrayLevel[0]}], "Tooltip"]& ], 
     TagBox[
      TooltipBox[
       TagBox[
        DynamicBox[{
          FEPrivate`If[
           CurrentValue["MouseOver"], 
           EdgeForm[{
             GrayLevel[0.5], 
             AbsoluteThickness[1.5], 
             Opacity[0.66]}], {}, {}], 
          RectangleBox[{0.0108, 0.}, {0.0109, 203.}, "RoundingRadius" -> 0]},
         ImageSizeCache->{{349.92837512925644`, 356.4811194995634}, {
          31.209515427099433`, 150.43131085652047`}}],
        StatusArea[#, 203.]& ,
        TagBoxNote->"203."],
       StyleBox["203.`", {
         GrayLevel[0]}, StripOnInput -> False]],
      Annotation[#, 
       Style[203., {
         GrayLevel[0]}], "Tooltip"]& ], 
     TagBox[
      TooltipBox[
       TagBox[
        DynamicBox[{
          FEPrivate`If[
           CurrentValue["MouseOver"], 
           EdgeForm[{
             GrayLevel[0.5], 
             AbsoluteThickness[1.5], 
             Opacity[0.66]}], {}, {}], 
          
          RectangleBox[{0.0109, 0.}, {0.011000000000000001`, 196.}, 
           "RoundingRadius" -> 0]},
         ImageSizeCache->{{354.8811193565123, 361.43386372681925`}, {
          35.265439402491495`, 150.43131085652047`}}],
        StatusArea[#, 196.]& ,
        TagBoxNote->"196."],
       StyleBox["196.`", {
         GrayLevel[0]}, StripOnInput -> False]],
      Annotation[#, 
       Style[196., {
         GrayLevel[0]}], "Tooltip"]& ], 
     TagBox[
      TooltipBox[
       TagBox[
        DynamicBox[{
          FEPrivate`If[
           CurrentValue["MouseOver"], 
           EdgeForm[{
             GrayLevel[0.5], 
             AbsoluteThickness[1.5], 
             Opacity[0.66]}], {}, {}], 
          
          RectangleBox[{0.011000000000000001`, 0.}, {0.0111, 185.}, 
           "RoundingRadius" -> 0]},
         ImageSizeCache->{{359.8338635837681, 366.3866079540751}, {
          41.639034220964746`, 150.43131085652047`}}],
        StatusArea[#, 185.]& ,
        TagBoxNote->"185."],
       StyleBox["185.`", {
         GrayLevel[0]}, StripOnInput -> False]],
      Annotation[#, 
       Style[185., {
         GrayLevel[0]}], "Tooltip"]& ], 
     TagBox[
      TooltipBox[
       TagBox[
        DynamicBox[{
          FEPrivate`If[
           CurrentValue["MouseOver"], 
           EdgeForm[{
             GrayLevel[0.5], 
             AbsoluteThickness[1.5], 
             Opacity[0.66]}], {}, {}], 
          RectangleBox[{0.0111, 0.}, {0.0112, 163.}, "RoundingRadius" -> 0]},
         ImageSizeCache->{{364.78660781102394`, 371.3393521813309}, {
          54.38622385791123, 150.43131085652047`}}],
        StatusArea[#, 163.]& ,
        TagBoxNote->"163."],
       StyleBox["163.`", {
         GrayLevel[0]}, StripOnInput -> False]],
      Annotation[#, 
       Style[163., {
         GrayLevel[0]}], "Tooltip"]& ], 
     TagBox[
      TooltipBox[
       TagBox[
        DynamicBox[{
          FEPrivate`If[
           CurrentValue["MouseOver"], 
           EdgeForm[{
             GrayLevel[0.5], 
             AbsoluteThickness[1.5], 
             Opacity[0.66]}], {}, {}], 
          
          RectangleBox[{0.0112, 0.}, {0.011300000000000001`, 150.}, 
           "RoundingRadius" -> 0]},
         ImageSizeCache->{{369.7393520382798, 376.29209640858676`}, {
          61.91865409792507, 150.43131085652047`}}],
        StatusArea[#, 150.]& ,
        TagBoxNote->"150."],
       StyleBox["150.`", {
         GrayLevel[0]}, StripOnInput -> False]],
      Annotation[#, 
       Style[150., {
         GrayLevel[0]}], "Tooltip"]& ], 
     TagBox[
      TooltipBox[
       TagBox[
        DynamicBox[{
          FEPrivate`If[
           CurrentValue["MouseOver"], 
           EdgeForm[{
             GrayLevel[0.5], 
             AbsoluteThickness[1.5], 
             Opacity[0.66]}], {}, {}], 
          
          RectangleBox[{0.011300000000000001`, 0.}, {0.0114, 130.}, 
           "RoundingRadius" -> 0]},
         ImageSizeCache->{{374.6920962655356, 381.2448406358426}, {
          73.50700831333097, 150.43131085652047`}}],
        StatusArea[#, 130.]& ,
        TagBoxNote->"130."],
       StyleBox["130.`", {
         GrayLevel[0]}, StripOnInput -> False]],
      Annotation[#, 
       Style[130., {
         GrayLevel[0]}], "Tooltip"]& ], 
     TagBox[
      TooltipBox[
       TagBox[
        DynamicBox[{
          FEPrivate`If[
           CurrentValue["MouseOver"], 
           EdgeForm[{
             GrayLevel[0.5], 
             AbsoluteThickness[1.5], 
             Opacity[0.66]}], {}, {}], 
          RectangleBox[{0.0114, 0.}, {0.0115, 121.}, "RoundingRadius" -> 0]},
         ImageSizeCache->{{379.64484049279145`, 386.1975848630983}, {
          78.72176771026362, 150.43131085652047`}}],
        StatusArea[#, 121.]& ,
        TagBoxNote->"121."],
       StyleBox["121.`", {
         GrayLevel[0]}, StripOnInput -> False]],
      Annotation[#, 
       Style[121., {
         GrayLevel[0]}], "Tooltip"]& ], 
     TagBox[
      TooltipBox[
       TagBox[
        DynamicBox[{
          FEPrivate`If[
           CurrentValue["MouseOver"], 
           EdgeForm[{
             GrayLevel[0.5], 
             AbsoluteThickness[1.5], 
             Opacity[0.66]}], {}, {}], 
          
          RectangleBox[{0.0115, 0.}, {0.011600000000000001`, 99.}, 
           "RoundingRadius" -> 0]},
         ImageSizeCache->{{384.59758472004717`, 391.15032909035426`}, {
          91.46895734721011, 150.43131085652047`}}],
        StatusArea[#, 99.]& ,
        TagBoxNote->"99."],
       StyleBox["99.`", {
         GrayLevel[0]}, StripOnInput -> False]],
      Annotation[#, 
       Style[99., {
         GrayLevel[0]}], "Tooltip"]& ], 
     TagBox[
      TooltipBox[
       TagBox[
        DynamicBox[{
          FEPrivate`If[
           CurrentValue["MouseOver"], 
           EdgeForm[{
             GrayLevel[0.5], 
             AbsoluteThickness[1.5], 
             Opacity[0.66]}], {}, {}], 
          
          RectangleBox[{0.011600000000000001`, 0.}, {0.0117, 82.}, 
           "RoundingRadius" -> 0]},
         ImageSizeCache->{{389.5503289473031, 396.10307331761}, {
          101.31905843030512`, 150.43131085652047`}}],
        StatusArea[#, 82.]& ,
        TagBoxNote->"82."],
       StyleBox["82.`", {
         GrayLevel[0]}, StripOnInput -> False]],
      Annotation[#, 
       Style[82., {
         GrayLevel[0]}], "Tooltip"]& ], 
     TagBox[
      TooltipBox[
       TagBox[
        DynamicBox[{
          FEPrivate`If[
           CurrentValue["MouseOver"], 
           EdgeForm[{
             GrayLevel[0.5], 
             AbsoluteThickness[1.5], 
             Opacity[0.66]}], {}, {}], 
          RectangleBox[{0.0117, 0.}, {0.0118, 75.}, "RoundingRadius" -> 0]},
         ImageSizeCache->{{394.50307317455884`, 401.0558175448658}, {
          105.3749824056972, 150.43131085652047`}}],
        StatusArea[#, 75.]& ,
        TagBoxNote->"75."],
       StyleBox["75.`", {
         GrayLevel[0]}, StripOnInput -> False]],
      Annotation[#, 
       Style[75., {
         GrayLevel[0]}], "Tooltip"]& ], 
     TagBox[
      TooltipBox[
       TagBox[
        DynamicBox[{
          FEPrivate`If[
           CurrentValue["MouseOver"], 
           EdgeForm[{
             GrayLevel[0.5], 
             AbsoluteThickness[1.5], 
             Opacity[0.66]}], {}, {}], 
          RectangleBox[{0.0118, 0.}, {0.0119, 63.}, "RoundingRadius" -> 0]},
         ImageSizeCache->{{399.45581740181467`, 406.00856177212165`}, {
          112.32799493494073`, 150.43131085652047`}}],
        StatusArea[#, 63.]& ,
        TagBoxNote->"63."],
       StyleBox["63.`", {
         GrayLevel[0]}, StripOnInput -> False]],
      Annotation[#, 
       Style[63., {
         GrayLevel[0]}], "Tooltip"]& ], 
     TagBox[
      TooltipBox[
       TagBox[
        DynamicBox[{
          FEPrivate`If[
           CurrentValue["MouseOver"], 
           EdgeForm[{
             GrayLevel[0.5], 
             AbsoluteThickness[1.5], 
             Opacity[0.66]}], {}, {}], 
          RectangleBox[{0.0119, 0.}, {0.012, 46.}, "RoundingRadius" -> 0]},
         ImageSizeCache->{{404.4085616290705, 410.9613059993775}, {
          122.17809601803575`, 150.43131085652047`}}],
        StatusArea[#, 46.]& ,
        TagBoxNote->"46."],
       StyleBox["46.`", {
         GrayLevel[0]}, StripOnInput -> False]],
      Annotation[#, 
       Style[46., {
         GrayLevel[0]}], "Tooltip"]& ], 
     TagBox[
      TooltipBox[
       TagBox[
        DynamicBox[{
          FEPrivate`If[
           CurrentValue["MouseOver"], 
           EdgeForm[{
             GrayLevel[0.5], 
             AbsoluteThickness[1.5], 
             Opacity[0.66]}], {}, {}], 
          RectangleBox[{0.012, 0.}, {0.0121, 55.}, "RoundingRadius" -> 0]},
         ImageSizeCache->{{409.36130585632634`, 415.9140502266333}, {
          116.9633366211031, 150.43131085652047`}}],
        StatusArea[#, 55.]& ,
        TagBoxNote->"55."],
       StyleBox["55.`", {
         GrayLevel[0]}, StripOnInput -> False]],
      Annotation[#, 
       Style[55., {
         GrayLevel[0]}], "Tooltip"]& ], 
     TagBox[
      TooltipBox[
       TagBox[
        DynamicBox[{
          FEPrivate`If[
           CurrentValue["MouseOver"], 
           EdgeForm[{
             GrayLevel[0.5], 
             AbsoluteThickness[1.5], 
             Opacity[0.66]}], {}, {}], 
          RectangleBox[{0.0121, 0.}, {0.0122, 32.}, "RoundingRadius" -> 0]},
         ImageSizeCache->{{414.3140500835822, 420.86679445388916`}, {
          130.28994396881987`, 150.43131085652047`}}],
        StatusArea[#, 32.]& ,
        TagBoxNote->"32."],
       StyleBox["32.`", {
         GrayLevel[0]}, StripOnInput -> False]],
      Annotation[#, 
       Style[32., {
         GrayLevel[0]}], "Tooltip"]& ], 
     TagBox[
      TooltipBox[
       TagBox[
        DynamicBox[{
          FEPrivate`If[
           CurrentValue["MouseOver"], 
           EdgeForm[{
             GrayLevel[0.5], 
             AbsoluteThickness[1.5], 
             Opacity[0.66]}], {}, {}], 
          RectangleBox[{0.0122, 0.}, {0.0123, 36.}, "RoundingRadius" -> 0]},
         ImageSizeCache->{{419.266794310838, 425.819538681145}, {
          127.9722731257387, 150.43131085652047`}}],
        StatusArea[#, 36.]& ,
        TagBoxNote->"36."],
       StyleBox["36.`", {
         GrayLevel[0]}, StripOnInput -> False]],
      Annotation[#, 
       Style[36., {
         GrayLevel[0]}], "Tooltip"]& ], 
     TagBox[
      TooltipBox[
       TagBox[
        DynamicBox[{
          FEPrivate`If[
           CurrentValue["MouseOver"], 
           EdgeForm[{
             GrayLevel[0.5], 
             AbsoluteThickness[1.5], 
             Opacity[0.66]}], {}, {}], 
          RectangleBox[{0.0123, 0.}, {0.0124, 18.}, "RoundingRadius" -> 0]},
         ImageSizeCache->{{424.21953853809384`, 430.7722829084007}, {
          138.40179191960402`, 150.43131085652047`}}],
        StatusArea[#, 18.]& ,
        TagBoxNote->"18."],
       StyleBox["18.`", {
         GrayLevel[0]}, StripOnInput -> False]],
      Annotation[#, 
       Style[18., {
         GrayLevel[0]}], "Tooltip"]& ], 
     TagBox[
      TooltipBox[
       TagBox[
        DynamicBox[{
          FEPrivate`If[
           CurrentValue["MouseOver"], 
           EdgeForm[{
             GrayLevel[0.5], 
             AbsoluteThickness[1.5], 
             Opacity[0.66]}], {}, {}], 
          RectangleBox[{0.0124, 0.}, {0.0125, 22.}, "RoundingRadius" -> 0]},
         ImageSizeCache->{{429.17228276534956`, 435.72502713565666`}, {
          136.08412107652282`, 150.43131085652047`}}],
        StatusArea[#, 22.]& ,
        TagBoxNote->"22."],
       StyleBox["22.`", {
         GrayLevel[0]}, StripOnInput -> False]],
      Annotation[#, 
       Style[22., {
         GrayLevel[0]}], "Tooltip"]& ], 
     TagBox[
      TooltipBox[
       TagBox[
        DynamicBox[{
          FEPrivate`If[
           CurrentValue["MouseOver"], 
           EdgeForm[{
             GrayLevel[0.5], 
             AbsoluteThickness[1.5], 
             Opacity[0.66]}], {}, {}], 
          RectangleBox[{0.0125, 0.}, {0.0126, 25.}, "RoundingRadius" -> 0]},
         ImageSizeCache->{{434.1250269926055, 440.6777713629124}, {
          134.34586794421193`, 150.43131085652047`}}],
        StatusArea[#, 25.]& ,
        TagBoxNote->"25."],
       StyleBox["25.`", {
         GrayLevel[0]}, StripOnInput -> False]],
      Annotation[#, 
       Style[25., {
         GrayLevel[0]}], "Tooltip"]& ], 
     TagBox[
      TooltipBox[
       TagBox[
        DynamicBox[{
          FEPrivate`If[
           CurrentValue["MouseOver"], 
           EdgeForm[{
             GrayLevel[0.5], 
             AbsoluteThickness[1.5], 
             Opacity[0.66]}], {}, {}], 
          
          RectangleBox[{0.0126, 0.}, {0.012700000000000001`, 11.}, 
           "RoundingRadius" -> 0]},
         ImageSizeCache->{{439.07777121986123`, 445.63051559016833`}, {
          142.45771589499608`, 150.43131085652047`}}],
        StatusArea[#, 11.]& ,
        TagBoxNote->"11."],
       StyleBox["11.`", {
         GrayLevel[0]}, StripOnInput -> False]],
      Annotation[#, 
       Style[11., {
         GrayLevel[0]}], "Tooltip"]& ], 
     TagBox[
      TooltipBox[
       TagBox[
        DynamicBox[{
          FEPrivate`If[
           CurrentValue["MouseOver"], 
           EdgeForm[{
             GrayLevel[0.5], 
             AbsoluteThickness[1.5], 
             Opacity[0.66]}], {}, {}], 
          
          RectangleBox[{0.012700000000000001`, 0.}, {0.0128, 9.}, 
           "RoundingRadius" -> 0]},
         ImageSizeCache->{{444.0305154471172, 450.58325981742405`}, {
          143.61655131653666`, 150.43131085652047`}}],
        StatusArea[#, 9.]& ,
        TagBoxNote->"9."],
       StyleBox["9.`", {
         GrayLevel[0]}, StripOnInput -> False]],
      Annotation[#, 
       Style[9., {
         GrayLevel[0]}], "Tooltip"]& ], 
     TagBox[
      TooltipBox[
       TagBox[
        DynamicBox[{
          FEPrivate`If[
           CurrentValue["MouseOver"], 
           EdgeForm[{
             GrayLevel[0.5], 
             AbsoluteThickness[1.5], 
             Opacity[0.66]}], {}, {}], 
          RectangleBox[{0.0128, 0.}, {0.0129, 10.}, "RoundingRadius" -> 0]},
         ImageSizeCache->{{448.9832596743729, 455.5360040446799}, {
          143.03713360576637`, 150.43131085652047`}}],
        StatusArea[#, 10.]& ,
        TagBoxNote->"10."],
       StyleBox["10.`", {
         GrayLevel[0]}, StripOnInput -> False]],
      Annotation[#, 
       Style[10., {
         GrayLevel[0]}], "Tooltip"]& ], 
     TagBox[
      TooltipBox[
       TagBox[
        DynamicBox[{
          FEPrivate`If[
           CurrentValue["MouseOver"], 
           EdgeForm[{
             GrayLevel[0.5], 
             AbsoluteThickness[1.5], 
             Opacity[0.66]}], {}, {}], 
          
          RectangleBox[{0.0129, 0.}, {0.013000000000000001`, 8.}, 
           "RoundingRadius" -> 0]},
         ImageSizeCache->{{453.93600390162874`, 460.4887482719357}, {
          144.19596902730697`, 150.43131085652047`}}],
        StatusArea[#, 8.]& ,
        TagBoxNote->"8."],
       StyleBox["8.`", {
         GrayLevel[0]}, StripOnInput -> False]],
      Annotation[#, 
       Style[8., {
         GrayLevel[0]}], "Tooltip"]& ], 
     TagBox[
      TooltipBox[
       TagBox[
        DynamicBox[{
          FEPrivate`If[
           CurrentValue["MouseOver"], 
           EdgeForm[{
             GrayLevel[0.5], 
             AbsoluteThickness[1.5], 
             Opacity[0.66]}], {}, {}], 
          
          RectangleBox[{0.013000000000000001`, 0.}, {0.0131, 5.}, 
           "RoundingRadius" -> 0]},
         ImageSizeCache->{{458.8887481288846, 465.44149249919155`}, {
          145.93422215961783`, 150.43131085652047`}}],
        StatusArea[#, 5.]& ,
        TagBoxNote->"5."],
       StyleBox["5.`", {
         GrayLevel[0]}, StripOnInput -> False]],
      Annotation[#, 
       Style[5., {
         GrayLevel[0]}], "Tooltip"]& ], 
     TagBox[
      TooltipBox[
       TagBox[
        DynamicBox[{
          FEPrivate`If[
           CurrentValue["MouseOver"], 
           EdgeForm[{
             GrayLevel[0.5], 
             AbsoluteThickness[1.5], 
             Opacity[0.66]}], {}, {}], 
          RectangleBox[{0.0131, 0.}, {0.0132, 3.}, "RoundingRadius" -> 0]},
         ImageSizeCache->{{463.8414923561404, 470.3942367264474}, {
          147.09305758115843`, 150.43131085652047`}}],
        StatusArea[#, 3.]& ,
        TagBoxNote->"3."],
       StyleBox["3.`", {
         GrayLevel[0]}, StripOnInput -> False]],
      Annotation[#, 
       Style[3., {
         GrayLevel[0]}], "Tooltip"]& ], 
     TagBox[
      TooltipBox[
       TagBox[
        DynamicBox[{
          FEPrivate`If[
           CurrentValue["MouseOver"], 
           EdgeForm[{
             GrayLevel[0.5], 
             AbsoluteThickness[1.5], 
             Opacity[0.66]}], {}, {}], 
          
          RectangleBox[{0.0132, 0.}, {0.013300000000000001`, 7.}, 
           "RoundingRadius" -> 0]},
         ImageSizeCache->{{468.79423658339624`, 475.3469809537032}, {
          144.77538673807726`, 150.43131085652047`}}],
        StatusArea[#, 7.]& ,
        TagBoxNote->"7."],
       StyleBox["7.`", {
         GrayLevel[0]}, StripOnInput -> False]],
      Annotation[#, 
       Style[7., {
         GrayLevel[0]}], "Tooltip"]& ], 
     TagBox[
      TooltipBox[
       TagBox[
        DynamicBox[{
          FEPrivate`If[
           CurrentValue["MouseOver"], 
           EdgeForm[{
             GrayLevel[0.5], 
             AbsoluteThickness[1.5], 
             Opacity[0.66]}], {}, {}], 
          
          RectangleBox[{0.013300000000000001`, 0.}, {0.0134, 1.}, 
           "RoundingRadius" -> 0]},
         ImageSizeCache->{{473.7469808106521, 480.29972518095906`}, {
          148.25189300269903`, 150.43131085652047`}}],
        StatusArea[#, 1.]& ,
        TagBoxNote->"1."],
       StyleBox["1.`", {
         GrayLevel[0]}, StripOnInput -> False]],
      Annotation[#, 
       Style[1., {
         GrayLevel[0]}], "Tooltip"]& ], 
     TagBox[
      TooltipBox[
       TagBox[
        DynamicBox[{
          FEPrivate`If[
           CurrentValue["MouseOver"], 
           EdgeForm[{
             GrayLevel[0.5], 
             AbsoluteThickness[1.5], 
             Opacity[0.66]}], {}, {}], 
          RectangleBox[{0.0134, 0.}, {0.0135, 3.}, "RoundingRadius" -> 0]},
         ImageSizeCache->{{478.6997250379079, 485.2524694082148}, {
          147.09305758115843`, 150.43131085652047`}}],
        StatusArea[#, 3.]& ,
        TagBoxNote->"3."],
       StyleBox["3.`", {
         GrayLevel[0]}, StripOnInput -> False]],
      Annotation[#, 
       Style[3., {
         GrayLevel[0]}], "Tooltip"]& ], 
     TagBox[
      TooltipBox[
       TagBox[
        DynamicBox[{
          FEPrivate`If[
           CurrentValue["MouseOver"], 
           EdgeForm[{
             GrayLevel[0.5], 
             AbsoluteThickness[1.5], 
             Opacity[0.66]}], {}, {}], 
          RectangleBox[{0.0135, 0.}, {0.013600000000000001`, 3.}, 
           "RoundingRadius" -> 0]},
         ImageSizeCache->{{483.65246926516363`, 490.2052136354707}, {
          147.09305758115843`, 150.43131085652047`}}],
        StatusArea[#, 3.]& ,
        TagBoxNote->"3."],
       StyleBox["3.`", {
         GrayLevel[0]}, StripOnInput -> False]],
      Annotation[#, 
       Style[3., {
         GrayLevel[0]}], "Tooltip"]& ], {}, 
     TagBox[
      TooltipBox[
       TagBox[
        DynamicBox[{
          FEPrivate`If[
           CurrentValue["MouseOver"], 
           EdgeForm[{
             GrayLevel[0.5], 
             AbsoluteThickness[1.5], 
             Opacity[0.66]}], {}, {}], 
          RectangleBox[{0.0137, 0.}, {0.0138, 1.}, "RoundingRadius" -> 0]},
         ImageSizeCache->{{493.5579577196753, 500.1107020899823}, {
          148.25189300269903`, 150.43131085652047`}}],
        StatusArea[#, 1.]& ,
        TagBoxNote->"1."],
       StyleBox["1.`", {
         GrayLevel[0]}, StripOnInput -> False]],
      Annotation[#, 
       Style[1., {
         GrayLevel[0]}], "Tooltip"]& ], 
     TagBox[
      TooltipBox[
       TagBox[
        DynamicBox[{
          FEPrivate`If[
           CurrentValue["MouseOver"], 
           EdgeForm[{
             GrayLevel[0.5], 
             AbsoluteThickness[1.5], 
             Opacity[0.66]}], {}, {}], 
          
          RectangleBox[{0.0138, 0.}, {0.013900000000000001`, 1.}, 
           "RoundingRadius" -> 0]},
         ImageSizeCache->{{498.51070194693114`, 505.0634463172381}, {
          148.25189300269903`, 150.43131085652047`}}],
        StatusArea[#, 1.]& ,
        TagBoxNote->"1."],
       StyleBox["1.`", {
         GrayLevel[0]}, StripOnInput -> False]],
      Annotation[#, 
       Style[1., {
         GrayLevel[0]}], "Tooltip"]& ], 
     TagBox[
      TooltipBox[
       TagBox[
        DynamicBox[{
          FEPrivate`If[
           CurrentValue["MouseOver"], 
           EdgeForm[{
             GrayLevel[0.5], 
             AbsoluteThickness[1.5], 
             Opacity[0.66]}], {}, {}], 
          
          RectangleBox[{0.013900000000000001`, 0.}, {0.014, 1.}, 
           "RoundingRadius" -> 0]},
         ImageSizeCache->{{503.46344617418697`, 510.01619054449395`}, {
          148.25189300269903`, 150.43131085652047`}}],
        StatusArea[#, 1.]& ,
        TagBoxNote->"1."],
       StyleBox["1.`", {
         GrayLevel[0]}, StripOnInput -> False]],
      Annotation[#, 
       Style[1., {
         GrayLevel[0]}], "Tooltip"]& ], 
     TagBox[
      TooltipBox[
       TagBox[
        DynamicBox[{
          FEPrivate`If[
           CurrentValue["MouseOver"], 
           EdgeForm[{
             GrayLevel[0.5], 
             AbsoluteThickness[1.5], 
             Opacity[0.66]}], {}, {}], 
          RectangleBox[{0.014, 0.}, {0.0141, 1.}, "RoundingRadius" -> 0]},
         ImageSizeCache->{{508.4161904014428, 514.9689347717498}, {
          148.25189300269903`, 150.43131085652047`}}],
        StatusArea[#, 1.]& ,
        TagBoxNote->"1."],
       StyleBox["1.`", {
         GrayLevel[0]}, StripOnInput -> False]],
      Annotation[#, 
       Style[1., {
         GrayLevel[0]}], 
       "Tooltip"]& ], {}, {}, {}, {}, {}, {}, {}, {}, {}, {}}, {}, {}}, {{}, 
    {RGBColor[0.24, 0.6, 0.33692049419863584`], Opacity[0.5], EdgeForm[
     Opacity[0.7]], {}, {}, {}, {}, {}, {}, {}, {}, {}, {}, {}, {}, {}, {}, \
{}, {}, {}, {}, {}, {}, {}, {}, {}, {}, {}, {}, {}, {}, {}, {}, {}, {}, {}, 
     TagBox[
      TooltipBox[
       TagBox[
        DynamicBox[{
          FEPrivate`If[
           CurrentValue["MouseOver"], 
           EdgeForm[{
             GrayLevel[0.5], 
             AbsoluteThickness[1.5], 
             Opacity[0.66]}], {}, {}], 
          RectangleBox[{0.0076, 0.}, {0.0077, 1.}, "RoundingRadius" -> 0]},
         ImageSizeCache->{{191.44055985707007`, 197.99330422737705`}, {
          148.25189300269903`, 150.43131085652047`}}],
        StatusArea[#, 1.]& ,
        TagBoxNote->"1."],
       StyleBox["1.`", {
         GrayLevel[0]}, StripOnInput -> False]],
      Annotation[#, 
       Style[1., {
         GrayLevel[0]}], "Tooltip"]& ], {}, {}, {}, 
     TagBox[
      TooltipBox[
       TagBox[
        DynamicBox[{
          FEPrivate`If[
           CurrentValue["MouseOver"], 
           EdgeForm[{
             GrayLevel[0.5], 
             AbsoluteThickness[1.5], 
             Opacity[0.66]}], {}, {}], 
          RectangleBox[{0.008, 0.}, {0.0081, 3.}, "RoundingRadius" -> 0]},
         ImageSizeCache->{{211.25153676609335`, 217.80428113640033`}, {
          147.09305758115843`, 150.43131085652047`}}],
        StatusArea[#, 3.]& ,
        TagBoxNote->"3."],
       StyleBox["3.`", {
         GrayLevel[0]}, StripOnInput -> False]],
      Annotation[#, 
       Style[3., {
         GrayLevel[0]}], "Tooltip"]& ], 
     TagBox[
      TooltipBox[
       TagBox[
        DynamicBox[{
          FEPrivate`If[
           CurrentValue["MouseOver"], 
           EdgeForm[{
             GrayLevel[0.5], 
             AbsoluteThickness[1.5], 
             Opacity[0.66]}], {}, {}], 
          RectangleBox[{0.0081, 0.}, {0.0082, 1.}, "RoundingRadius" -> 0]},
         ImageSizeCache->{{216.2042809933492, 222.75702536365617`}, {
          148.25189300269903`, 150.43131085652047`}}],
        StatusArea[#, 1.]& ,
        TagBoxNote->"1."],
       StyleBox["1.`", {
         GrayLevel[0]}, StripOnInput -> False]],
      Annotation[#, 
       Style[1., {
         GrayLevel[0]}], "Tooltip"]& ], 
     TagBox[
      TooltipBox[
       TagBox[
        DynamicBox[{
          FEPrivate`If[
           CurrentValue["MouseOver"], 
           EdgeForm[{
             GrayLevel[0.5], 
             AbsoluteThickness[1.5], 
             Opacity[0.66]}], {}, {}], 
          RectangleBox[{0.0082, 0.}, {0.0083, 2.}, "RoundingRadius" -> 0]},
         ImageSizeCache->{{221.15702522060502`, 227.709769590912}, {
          147.67247529192872`, 150.43131085652047`}}],
        StatusArea[#, 2.]& ,
        TagBoxNote->"2."],
       StyleBox["2.`", {
         GrayLevel[0]}, StripOnInput -> False]],
      Annotation[#, 
       Style[2., {
         GrayLevel[0]}], "Tooltip"]& ], 
     TagBox[
      TooltipBox[
       TagBox[
        DynamicBox[{
          FEPrivate`If[
           CurrentValue["MouseOver"], 
           EdgeForm[{
             GrayLevel[0.5], 
             AbsoluteThickness[1.5], 
             Opacity[0.66]}], {}, {}], 
          RectangleBox[{0.0083, 0.}, {0.0084, 3.}, "RoundingRadius" -> 0]},
         ImageSizeCache->{{226.10976944786086`, 232.66251381816778`}, {
          147.09305758115843`, 150.43131085652047`}}],
        StatusArea[#, 3.]& ,
        TagBoxNote->"3."],
       StyleBox["3.`", {
         GrayLevel[0]}, StripOnInput -> False]],
      Annotation[#, 
       Style[3., {
         GrayLevel[0]}], "Tooltip"]& ], 
     TagBox[
      TooltipBox[
       TagBox[
        DynamicBox[{
          FEPrivate`If[
           CurrentValue["MouseOver"], 
           EdgeForm[{
             GrayLevel[0.5], 
             AbsoluteThickness[1.5], 
             Opacity[0.66]}], {}, {}], 
          RectangleBox[{0.0084, 0.}, {0.0085, 7.}, "RoundingRadius" -> 0]},
         ImageSizeCache->{{231.06251367511663`, 237.61525804542367`}, {
          144.77538673807726`, 150.43131085652047`}}],
        StatusArea[#, 7.]& ,
        TagBoxNote->"7."],
       StyleBox["7.`", {
         GrayLevel[0]}, StripOnInput -> False]],
      Annotation[#, 
       Style[7., {
         GrayLevel[0]}], "Tooltip"]& ], 
     TagBox[
      TooltipBox[
       TagBox[
        DynamicBox[{
          FEPrivate`If[
           CurrentValue["MouseOver"], 
           EdgeForm[{
             GrayLevel[0.5], 
             AbsoluteThickness[1.5], 
             Opacity[0.66]}], {}, {}], 
          RectangleBox[{0.0085, 0.}, {0.0086, 7.}, "RoundingRadius" -> 0]},
         ImageSizeCache->{{236.01525790237253`, 242.56800227267945`}, {
          144.77538673807726`, 150.43131085652047`}}],
        StatusArea[#, 7.]& ,
        TagBoxNote->"7."],
       StyleBox["7.`", {
         GrayLevel[0]}, StripOnInput -> False]],
      Annotation[#, 
       Style[7., {
         GrayLevel[0]}], "Tooltip"]& ], 
     TagBox[
      TooltipBox[
       TagBox[
        DynamicBox[{
          FEPrivate`If[
           CurrentValue["MouseOver"], 
           EdgeForm[{
             GrayLevel[0.5], 
             AbsoluteThickness[1.5], 
             Opacity[0.66]}], {}, {}], 
          RectangleBox[{0.0086, 0.}, {0.0087, 7.}, "RoundingRadius" -> 0]},
         ImageSizeCache->{{240.9680021296283, 247.52074649993523`}, {
          144.77538673807726`, 150.43131085652047`}}],
        StatusArea[#, 7.]& ,
        TagBoxNote->"7."],
       StyleBox["7.`", {
         GrayLevel[0]}, StripOnInput -> False]],
      Annotation[#, 
       Style[7., {
         GrayLevel[0]}], "Tooltip"]& ], 
     TagBox[
      TooltipBox[
       TagBox[
        DynamicBox[{
          FEPrivate`If[
           CurrentValue["MouseOver"], 
           EdgeForm[{
             GrayLevel[0.5], 
             AbsoluteThickness[1.5], 
             Opacity[0.66]}], {}, {}], 
          RectangleBox[{0.0087, 0.}, {0.0088, 16.}, "RoundingRadius" -> 0]},
         ImageSizeCache->{{245.92074635688408`, 252.47349072719112`}, {
          139.5606273411446, 150.43131085652047`}}],
        StatusArea[#, 16.]& ,
        TagBoxNote->"16."],
       StyleBox["16.`", {
         GrayLevel[0]}, StripOnInput -> False]],
      Annotation[#, 
       Style[16., {
         GrayLevel[0]}], "Tooltip"]& ], 
     TagBox[
      TooltipBox[
       TagBox[
        DynamicBox[{
          FEPrivate`If[
           CurrentValue["MouseOver"], 
           EdgeForm[{
             GrayLevel[0.5], 
             AbsoluteThickness[1.5], 
             Opacity[0.66]}], {}, {}], 
          RectangleBox[{0.0088, 0.}, {0.0089, 22.}, "RoundingRadius" -> 0]},
         ImageSizeCache->{{250.87349058413997`, 257.4262349544469}, {
          136.08412107652282`, 150.43131085652047`}}],
        StatusArea[#, 22.]& ,
        TagBoxNote->"22."],
       StyleBox["22.`", {
         GrayLevel[0]}, StripOnInput -> False]],
      Annotation[#, 
       Style[22., {
         GrayLevel[0]}], "Tooltip"]& ], 
     TagBox[
      TooltipBox[
       TagBox[
        DynamicBox[{
          FEPrivate`If[
           CurrentValue["MouseOver"], 
           EdgeForm[{
             GrayLevel[0.5], 
             AbsoluteThickness[1.5], 
             Opacity[0.66]}], {}, {}], 
          
          RectangleBox[{0.0089, 0.}, {0.009000000000000001, 34.}, 
           "RoundingRadius" -> 0]},
         ImageSizeCache->{{255.82623481139575`, 262.3789791817028}, {
          129.1311085472793, 150.43131085652047`}}],
        StatusArea[#, 34.]& ,
        TagBoxNote->"34."],
       StyleBox["34.`", {
         GrayLevel[0]}, StripOnInput -> False]],
      Annotation[#, 
       Style[34., {
         GrayLevel[0]}], "Tooltip"]& ], 
     TagBox[
      TooltipBox[
       TagBox[
        DynamicBox[{
          FEPrivate`If[
           CurrentValue["MouseOver"], 
           EdgeForm[{
             GrayLevel[0.5], 
             AbsoluteThickness[1.5], 
             Opacity[0.66]}], {}, {}], 
          
          RectangleBox[{0.009000000000000001, 0.}, {0.0091, 44.}, 
           "RoundingRadius" -> 0]},
         ImageSizeCache->{{260.77897903865164`, 267.3317234089586}, {
          123.33693143957635`, 150.43131085652047`}}],
        StatusArea[#, 44.]& ,
        TagBoxNote->"44."],
       StyleBox["44.`", {
         GrayLevel[0]}, StripOnInput -> False]],
      Annotation[#, 
       Style[44., {
         GrayLevel[0]}], "Tooltip"]& ], 
     TagBox[
      TooltipBox[
       TagBox[
        DynamicBox[{
          FEPrivate`If[
           CurrentValue["MouseOver"], 
           EdgeForm[{
             GrayLevel[0.5], 
             AbsoluteThickness[1.5], 
             Opacity[0.66]}], {}, {}], 
          RectangleBox[{0.0091, 0.}, {0.0092, 50.}, "RoundingRadius" -> 0]},
         ImageSizeCache->{{265.7317232659075, 272.2844676362144}, {
          119.86042517495457`, 150.43131085652047`}}],
        StatusArea[#, 50.]& ,
        TagBoxNote->"50."],
       StyleBox["50.`", {
         GrayLevel[0]}, StripOnInput -> False]],
      Annotation[#, 
       Style[50., {
         GrayLevel[0]}], "Tooltip"]& ], 
     TagBox[
      TooltipBox[
       TagBox[
        DynamicBox[{
          FEPrivate`If[
           CurrentValue["MouseOver"], 
           EdgeForm[{
             GrayLevel[0.5], 
             AbsoluteThickness[1.5], 
             Opacity[0.66]}], {}, {}], 
          
          RectangleBox[{0.0092, 0.}, {0.009300000000000001, 63.}, 
           "RoundingRadius" -> 0]},
         ImageSizeCache->{{270.68446749316325`, 277.2372118634703}, {
          112.32799493494073`, 150.43131085652047`}}],
        StatusArea[#, 63.]& ,
        TagBoxNote->"63."],
       StyleBox["63.`", {
         GrayLevel[0]}, StripOnInput -> False]],
      Annotation[#, 
       Style[63., {
         GrayLevel[0]}], "Tooltip"]& ], 
     TagBox[
      TooltipBox[
       TagBox[
        DynamicBox[{
          FEPrivate`If[
           CurrentValue["MouseOver"], 
           EdgeForm[{
             GrayLevel[0.5], 
             AbsoluteThickness[1.5], 
             Opacity[0.66]}], {}, {}], 
          
          RectangleBox[{0.009300000000000001, 0.}, {0.0094, 72.}, 
           "RoundingRadius" -> 0]},
         ImageSizeCache->{{275.63721172041915`, 282.18995609072607`}, {
          107.11323553800807`, 150.43131085652047`}}],
        StatusArea[#, 72.]& ,
        TagBoxNote->"72."],
       StyleBox["72.`", {
         GrayLevel[0]}, StripOnInput -> False]],
      Annotation[#, 
       Style[72., {
         GrayLevel[0]}], "Tooltip"]& ], 
     TagBox[
      TooltipBox[
       TagBox[
        DynamicBox[{
          FEPrivate`If[
           CurrentValue["MouseOver"], 
           EdgeForm[{
             GrayLevel[0.5], 
             AbsoluteThickness[1.5], 
             Opacity[0.66]}], {}, {}], 
          RectangleBox[{0.0094, 0.}, {0.0095, 85.}, "RoundingRadius" -> 0]},
         ImageSizeCache->{{280.5899559476749, 287.14270031798185`}, {
          99.58080529799425, 150.43131085652047`}}],
        StatusArea[#, 85.]& ,
        TagBoxNote->"85."],
       StyleBox["85.`", {
         GrayLevel[0]}, StripOnInput -> False]],
      Annotation[#, 
       Style[85., {
         GrayLevel[0]}], "Tooltip"]& ], 
     TagBox[
      TooltipBox[
       TagBox[
        DynamicBox[{
          FEPrivate`If[
           CurrentValue["MouseOver"], 
           EdgeForm[{
             GrayLevel[0.5], 
             AbsoluteThickness[1.5], 
             Opacity[0.66]}], {}, {}], 
          
          RectangleBox[{0.0095, 0.}, {0.009600000000000001, 121.}, 
           "RoundingRadius" -> 0]},
         ImageSizeCache->{{285.5427001749307, 292.09544454523774`}, {
          78.72176771026362, 150.43131085652047`}}],
        StatusArea[#, 121.]& ,
        TagBoxNote->"121."],
       StyleBox["121.`", {
         GrayLevel[0]}, StripOnInput -> False]],
      Annotation[#, 
       Style[121., {
         GrayLevel[0]}], "Tooltip"]& ], 
     TagBox[
      TooltipBox[
       TagBox[
        DynamicBox[{
          FEPrivate`If[
           CurrentValue["MouseOver"], 
           EdgeForm[{
             GrayLevel[0.5], 
             AbsoluteThickness[1.5], 
             Opacity[0.66]}], {}, {}], 
          
          RectangleBox[{0.009600000000000001, 0.}, {0.0097, 130.}, 
           "RoundingRadius" -> 0]},
         ImageSizeCache->{{290.4954444021866, 297.0481887724935}, {
          73.50700831333097, 150.43131085652047`}}],
        StatusArea[#, 130.]& ,
        TagBoxNote->"130."],
       StyleBox["130.`", {
         GrayLevel[0]}, StripOnInput -> False]],
      Annotation[#, 
       Style[130., {
         GrayLevel[0]}], "Tooltip"]& ], 
     TagBox[
      TooltipBox[
       TagBox[
        DynamicBox[{
          FEPrivate`If[
           CurrentValue["MouseOver"], 
           EdgeForm[{
             GrayLevel[0.5], 
             AbsoluteThickness[1.5], 
             Opacity[0.66]}], {}, {}], 
          RectangleBox[{0.0097, 0.}, {0.0098, 156.}, "RoundingRadius" -> 0]},
         ImageSizeCache->{{295.44818862944237`, 302.00093299974935`}, {
          58.442147833303295`, 150.43131085652047`}}],
        StatusArea[#, 156.]& ,
        TagBoxNote->"156."],
       StyleBox["156.`", {
         GrayLevel[0]}, StripOnInput -> False]],
      Annotation[#, 
       Style[156., {
         GrayLevel[0]}], "Tooltip"]& ], 
     TagBox[
      TooltipBox[
       TagBox[
        DynamicBox[{
          FEPrivate`If[
           CurrentValue["MouseOver"], 
           EdgeForm[{
             GrayLevel[0.5], 
             AbsoluteThickness[1.5], 
             Opacity[0.66]}], {}, {}], 
          RectangleBox[{0.0098, 0.}, {0.0099, 164.}, "RoundingRadius" -> 0]},
         ImageSizeCache->{{300.4009328566982, 306.9536772270052}, {
          53.80680614714093, 150.43131085652047`}}],
        StatusArea[#, 164.]& ,
        TagBoxNote->"164."],
       StyleBox["164.`", {
         GrayLevel[0]}, StripOnInput -> False]],
      Annotation[#, 
       Style[164., {
         GrayLevel[0]}], "Tooltip"]& ], 
     TagBox[
      TooltipBox[
       TagBox[
        DynamicBox[{
          FEPrivate`If[
           CurrentValue["MouseOver"], 
           EdgeForm[{
             GrayLevel[0.5], 
             AbsoluteThickness[1.5], 
             Opacity[0.66]}], {}, {}], 
          RectangleBox[{0.0099, 0.}, {0.01, 185.}, "RoundingRadius" -> 0]},
         ImageSizeCache->{{305.35367708395404`, 311.906421454261}, {
          41.639034220964746`, 150.43131085652047`}}],
        StatusArea[#, 185.]& ,
        TagBoxNote->"185."],
       StyleBox["185.`", {
         GrayLevel[0]}, StripOnInput -> False]],
      Annotation[#, 
       Style[185., {
         GrayLevel[0]}], "Tooltip"]& ], 
     TagBox[
      TooltipBox[
       TagBox[
        DynamicBox[{
          FEPrivate`If[
           CurrentValue["MouseOver"], 
           EdgeForm[{
             GrayLevel[0.5], 
             AbsoluteThickness[1.5], 
             Opacity[0.66]}], {}, {}], 
          RectangleBox[{0.01, 0.}, {0.0101, 209.}, "RoundingRadius" -> 0]},
         ImageSizeCache->{{310.3064213112099, 316.8591656815168}, {
          27.733009162477657`, 150.43131085652047`}}],
        StatusArea[#, 209.]& ,
        TagBoxNote->"209."],
       StyleBox["209.`", {
         GrayLevel[0]}, StripOnInput -> False]],
      Annotation[#, 
       Style[209., {
         GrayLevel[0]}], "Tooltip"]& ], 
     TagBox[
      TooltipBox[
       TagBox[
        DynamicBox[{
          FEPrivate`If[
           CurrentValue["MouseOver"], 
           EdgeForm[{
             GrayLevel[0.5], 
             AbsoluteThickness[1.5], 
             Opacity[0.66]}], {}, {}], 
          RectangleBox[{0.0101, 0.}, {0.0102, 229.}, "RoundingRadius" -> 0]},
         ImageSizeCache->{{315.25916553846565`, 321.8119099087727}, {
          16.144654947071757`, 150.43131085652047`}}],
        StatusArea[#, 229.]& ,
        TagBoxNote->"229."],
       StyleBox["229.`", {
         GrayLevel[0]}, StripOnInput -> False]],
      Annotation[#, 
       Style[229., {
         GrayLevel[0]}], "Tooltip"]& ], 
     TagBox[
      TooltipBox[
       TagBox[
        DynamicBox[{
          FEPrivate`If[
           CurrentValue["MouseOver"], 
           EdgeForm[{
             GrayLevel[0.5], 
             AbsoluteThickness[1.5], 
             Opacity[0.66]}], {}, {}], 
          RectangleBox[{0.0102, 0.}, {0.0103, 222.}, "RoundingRadius" -> 0]},
         ImageSizeCache->{{320.21190976572154`, 326.76465413602847`}, {
          20.20057892246382, 150.43131085652047`}}],
        StatusArea[#, 222.]& ,
        TagBoxNote->"222."],
       StyleBox["222.`", {
         GrayLevel[0]}, StripOnInput -> False]],
      Annotation[#, 
       Style[222., {
         GrayLevel[0]}], "Tooltip"]& ], 
     TagBox[
      TooltipBox[
       TagBox[
        DynamicBox[{
          FEPrivate`If[
           CurrentValue["MouseOver"], 
           EdgeForm[{
             GrayLevel[0.5], 
             AbsoluteThickness[1.5], 
             Opacity[0.66]}], {}, {}], 
          RectangleBox[{0.0103, 0.}, {0.0104, 225.}, "RoundingRadius" -> 0]},
         ImageSizeCache->{{325.1646539929773, 331.71739836328425`}, {
          18.46232579015293, 150.43131085652047`}}],
        StatusArea[#, 225.]& ,
        TagBoxNote->"225."],
       StyleBox["225.`", {
         GrayLevel[0]}, StripOnInput -> False]],
      Annotation[#, 
       Style[225., {
         GrayLevel[0]}], "Tooltip"]& ], 
     TagBox[
      TooltipBox[
       TagBox[
        DynamicBox[{
          FEPrivate`If[
           CurrentValue["MouseOver"], 
           EdgeForm[{
             GrayLevel[0.5], 
             AbsoluteThickness[1.5], 
             Opacity[0.66]}], {}, {}], 
          RectangleBox[{0.0104, 0.}, {0.0105, 238.}, "RoundingRadius" -> 0]},
         ImageSizeCache->{{330.1173982202331, 336.6701425905402}, {
          10.929895550139094`, 150.43131085652047`}}],
        StatusArea[#, 238.]& ,
        TagBoxNote->"238."],
       StyleBox["238.`", {
         GrayLevel[0]}, StripOnInput -> False]],
      Annotation[#, 
       Style[238., {
         GrayLevel[0]}], "Tooltip"]& ], 
     TagBox[
      TooltipBox[
       TagBox[
        DynamicBox[{
          FEPrivate`If[
           CurrentValue["MouseOver"], 
           EdgeForm[{
             GrayLevel[0.5], 
             AbsoluteThickness[1.5], 
             Opacity[0.66]}], {}, {}], 
          RectangleBox[{0.0105, 0.}, {0.0106, 247.}, "RoundingRadius" -> 0]},
         ImageSizeCache->{{335.07014244748905`, 341.6228868177959}, {
          5.715136153206458, 150.43131085652047`}}],
        StatusArea[#, 247.]& ,
        TagBoxNote->"247."],
       StyleBox["247.`", {
         GrayLevel[0]}, StripOnInput -> False]],
      Annotation[#, 
       Style[247., {
         GrayLevel[0]}], "Tooltip"]& ], 
     TagBox[
      TooltipBox[
       TagBox[
        DynamicBox[{
          FEPrivate`If[
           CurrentValue["MouseOver"], 
           EdgeForm[{
             GrayLevel[0.5], 
             AbsoluteThickness[1.5], 
             Opacity[0.66]}], {}, {}], 
          
          RectangleBox[{0.0106, 0.}, {0.010700000000000001`, 233.}, 
           "RoundingRadius" -> 0]},
         ImageSizeCache->{{340.02288667474477`, 346.57563104505186`}, {
          13.826984103990583`, 150.43131085652047`}}],
        StatusArea[#, 233.]& ,
        TagBoxNote->"233."],
       StyleBox["233.`", {
         GrayLevel[0]}, StripOnInput -> False]],
      Annotation[#, 
       Style[233., {
         GrayLevel[0]}], "Tooltip"]& ], 
     TagBox[
      TooltipBox[
       TagBox[
        DynamicBox[{
          FEPrivate`If[
           CurrentValue["MouseOver"], 
           EdgeForm[{
             GrayLevel[0.5], 
             AbsoluteThickness[1.5], 
             Opacity[0.66]}], {}, {}], 
          
          RectangleBox[{0.010700000000000001`, 0.}, {0.0108, 231.}, 
           "RoundingRadius" -> 0]},
         ImageSizeCache->{{344.9756309020007, 351.5283752723076}, {
          14.985819525531184`, 150.43131085652047`}}],
        StatusArea[#, 231.]& ,
        TagBoxNote->"231."],
       StyleBox["231.`", {
         GrayLevel[0]}, StripOnInput -> False]],
      Annotation[#, 
       Style[231., {
         GrayLevel[0]}], "Tooltip"]& ], 
     TagBox[
      TooltipBox[
       TagBox[
        DynamicBox[{
          FEPrivate`If[
           CurrentValue["MouseOver"], 
           EdgeForm[{
             GrayLevel[0.5], 
             AbsoluteThickness[1.5], 
             Opacity[0.66]}], {}, {}], 
          RectangleBox[{0.0108, 0.}, {0.0109, 198.}, "RoundingRadius" -> 0]},
         ImageSizeCache->{{349.92837512925644`, 356.4811194995634}, {
          34.10660398095091, 150.43131085652047`}}],
        StatusArea[#, 198.]& ,
        TagBoxNote->"198."],
       StyleBox["198.`", {
         GrayLevel[0]}, StripOnInput -> False]],
      Annotation[#, 
       Style[198., {
         GrayLevel[0]}], "Tooltip"]& ], 
     TagBox[
      TooltipBox[
       TagBox[
        DynamicBox[{
          FEPrivate`If[
           CurrentValue["MouseOver"], 
           EdgeForm[{
             GrayLevel[0.5], 
             AbsoluteThickness[1.5], 
             Opacity[0.66]}], {}, {}], 
          
          RectangleBox[{0.0109, 0.}, {0.011000000000000001`, 207.}, 
           "RoundingRadius" -> 0]},
         ImageSizeCache->{{354.8811193565123, 361.43386372681925`}, {
          28.891844584018244`, 150.43131085652047`}}],
        StatusArea[#, 207.]& ,
        TagBoxNote->"207."],
       StyleBox["207.`", {
         GrayLevel[0]}, StripOnInput -> False]],
      Annotation[#, 
       Style[207., {
         GrayLevel[0]}], "Tooltip"]& ], 
     TagBox[
      TooltipBox[
       TagBox[
        DynamicBox[{
          FEPrivate`If[
           CurrentValue["MouseOver"], 
           EdgeForm[{
             GrayLevel[0.5], 
             AbsoluteThickness[1.5], 
             Opacity[0.66]}], {}, {}], 
          
          RectangleBox[{0.011000000000000001`, 0.}, {0.0111, 171.}, 
           "RoundingRadius" -> 0]},
         ImageSizeCache->{{359.8338635837681, 366.3866079540751}, {
          49.75088217174887, 150.43131085652047`}}],
        StatusArea[#, 171.]& ,
        TagBoxNote->"171."],
       StyleBox["171.`", {
         GrayLevel[0]}, StripOnInput -> False]],
      Annotation[#, 
       Style[171., {
         GrayLevel[0]}], "Tooltip"]& ], 
     TagBox[
      TooltipBox[
       TagBox[
        DynamicBox[{
          FEPrivate`If[
           CurrentValue["MouseOver"], 
           EdgeForm[{
             GrayLevel[0.5], 
             AbsoluteThickness[1.5], 
             Opacity[0.66]}], {}, {}], 
          RectangleBox[{0.0111, 0.}, {0.0112, 191.}, "RoundingRadius" -> 0]},
         ImageSizeCache->{{364.78660781102394`, 371.3393521813309}, {
          38.16252795634297, 150.43131085652047`}}],
        StatusArea[#, 191.]& ,
        TagBoxNote->"191."],
       StyleBox["191.`", {
         GrayLevel[0]}, StripOnInput -> False]],
      Annotation[#, 
       Style[191., {
         GrayLevel[0]}], "Tooltip"]& ], 
     TagBox[
      TooltipBox[
       TagBox[
        DynamicBox[{
          FEPrivate`If[
           CurrentValue["MouseOver"], 
           EdgeForm[{
             GrayLevel[0.5], 
             AbsoluteThickness[1.5], 
             Opacity[0.66]}], {}, {}], 
          
          RectangleBox[{0.0112, 0.}, {0.011300000000000001`, 142.}, 
           "RoundingRadius" -> 0]},
         ImageSizeCache->{{369.7393520382798, 376.29209640858676`}, {
          66.55399578408743, 150.43131085652047`}}],
        StatusArea[#, 142.]& ,
        TagBoxNote->"142."],
       StyleBox["142.`", {
         GrayLevel[0]}, StripOnInput -> False]],
      Annotation[#, 
       Style[142., {
         GrayLevel[0]}], "Tooltip"]& ], 
     TagBox[
      TooltipBox[
       TagBox[
        DynamicBox[{
          FEPrivate`If[
           CurrentValue["MouseOver"], 
           EdgeForm[{
             GrayLevel[0.5], 
             AbsoluteThickness[1.5], 
             Opacity[0.66]}], {}, {}], 
          
          RectangleBox[{0.011300000000000001`, 0.}, {0.0114, 153.}, 
           "RoundingRadius" -> 0]},
         ImageSizeCache->{{374.6920962655356, 381.2448406358426}, {
          60.18040096561418, 150.43131085652047`}}],
        StatusArea[#, 153.]& ,
        TagBoxNote->"153."],
       StyleBox["153.`", {
         GrayLevel[0]}, StripOnInput -> False]],
      Annotation[#, 
       Style[153., {
         GrayLevel[0]}], "Tooltip"]& ], 
     TagBox[
      TooltipBox[
       TagBox[
        DynamicBox[{
          FEPrivate`If[
           CurrentValue["MouseOver"], 
           EdgeForm[{
             GrayLevel[0.5], 
             AbsoluteThickness[1.5], 
             Opacity[0.66]}], {}, {}], 
          RectangleBox[{0.0114, 0.}, {0.0115, 153.}, "RoundingRadius" -> 0]},
         ImageSizeCache->{{379.64484049279145`, 386.1975848630983}, {
          60.18040096561418, 150.43131085652047`}}],
        StatusArea[#, 153.]& ,
        TagBoxNote->"153."],
       StyleBox["153.`", {
         GrayLevel[0]}, StripOnInput -> False]],
      Annotation[#, 
       Style[153., {
         GrayLevel[0]}], "Tooltip"]& ], 
     TagBox[
      TooltipBox[
       TagBox[
        DynamicBox[{
          FEPrivate`If[
           CurrentValue["MouseOver"], 
           EdgeForm[{
             GrayLevel[0.5], 
             AbsoluteThickness[1.5], 
             Opacity[0.66]}], {}, {}], 
          
          RectangleBox[{0.0115, 0.}, {0.011600000000000001`, 121.}, 
           "RoundingRadius" -> 0]},
         ImageSizeCache->{{384.59758472004717`, 391.15032909035426`}, {
          78.72176771026362, 150.43131085652047`}}],
        StatusArea[#, 121.]& ,
        TagBoxNote->"121."],
       StyleBox["121.`", {
         GrayLevel[0]}, StripOnInput -> False]],
      Annotation[#, 
       Style[121., {
         GrayLevel[0]}], "Tooltip"]& ], 
     TagBox[
      TooltipBox[
       TagBox[
        DynamicBox[{
          FEPrivate`If[
           CurrentValue["MouseOver"], 
           EdgeForm[{
             GrayLevel[0.5], 
             AbsoluteThickness[1.5], 
             Opacity[0.66]}], {}, {}], 
          
          RectangleBox[{0.011600000000000001`, 0.}, {0.0117, 100.}, 
           "RoundingRadius" -> 0]},
         ImageSizeCache->{{389.5503289473031, 396.10307331761}, {
          90.88953963643982, 150.43131085652047`}}],
        StatusArea[#, 100.]& ,
        TagBoxNote->"100."],
       StyleBox["100.`", {
         GrayLevel[0]}, StripOnInput -> False]],
      Annotation[#, 
       Style[100., {
         GrayLevel[0]}], "Tooltip"]& ], 
     TagBox[
      TooltipBox[
       TagBox[
        DynamicBox[{
          FEPrivate`If[
           CurrentValue["MouseOver"], 
           EdgeForm[{
             GrayLevel[0.5], 
             AbsoluteThickness[1.5], 
             Opacity[0.66]}], {}, {}], 
          RectangleBox[{0.0117, 0.}, {0.0118, 83.}, "RoundingRadius" -> 0]},
         ImageSizeCache->{{394.50307317455884`, 401.0558175448658}, {
          100.73964071953483`, 150.43131085652047`}}],
        StatusArea[#, 83.]& ,
        TagBoxNote->"83."],
       StyleBox["83.`", {
         GrayLevel[0]}, StripOnInput -> False]],
      Annotation[#, 
       Style[83., {
         GrayLevel[0]}], "Tooltip"]& ], 
     TagBox[
      TooltipBox[
       TagBox[
        DynamicBox[{
          FEPrivate`If[
           CurrentValue["MouseOver"], 
           EdgeForm[{
             GrayLevel[0.5], 
             AbsoluteThickness[1.5], 
             Opacity[0.66]}], {}, {}], 
          RectangleBox[{0.0118, 0.}, {0.0119, 76.}, "RoundingRadius" -> 0]},
         ImageSizeCache->{{399.45581740181467`, 406.00856177212165`}, {
          104.7955646949269, 150.43131085652047`}}],
        StatusArea[#, 76.]& ,
        TagBoxNote->"76."],
       StyleBox["76.`", {
         GrayLevel[0]}, StripOnInput -> False]],
      Annotation[#, 
       Style[76., {
         GrayLevel[0]}], "Tooltip"]& ], 
     TagBox[
      TooltipBox[
       TagBox[
        DynamicBox[{
          FEPrivate`If[
           CurrentValue["MouseOver"], 
           EdgeForm[{
             GrayLevel[0.5], 
             AbsoluteThickness[1.5], 
             Opacity[0.66]}], {}, {}], 
          RectangleBox[{0.0119, 0.}, {0.012, 77.}, "RoundingRadius" -> 0]},
         ImageSizeCache->{{404.4085616290705, 410.9613059993775}, {
          104.21614698415661`, 150.43131085652047`}}],
        StatusArea[#, 77.]& ,
        TagBoxNote->"77."],
       StyleBox["77.`", {
         GrayLevel[0]}, StripOnInput -> False]],
      Annotation[#, 
       Style[77., {
         GrayLevel[0]}], "Tooltip"]& ], 
     TagBox[
      TooltipBox[
       TagBox[
        DynamicBox[{
          FEPrivate`If[
           CurrentValue["MouseOver"], 
           EdgeForm[{
             GrayLevel[0.5], 
             AbsoluteThickness[1.5], 
             Opacity[0.66]}], {}, {}], 
          RectangleBox[{0.012, 0.}, {0.0121, 60.}, "RoundingRadius" -> 0]},
         ImageSizeCache->{{409.36130585632634`, 415.9140502266333}, {
          114.06624806725162`, 150.43131085652047`}}],
        StatusArea[#, 60.]& ,
        TagBoxNote->"60."],
       StyleBox["60.`", {
         GrayLevel[0]}, StripOnInput -> False]],
      Annotation[#, 
       Style[60., {
         GrayLevel[0]}], "Tooltip"]& ], 
     TagBox[
      TooltipBox[
       TagBox[
        DynamicBox[{
          FEPrivate`If[
           CurrentValue["MouseOver"], 
           EdgeForm[{
             GrayLevel[0.5], 
             AbsoluteThickness[1.5], 
             Opacity[0.66]}], {}, {}], 
          RectangleBox[{0.0121, 0.}, {0.0122, 48.}, "RoundingRadius" -> 0]},
         ImageSizeCache->{{414.3140500835822, 420.86679445388916`}, {
          121.01926059649516`, 150.43131085652047`}}],
        StatusArea[#, 48.]& ,
        TagBoxNote->"48."],
       StyleBox["48.`", {
         GrayLevel[0]}, StripOnInput -> False]],
      Annotation[#, 
       Style[48., {
         GrayLevel[0]}], "Tooltip"]& ], 
     TagBox[
      TooltipBox[
       TagBox[
        DynamicBox[{
          FEPrivate`If[
           CurrentValue["MouseOver"], 
           EdgeForm[{
             GrayLevel[0.5], 
             AbsoluteThickness[1.5], 
             Opacity[0.66]}], {}, {}], 
          RectangleBox[{0.0122, 0.}, {0.0123, 50.}, "RoundingRadius" -> 0]},
         ImageSizeCache->{{419.266794310838, 425.819538681145}, {
          119.86042517495457`, 150.43131085652047`}}],
        StatusArea[#, 50.]& ,
        TagBoxNote->"50."],
       StyleBox["50.`", {
         GrayLevel[0]}, StripOnInput -> False]],
      Annotation[#, 
       Style[50., {
         GrayLevel[0]}], "Tooltip"]& ], 
     TagBox[
      TooltipBox[
       TagBox[
        DynamicBox[{
          FEPrivate`If[
           CurrentValue["MouseOver"], 
           EdgeForm[{
             GrayLevel[0.5], 
             AbsoluteThickness[1.5], 
             Opacity[0.66]}], {}, {}], 
          RectangleBox[{0.0123, 0.}, {0.0124, 14.}, "RoundingRadius" -> 0]},
         ImageSizeCache->{{424.21953853809384`, 430.7722829084007}, {
          140.7194627626852, 150.43131085652047`}}],
        StatusArea[#, 14.]& ,
        TagBoxNote->"14."],
       StyleBox["14.`", {
         GrayLevel[0]}, StripOnInput -> False]],
      Annotation[#, 
       Style[14., {
         GrayLevel[0]}], "Tooltip"]& ], 
     TagBox[
      TooltipBox[
       TagBox[
        DynamicBox[{
          FEPrivate`If[
           CurrentValue["MouseOver"], 
           EdgeForm[{
             GrayLevel[0.5], 
             AbsoluteThickness[1.5], 
             Opacity[0.66]}], {}, {}], 
          RectangleBox[{0.0124, 0.}, {0.0125, 31.}, "RoundingRadius" -> 0]},
         ImageSizeCache->{{429.17228276534956`, 435.72502713565666`}, {
          130.86936167959018`, 150.43131085652047`}}],
        StatusArea[#, 31.]& ,
        TagBoxNote->"31."],
       StyleBox["31.`", {
         GrayLevel[0]}, StripOnInput -> False]],
      Annotation[#, 
       Style[31., {
         GrayLevel[0]}], "Tooltip"]& ], 
     TagBox[
      TooltipBox[
       TagBox[
        DynamicBox[{
          FEPrivate`If[
           CurrentValue["MouseOver"], 
           EdgeForm[{
             GrayLevel[0.5], 
             AbsoluteThickness[1.5], 
             Opacity[0.66]}], {}, {}], 
          RectangleBox[{0.0125, 0.}, {0.0126, 27.}, "RoundingRadius" -> 0]},
         ImageSizeCache->{{434.1250269926055, 440.6777713629124}, {
          133.18703252267136`, 150.43131085652047`}}],
        StatusArea[#, 27.]& ,
        TagBoxNote->"27."],
       StyleBox["27.`", {
         GrayLevel[0]}, StripOnInput -> False]],
      Annotation[#, 
       Style[27., {
         GrayLevel[0]}], "Tooltip"]& ], 
     TagBox[
      TooltipBox[
       TagBox[
        DynamicBox[{
          FEPrivate`If[
           CurrentValue["MouseOver"], 
           EdgeForm[{
             GrayLevel[0.5], 
             AbsoluteThickness[1.5], 
             Opacity[0.66]}], {}, {}], 
          
          RectangleBox[{0.0126, 0.}, {0.012700000000000001`, 16.}, 
           "RoundingRadius" -> 0]},
         ImageSizeCache->{{439.07777121986123`, 445.63051559016833`}, {
          139.5606273411446, 150.43131085652047`}}],
        StatusArea[#, 16.]& ,
        TagBoxNote->"16."],
       StyleBox["16.`", {
         GrayLevel[0]}, StripOnInput -> False]],
      Annotation[#, 
       Style[16., {
         GrayLevel[0]}], "Tooltip"]& ], 
     TagBox[
      TooltipBox[
       TagBox[
        DynamicBox[{
          FEPrivate`If[
           CurrentValue["MouseOver"], 
           EdgeForm[{
             GrayLevel[0.5], 
             AbsoluteThickness[1.5], 
             Opacity[0.66]}], {}, {}], 
          
          RectangleBox[{0.012700000000000001`, 0.}, {0.0128, 19.}, 
           "RoundingRadius" -> 0]},
         ImageSizeCache->{{444.0305154471172, 450.58325981742405`}, {
          137.8223742088337, 150.43131085652047`}}],
        StatusArea[#, 19.]& ,
        TagBoxNote->"19."],
       StyleBox["19.`", {
         GrayLevel[0]}, StripOnInput -> False]],
      Annotation[#, 
       Style[19., {
         GrayLevel[0]}], "Tooltip"]& ], 
     TagBox[
      TooltipBox[
       TagBox[
        DynamicBox[{
          FEPrivate`If[
           CurrentValue["MouseOver"], 
           EdgeForm[{
             GrayLevel[0.5], 
             AbsoluteThickness[1.5], 
             Opacity[0.66]}], {}, {}], 
          RectangleBox[{0.0128, 0.}, {0.0129, 10.}, "RoundingRadius" -> 0]},
         ImageSizeCache->{{448.9832596743729, 455.5360040446799}, {
          143.03713360576637`, 150.43131085652047`}}],
        StatusArea[#, 10.]& ,
        TagBoxNote->"10."],
       StyleBox["10.`", {
         GrayLevel[0]}, StripOnInput -> False]],
      Annotation[#, 
       Style[10., {
         GrayLevel[0]}], "Tooltip"]& ], 
     TagBox[
      TooltipBox[
       TagBox[
        DynamicBox[{
          FEPrivate`If[
           CurrentValue["MouseOver"], 
           EdgeForm[{
             GrayLevel[0.5], 
             AbsoluteThickness[1.5], 
             Opacity[0.66]}], {}, {}], 
          
          RectangleBox[{0.0129, 0.}, {0.013000000000000001`, 8.}, 
           "RoundingRadius" -> 0]},
         ImageSizeCache->{{453.93600390162874`, 460.4887482719357}, {
          144.19596902730697`, 150.43131085652047`}}],
        StatusArea[#, 8.]& ,
        TagBoxNote->"8."],
       StyleBox["8.`", {
         GrayLevel[0]}, StripOnInput -> False]],
      Annotation[#, 
       Style[8., {
         GrayLevel[0]}], "Tooltip"]& ], 
     TagBox[
      TooltipBox[
       TagBox[
        DynamicBox[{
          FEPrivate`If[
           CurrentValue["MouseOver"], 
           EdgeForm[{
             GrayLevel[0.5], 
             AbsoluteThickness[1.5], 
             Opacity[0.66]}], {}, {}], 
          
          RectangleBox[{0.013000000000000001`, 0.}, {0.0131, 10.}, 
           "RoundingRadius" -> 0]},
         ImageSizeCache->{{458.8887481288846, 465.44149249919155`}, {
          143.03713360576637`, 150.43131085652047`}}],
        StatusArea[#, 10.]& ,
        TagBoxNote->"10."],
       StyleBox["10.`", {
         GrayLevel[0]}, StripOnInput -> False]],
      Annotation[#, 
       Style[10., {
         GrayLevel[0]}], "Tooltip"]& ], 
     TagBox[
      TooltipBox[
       TagBox[
        DynamicBox[{
          FEPrivate`If[
           CurrentValue["MouseOver"], 
           EdgeForm[{
             GrayLevel[0.5], 
             AbsoluteThickness[1.5], 
             Opacity[0.66]}], {}, {}], 
          RectangleBox[{0.0131, 0.}, {0.0132, 6.}, "RoundingRadius" -> 0]},
         ImageSizeCache->{{463.8414923561404, 470.3942367264474}, {
          145.35480444884755`, 150.43131085652047`}}],
        StatusArea[#, 6.]& ,
        TagBoxNote->"6."],
       StyleBox["6.`", {
         GrayLevel[0]}, StripOnInput -> False]],
      Annotation[#, 
       Style[6., {
         GrayLevel[0]}], "Tooltip"]& ], 
     TagBox[
      TooltipBox[
       TagBox[
        DynamicBox[{
          FEPrivate`If[
           CurrentValue["MouseOver"], 
           EdgeForm[{
             GrayLevel[0.5], 
             AbsoluteThickness[1.5], 
             Opacity[0.66]}], {}, {}], 
          
          RectangleBox[{0.0132, 0.}, {0.013300000000000001`, 4.}, 
           "RoundingRadius" -> 0]},
         ImageSizeCache->{{468.79423658339624`, 475.3469809537032}, {
          146.51363987038815`, 150.43131085652047`}}],
        StatusArea[#, 4.]& ,
        TagBoxNote->"4."],
       StyleBox["4.`", {
         GrayLevel[0]}, StripOnInput -> False]],
      Annotation[#, 
       Style[4., {
         GrayLevel[0]}], "Tooltip"]& ], 
     TagBox[
      TooltipBox[
       TagBox[
        DynamicBox[{
          FEPrivate`If[
           CurrentValue["MouseOver"], 
           EdgeForm[{
             GrayLevel[0.5], 
             AbsoluteThickness[1.5], 
             Opacity[0.66]}], {}, {}], 
          
          RectangleBox[{0.013300000000000001`, 0.}, {0.0134, 3.}, 
           "RoundingRadius" -> 0]},
         ImageSizeCache->{{473.7469808106521, 480.29972518095906`}, {
          147.09305758115843`, 150.43131085652047`}}],
        StatusArea[#, 3.]& ,
        TagBoxNote->"3."],
       StyleBox["3.`", {
         GrayLevel[0]}, StripOnInput -> False]],
      Annotation[#, 
       Style[3., {
         GrayLevel[0]}], "Tooltip"]& ], 
     TagBox[
      TooltipBox[
       TagBox[
        DynamicBox[{
          FEPrivate`If[
           CurrentValue["MouseOver"], 
           EdgeForm[{
             GrayLevel[0.5], 
             AbsoluteThickness[1.5], 
             Opacity[0.66]}], {}, {}], 
          RectangleBox[{0.0134, 0.}, {0.0135, 2.}, "RoundingRadius" -> 0]},
         ImageSizeCache->{{478.6997250379079, 485.2524694082148}, {
          147.67247529192872`, 150.43131085652047`}}],
        StatusArea[#, 2.]& ,
        TagBoxNote->"2."],
       StyleBox["2.`", {
         GrayLevel[0]}, StripOnInput -> False]],
      Annotation[#, 
       Style[2., {
         GrayLevel[0]}], "Tooltip"]& ], 
     TagBox[
      TooltipBox[
       TagBox[
        DynamicBox[{
          FEPrivate`If[
           CurrentValue["MouseOver"], 
           EdgeForm[{
             GrayLevel[0.5], 
             AbsoluteThickness[1.5], 
             Opacity[0.66]}], {}, {}], 
          
          RectangleBox[{0.0135, 0.}, {0.013600000000000001`, 3.}, 
           "RoundingRadius" -> 0]},
         ImageSizeCache->{{483.65246926516363`, 490.2052136354707}, {
          147.09305758115843`, 150.43131085652047`}}],
        StatusArea[#, 3.]& ,
        TagBoxNote->"3."],
       StyleBox["3.`", {
         GrayLevel[0]}, StripOnInput -> False]],
      Annotation[#, 
       Style[3., {
         GrayLevel[0]}], "Tooltip"]& ], 
     TagBox[
      TooltipBox[
       TagBox[
        DynamicBox[{
          FEPrivate`If[
           CurrentValue["MouseOver"], 
           EdgeForm[{
             GrayLevel[0.5], 
             AbsoluteThickness[1.5], 
             Opacity[0.66]}], {}, {}], 
          
          RectangleBox[{0.013600000000000001`, 0.}, {0.0137, 3.}, 
           "RoundingRadius" -> 0]},
         ImageSizeCache->{{488.6052134924196, 495.15795786272645`}, {
          147.09305758115843`, 150.43131085652047`}}],
        StatusArea[#, 3.]& ,
        TagBoxNote->"3."],
       StyleBox["3.`", {
         GrayLevel[0]}, StripOnInput -> False]],
      Annotation[#, 
       Style[3., {
         GrayLevel[0]}], "Tooltip"]& ], {}, 
     TagBox[
      TooltipBox[
       TagBox[
        DynamicBox[{
          FEPrivate`If[
           CurrentValue["MouseOver"], 
           EdgeForm[{
             GrayLevel[0.5], 
             AbsoluteThickness[1.5], 
             Opacity[0.66]}], {}, {}], 
          
          RectangleBox[{0.0138, 0.}, {0.013900000000000001`, 1.}, 
           "RoundingRadius" -> 0]},
         ImageSizeCache->{{498.51070194693114`, 505.0634463172381}, {
          148.25189300269903`, 150.43131085652047`}}],
        StatusArea[#, 1.]& ,
        TagBoxNote->"1."],
       StyleBox["1.`", {
         GrayLevel[0]}, StripOnInput -> False]],
      Annotation[#, 
       Style[1., {
         GrayLevel[0]}], "Tooltip"]& ], {}, 
     TagBox[
      TooltipBox[
       TagBox[
        DynamicBox[{
          FEPrivate`If[
           CurrentValue["MouseOver"], 
           EdgeForm[{
             GrayLevel[0.5], 
             AbsoluteThickness[1.5], 
             Opacity[0.66]}], {}, {}], 
          RectangleBox[{0.014, 0.}, {0.0141, 3.}, "RoundingRadius" -> 0]},
         ImageSizeCache->{{508.4161904014428, 514.9689347717498}, {
          147.09305758115843`, 150.43131085652047`}}],
        StatusArea[#, 3.]& ,
        TagBoxNote->"3."],
       StyleBox["3.`", {
         GrayLevel[0]}, StripOnInput -> False]],
      Annotation[#, 
       Style[3., {
         GrayLevel[0]}], "Tooltip"]& ], {}, {}, {}, 
     TagBox[
      TooltipBox[
       TagBox[
        DynamicBox[{
          FEPrivate`If[
           CurrentValue["MouseOver"], 
           EdgeForm[{
             GrayLevel[0.5], 
             AbsoluteThickness[1.5], 
             Opacity[0.66]}], {}, {}], 
          
          RectangleBox[{0.014400000000000001`, 0.}, {0.0145, 1.}, 
           "RoundingRadius" -> 0]},
         ImageSizeCache->{{528.2271673104661, 534.7799116807731}, {
          148.25189300269903`, 150.43131085652047`}}],
        StatusArea[#, 1.]& ,
        TagBoxNote->"1."],
       StyleBox["1.`", {
         GrayLevel[0]}, StripOnInput -> False]],
      Annotation[#, 
       Style[1., {
         GrayLevel[0]}], "Tooltip"]& ], 
     TagBox[
      TooltipBox[
       TagBox[
        DynamicBox[{
          FEPrivate`If[
           CurrentValue["MouseOver"], 
           EdgeForm[{
             GrayLevel[0.5], 
             AbsoluteThickness[1.5], 
             Opacity[0.66]}], {}, {}], 
          RectangleBox[{0.0145, 0.}, {0.0146, 1.}, "RoundingRadius" -> 0]},
         ImageSizeCache->{{533.179911537722, 539.732655908029}, {
          148.25189300269903`, 150.43131085652047`}}],
        StatusArea[#, 1.]& ,
        TagBoxNote->"1."],
       StyleBox["1.`", {
         GrayLevel[0]}, StripOnInput -> False]],
      Annotation[#, 
       Style[1., {
         GrayLevel[0]}], "Tooltip"]& ], {}, {}, {}, {}, 
     TagBox[
      TooltipBox[
       TagBox[
        DynamicBox[{
          FEPrivate`If[
           CurrentValue["MouseOver"], 
           EdgeForm[{
             GrayLevel[0.5], 
             AbsoluteThickness[1.5], 
             Opacity[0.66]}], {}, {}], 
          
          RectangleBox[{0.015000000000000001`, 0.}, {0.0151, 1.}, 
           "RoundingRadius" -> 0]},
         ImageSizeCache->{{557.9436326740012, 564.496377044308}, {
          148.25189300269903`, 150.43131085652047`}}],
        StatusArea[#, 1.]& ,
        TagBoxNote->"1."],
       StyleBox["1.`", {
         GrayLevel[0]}, StripOnInput -> False]],
      Annotation[#, 
       Style[1., {
         GrayLevel[0]}], "Tooltip"]& ]}, {}, {}}, {{}, 
    {RGBColor[0.24, 0.35317267440181815`, 0.6], Opacity[0.5], EdgeForm[
     Opacity[0.7]], {}, {}, {}, {}, {}, {}, {}, {}, {}, {}, {}, {}, {}, {}, \
{}, {}, {}, {}, {}, {}, {}, {}, {}, {}, {}, {}, {}, {}, {}, {}, {}, {}, {}, 
     TagBox[
      TooltipBox[
       TagBox[
        DynamicBox[{
          FEPrivate`If[
           CurrentValue["MouseOver"], 
           EdgeForm[{
             GrayLevel[0.5], 
             AbsoluteThickness[1.5], 
             Opacity[0.66]}], {}, {}], 
          RectangleBox[{0.0076, 0.}, {0.0077, 1.}, "RoundingRadius" -> 0]},
         ImageSizeCache->{{191.44055985707007`, 197.99330422737705`}, {
          148.25189300269903`, 150.43131085652047`}}],
        StatusArea[#, 1.]& ,
        TagBoxNote->"1."],
       StyleBox["1.`", {
         GrayLevel[0]}, StripOnInput -> False]],
      Annotation[#, 
       Style[1., {
         GrayLevel[0]}], "Tooltip"]& ], 
     TagBox[
      TooltipBox[
       TagBox[
        DynamicBox[{
          FEPrivate`If[
           CurrentValue["MouseOver"], 
           EdgeForm[{
             GrayLevel[0.5], 
             AbsoluteThickness[1.5], 
             Opacity[0.66]}], {}, {}], 
          
          RectangleBox[{0.0077, 0.}, {0.0078000000000000005`, 1.}, 
           "RoundingRadius" -> 0]},
         ImageSizeCache->{{196.3933040843259, 202.9460484546329}, {
          148.25189300269903`, 150.43131085652047`}}],
        StatusArea[#, 1.]& ,
        TagBoxNote->"1."],
       StyleBox["1.`", {
         GrayLevel[0]}, StripOnInput -> False]],
      Annotation[#, 
       Style[1., {
         GrayLevel[0]}], "Tooltip"]& ], {}, {}, 
     TagBox[
      TooltipBox[
       TagBox[
        DynamicBox[{
          FEPrivate`If[
           CurrentValue["MouseOver"], 
           EdgeForm[{
             GrayLevel[0.5], 
             AbsoluteThickness[1.5], 
             Opacity[0.66]}], {}, {}], 
          RectangleBox[{0.008, 0.}, {0.0081, 1.}, "RoundingRadius" -> 0]},
         ImageSizeCache->{{211.25153676609335`, 217.80428113640033`}, {
          148.25189300269903`, 150.43131085652047`}}],
        StatusArea[#, 1.]& ,
        TagBoxNote->"1."],
       StyleBox["1.`", {
         GrayLevel[0]}, StripOnInput -> False]],
      Annotation[#, 
       Style[1., {
         GrayLevel[0]}], "Tooltip"]& ], 
     TagBox[
      TooltipBox[
       TagBox[
        DynamicBox[{
          FEPrivate`If[
           CurrentValue["MouseOver"], 
           EdgeForm[{
             GrayLevel[0.5], 
             AbsoluteThickness[1.5], 
             Opacity[0.66]}], {}, {}], 
          RectangleBox[{0.0081, 0.}, {0.0082, 2.}, "RoundingRadius" -> 0]},
         ImageSizeCache->{{216.2042809933492, 222.75702536365617`}, {
          147.67247529192872`, 150.43131085652047`}}],
        StatusArea[#, 2.]& ,
        TagBoxNote->"2."],
       StyleBox["2.`", {
         GrayLevel[0]}, StripOnInput -> False]],
      Annotation[#, 
       Style[2., {
         GrayLevel[0]}], "Tooltip"]& ], 
     TagBox[
      TooltipBox[
       TagBox[
        DynamicBox[{
          FEPrivate`If[
           CurrentValue["MouseOver"], 
           EdgeForm[{
             GrayLevel[0.5], 
             AbsoluteThickness[1.5], 
             Opacity[0.66]}], {}, {}], 
          RectangleBox[{0.0082, 0.}, {0.0083, 1.}, "RoundingRadius" -> 0]},
         ImageSizeCache->{{221.15702522060502`, 227.709769590912}, {
          148.25189300269903`, 150.43131085652047`}}],
        StatusArea[#, 1.]& ,
        TagBoxNote->"1."],
       StyleBox["1.`", {
         GrayLevel[0]}, StripOnInput -> False]],
      Annotation[#, 
       Style[1., {
         GrayLevel[0]}], "Tooltip"]& ], 
     TagBox[
      TooltipBox[
       TagBox[
        DynamicBox[{
          FEPrivate`If[
           CurrentValue["MouseOver"], 
           EdgeForm[{
             GrayLevel[0.5], 
             AbsoluteThickness[1.5], 
             Opacity[0.66]}], {}, {}], 
          RectangleBox[{0.0083, 0.}, {0.0084, 3.}, "RoundingRadius" -> 0]},
         ImageSizeCache->{{226.10976944786086`, 232.66251381816778`}, {
          147.09305758115843`, 150.43131085652047`}}],
        StatusArea[#, 3.]& ,
        TagBoxNote->"3."],
       StyleBox["3.`", {
         GrayLevel[0]}, StripOnInput -> False]],
      Annotation[#, 
       Style[3., {
         GrayLevel[0]}], "Tooltip"]& ], 
     TagBox[
      TooltipBox[
       TagBox[
        DynamicBox[{
          FEPrivate`If[
           CurrentValue["MouseOver"], 
           EdgeForm[{
             GrayLevel[0.5], 
             AbsoluteThickness[1.5], 
             Opacity[0.66]}], {}, {}], 
          RectangleBox[{0.0084, 0.}, {0.0085, 7.}, "RoundingRadius" -> 0]},
         ImageSizeCache->{{231.06251367511663`, 237.61525804542367`}, {
          144.77538673807726`, 150.43131085652047`}}],
        StatusArea[#, 7.]& ,
        TagBoxNote->"7."],
       StyleBox["7.`", {
         GrayLevel[0]}, StripOnInput -> False]],
      Annotation[#, 
       Style[7., {
         GrayLevel[0]}], "Tooltip"]& ], 
     TagBox[
      TooltipBox[
       TagBox[
        DynamicBox[{
          FEPrivate`If[
           CurrentValue["MouseOver"], 
           EdgeForm[{
             GrayLevel[0.5], 
             AbsoluteThickness[1.5], 
             Opacity[0.66]}], {}, {}], 
          RectangleBox[{0.0085, 0.}, {0.0086, 9.}, "RoundingRadius" -> 0]},
         ImageSizeCache->{{236.01525790237253`, 242.56800227267945`}, {
          143.61655131653666`, 150.43131085652047`}}],
        StatusArea[#, 9.]& ,
        TagBoxNote->"9."],
       StyleBox["9.`", {
         GrayLevel[0]}, StripOnInput -> False]],
      Annotation[#, 
       Style[9., {
         GrayLevel[0]}], "Tooltip"]& ], 
     TagBox[
      TooltipBox[
       TagBox[
        DynamicBox[{
          FEPrivate`If[
           CurrentValue["MouseOver"], 
           EdgeForm[{
             GrayLevel[0.5], 
             AbsoluteThickness[1.5], 
             Opacity[0.66]}], {}, {}], 
          RectangleBox[{0.0086, 0.}, {0.0087, 6.}, "RoundingRadius" -> 0]},
         ImageSizeCache->{{240.9680021296283, 247.52074649993523`}, {
          145.35480444884755`, 150.43131085652047`}}],
        StatusArea[#, 6.]& ,
        TagBoxNote->"6."],
       StyleBox["6.`", {
         GrayLevel[0]}, StripOnInput -> False]],
      Annotation[#, 
       Style[6., {
         GrayLevel[0]}], "Tooltip"]& ], 
     TagBox[
      TooltipBox[
       TagBox[
        DynamicBox[{
          FEPrivate`If[
           CurrentValue["MouseOver"], 
           EdgeForm[{
             GrayLevel[0.5], 
             AbsoluteThickness[1.5], 
             Opacity[0.66]}], {}, {}], 
          RectangleBox[{0.0087, 0.}, {0.0088, 9.}, "RoundingRadius" -> 0]},
         ImageSizeCache->{{245.92074635688408`, 252.47349072719112`}, {
          143.61655131653666`, 150.43131085652047`}}],
        StatusArea[#, 9.]& ,
        TagBoxNote->"9."],
       StyleBox["9.`", {
         GrayLevel[0]}, StripOnInput -> False]],
      Annotation[#, 
       Style[9., {
         GrayLevel[0]}], "Tooltip"]& ], 
     TagBox[
      TooltipBox[
       TagBox[
        DynamicBox[{
          FEPrivate`If[
           CurrentValue["MouseOver"], 
           EdgeForm[{
             GrayLevel[0.5], 
             AbsoluteThickness[1.5], 
             Opacity[0.66]}], {}, {}], 
          RectangleBox[{0.0088, 0.}, {0.0089, 15.}, "RoundingRadius" -> 0]},
         ImageSizeCache->{{250.87349058413997`, 257.4262349544469}, {
          140.1400450519149, 150.43131085652047`}}],
        StatusArea[#, 15.]& ,
        TagBoxNote->"15."],
       StyleBox["15.`", {
         GrayLevel[0]}, StripOnInput -> False]],
      Annotation[#, 
       Style[15., {
         GrayLevel[0]}], "Tooltip"]& ], 
     TagBox[
      TooltipBox[
       TagBox[
        DynamicBox[{
          FEPrivate`If[
           CurrentValue["MouseOver"], 
           EdgeForm[{
             GrayLevel[0.5], 
             AbsoluteThickness[1.5], 
             Opacity[0.66]}], {}, {}], 
          
          RectangleBox[{0.0089, 0.}, {0.009000000000000001, 28.}, 
           "RoundingRadius" -> 0]},
         ImageSizeCache->{{255.82623481139575`, 262.3789791817028}, {
          132.60761481190107`, 150.43131085652047`}}],
        StatusArea[#, 28.]& ,
        TagBoxNote->"28."],
       StyleBox["28.`", {
         GrayLevel[0]}, StripOnInput -> False]],
      Annotation[#, 
       Style[28., {
         GrayLevel[0]}], "Tooltip"]& ], 
     TagBox[
      TooltipBox[
       TagBox[
        DynamicBox[{
          FEPrivate`If[
           CurrentValue["MouseOver"], 
           EdgeForm[{
             GrayLevel[0.5], 
             AbsoluteThickness[1.5], 
             Opacity[0.66]}], {}, {}], 
          
          RectangleBox[{0.009000000000000001, 0.}, {0.0091, 33.}, 
           "RoundingRadius" -> 0]},
         ImageSizeCache->{{260.77897903865164`, 267.3317234089586}, {
          129.71052625804958`, 150.43131085652047`}}],
        StatusArea[#, 33.]& ,
        TagBoxNote->"33."],
       StyleBox["33.`", {
         GrayLevel[0]}, StripOnInput -> False]],
      Annotation[#, 
       Style[33., {
         GrayLevel[0]}], "Tooltip"]& ], 
     TagBox[
      TooltipBox[
       TagBox[
        DynamicBox[{
          FEPrivate`If[
           CurrentValue["MouseOver"], 
           EdgeForm[{
             GrayLevel[0.5], 
             AbsoluteThickness[1.5], 
             Opacity[0.66]}], {}, {}], 
          RectangleBox[{0.0091, 0.}, {0.0092, 48.}, "RoundingRadius" -> 0]},
         ImageSizeCache->{{265.7317232659075, 272.2844676362144}, {
          121.01926059649516`, 150.43131085652047`}}],
        StatusArea[#, 48.]& ,
        TagBoxNote->"48."],
       StyleBox["48.`", {
         GrayLevel[0]}, StripOnInput -> False]],
      Annotation[#, 
       Style[48., {
         GrayLevel[0]}], "Tooltip"]& ], 
     TagBox[
      TooltipBox[
       TagBox[
        DynamicBox[{
          FEPrivate`If[
           CurrentValue["MouseOver"], 
           EdgeForm[{
             GrayLevel[0.5], 
             AbsoluteThickness[1.5], 
             Opacity[0.66]}], {}, {}], 
          
          RectangleBox[{0.0092, 0.}, {0.009300000000000001, 52.}, 
           "RoundingRadius" -> 0]},
         ImageSizeCache->{{270.68446749316325`, 277.2372118634703}, {
          118.70158975341398`, 150.43131085652047`}}],
        StatusArea[#, 52.]& ,
        TagBoxNote->"52."],
       StyleBox["52.`", {
         GrayLevel[0]}, StripOnInput -> False]],
      Annotation[#, 
       Style[52., {
         GrayLevel[0]}], "Tooltip"]& ], 
     TagBox[
      TooltipBox[
       TagBox[
        DynamicBox[{
          FEPrivate`If[
           CurrentValue["MouseOver"], 
           EdgeForm[{
             GrayLevel[0.5], 
             AbsoluteThickness[1.5], 
             Opacity[0.66]}], {}, {}], 
          
          RectangleBox[{0.009300000000000001, 0.}, {0.0094, 78.}, 
           "RoundingRadius" -> 0]},
         ImageSizeCache->{{275.63721172041915`, 282.18995609072607`}, {
          103.63672927338631`, 150.43131085652047`}}],
        StatusArea[#, 78.]& ,
        TagBoxNote->"78."],
       StyleBox["78.`", {
         GrayLevel[0]}, StripOnInput -> False]],
      Annotation[#, 
       Style[78., {
         GrayLevel[0]}], "Tooltip"]& ], 
     TagBox[
      TooltipBox[
       TagBox[
        DynamicBox[{
          FEPrivate`If[
           CurrentValue["MouseOver"], 
           EdgeForm[{
             GrayLevel[0.5], 
             AbsoluteThickness[1.5], 
             Opacity[0.66]}], {}, {}], 
          RectangleBox[{0.0094, 0.}, {0.0095, 90.}, "RoundingRadius" -> 0]},
         ImageSizeCache->{{280.5899559476749, 287.14270031798185`}, {
          96.68371674414277, 150.43131085652047`}}],
        StatusArea[#, 90.]& ,
        TagBoxNote->"90."],
       StyleBox["90.`", {
         GrayLevel[0]}, StripOnInput -> False]],
      Annotation[#, 
       Style[90., {
         GrayLevel[0]}], "Tooltip"]& ], 
     TagBox[
      TooltipBox[
       TagBox[
        DynamicBox[{
          FEPrivate`If[
           CurrentValue["MouseOver"], 
           EdgeForm[{
             GrayLevel[0.5], 
             AbsoluteThickness[1.5], 
             Opacity[0.66]}], {}, {}], 
          
          RectangleBox[{0.0095, 0.}, {0.009600000000000001, 105.}, 
           "RoundingRadius" -> 0]},
         ImageSizeCache->{{285.5427001749307, 292.09544454523774`}, {
          87.99245108258835, 150.43131085652047`}}],
        StatusArea[#, 105.]& ,
        TagBoxNote->"105."],
       StyleBox["105.`", {
         GrayLevel[0]}, StripOnInput -> False]],
      Annotation[#, 
       Style[105., {
         GrayLevel[0]}], "Tooltip"]& ], 
     TagBox[
      TooltipBox[
       TagBox[
        DynamicBox[{
          FEPrivate`If[
           CurrentValue["MouseOver"], 
           EdgeForm[{
             GrayLevel[0.5], 
             AbsoluteThickness[1.5], 
             Opacity[0.66]}], {}, {}], 
          
          RectangleBox[{0.009600000000000001, 0.}, {0.0097, 128.}, 
           "RoundingRadius" -> 0]},
         ImageSizeCache->{{290.4954444021866, 297.0481887724935}, {
          74.66584373487156, 150.43131085652047`}}],
        StatusArea[#, 128.]& ,
        TagBoxNote->"128."],
       StyleBox["128.`", {
         GrayLevel[0]}, StripOnInput -> False]],
      Annotation[#, 
       Style[128., {
         GrayLevel[0]}], "Tooltip"]& ], 
     TagBox[
      TooltipBox[
       TagBox[
        DynamicBox[{
          FEPrivate`If[
           CurrentValue["MouseOver"], 
           EdgeForm[{
             GrayLevel[0.5], 
             AbsoluteThickness[1.5], 
             Opacity[0.66]}], {}, {}], 
          RectangleBox[{0.0097, 0.}, {0.0098, 173.}, "RoundingRadius" -> 0]},
         ImageSizeCache->{{295.44818862944237`, 302.00093299974935`}, {
          48.59204675020828, 150.43131085652047`}}],
        StatusArea[#, 173.]& ,
        TagBoxNote->"173."],
       StyleBox["173.`", {
         GrayLevel[0]}, StripOnInput -> False]],
      Annotation[#, 
       Style[173., {
         GrayLevel[0]}], "Tooltip"]& ], 
     TagBox[
      TooltipBox[
       TagBox[
        DynamicBox[{
          FEPrivate`If[
           CurrentValue["MouseOver"], 
           EdgeForm[{
             GrayLevel[0.5], 
             AbsoluteThickness[1.5], 
             Opacity[0.66]}], {}, {}], 
          RectangleBox[{0.0098, 0.}, {0.0099, 163.}, "RoundingRadius" -> 0]},
         ImageSizeCache->{{300.4009328566982, 306.9536772270052}, {
          54.38622385791123, 150.43131085652047`}}],
        StatusArea[#, 163.]& ,
        TagBoxNote->"163."],
       StyleBox["163.`", {
         GrayLevel[0]}, StripOnInput -> False]],
      Annotation[#, 
       Style[163., {
         GrayLevel[0]}], "Tooltip"]& ], 
     TagBox[
      TooltipBox[
       TagBox[
        DynamicBox[{
          FEPrivate`If[
           CurrentValue["MouseOver"], 
           EdgeForm[{
             GrayLevel[0.5], 
             AbsoluteThickness[1.5], 
             Opacity[0.66]}], {}, {}], 
          RectangleBox[{0.0099, 0.}, {0.01, 185.}, "RoundingRadius" -> 0]},
         ImageSizeCache->{{305.35367708395404`, 311.906421454261}, {
          41.639034220964746`, 150.43131085652047`}}],
        StatusArea[#, 185.]& ,
        TagBoxNote->"185."],
       StyleBox["185.`", {
         GrayLevel[0]}, StripOnInput -> False]],
      Annotation[#, 
       Style[185., {
         GrayLevel[0]}], "Tooltip"]& ], 
     TagBox[
      TooltipBox[
       TagBox[
        DynamicBox[{
          FEPrivate`If[
           CurrentValue["MouseOver"], 
           EdgeForm[{
             GrayLevel[0.5], 
             AbsoluteThickness[1.5], 
             Opacity[0.66]}], {}, {}], 
          RectangleBox[{0.01, 0.}, {0.0101, 215.}, "RoundingRadius" -> 0]},
         ImageSizeCache->{{310.3064213112099, 316.8591656815168}, {
          24.256502897855896`, 150.43131085652047`}}],
        StatusArea[#, 215.]& ,
        TagBoxNote->"215."],
       StyleBox["215.`", {
         GrayLevel[0]}, StripOnInput -> False]],
      Annotation[#, 
       Style[215., {
         GrayLevel[0]}], "Tooltip"]& ], 
     TagBox[
      TooltipBox[
       TagBox[
        DynamicBox[{
          FEPrivate`If[
           CurrentValue["MouseOver"], 
           EdgeForm[{
             GrayLevel[0.5], 
             AbsoluteThickness[1.5], 
             Opacity[0.66]}], {}, {}], 
          RectangleBox[{0.0101, 0.}, {0.0102, 204.}, "RoundingRadius" -> 0]},
         ImageSizeCache->{{315.25916553846565`, 321.8119099087727}, {
          30.630097716329132`, 150.43131085652047`}}],
        StatusArea[#, 204.]& ,
        TagBoxNote->"204."],
       StyleBox["204.`", {
         GrayLevel[0]}, StripOnInput -> False]],
      Annotation[#, 
       Style[204., {
         GrayLevel[0]}], "Tooltip"]& ], 
     TagBox[
      TooltipBox[
       TagBox[
        DynamicBox[{
          FEPrivate`If[
           CurrentValue["MouseOver"], 
           EdgeForm[{
             GrayLevel[0.5], 
             AbsoluteThickness[1.5], 
             Opacity[0.66]}], {}, {}], 
          RectangleBox[{0.0102, 0.}, {0.0103, 229.}, "RoundingRadius" -> 0]},
         ImageSizeCache->{{320.21190976572154`, 326.76465413602847`}, {
          16.144654947071757`, 150.43131085652047`}}],
        StatusArea[#, 229.]& ,
        TagBoxNote->"229."],
       StyleBox["229.`", {
         GrayLevel[0]}, StripOnInput -> False]],
      Annotation[#, 
       Style[229., {
         GrayLevel[0]}], "Tooltip"]& ], 
     TagBox[
      TooltipBox[
       TagBox[
        DynamicBox[{
          FEPrivate`If[
           CurrentValue["MouseOver"], 
           EdgeForm[{
             GrayLevel[0.5], 
             AbsoluteThickness[1.5], 
             Opacity[0.66]}], {}, {}], 
          RectangleBox[{0.0103, 0.}, {0.0104, 248.}, "RoundingRadius" -> 0]},
         ImageSizeCache->{{325.1646539929773, 331.71739836328425`}, {
          5.1357184424361435`, 150.43131085652047`}}],
        StatusArea[#, 248.]& ,
        TagBoxNote->"248."],
       StyleBox["248.`", {
         GrayLevel[0]}, StripOnInput -> False]],
      Annotation[#, 
       Style[248., {
         GrayLevel[0]}], "Tooltip"]& ], 
     TagBox[
      TooltipBox[
       TagBox[
        DynamicBox[{
          FEPrivate`If[
           CurrentValue["MouseOver"], 
           EdgeForm[{
             GrayLevel[0.5], 
             AbsoluteThickness[1.5], 
             Opacity[0.66]}], {}, {}], 
          RectangleBox[{0.0104, 0.}, {0.0105, 243.}, "RoundingRadius" -> 0]},
         ImageSizeCache->{{330.1173982202331, 336.6701425905402}, {
          8.032806996287633, 150.43131085652047`}}],
        StatusArea[#, 243.]& ,
        TagBoxNote->"243."],
       StyleBox["243.`", {
         GrayLevel[0]}, StripOnInput -> False]],
      Annotation[#, 
       Style[243., {
         GrayLevel[0]}], "Tooltip"]& ], 
     TagBox[
      TooltipBox[
       TagBox[
        DynamicBox[{
          FEPrivate`If[
           CurrentValue["MouseOver"], 
           EdgeForm[{
             GrayLevel[0.5], 
             AbsoluteThickness[1.5], 
             Opacity[0.66]}], {}, {}], 
          RectangleBox[{0.0105, 0.}, {0.0106, 210.}, "RoundingRadius" -> 0]},
         ImageSizeCache->{{335.07014244748905`, 341.6228868177959}, {
          27.15359145170737, 150.43131085652047`}}],
        StatusArea[#, 210.]& ,
        TagBoxNote->"210."],
       StyleBox["210.`", {
         GrayLevel[0]}, StripOnInput -> False]],
      Annotation[#, 
       Style[210., {
         GrayLevel[0]}], "Tooltip"]& ], 
     TagBox[
      TooltipBox[
       TagBox[
        DynamicBox[{
          FEPrivate`If[
           CurrentValue["MouseOver"], 
           EdgeForm[{
             GrayLevel[0.5], 
             AbsoluteThickness[1.5], 
             Opacity[0.66]}], {}, {}], 
          
          RectangleBox[{0.0106, 0.}, {0.010700000000000001`, 220.}, 
           "RoundingRadius" -> 0]},
         ImageSizeCache->{{340.02288667474477`, 346.57563104505186`}, {
          21.35941434400442, 150.43131085652047`}}],
        StatusArea[#, 220.]& ,
        TagBoxNote->"220."],
       StyleBox["220.`", {
         GrayLevel[0]}, StripOnInput -> False]],
      Annotation[#, 
       Style[220., {
         GrayLevel[0]}], "Tooltip"]& ], 
     TagBox[
      TooltipBox[
       TagBox[
        DynamicBox[{
          FEPrivate`If[
           CurrentValue["MouseOver"], 
           EdgeForm[{
             GrayLevel[0.5], 
             AbsoluteThickness[1.5], 
             Opacity[0.66]}], {}, {}], 
          
          RectangleBox[{0.010700000000000001`, 0.}, {0.0108, 232.}, 
           "RoundingRadius" -> 0]},
         ImageSizeCache->{{344.9756309020007, 351.5283752723076}, {
          14.40640181476087, 150.43131085652047`}}],
        StatusArea[#, 232.]& ,
        TagBoxNote->"232."],
       StyleBox["232.`", {
         GrayLevel[0]}, StripOnInput -> False]],
      Annotation[#, 
       Style[232., {
         GrayLevel[0]}], "Tooltip"]& ], 
     TagBox[
      TooltipBox[
       TagBox[
        DynamicBox[{
          FEPrivate`If[
           CurrentValue["MouseOver"], 
           EdgeForm[{
             GrayLevel[0.5], 
             AbsoluteThickness[1.5], 
             Opacity[0.66]}], {}, {}], 
          RectangleBox[{0.0108, 0.}, {0.0109, 227.}, "RoundingRadius" -> 0]},
         ImageSizeCache->{{349.92837512925644`, 356.4811194995634}, {
          17.30349036861236, 150.43131085652047`}}],
        StatusArea[#, 227.]& ,
        TagBoxNote->"227."],
       StyleBox["227.`", {
         GrayLevel[0]}, StripOnInput -> False]],
      Annotation[#, 
       Style[227., {
         GrayLevel[0]}], "Tooltip"]& ], 
     TagBox[
      TooltipBox[
       TagBox[
        DynamicBox[{
          FEPrivate`If[
           CurrentValue["MouseOver"], 
           EdgeForm[{
             GrayLevel[0.5], 
             AbsoluteThickness[1.5], 
             Opacity[0.66]}], {}, {}], 
          
          RectangleBox[{0.0109, 0.}, {0.011000000000000001`, 223.}, 
           "RoundingRadius" -> 0]},
         ImageSizeCache->{{354.8811193565123, 361.43386372681925`}, {
          19.621161211693533`, 150.43131085652047`}}],
        StatusArea[#, 223.]& ,
        TagBoxNote->"223."],
       StyleBox["223.`", {
         GrayLevel[0]}, StripOnInput -> False]],
      Annotation[#, 
       Style[223., {
         GrayLevel[0]}], "Tooltip"]& ], 
     TagBox[
      TooltipBox[
       TagBox[
        DynamicBox[{
          FEPrivate`If[
           CurrentValue["MouseOver"], 
           EdgeForm[{
             GrayLevel[0.5], 
             AbsoluteThickness[1.5], 
             Opacity[0.66]}], {}, {}], 
          
          RectangleBox[{0.011000000000000001`, 0.}, {0.0111, 196.}, 
           "RoundingRadius" -> 0]},
         ImageSizeCache->{{359.8338635837681, 366.3866079540751}, {
          35.265439402491495`, 150.43131085652047`}}],
        StatusArea[#, 196.]& ,
        TagBoxNote->"196."],
       StyleBox["196.`", {
         GrayLevel[0]}, StripOnInput -> False]],
      Annotation[#, 
       Style[196., {
         GrayLevel[0]}], "Tooltip"]& ], 
     TagBox[
      TooltipBox[
       TagBox[
        DynamicBox[{
          FEPrivate`If[
           CurrentValue["MouseOver"], 
           EdgeForm[{
             GrayLevel[0.5], 
             AbsoluteThickness[1.5], 
             Opacity[0.66]}], {}, {}], 
          RectangleBox[{0.0111, 0.}, {0.0112, 205.}, "RoundingRadius" -> 0]},
         ImageSizeCache->{{364.78660781102394`, 371.3393521813309}, {
          30.050680005558846`, 150.43131085652047`}}],
        StatusArea[#, 205.]& ,
        TagBoxNote->"205."],
       StyleBox["205.`", {
         GrayLevel[0]}, StripOnInput -> False]],
      Annotation[#, 
       Style[205., {
         GrayLevel[0]}], "Tooltip"]& ], 
     TagBox[
      TooltipBox[
       TagBox[
        DynamicBox[{
          FEPrivate`If[
           CurrentValue["MouseOver"], 
           EdgeForm[{
             GrayLevel[0.5], 
             AbsoluteThickness[1.5], 
             Opacity[0.66]}], {}, {}], 
          
          RectangleBox[{0.0112, 0.}, {0.011300000000000001`, 167.}, 
           "RoundingRadius" -> 0]},
         ImageSizeCache->{{369.7393520382798, 376.29209640858676`}, {
          52.06855301483006, 150.43131085652047`}}],
        StatusArea[#, 167.]& ,
        TagBoxNote->"167."],
       StyleBox["167.`", {
         GrayLevel[0]}, StripOnInput -> False]],
      Annotation[#, 
       Style[167., {
         GrayLevel[0]}], "Tooltip"]& ], 
     TagBox[
      TooltipBox[
       TagBox[
        DynamicBox[{
          FEPrivate`If[
           CurrentValue["MouseOver"], 
           EdgeForm[{
             GrayLevel[0.5], 
             AbsoluteThickness[1.5], 
             Opacity[0.66]}], {}, {}], 
          
          RectangleBox[{0.011300000000000001`, 0.}, {0.0114, 143.}, 
           "RoundingRadius" -> 0]},
         ImageSizeCache->{{374.6920962655356, 381.2448406358426}, {
          65.97457807331713, 150.43131085652047`}}],
        StatusArea[#, 143.]& ,
        TagBoxNote->"143."],
       StyleBox["143.`", {
         GrayLevel[0]}, StripOnInput -> False]],
      Annotation[#, 
       Style[143., {
         GrayLevel[0]}], "Tooltip"]& ], 
     TagBox[
      TooltipBox[
       TagBox[
        DynamicBox[{
          FEPrivate`If[
           CurrentValue["MouseOver"], 
           EdgeForm[{
             GrayLevel[0.5], 
             AbsoluteThickness[1.5], 
             Opacity[0.66]}], {}, {}], 
          RectangleBox[{0.0114, 0.}, {0.0115, 138.}, "RoundingRadius" -> 0]},
         ImageSizeCache->{{379.64484049279145`, 386.1975848630983}, {
          68.87166662716861, 150.43131085652047`}}],
        StatusArea[#, 138.]& ,
        TagBoxNote->"138."],
       StyleBox["138.`", {
         GrayLevel[0]}, StripOnInput -> False]],
      Annotation[#, 
       Style[138., {
         GrayLevel[0]}], "Tooltip"]& ], 
     TagBox[
      TooltipBox[
       TagBox[
        DynamicBox[{
          FEPrivate`If[
           CurrentValue["MouseOver"], 
           EdgeForm[{
             GrayLevel[0.5], 
             AbsoluteThickness[1.5], 
             Opacity[0.66]}], {}, {}], 
          
          RectangleBox[{0.0115, 0.}, {0.011600000000000001`, 130.}, 
           "RoundingRadius" -> 0]},
         ImageSizeCache->{{384.59758472004717`, 391.15032909035426`}, {
          73.50700831333097, 150.43131085652047`}}],
        StatusArea[#, 130.]& ,
        TagBoxNote->"130."],
       StyleBox["130.`", {
         GrayLevel[0]}, StripOnInput -> False]],
      Annotation[#, 
       Style[130., {
         GrayLevel[0]}], "Tooltip"]& ], 
     TagBox[
      TooltipBox[
       TagBox[
        DynamicBox[{
          FEPrivate`If[
           CurrentValue["MouseOver"], 
           EdgeForm[{
             GrayLevel[0.5], 
             AbsoluteThickness[1.5], 
             Opacity[0.66]}], {}, {}], 
          
          RectangleBox[{0.011600000000000001`, 0.}, {0.0117, 104.}, 
           "RoundingRadius" -> 0]},
         ImageSizeCache->{{389.5503289473031, 396.10307331761}, {
          88.57186879335865, 150.43131085652047`}}],
        StatusArea[#, 104.]& ,
        TagBoxNote->"104."],
       StyleBox["104.`", {
         GrayLevel[0]}, StripOnInput -> False]],
      Annotation[#, 
       Style[104., {
         GrayLevel[0]}], "Tooltip"]& ], 
     TagBox[
      TooltipBox[
       TagBox[
        DynamicBox[{
          FEPrivate`If[
           CurrentValue["MouseOver"], 
           EdgeForm[{
             GrayLevel[0.5], 
             AbsoluteThickness[1.5], 
             Opacity[0.66]}], {}, {}], 
          RectangleBox[{0.0117, 0.}, {0.0118, 84.}, "RoundingRadius" -> 0]},
         ImageSizeCache->{{394.50307317455884`, 401.0558175448658}, {
          100.16022300876455`, 150.43131085652047`}}],
        StatusArea[#, 84.]& ,
        TagBoxNote->"84."],
       StyleBox["84.`", {
         GrayLevel[0]}, StripOnInput -> False]],
      Annotation[#, 
       Style[84., {
         GrayLevel[0]}], "Tooltip"]& ], 
     TagBox[
      TooltipBox[
       TagBox[
        DynamicBox[{
          FEPrivate`If[
           CurrentValue["MouseOver"], 
           EdgeForm[{
             GrayLevel[0.5], 
             AbsoluteThickness[1.5], 
             Opacity[0.66]}], {}, {}], 
          RectangleBox[{0.0118, 0.}, {0.0119, 74.}, "RoundingRadius" -> 0]},
         ImageSizeCache->{{399.45581740181467`, 406.00856177212165`}, {
          105.9544001164675, 150.43131085652047`}}],
        StatusArea[#, 74.]& ,
        TagBoxNote->"74."],
       StyleBox["74.`", {
         GrayLevel[0]}, StripOnInput -> False]],
      Annotation[#, 
       Style[74., {
         GrayLevel[0]}], "Tooltip"]& ], 
     TagBox[
      TooltipBox[
       TagBox[
        DynamicBox[{
          FEPrivate`If[
           CurrentValue["MouseOver"], 
           EdgeForm[{
             GrayLevel[0.5], 
             AbsoluteThickness[1.5], 
             Opacity[0.66]}], {}, {}], 
          RectangleBox[{0.0119, 0.}, {0.012, 47.}, "RoundingRadius" -> 0]},
         ImageSizeCache->{{404.4085616290705, 410.9613059993775}, {
          121.59867830726546`, 150.43131085652047`}}],
        StatusArea[#, 47.]& ,
        TagBoxNote->"47."],
       StyleBox["47.`", {
         GrayLevel[0]}, StripOnInput -> False]],
      Annotation[#, 
       Style[47., {
         GrayLevel[0]}], "Tooltip"]& ], 
     TagBox[
      TooltipBox[
       TagBox[
        DynamicBox[{
          FEPrivate`If[
           CurrentValue["MouseOver"], 
           EdgeForm[{
             GrayLevel[0.5], 
             AbsoluteThickness[1.5], 
             Opacity[0.66]}], {}, {}], 
          RectangleBox[{0.012, 0.}, {0.0121, 51.}, "RoundingRadius" -> 0]},
         ImageSizeCache->{{409.36130585632634`, 415.9140502266333}, {
          119.28100746418427`, 150.43131085652047`}}],
        StatusArea[#, 51.]& ,
        TagBoxNote->"51."],
       StyleBox["51.`", {
         GrayLevel[0]}, StripOnInput -> False]],
      Annotation[#, 
       Style[51., {
         GrayLevel[0]}], "Tooltip"]& ], 
     TagBox[
      TooltipBox[
       TagBox[
        DynamicBox[{
          FEPrivate`If[
           CurrentValue["MouseOver"], 
           EdgeForm[{
             GrayLevel[0.5], 
             AbsoluteThickness[1.5], 
             Opacity[0.66]}], {}, {}], 
          RectangleBox[{0.0121, 0.}, {0.0122, 42.}, "RoundingRadius" -> 0]},
         ImageSizeCache->{{414.3140500835822, 420.86679445388916`}, {
          124.49576686111693`, 150.43131085652047`}}],
        StatusArea[#, 42.]& ,
        TagBoxNote->"42."],
       StyleBox["42.`", {
         GrayLevel[0]}, StripOnInput -> False]],
      Annotation[#, 
       Style[42., {
         GrayLevel[0]}], "Tooltip"]& ], 
     TagBox[
      TooltipBox[
       TagBox[
        DynamicBox[{
          FEPrivate`If[
           CurrentValue["MouseOver"], 
           EdgeForm[{
             GrayLevel[0.5], 
             AbsoluteThickness[1.5], 
             Opacity[0.66]}], {}, {}], 
          RectangleBox[{0.0122, 0.}, {0.0123, 42.}, "RoundingRadius" -> 0]},
         ImageSizeCache->{{419.266794310838, 425.819538681145}, {
          124.49576686111693`, 150.43131085652047`}}],
        StatusArea[#, 42.]& ,
        TagBoxNote->"42."],
       StyleBox["42.`", {
         GrayLevel[0]}, StripOnInput -> False]],
      Annotation[#, 
       Style[42., {
         GrayLevel[0]}], "Tooltip"]& ], 
     TagBox[
      TooltipBox[
       TagBox[
        DynamicBox[{
          FEPrivate`If[
           CurrentValue["MouseOver"], 
           EdgeForm[{
             GrayLevel[0.5], 
             AbsoluteThickness[1.5], 
             Opacity[0.66]}], {}, {}], 
          RectangleBox[{0.0123, 0.}, {0.0124, 41.}, "RoundingRadius" -> 0]},
         ImageSizeCache->{{424.21953853809384`, 430.7722829084007}, {
          125.07518457188722`, 150.43131085652047`}}],
        StatusArea[#, 41.]& ,
        TagBoxNote->"41."],
       StyleBox["41.`", {
         GrayLevel[0]}, StripOnInput -> False]],
      Annotation[#, 
       Style[41., {
         GrayLevel[0]}], "Tooltip"]& ], 
     TagBox[
      TooltipBox[
       TagBox[
        DynamicBox[{
          FEPrivate`If[
           CurrentValue["MouseOver"], 
           EdgeForm[{
             GrayLevel[0.5], 
             AbsoluteThickness[1.5], 
             Opacity[0.66]}], {}, {}], 
          RectangleBox[{0.0124, 0.}, {0.0125, 29.}, "RoundingRadius" -> 0]},
         ImageSizeCache->{{429.17228276534956`, 435.72502713565666`}, {
          132.02819710113076`, 150.43131085652047`}}],
        StatusArea[#, 29.]& ,
        TagBoxNote->"29."],
       StyleBox["29.`", {
         GrayLevel[0]}, StripOnInput -> False]],
      Annotation[#, 
       Style[29., {
         GrayLevel[0]}], "Tooltip"]& ], 
     TagBox[
      TooltipBox[
       TagBox[
        DynamicBox[{
          FEPrivate`If[
           CurrentValue["MouseOver"], 
           EdgeForm[{
             GrayLevel[0.5], 
             AbsoluteThickness[1.5], 
             Opacity[0.66]}], {}, {}], 
          RectangleBox[{0.0125, 0.}, {0.0126, 24.}, "RoundingRadius" -> 0]},
         ImageSizeCache->{{434.1250269926055, 440.6777713629124}, {
          134.92528565498225`, 150.43131085652047`}}],
        StatusArea[#, 24.]& ,
        TagBoxNote->"24."],
       StyleBox["24.`", {
         GrayLevel[0]}, StripOnInput -> False]],
      Annotation[#, 
       Style[24., {
         GrayLevel[0]}], "Tooltip"]& ], 
     TagBox[
      TooltipBox[
       TagBox[
        DynamicBox[{
          FEPrivate`If[
           CurrentValue["MouseOver"], 
           EdgeForm[{
             GrayLevel[0.5], 
             AbsoluteThickness[1.5], 
             Opacity[0.66]}], {}, {}], 
          
          RectangleBox[{0.0126, 0.}, {0.012700000000000001`, 18.}, 
           "RoundingRadius" -> 0]},
         ImageSizeCache->{{439.07777121986123`, 445.63051559016833`}, {
          138.40179191960402`, 150.43131085652047`}}],
        StatusArea[#, 18.]& ,
        TagBoxNote->"18."],
       StyleBox["18.`", {
         GrayLevel[0]}, StripOnInput -> False]],
      Annotation[#, 
       Style[18., {
         GrayLevel[0]}], "Tooltip"]& ], 
     TagBox[
      TooltipBox[
       TagBox[
        DynamicBox[{
          FEPrivate`If[
           CurrentValue["MouseOver"], 
           EdgeForm[{
             GrayLevel[0.5], 
             AbsoluteThickness[1.5], 
             Opacity[0.66]}], {}, {}], 
          
          RectangleBox[{0.012700000000000001`, 0.}, {0.0128, 17.}, 
           "RoundingRadius" -> 0]},
         ImageSizeCache->{{444.0305154471172, 450.58325981742405`}, {
          138.9812096303743, 150.43131085652047`}}],
        StatusArea[#, 17.]& ,
        TagBoxNote->"17."],
       StyleBox["17.`", {
         GrayLevel[0]}, StripOnInput -> False]],
      Annotation[#, 
       Style[17., {
         GrayLevel[0]}], "Tooltip"]& ], 
     TagBox[
      TooltipBox[
       TagBox[
        DynamicBox[{
          FEPrivate`If[
           CurrentValue["MouseOver"], 
           EdgeForm[{
             GrayLevel[0.5], 
             AbsoluteThickness[1.5], 
             Opacity[0.66]}], {}, {}], 
          RectangleBox[{0.0128, 0.}, {0.0129, 13.}, "RoundingRadius" -> 0]},
         ImageSizeCache->{{448.9832596743729, 455.5360040446799}, {
          141.29888047345548`, 150.43131085652047`}}],
        StatusArea[#, 13.]& ,
        TagBoxNote->"13."],
       StyleBox["13.`", {
         GrayLevel[0]}, StripOnInput -> False]],
      Annotation[#, 
       Style[13., {
         GrayLevel[0]}], "Tooltip"]& ], 
     TagBox[
      TooltipBox[
       TagBox[
        DynamicBox[{
          FEPrivate`If[
           CurrentValue["MouseOver"], 
           EdgeForm[{
             GrayLevel[0.5], 
             AbsoluteThickness[1.5], 
             Opacity[0.66]}], {}, {}], 
          
          RectangleBox[{0.0129, 0.}, {0.013000000000000001`, 15.}, 
           "RoundingRadius" -> 0]},
         ImageSizeCache->{{453.93600390162874`, 460.4887482719357}, {
          140.1400450519149, 150.43131085652047`}}],
        StatusArea[#, 15.]& ,
        TagBoxNote->"15."],
       StyleBox["15.`", {
         GrayLevel[0]}, StripOnInput -> False]],
      Annotation[#, 
       Style[15., {
         GrayLevel[0]}], "Tooltip"]& ], 
     TagBox[
      TooltipBox[
       TagBox[
        DynamicBox[{
          FEPrivate`If[
           CurrentValue["MouseOver"], 
           EdgeForm[{
             GrayLevel[0.5], 
             AbsoluteThickness[1.5], 
             Opacity[0.66]}], {}, {}], 
          
          RectangleBox[{0.013000000000000001`, 0.}, {0.0131, 4.}, 
           "RoundingRadius" -> 0]},
         ImageSizeCache->{{458.8887481288846, 465.44149249919155`}, {
          146.51363987038815`, 150.43131085652047`}}],
        StatusArea[#, 4.]& ,
        TagBoxNote->"4."],
       StyleBox["4.`", {
         GrayLevel[0]}, StripOnInput -> False]],
      Annotation[#, 
       Style[4., {
         GrayLevel[0]}], "Tooltip"]& ], 
     TagBox[
      TooltipBox[
       TagBox[
        DynamicBox[{
          FEPrivate`If[
           CurrentValue["MouseOver"], 
           EdgeForm[{
             GrayLevel[0.5], 
             AbsoluteThickness[1.5], 
             Opacity[0.66]}], {}, {}], 
          RectangleBox[{0.0131, 0.}, {0.0132, 5.}, "RoundingRadius" -> 0]},
         ImageSizeCache->{{463.8414923561404, 470.3942367264474}, {
          145.93422215961783`, 150.43131085652047`}}],
        StatusArea[#, 5.]& ,
        TagBoxNote->"5."],
       StyleBox["5.`", {
         GrayLevel[0]}, StripOnInput -> False]],
      Annotation[#, 
       Style[5., {
         GrayLevel[0]}], "Tooltip"]& ], 
     TagBox[
      TooltipBox[
       TagBox[
        DynamicBox[{
          FEPrivate`If[
           CurrentValue["MouseOver"], 
           EdgeForm[{
             GrayLevel[0.5], 
             AbsoluteThickness[1.5], 
             Opacity[0.66]}], {}, {}], 
          
          RectangleBox[{0.0132, 0.}, {0.013300000000000001`, 3.}, 
           "RoundingRadius" -> 0]},
         ImageSizeCache->{{468.79423658339624`, 475.3469809537032}, {
          147.09305758115843`, 150.43131085652047`}}],
        StatusArea[#, 3.]& ,
        TagBoxNote->"3."],
       StyleBox["3.`", {
         GrayLevel[0]}, StripOnInput -> False]],
      Annotation[#, 
       Style[3., {
         GrayLevel[0]}], "Tooltip"]& ], 
     TagBox[
      TooltipBox[
       TagBox[
        DynamicBox[{
          FEPrivate`If[
           CurrentValue["MouseOver"], 
           EdgeForm[{
             GrayLevel[0.5], 
             AbsoluteThickness[1.5], 
             Opacity[0.66]}], {}, {}], 
          
          RectangleBox[{0.013300000000000001`, 0.}, {0.0134, 3.}, 
           "RoundingRadius" -> 0]},
         ImageSizeCache->{{473.7469808106521, 480.29972518095906`}, {
          147.09305758115843`, 150.43131085652047`}}],
        StatusArea[#, 3.]& ,
        TagBoxNote->"3."],
       StyleBox["3.`", {
         GrayLevel[0]}, StripOnInput -> False]],
      Annotation[#, 
       Style[3., {
         GrayLevel[0]}], "Tooltip"]& ], 
     TagBox[
      TooltipBox[
       TagBox[
        DynamicBox[{
          FEPrivate`If[
           CurrentValue["MouseOver"], 
           EdgeForm[{
             GrayLevel[0.5], 
             AbsoluteThickness[1.5], 
             Opacity[0.66]}], {}, {}], 
          RectangleBox[{0.0134, 0.}, {0.0135, 4.}, "RoundingRadius" -> 0]},
         ImageSizeCache->{{478.6997250379079, 485.2524694082148}, {
          146.51363987038815`, 150.43131085652047`}}],
        StatusArea[#, 4.]& ,
        TagBoxNote->"4."],
       StyleBox["4.`", {
         GrayLevel[0]}, StripOnInput -> False]],
      Annotation[#, 
       Style[4., {
         GrayLevel[0]}], "Tooltip"]& ], 
     TagBox[
      TooltipBox[
       TagBox[
        DynamicBox[{
          FEPrivate`If[
           CurrentValue["MouseOver"], 
           EdgeForm[{
             GrayLevel[0.5], 
             AbsoluteThickness[1.5], 
             Opacity[0.66]}], {}, {}], 
          
          RectangleBox[{0.0135, 0.}, {0.013600000000000001`, 1.}, 
           "RoundingRadius" -> 0]},
         ImageSizeCache->{{483.65246926516363`, 490.2052136354707}, {
          148.25189300269903`, 150.43131085652047`}}],
        StatusArea[#, 1.]& ,
        TagBoxNote->"1."],
       StyleBox["1.`", {
         GrayLevel[0]}, StripOnInput -> False]],
      Annotation[#, 
       Style[1., {
         GrayLevel[0]}], "Tooltip"]& ], 
     TagBox[
      TooltipBox[
       TagBox[
        DynamicBox[{
          FEPrivate`If[
           CurrentValue["MouseOver"], 
           EdgeForm[{
             GrayLevel[0.5], 
             AbsoluteThickness[1.5], 
             Opacity[0.66]}], {}, {}], 
          
          RectangleBox[{0.013600000000000001`, 0.}, {0.0137, 3.}, 
           "RoundingRadius" -> 0]},
         ImageSizeCache->{{488.6052134924196, 495.15795786272645`}, {
          147.09305758115843`, 150.43131085652047`}}],
        StatusArea[#, 3.]& ,
        TagBoxNote->"3."],
       StyleBox["3.`", {
         GrayLevel[0]}, StripOnInput -> False]],
      Annotation[#, 
       Style[3., {
         GrayLevel[0]}], "Tooltip"]& ], 
     TagBox[
      TooltipBox[
       TagBox[
        DynamicBox[{
          FEPrivate`If[
           CurrentValue["MouseOver"], 
           EdgeForm[{
             GrayLevel[0.5], 
             AbsoluteThickness[1.5], 
             Opacity[0.66]}], {}, {}], 
          RectangleBox[{0.0137, 0.}, {0.0138, 4.}, "RoundingRadius" -> 0]},
         ImageSizeCache->{{493.5579577196753, 500.1107020899823}, {
          146.51363987038815`, 150.43131085652047`}}],
        StatusArea[#, 4.]& ,
        TagBoxNote->"4."],
       StyleBox["4.`", {
         GrayLevel[0]}, StripOnInput -> False]],
      Annotation[#, 
       Style[4., {
         GrayLevel[0]}], "Tooltip"]& ], 
     TagBox[
      TooltipBox[
       TagBox[
        DynamicBox[{
          FEPrivate`If[
           CurrentValue["MouseOver"], 
           EdgeForm[{
             GrayLevel[0.5], 
             AbsoluteThickness[1.5], 
             Opacity[0.66]}], {}, {}], 
          
          RectangleBox[{0.0138, 0.}, {0.013900000000000001`, 2.}, 
           "RoundingRadius" -> 0]},
         ImageSizeCache->{{498.51070194693114`, 505.0634463172381}, {
          147.67247529192872`, 150.43131085652047`}}],
        StatusArea[#, 2.]& ,
        TagBoxNote->"2."],
       StyleBox["2.`", {
         GrayLevel[0]}, StripOnInput -> False]],
      Annotation[#, 
       Style[2., {
         GrayLevel[0]}], "Tooltip"]& ], {}, {}, {}, {}, {}, 
     TagBox[
      TooltipBox[
       TagBox[
        DynamicBox[{
          FEPrivate`If[
           CurrentValue["MouseOver"], 
           EdgeForm[{
             GrayLevel[0.5], 
             AbsoluteThickness[1.5], 
             Opacity[0.66]}], {}, {}], 
          
          RectangleBox[{0.014400000000000001`, 0.}, {0.0145, 1.}, 
           "RoundingRadius" -> 0]},
         ImageSizeCache->{{528.2271673104661, 534.7799116807731}, {
          148.25189300269903`, 150.43131085652047`}}],
        StatusArea[#, 1.]& ,
        TagBoxNote->"1."],
       StyleBox["1.`", {
         GrayLevel[0]}, StripOnInput -> False]],
      Annotation[#, 
       Style[1., {
         GrayLevel[0]}], "Tooltip"]& ], {}, 
     TagBox[
      TooltipBox[
       TagBox[
        DynamicBox[{
          FEPrivate`If[
           CurrentValue["MouseOver"], 
           EdgeForm[{
             GrayLevel[0.5], 
             AbsoluteThickness[1.5], 
             Opacity[0.66]}], {}, {}], 
          
          RectangleBox[{0.0146, 0.}, {0.014700000000000001`, 1.}, 
           "RoundingRadius" -> 0]},
         ImageSizeCache->{{538.1326557649778, 544.6854001352848}, {
          148.25189300269903`, 150.43131085652047`}}],
        StatusArea[#, 1.]& ,
        TagBoxNote->"1."],
       StyleBox["1.`", {
         GrayLevel[0]}, StripOnInput -> False]],
      Annotation[#, 
       Style[1., {
         GrayLevel[0]}], "Tooltip"]& ], {}, {}, {}, {}}, {}, {}}},
  AspectRatio->NCache[GoldenRatio^(-1), 0.6180339887498948],
  Axes->{True, True},
  AxesOrigin->{0.0043, 0},
  FrameTicks->{{Automatic, Automatic}, {Automatic, Automatic}},
  GridLines->{None, None},
  PlotRange->{{0.0043, 0.0151}, {All, All}},
  PlotRangePadding->{{
     Scaled[0.02], 
     Scaled[0.02]}, {
     Scaled[0.02], 
     Scaled[0.1]}},
  Ticks->{Automatic, Automatic}]], "Output",
 CellChangeTimes->{3.673538068609375*^9}]
}, Open  ]],

Cell[CellGroupData[{

Cell[BoxData[
 RowBox[{"Histogram", "[", 
  RowBox[{
   RowBox[{"Table", "[", 
    RowBox[{
     RowBox[{"DY", "[", 
      RowBox[{"cr", ",", "1"}], "]"}], ",", 
     RowBox[{"{", 
      RowBox[{"cr", ",", "0.02", ",", "0.08", ",", "0.02"}], "}"}]}], "]"}], 
   ",", 
   RowBox[{"{", ".0001", "}"}]}], "]"}]], "Input",
 CellChangeTimes->{{3.67353810703125*^9, 3.673538127015625*^9}}],

Cell[BoxData[
 GraphicsBox[
  {RGBColor[0.798413061722744, 0.824719615472648, 0.968322270542458], 
   EdgeForm[Opacity[0.7]], {{}, 
    {RGBColor[0.24720000000000017`, 0.24, 0.6], Opacity[0.5], EdgeForm[
     Opacity[0.7]], {}, 
     TagBox[
      TooltipBox[
       TagBox[
        DynamicBox[{
          FEPrivate`If[
           CurrentValue["MouseOver"], 
           EdgeForm[{
             GrayLevel[0.5], 
             AbsoluteThickness[1.5], 
             Opacity[0.66]}], {}, {}], 
          
          RectangleBox[{0.004300000000000001, 0.}, {0.0044, 6.}, 
           "RoundingRadius" -> 0]},
         ImageSizeCache->{{43.282753973160084`, 60.16550773174333}, {
          145.63023188178408`, 150.4313108565204}}],
        StatusArea[#, 6.]& ,
        TagBoxNote->"6."],
       StyleBox["6.`", {
         GrayLevel[0]}, StripOnInput -> False]],
      Annotation[#, 
       Style[6., {
         GrayLevel[0]}], "Tooltip"]& ], 
     TagBox[
      TooltipBox[
       TagBox[
        DynamicBox[{
          FEPrivate`If[
           CurrentValue["MouseOver"], 
           EdgeForm[{
             GrayLevel[0.5], 
             AbsoluteThickness[1.5], 
             Opacity[0.66]}], {}, {}], 
          
          RectangleBox[{0.0044, 0.}, {0.0045000000000000005`, 6.}, 
           "RoundingRadius" -> 0]},
         ImageSizeCache->{{58.565507588692185`, 75.44826134727566}, {
          145.63023188178408`, 150.4313108565204}}],
        StatusArea[#, 6.]& ,
        TagBoxNote->"6."],
       StyleBox["6.`", {
         GrayLevel[0]}, StripOnInput -> False]],
      Annotation[#, 
       Style[6., {
         GrayLevel[0]}], "Tooltip"]& ], 
     TagBox[
      TooltipBox[
       TagBox[
        DynamicBox[{
          FEPrivate`If[
           CurrentValue["MouseOver"], 
           EdgeForm[{
             GrayLevel[0.5], 
             AbsoluteThickness[1.5], 
             Opacity[0.66]}], {}, {}], 
          
          RectangleBox[{0.0045000000000000005`, 0.}, {0.004600000000000001, 
           36.}, "RoundingRadius" -> 0]},
         ImageSizeCache->{{73.84826120422451, 90.73101496280799}, {
          129.62483772335816`, 150.4313108565204}}],
        StatusArea[#, 36.]& ,
        TagBoxNote->"36."],
       StyleBox["36.`", {
         GrayLevel[0]}, StripOnInput -> False]],
      Annotation[#, 
       Style[36., {
         GrayLevel[0]}], "Tooltip"]& ], 
     TagBox[
      TooltipBox[
       TagBox[
        DynamicBox[{
          FEPrivate`If[
           CurrentValue["MouseOver"], 
           EdgeForm[{
             GrayLevel[0.5], 
             AbsoluteThickness[1.5], 
             Opacity[0.66]}], {}, {}], 
          
          RectangleBox[{0.004600000000000001, 0.}, {0.004700000000000001, 
           66.}, "RoundingRadius" -> 0]},
         ImageSizeCache->{{89.13101481975684, 106.01376857834032`}, {
          113.61944356493223`, 150.4313108565204}}],
        StatusArea[#, 66.]& ,
        TagBoxNote->"66."],
       StyleBox["66.`", {
         GrayLevel[0]}, StripOnInput -> False]],
      Annotation[#, 
       Style[66., {
         GrayLevel[0]}], "Tooltip"]& ], 
     TagBox[
      TooltipBox[
       TagBox[
        DynamicBox[{
          FEPrivate`If[
           CurrentValue["MouseOver"], 
           EdgeForm[{
             GrayLevel[0.5], 
             AbsoluteThickness[1.5], 
             Opacity[0.66]}], {}, {}], 
          
          RectangleBox[{0.004700000000000001, 0.}, {0.0048000000000000004`, 
           131.}, "RoundingRadius" -> 0]},
         ImageSizeCache->{{104.41376843528917`, 121.29652219387242`}, {
          78.94108955500937, 150.4313108565204}}],
        StatusArea[#, 131.]& ,
        TagBoxNote->"131."],
       StyleBox["131.`", {
         GrayLevel[0]}, StripOnInput -> False]],
      Annotation[#, 
       Style[131., {
         GrayLevel[0]}], "Tooltip"]& ], 
     TagBox[
      TooltipBox[
       TagBox[
        DynamicBox[{
          FEPrivate`If[
           CurrentValue["MouseOver"], 
           EdgeForm[{
             GrayLevel[0.5], 
             AbsoluteThickness[1.5], 
             Opacity[0.66]}], {}, {}], 
          
          RectangleBox[{0.0048000000000000004`, 0.}, {0.004900000000000001, 
           182.}, "RoundingRadius" -> 0]},
         ImageSizeCache->{{119.69652205082127`, 136.57927580940475`}, {
          51.73191948568528, 150.4313108565204}}],
        StatusArea[#, 182.]& ,
        TagBoxNote->"182."],
       StyleBox["182.`", {
         GrayLevel[0]}, StripOnInput -> False]],
      Annotation[#, 
       Style[182., {
         GrayLevel[0]}], "Tooltip"]& ], 
     TagBox[
      TooltipBox[
       TagBox[
        DynamicBox[{
          FEPrivate`If[
           CurrentValue["MouseOver"], 
           EdgeForm[{
             GrayLevel[0.5], 
             AbsoluteThickness[1.5], 
             Opacity[0.66]}], {}, {}], 
          
          RectangleBox[{0.004900000000000001, 0.}, {0.005000000000000001, 
           298.}, "RoundingRadius" -> 0]},
         ImageSizeCache->{{134.9792756663536, 
          151.86202942493708`}, {-10.155604593561634`, 150.4313108565204}}],
        StatusArea[#, 298.]& ,
        TagBoxNote->"298."],
       StyleBox["298.`", {
         GrayLevel[0]}, StripOnInput -> False]],
      Annotation[#, 
       Style[298., {
         GrayLevel[0]}], "Tooltip"]& ], 
     TagBox[
      TooltipBox[
       TagBox[
        DynamicBox[{
          FEPrivate`If[
           CurrentValue["MouseOver"], 
           EdgeForm[{
             GrayLevel[0.5], 
             AbsoluteThickness[1.5], 
             Opacity[0.66]}], {}, {}], 
          
          RectangleBox[{0.005000000000000001, 0.}, {0.0051, 412.}, 
           "RoundingRadius" -> 0]},
         ImageSizeCache->{{150.26202928188593`, 
          167.14478304046918`}, {-70.97610239558017, 150.4313108565204}}],
        StatusArea[#, 412.]& ,
        TagBoxNote->"412."],
       StyleBox["412.`", {
         GrayLevel[0]}, StripOnInput -> False]],
      Annotation[#, 
       Style[412., {
         GrayLevel[0]}], "Tooltip"]& ], 
     TagBox[
      TooltipBox[
       TagBox[
        DynamicBox[{
          FEPrivate`If[
           CurrentValue["MouseOver"], 
           EdgeForm[{
             GrayLevel[0.5], 
             AbsoluteThickness[1.5], 
             Opacity[0.66]}], {}, {}], 
          
          RectangleBox[{0.0051, 0.}, {0.005200000000000001, 513.}, 
           "RoundingRadius" -> 0]},
         ImageSizeCache->{{165.54478289741803`, 
          182.4275366560015}, {-124.86092939561414`, 150.4313108565204}}],
        StatusArea[#, 513.]& ,
        TagBoxNote->"513."],
       StyleBox["513.`", {
         GrayLevel[0]}, StripOnInput -> False]],
      Annotation[#, 
       Style[513., {
         GrayLevel[0]}], "Tooltip"]& ], 
     TagBox[
      TooltipBox[
       TagBox[
        DynamicBox[{
          FEPrivate`If[
           CurrentValue["MouseOver"], 
           EdgeForm[{
             GrayLevel[0.5], 
             AbsoluteThickness[1.5], 
             Opacity[0.66]}], {}, {}], 
          
          RectangleBox[{0.005200000000000001, 0.}, {0.005300000000000001, 
           528.}, "RoundingRadius" -> 0]},
         ImageSizeCache->{{180.82753651295036`, 
          197.71029027153384`}, {-132.8636264748271, 150.4313108565204}}],
        StatusArea[#, 528.]& ,
        TagBoxNote->"528."],
       StyleBox["528.`", {
         GrayLevel[0]}, StripOnInput -> False]],
      Annotation[#, 
       Style[528., {
         GrayLevel[0]}], "Tooltip"]& ], 
     TagBox[
      TooltipBox[
       TagBox[
        DynamicBox[{
          FEPrivate`If[
           CurrentValue["MouseOver"], 
           EdgeForm[{
             GrayLevel[0.5], 
             AbsoluteThickness[1.5], 
             Opacity[0.66]}], {}, {}], 
          
          RectangleBox[{0.005300000000000001, 0.}, {0.0054, 506.}, 
           "RoundingRadius" -> 0]},
         ImageSizeCache->{{196.1102901284827, 
          212.99304388706594`}, {-121.12633742531474`, 150.4313108565204}}],
        StatusArea[#, 506.]& ,
        TagBoxNote->"506."],
       StyleBox["506.`", {
         GrayLevel[0]}, StripOnInput -> False]],
      Annotation[#, 
       Style[506., {
         GrayLevel[0]}], "Tooltip"]& ], 
     TagBox[
      TooltipBox[
       TagBox[
        DynamicBox[{
          FEPrivate`If[
           CurrentValue["MouseOver"], 
           EdgeForm[{
             GrayLevel[0.5], 
             AbsoluteThickness[1.5], 
             Opacity[0.66]}], {}, {}], 
          
          RectangleBox[{0.0054, 0.}, {0.0055000000000000005`, 531.}, 
           "RoundingRadius" -> 0]},
         ImageSizeCache->{{211.3930437440148, 
          228.27579750259827`}, {-134.4641658906697, 150.4313108565204}}],
        StatusArea[#, 531.]& ,
        TagBoxNote->"531."],
       StyleBox["531.`", {
         GrayLevel[0]}, StripOnInput -> False]],
      Annotation[#, 
       Style[531., {
         GrayLevel[0]}], "Tooltip"]& ], 
     TagBox[
      TooltipBox[
       TagBox[
        DynamicBox[{
          FEPrivate`If[
           CurrentValue["MouseOver"], 
           EdgeForm[{
             GrayLevel[0.5], 
             AbsoluteThickness[1.5], 
             Opacity[0.66]}], {}, {}], 
          
          RectangleBox[{0.0055000000000000005`, 0.}, {0.005600000000000001, 
           445.}, "RoundingRadius" -> 0]},
         ImageSizeCache->{{226.67579735954712`, 
          243.5585511181306}, {-88.5820359698487, 150.4313108565204}}],
        StatusArea[#, 445.]& ,
        TagBoxNote->"445."],
       StyleBox["445.`", {
         GrayLevel[0]}, StripOnInput -> False]],
      Annotation[#, 
       Style[445., {
         GrayLevel[0]}], "Tooltip"]& ], 
     TagBox[
      TooltipBox[
       TagBox[
        DynamicBox[{
          FEPrivate`If[
           CurrentValue["MouseOver"], 
           EdgeForm[{
             GrayLevel[0.5], 
             AbsoluteThickness[1.5], 
             Opacity[0.66]}], {}, {}], 
          
          RectangleBox[{0.005600000000000001, 0.}, {0.005700000000000001, 
           367.}, "RoundingRadius" -> 0]},
         ImageSizeCache->{{241.95855097507945`, 
          258.8413047336628}, {-46.96801115794128, 150.4313108565204}}],
        StatusArea[#, 367.]& ,
        TagBoxNote->"367."],
       StyleBox["367.`", {
         GrayLevel[0]}, StripOnInput -> False]],
      Annotation[#, 
       Style[367., {
         GrayLevel[0]}], "Tooltip"]& ], 
     TagBox[
      TooltipBox[
       TagBox[
        DynamicBox[{
          FEPrivate`If[
           CurrentValue["MouseOver"], 
           EdgeForm[{
             GrayLevel[0.5], 
             AbsoluteThickness[1.5], 
             Opacity[0.66]}], {}, {}], 
          
          RectangleBox[{0.005700000000000001, 0.}, {0.0058000000000000005`, 
           282.}, "RoundingRadius" -> 0]},
         ImageSizeCache->{{257.24130459061166`, 
          274.124058349195}, {-1.6193943757344869`, 150.4313108565204}}],
        StatusArea[#, 282.]& ,
        TagBoxNote->"282."],
       StyleBox["282.`", {
         GrayLevel[0]}, StripOnInput -> False]],
      Annotation[#, 
       Style[282., {
         GrayLevel[0]}], "Tooltip"]& ], 
     TagBox[
      TooltipBox[
       TagBox[
        DynamicBox[{
          FEPrivate`If[
           CurrentValue["MouseOver"], 
           EdgeForm[{
             GrayLevel[0.5], 
             AbsoluteThickness[1.5], 
             Opacity[0.66]}], {}, {}], 
          
          RectangleBox[{0.0058000000000000005`, 0.}, {0.005900000000000001, 
           216.}, "RoundingRadius" -> 0]},
         ImageSizeCache->{{272.5240582061439, 289.40681196472735`}, {
          33.592472772802566`, 150.4313108565204}}],
        StatusArea[#, 216.]& ,
        TagBoxNote->"216."],
       StyleBox["216.`", {
         GrayLevel[0]}, StripOnInput -> False]],
      Annotation[#, 
       Style[216., {
         GrayLevel[0]}], "Tooltip"]& ], 
     TagBox[
      TooltipBox[
       TagBox[
        DynamicBox[{
          FEPrivate`If[
           CurrentValue["MouseOver"], 
           EdgeForm[{
             GrayLevel[0.5], 
             AbsoluteThickness[1.5], 
             Opacity[0.66]}], {}, {}], 
          
          RectangleBox[{0.005900000000000001, 0.}, {0.006000000000000001, 
           165.}, "RoundingRadius" -> 0]},
         ImageSizeCache->{{287.8068118216762, 304.68956558025957`}, {
          60.80164284212664, 150.4313108565204}}],
        StatusArea[#, 165.]& ,
        TagBoxNote->"165."],
       StyleBox["165.`", {
         GrayLevel[0]}, StripOnInput -> False]],
      Annotation[#, 
       Style[165., {
         GrayLevel[0]}], "Tooltip"]& ], 
     TagBox[
      TooltipBox[
       TagBox[
        DynamicBox[{
          FEPrivate`If[
           CurrentValue["MouseOver"], 
           EdgeForm[{
             GrayLevel[0.5], 
             AbsoluteThickness[1.5], 
             Opacity[0.66]}], {}, {}], 
          
          RectangleBox[{0.006000000000000001, 0.}, {0.0061, 122.}, 
           "RoundingRadius" -> 0]},
         ImageSizeCache->{{303.0895654372084, 319.9723191957918}, {
          83.74270780253714, 150.4313108565204}}],
        StatusArea[#, 122.]& ,
        TagBoxNote->"122."],
       StyleBox["122.`", {
         GrayLevel[0]}, StripOnInput -> False]],
      Annotation[#, 
       Style[122., {
         GrayLevel[0]}], "Tooltip"]& ], 
     TagBox[
      TooltipBox[
       TagBox[
        DynamicBox[{
          FEPrivate`If[
           CurrentValue["MouseOver"], 
           EdgeForm[{
             GrayLevel[0.5], 
             AbsoluteThickness[1.5], 
             Opacity[0.66]}], {}, {}], 
          
          RectangleBox[{0.0061, 0.}, {0.006200000000000001, 73.}, 
           "RoundingRadius" -> 0]},
         ImageSizeCache->{{318.37231905274064`, 335.2550728113241}, {
          109.88485159463283`, 150.4313108565204}}],
        StatusArea[#, 73.]& ,
        TagBoxNote->"73."],
       StyleBox["73.`", {
         GrayLevel[0]}, StripOnInput -> False]],
      Annotation[#, 
       Style[73., {
         GrayLevel[0]}], "Tooltip"]& ], 
     TagBox[
      TooltipBox[
       TagBox[
        DynamicBox[{
          FEPrivate`If[
           CurrentValue["MouseOver"], 
           EdgeForm[{
             GrayLevel[0.5], 
             AbsoluteThickness[1.5], 
             Opacity[0.66]}], {}, {}], 
          
          RectangleBox[{0.006200000000000001, 0.}, {0.006300000000000001, 
           34.}, "RoundingRadius" -> 0]},
         ImageSizeCache->{{333.65507266827296`, 350.5378264268563}, {
          130.69186400058655`, 150.4313108565204}}],
        StatusArea[#, 34.]& ,
        TagBoxNote->"34."],
       StyleBox["34.`", {
         GrayLevel[0]}, StripOnInput -> False]],
      Annotation[#, 
       Style[34., {
         GrayLevel[0]}], "Tooltip"]& ], 
     TagBox[
      TooltipBox[
       TagBox[
        DynamicBox[{
          FEPrivate`If[
           CurrentValue["MouseOver"], 
           EdgeForm[{
             GrayLevel[0.5], 
             AbsoluteThickness[1.5], 
             Opacity[0.66]}], {}, {}], 
          
          RectangleBox[{0.006300000000000001, 0.}, {0.0064, 30.}, 
           "RoundingRadius" -> 0]},
         ImageSizeCache->{{348.9378262838052, 365.82058004238854`}, {
          132.82591655504334`, 150.4313108565204}}],
        StatusArea[#, 30.]& ,
        TagBoxNote->"30."],
       StyleBox["30.`", {
         GrayLevel[0]}, StripOnInput -> False]],
      Annotation[#, 
       Style[30., {
         GrayLevel[0]}], "Tooltip"]& ], 
     TagBox[
      TooltipBox[
       TagBox[
        DynamicBox[{
          FEPrivate`If[
           CurrentValue["MouseOver"], 
           EdgeForm[{
             GrayLevel[0.5], 
             AbsoluteThickness[1.5], 
             Opacity[0.66]}], {}, {}], 
          
          RectangleBox[{0.0064, 0.}, {0.006500000000000001, 26.}, 
           "RoundingRadius" -> 0]},
         ImageSizeCache->{{364.2205798993374, 381.10333365792087`}, {
          134.95996910950012`, 150.4313108565204}}],
        StatusArea[#, 26.]& ,
        TagBoxNote->"26."],
       StyleBox["26.`", {
         GrayLevel[0]}, StripOnInput -> False]],
      Annotation[#, 
       Style[26., {
         GrayLevel[0]}], "Tooltip"]& ], 
     TagBox[
      TooltipBox[
       TagBox[
        DynamicBox[{
          FEPrivate`If[
           CurrentValue["MouseOver"], 
           EdgeForm[{
             GrayLevel[0.5], 
             AbsoluteThickness[1.5], 
             Opacity[0.66]}], {}, {}], 
          
          RectangleBox[{0.006500000000000001, 0.}, {0.006600000000000001, 6.},
            "RoundingRadius" -> 0]},
         ImageSizeCache->{{379.5033335148697, 396.3860872734531}, {
          145.63023188178408`, 150.4313108565204}}],
        StatusArea[#, 6.]& ,
        TagBoxNote->"6."],
       StyleBox["6.`", {
         GrayLevel[0]}, StripOnInput -> False]],
      Annotation[#, 
       Style[6., {
         GrayLevel[0]}], "Tooltip"]& ], 
     TagBox[
      TooltipBox[
       TagBox[
        DynamicBox[{
          FEPrivate`If[
           CurrentValue["MouseOver"], 
           EdgeForm[{
             GrayLevel[0.5], 
             AbsoluteThickness[1.5], 
             Opacity[0.66]}], {}, {}], 
          
          RectangleBox[{0.006600000000000001, 0.}, {0.006700000000000001, 9.},
            "RoundingRadius" -> 0]},
         ImageSizeCache->{{394.78608713040194`, 411.6688408889854}, {
          144.02969246594148`, 150.4313108565204}}],
        StatusArea[#, 9.]& ,
        TagBoxNote->"9."],
       StyleBox["9.`", {
         GrayLevel[0]}, StripOnInput -> False]],
      Annotation[#, 
       Style[9., {
         GrayLevel[0]}], "Tooltip"]& ], 
     TagBox[
      TooltipBox[
       TagBox[
        DynamicBox[{
          FEPrivate`If[
           CurrentValue["MouseOver"], 
           EdgeForm[{
             GrayLevel[0.5], 
             AbsoluteThickness[1.5], 
             Opacity[0.66]}], {}, {}], 
          
          RectangleBox[{0.006700000000000001, 0.}, {0.0068000000000000005`, 
           6.}, "RoundingRadius" -> 0]},
         ImageSizeCache->{{410.06884074593427`, 426.95159450451763`}, {
          145.63023188178408`, 150.4313108565204}}],
        StatusArea[#, 6.]& ,
        TagBoxNote->"6."],
       StyleBox["6.`", {
         GrayLevel[0]}, StripOnInput -> False]],
      Annotation[#, 
       Style[6., {
         GrayLevel[0]}], "Tooltip"]& ], 
     TagBox[
      TooltipBox[
       TagBox[
        DynamicBox[{
          FEPrivate`If[
           CurrentValue["MouseOver"], 
           EdgeForm[{
             GrayLevel[0.5], 
             AbsoluteThickness[1.5], 
             Opacity[0.66]}], {}, {}], 
          
          RectangleBox[{0.0068000000000000005`, 0.}, {0.006900000000000001, 
           2.}, "RoundingRadius" -> 0]},
         ImageSizeCache->{{425.3515943614665, 442.23434812004996`}, {
          147.76428443624087`, 150.4313108565204}}],
        StatusArea[#, 2.]& ,
        TagBoxNote->"2."],
       StyleBox["2.`", {
         GrayLevel[0]}, StripOnInput -> False]],
      Annotation[#, 
       Style[2., {
         GrayLevel[0]}], "Tooltip"]& ], {}, 
     TagBox[
      TooltipBox[
       TagBox[
        DynamicBox[{
          FEPrivate`If[
           CurrentValue["MouseOver"], 
           EdgeForm[{
             GrayLevel[0.5], 
             AbsoluteThickness[1.5], 
             Opacity[0.66]}], {}, {}], 
          
          RectangleBox[{0.007000000000000001, 0.}, {0.0071, 1.}, 
           "RoundingRadius" -> 0]},
         ImageSizeCache->{{455.91710159253114`, 472.7998553511144}, {
          148.29779757485505`, 150.4313108565204}}],
        StatusArea[#, 1.]& ,
        TagBoxNote->"1."],
       StyleBox["1.`", {
         GrayLevel[0]}, StripOnInput -> False]],
      Annotation[#, 
       Style[1., {
         GrayLevel[0]}], "Tooltip"]& ], 
     TagBox[
      TooltipBox[
       TagBox[
        DynamicBox[{
          FEPrivate`If[
           CurrentValue["MouseOver"], 
           EdgeForm[{
             GrayLevel[0.5], 
             AbsoluteThickness[1.5], 
             Opacity[0.66]}], {}, {}], 
          
          RectangleBox[{0.0071, 0.}, {0.007200000000000001, 1.}, 
           "RoundingRadius" -> 0]},
         ImageSizeCache->{{471.19985520806324`, 488.0826089666467}, {
          148.29779757485505`, 150.4313108565204}}],
        StatusArea[#, 1.]& ,
        TagBoxNote->"1."],
       StyleBox["1.`", {
         GrayLevel[0]}, StripOnInput -> False]],
      Annotation[#, 
       Style[1., {
         GrayLevel[0]}], "Tooltip"]& ], {}, {}, {}, {}, {}}, {}, {}}, {{}, 
    {RGBColor[0.6, 0.24, 0.4428931686004542], Opacity[0.5], EdgeForm[Opacity[
     0.7]], 
     TagBox[
      TooltipBox[
       TagBox[
        DynamicBox[{
          FEPrivate`If[
           CurrentValue["MouseOver"], 
           EdgeForm[{
             GrayLevel[0.5], 
             AbsoluteThickness[1.5], 
             Opacity[0.66]}], {}, {}], 
          
          RectangleBox[{0.004200000000000001, 0.}, {0.004300000000000001, 1.},
            "RoundingRadius" -> 0]},
         ImageSizeCache->{{28.000000357627755`, 44.88275411621123}, {
          148.29779757485505`, 150.4313108565204}}],
        StatusArea[#, 1.]& ,
        TagBoxNote->"1."],
       StyleBox["1.`", {
         GrayLevel[0]}, StripOnInput -> False]],
      Annotation[#, 
       Style[1., {
         GrayLevel[0]}], "Tooltip"]& ], 
     TagBox[
      TooltipBox[
       TagBox[
        DynamicBox[{
          FEPrivate`If[
           CurrentValue["MouseOver"], 
           EdgeForm[{
             GrayLevel[0.5], 
             AbsoluteThickness[1.5], 
             Opacity[0.66]}], {}, {}], 
          
          RectangleBox[{0.004300000000000001, 0.}, {0.0044, 3.}, 
           "RoundingRadius" -> 0]},
         ImageSizeCache->{{43.282753973160084`, 60.16550773174333}, {
          147.23077129762666`, 150.4313108565204}}],
        StatusArea[#, 3.]& ,
        TagBoxNote->"3."],
       StyleBox["3.`", {
         GrayLevel[0]}, StripOnInput -> False]],
      Annotation[#, 
       Style[3., {
         GrayLevel[0]}], "Tooltip"]& ], 
     TagBox[
      TooltipBox[
       TagBox[
        DynamicBox[{
          FEPrivate`If[
           CurrentValue["MouseOver"], 
           EdgeForm[{
             GrayLevel[0.5], 
             AbsoluteThickness[1.5], 
             Opacity[0.66]}], {}, {}], 
          
          RectangleBox[{0.0044, 0.}, {0.0045000000000000005`, 4.}, 
           "RoundingRadius" -> 0]},
         ImageSizeCache->{{58.565507588692185`, 75.44826134727566}, {
          146.69725815901248`, 150.4313108565204}}],
        StatusArea[#, 4.]& ,
        TagBoxNote->"4."],
       StyleBox["4.`", {
         GrayLevel[0]}, StripOnInput -> False]],
      Annotation[#, 
       Style[4., {
         GrayLevel[0]}], "Tooltip"]& ], 
     TagBox[
      TooltipBox[
       TagBox[
        DynamicBox[{
          FEPrivate`If[
           CurrentValue["MouseOver"], 
           EdgeForm[{
             GrayLevel[0.5], 
             AbsoluteThickness[1.5], 
             Opacity[0.66]}], {}, {}], 
          
          RectangleBox[{0.0045000000000000005`, 0.}, {0.004600000000000001, 
           27.}, "RoundingRadius" -> 0]},
         ImageSizeCache->{{73.84826120422451, 90.73101496280799}, {
          134.42645597088594`, 150.4313108565204}}],
        StatusArea[#, 27.]& ,
        TagBoxNote->"27."],
       StyleBox["27.`", {
         GrayLevel[0]}, StripOnInput -> False]],
      Annotation[#, 
       Style[27., {
         GrayLevel[0]}], "Tooltip"]& ], 
     TagBox[
      TooltipBox[
       TagBox[
        DynamicBox[{
          FEPrivate`If[
           CurrentValue["MouseOver"], 
           EdgeForm[{
             GrayLevel[0.5], 
             AbsoluteThickness[1.5], 
             Opacity[0.66]}], {}, {}], 
          
          RectangleBox[{0.004600000000000001, 0.}, {0.004700000000000001, 
           45.}, "RoundingRadius" -> 0]},
         ImageSizeCache->{{89.13101481975684, 106.01376857834032`}, {
          124.82321947583037`, 150.4313108565204}}],
        StatusArea[#, 45.]& ,
        TagBoxNote->"45."],
       StyleBox["45.`", {
         GrayLevel[0]}, StripOnInput -> False]],
      Annotation[#, 
       Style[45., {
         GrayLevel[0]}], "Tooltip"]& ], 
     TagBox[
      TooltipBox[
       TagBox[
        DynamicBox[{
          FEPrivate`If[
           CurrentValue["MouseOver"], 
           EdgeForm[{
             GrayLevel[0.5], 
             AbsoluteThickness[1.5], 
             Opacity[0.66]}], {}, {}], 
          
          RectangleBox[{0.004700000000000001, 0.}, {0.0048000000000000004`, 
           92.}, "RoundingRadius" -> 0]},
         ImageSizeCache->{{104.41376843528917`, 121.29652219387242`}, {
          99.74810196096308, 150.4313108565204}}],
        StatusArea[#, 92.]& ,
        TagBoxNote->"92."],
       StyleBox["92.`", {
         GrayLevel[0]}, StripOnInput -> False]],
      Annotation[#, 
       Style[92., {
         GrayLevel[0]}], "Tooltip"]& ], 
     TagBox[
      TooltipBox[
       TagBox[
        DynamicBox[{
          FEPrivate`If[
           CurrentValue["MouseOver"], 
           EdgeForm[{
             GrayLevel[0.5], 
             AbsoluteThickness[1.5], 
             Opacity[0.66]}], {}, {}], 
          
          RectangleBox[{0.0048000000000000004`, 0.}, {0.004900000000000001, 
           179.}, "RoundingRadius" -> 0]},
         ImageSizeCache->{{119.69652205082127`, 136.57927580940475`}, {
          53.33245890152787, 150.4313108565204}}],
        StatusArea[#, 179.]& ,
        TagBoxNote->"179."],
       StyleBox["179.`", {
         GrayLevel[0]}, StripOnInput -> False]],
      Annotation[#, 
       Style[179., {
         GrayLevel[0]}], "Tooltip"]& ], 
     TagBox[
      TooltipBox[
       TagBox[
        DynamicBox[{
          FEPrivate`If[
           CurrentValue["MouseOver"], 
           EdgeForm[{
             GrayLevel[0.5], 
             AbsoluteThickness[1.5], 
             Opacity[0.66]}], {}, {}], 
          
          RectangleBox[{0.004900000000000001, 0.}, {0.005000000000000001, 
           273.}, "RoundingRadius" -> 0]},
         ImageSizeCache->{{134.9792756663536, 151.86202942493708`}, {
          3.1822238717932976`, 150.4313108565204}}],
        StatusArea[#, 273.]& ,
        TagBoxNote->"273."],
       StyleBox["273.`", {
         GrayLevel[0]}, StripOnInput -> False]],
      Annotation[#, 
       Style[273., {
         GrayLevel[0]}], "Tooltip"]& ], 
     TagBox[
      TooltipBox[
       TagBox[
        DynamicBox[{
          FEPrivate`If[
           CurrentValue["MouseOver"], 
           EdgeForm[{
             GrayLevel[0.5], 
             AbsoluteThickness[1.5], 
             Opacity[0.66]}], {}, {}], 
          
          RectangleBox[{0.005000000000000001, 0.}, {0.0051, 374.}, 
           "RoundingRadius" -> 0]},
         ImageSizeCache->{{150.26202928188593`, 
          167.14478304046918`}, {-50.70260312824067, 150.4313108565204}}],
        StatusArea[#, 374.]& ,
        TagBoxNote->"374."],
       StyleBox["374.`", {
         GrayLevel[0]}, StripOnInput -> False]],
      Annotation[#, 
       Style[374., {
         GrayLevel[0]}], "Tooltip"]& ], 
     TagBox[
      TooltipBox[
       TagBox[
        DynamicBox[{
          FEPrivate`If[
           CurrentValue["MouseOver"], 
           EdgeForm[{
             GrayLevel[0.5], 
             AbsoluteThickness[1.5], 
             Opacity[0.66]}], {}, {}], 
          
          RectangleBox[{0.0051, 0.}, {0.005200000000000001, 460.}, 
           "RoundingRadius" -> 0]},
         ImageSizeCache->{{165.54478289741803`, 
          182.4275366560015}, {-96.58473304906167, 150.4313108565204}}],
        StatusArea[#, 460.]& ,
        TagBoxNote->"460."],
       StyleBox["460.`", {
         GrayLevel[0]}, StripOnInput -> False]],
      Annotation[#, 
       Style[460., {
         GrayLevel[0]}], "Tooltip"]& ], 
     TagBox[
      TooltipBox[
       TagBox[
        DynamicBox[{
          FEPrivate`If[
           CurrentValue["MouseOver"], 
           EdgeForm[{
             GrayLevel[0.5], 
             AbsoluteThickness[1.5], 
             Opacity[0.66]}], {}, {}], 
          
          RectangleBox[{0.005200000000000001, 0.}, {0.005300000000000001, 
           532.}, "RoundingRadius" -> 0]},
         ImageSizeCache->{{180.82753651295036`, 
          197.71029027153384`}, {-134.9976790292839, 150.4313108565204}}],
        StatusArea[#, 532.]& ,
        TagBoxNote->"532."],
       StyleBox["532.`", {
         GrayLevel[0]}, StripOnInput -> False]],
      Annotation[#, 
       Style[532., {
         GrayLevel[0]}], "Tooltip"]& ], 
     TagBox[
      TooltipBox[
       TagBox[
        DynamicBox[{
          FEPrivate`If[
           CurrentValue["MouseOver"], 
           EdgeForm[{
             GrayLevel[0.5], 
             AbsoluteThickness[1.5], 
             Opacity[0.66]}], {}, {}], 
          
          RectangleBox[{0.005300000000000001, 0.}, {0.0054, 517.}, 
           "RoundingRadius" -> 0]},
         ImageSizeCache->{{196.1102901284827, 
          212.99304388706594`}, {-126.99498195007092`, 150.4313108565204}}],
        StatusArea[#, 517.]& ,
        TagBoxNote->"517."],
       StyleBox["517.`", {
         GrayLevel[0]}, StripOnInput -> False]],
      Annotation[#, 
       Style[517., {
         GrayLevel[0]}], "Tooltip"]& ], 
     TagBox[
      TooltipBox[
       TagBox[
        DynamicBox[{
          FEPrivate`If[
           CurrentValue["MouseOver"], 
           EdgeForm[{
             GrayLevel[0.5], 
             AbsoluteThickness[1.5], 
             Opacity[0.66]}], {}, {}], 
          
          RectangleBox[{0.0054, 0.}, {0.0055000000000000005`, 506.}, 
           "RoundingRadius" -> 0]},
         ImageSizeCache->{{211.3930437440148, 
          228.27579750259827`}, {-121.12633742531474`, 150.4313108565204}}],
        StatusArea[#, 506.]& ,
        TagBoxNote->"506."],
       StyleBox["506.`", {
         GrayLevel[0]}, StripOnInput -> False]],
      Annotation[#, 
       Style[506., {
         GrayLevel[0]}], "Tooltip"]& ], 
     TagBox[
      TooltipBox[
       TagBox[
        DynamicBox[{
          FEPrivate`If[
           CurrentValue["MouseOver"], 
           EdgeForm[{
             GrayLevel[0.5], 
             AbsoluteThickness[1.5], 
             Opacity[0.66]}], {}, {}], 
          
          RectangleBox[{0.0055000000000000005`, 0.}, {0.005600000000000001, 
           491.}, "RoundingRadius" -> 0]},
         ImageSizeCache->{{226.67579735954712`, 
          243.5585511181306}, {-113.12364034610178`, 150.4313108565204}}],
        StatusArea[#, 491.]& ,
        TagBoxNote->"491."],
       StyleBox["491.`", {
         GrayLevel[0]}, StripOnInput -> False]],
      Annotation[#, 
       Style[491., {
         GrayLevel[0]}], "Tooltip"]& ], 
     TagBox[
      TooltipBox[
       TagBox[
        DynamicBox[{
          FEPrivate`If[
           CurrentValue["MouseOver"], 
           EdgeForm[{
             GrayLevel[0.5], 
             AbsoluteThickness[1.5], 
             Opacity[0.66]}], {}, {}], 
          
          RectangleBox[{0.005600000000000001, 0.}, {0.005700000000000001, 
           388.}, "RoundingRadius" -> 0]},
         ImageSizeCache->{{241.95855097507945`, 
          258.8413047336628}, {-58.17178706883945, 150.4313108565204}}],
        StatusArea[#, 388.]& ,
        TagBoxNote->"388."],
       StyleBox["388.`", {
         GrayLevel[0]}, StripOnInput -> False]],
      Annotation[#, 
       Style[388., {
         GrayLevel[0]}], "Tooltip"]& ], 
     TagBox[
      TooltipBox[
       TagBox[
        DynamicBox[{
          FEPrivate`If[
           CurrentValue["MouseOver"], 
           EdgeForm[{
             GrayLevel[0.5], 
             AbsoluteThickness[1.5], 
             Opacity[0.66]}], {}, {}], 
          
          RectangleBox[{0.005700000000000001, 0.}, {0.0058000000000000005`, 
           320.}, "RoundingRadius" -> 0]},
         ImageSizeCache->{{257.24130459061166`, 
          274.124058349195}, {-21.89289364307399, 150.4313108565204}}],
        StatusArea[#, 320.]& ,
        TagBoxNote->"320."],
       StyleBox["320.`", {
         GrayLevel[0]}, StripOnInput -> False]],
      Annotation[#, 
       Style[320., {
         GrayLevel[0]}], "Tooltip"]& ], 
     TagBox[
      TooltipBox[
       TagBox[
        DynamicBox[{
          FEPrivate`If[
           CurrentValue["MouseOver"], 
           EdgeForm[{
             GrayLevel[0.5], 
             AbsoluteThickness[1.5], 
             Opacity[0.66]}], {}, {}], 
          
          RectangleBox[{0.0058000000000000005`, 0.}, {0.005900000000000001, 
           252.}, "RoundingRadius" -> 0]},
         ImageSizeCache->{{272.5240582061439, 289.40681196472735`}, {
          14.385999782691442`, 150.4313108565204}}],
        StatusArea[#, 252.]& ,
        TagBoxNote->"252."],
       StyleBox["252.`", {
         GrayLevel[0]}, StripOnInput -> False]],
      Annotation[#, 
       Style[252., {
         GrayLevel[0]}], "Tooltip"]& ], 
     TagBox[
      TooltipBox[
       TagBox[
        DynamicBox[{
          FEPrivate`If[
           CurrentValue["MouseOver"], 
           EdgeForm[{
             GrayLevel[0.5], 
             AbsoluteThickness[1.5], 
             Opacity[0.66]}], {}, {}], 
          
          RectangleBox[{0.005900000000000001, 0.}, {0.006000000000000001, 
           171.}, "RoundingRadius" -> 0]},
         ImageSizeCache->{{287.8068118216762, 304.68956558025957`}, {
          57.60056401044146, 150.4313108565204}}],
        StatusArea[#, 171.]& ,
        TagBoxNote->"171."],
       StyleBox["171.`", {
         GrayLevel[0]}, StripOnInput -> False]],
      Annotation[#, 
       Style[171., {
         GrayLevel[0]}], "Tooltip"]& ], 
     TagBox[
      TooltipBox[
       TagBox[
        DynamicBox[{
          FEPrivate`If[
           CurrentValue["MouseOver"], 
           EdgeForm[{
             GrayLevel[0.5], 
             AbsoluteThickness[1.5], 
             Opacity[0.66]}], {}, {}], 
          
          RectangleBox[{0.006000000000000001, 0.}, {0.0061, 136.}, 
           "RoundingRadius" -> 0]},
         ImageSizeCache->{{303.0895654372084, 319.9723191957918}, {
          76.27352386193837, 150.4313108565204}}],
        StatusArea[#, 136.]& ,
        TagBoxNote->"136."],
       StyleBox["136.`", {
         GrayLevel[0]}, StripOnInput -> False]],
      Annotation[#, 
       Style[136., {
         GrayLevel[0]}], "Tooltip"]& ], 
     TagBox[
      TooltipBox[
       TagBox[
        DynamicBox[{
          FEPrivate`If[
           CurrentValue["MouseOver"], 
           EdgeForm[{
             GrayLevel[0.5], 
             AbsoluteThickness[1.5], 
             Opacity[0.66]}], {}, {}], 
          
          RectangleBox[{0.0061, 0.}, {0.006200000000000001, 76.}, 
           "RoundingRadius" -> 0]},
         ImageSizeCache->{{318.37231905274064`, 335.2550728113241}, {
          108.28431217879023`, 150.4313108565204}}],
        StatusArea[#, 76.]& ,
        TagBoxNote->"76."],
       StyleBox["76.`", {
         GrayLevel[0]}, StripOnInput -> False]],
      Annotation[#, 
       Style[76., {
         GrayLevel[0]}], "Tooltip"]& ], 
     TagBox[
      TooltipBox[
       TagBox[
        DynamicBox[{
          FEPrivate`If[
           CurrentValue["MouseOver"], 
           EdgeForm[{
             GrayLevel[0.5], 
             AbsoluteThickness[1.5], 
             Opacity[0.66]}], {}, {}], 
          RectangleBox[{0.006200000000000001, 0.}, {0.006300000000000001, 
           53.}, "RoundingRadius" -> 0]},
         ImageSizeCache->{{333.65507266827296`, 350.5378264268563}, {
          120.55511436691678`, 150.4313108565204}}],
        StatusArea[#, 53.]& ,
        TagBoxNote->"53."],
       StyleBox["53.`", {
         GrayLevel[0]}, StripOnInput -> False]],
      Annotation[#, 
       Style[53., {
         GrayLevel[0]}], "Tooltip"]& ], 
     TagBox[
      TooltipBox[
       TagBox[
        DynamicBox[{
          FEPrivate`If[
           CurrentValue["MouseOver"], 
           EdgeForm[{
             GrayLevel[0.5], 
             AbsoluteThickness[1.5], 
             Opacity[0.66]}], {}, {}], 
          
          RectangleBox[{0.006300000000000001, 0.}, {0.0064, 45.}, 
           "RoundingRadius" -> 0]},
         ImageSizeCache->{{348.9378262838052, 365.82058004238854`}, {
          124.82321947583037`, 150.4313108565204}}],
        StatusArea[#, 45.]& ,
        TagBoxNote->"45."],
       StyleBox["45.`", {
         GrayLevel[0]}, StripOnInput -> False]],
      Annotation[#, 
       Style[45., {
         GrayLevel[0]}], "Tooltip"]& ], 
     TagBox[
      TooltipBox[
       TagBox[
        DynamicBox[{
          FEPrivate`If[
           CurrentValue["MouseOver"], 
           EdgeForm[{
             GrayLevel[0.5], 
             AbsoluteThickness[1.5], 
             Opacity[0.66]}], {}, {}], 
          
          RectangleBox[{0.0064, 0.}, {0.006500000000000001, 26.}, 
           "RoundingRadius" -> 0]},
         ImageSizeCache->{{364.2205798993374, 381.10333365792087`}, {
          134.95996910950012`, 150.4313108565204}}],
        StatusArea[#, 26.]& ,
        TagBoxNote->"26."],
       StyleBox["26.`", {
         GrayLevel[0]}, StripOnInput -> False]],
      Annotation[#, 
       Style[26., {
         GrayLevel[0]}], "Tooltip"]& ], 
     TagBox[
      TooltipBox[
       TagBox[
        DynamicBox[{
          FEPrivate`If[
           CurrentValue["MouseOver"], 
           EdgeForm[{
             GrayLevel[0.5], 
             AbsoluteThickness[1.5], 
             Opacity[0.66]}], {}, {}], 
          
          RectangleBox[{0.006500000000000001, 0.}, {0.006600000000000001, 
           14.}, "RoundingRadius" -> 0]},
         ImageSizeCache->{{379.5033335148697, 396.3860872734531}, {
          141.3621267728705, 150.4313108565204}}],
        StatusArea[#, 14.]& ,
        TagBoxNote->"14."],
       StyleBox["14.`", {
         GrayLevel[0]}, StripOnInput -> False]],
      Annotation[#, 
       Style[14., {
         GrayLevel[0]}], "Tooltip"]& ], 
     TagBox[
      TooltipBox[
       TagBox[
        DynamicBox[{
          FEPrivate`If[
           CurrentValue["MouseOver"], 
           EdgeForm[{
             GrayLevel[0.5], 
             AbsoluteThickness[1.5], 
             Opacity[0.66]}], {}, {}], 
          
          RectangleBox[{0.006600000000000001, 0.}, {0.006700000000000001, 7.},
            "RoundingRadius" -> 0]},
         ImageSizeCache->{{394.78608713040194`, 411.6688408889854}, {
          145.09671874316987`, 150.4313108565204}}],
        StatusArea[#, 7.]& ,
        TagBoxNote->"7."],
       StyleBox["7.`", {
         GrayLevel[0]}, StripOnInput -> False]],
      Annotation[#, 
       Style[7., {
         GrayLevel[0]}], "Tooltip"]& ], 
     TagBox[
      TooltipBox[
       TagBox[
        DynamicBox[{
          FEPrivate`If[
           CurrentValue["MouseOver"], 
           EdgeForm[{
             GrayLevel[0.5], 
             AbsoluteThickness[1.5], 
             Opacity[0.66]}], {}, {}], 
          
          RectangleBox[{0.006700000000000001, 0.}, {0.0068000000000000005`, 
           4.}, "RoundingRadius" -> 0]},
         ImageSizeCache->{{410.06884074593427`, 426.95159450451763`}, {
          146.69725815901248`, 150.4313108565204}}],
        StatusArea[#, 4.]& ,
        TagBoxNote->"4."],
       StyleBox["4.`", {
         GrayLevel[0]}, StripOnInput -> False]],
      Annotation[#, 
       Style[4., {
         GrayLevel[0]}], "Tooltip"]& ], 
     TagBox[
      TooltipBox[
       TagBox[
        DynamicBox[{
          FEPrivate`If[
           CurrentValue["MouseOver"], 
           EdgeForm[{
             GrayLevel[0.5], 
             AbsoluteThickness[1.5], 
             Opacity[0.66]}], {}, {}], 
          
          RectangleBox[{0.0068000000000000005`, 0.}, {0.006900000000000001, 
           1.}, "RoundingRadius" -> 0]},
         ImageSizeCache->{{425.3515943614665, 442.23434812004996`}, {
          148.29779757485505`, 150.4313108565204}}],
        StatusArea[#, 1.]& ,
        TagBoxNote->"1."],
       StyleBox["1.`", {
         GrayLevel[0]}, StripOnInput -> False]],
      Annotation[#, 
       Style[1., {
         GrayLevel[0]}], "Tooltip"]& ], 
     TagBox[
      TooltipBox[
       TagBox[
        DynamicBox[{
          FEPrivate`If[
           CurrentValue["MouseOver"], 
           EdgeForm[{
             GrayLevel[0.5], 
             AbsoluteThickness[1.5], 
             Opacity[0.66]}], {}, {}], 
          
          RectangleBox[{0.006900000000000001, 0.}, {0.007000000000000001, 2.},
            "RoundingRadius" -> 0]},
         ImageSizeCache->{{440.6343479769988, 457.5171017355823}, {
          147.76428443624087`, 150.4313108565204}}],
        StatusArea[#, 2.]& ,
        TagBoxNote->"2."],
       StyleBox["2.`", {
         GrayLevel[0]}, StripOnInput -> False]],
      Annotation[#, 
       Style[2., {
         GrayLevel[0]}], "Tooltip"]& ], 
     TagBox[
      TooltipBox[
       TagBox[
        DynamicBox[{
          FEPrivate`If[
           CurrentValue["MouseOver"], 
           EdgeForm[{
             GrayLevel[0.5], 
             AbsoluteThickness[1.5], 
             Opacity[0.66]}], {}, {}], 
          
          RectangleBox[{0.007000000000000001, 0.}, {0.0071, 1.}, 
           "RoundingRadius" -> 0]},
         ImageSizeCache->{{455.91710159253114`, 472.7998553511144}, {
          148.29779757485505`, 150.4313108565204}}],
        StatusArea[#, 1.]& ,
        TagBoxNote->"1."],
       StyleBox["1.`", {
         GrayLevel[0]}, StripOnInput -> False]],
      Annotation[#, 
       Style[1., {
         GrayLevel[0]}], "Tooltip"]& ], {}, {}, {}, {}, {}, {}}, {}, {}}, {{}, 
    {RGBColor[0.6, 0.5470136627990908, 0.24], Opacity[0.5], EdgeForm[Opacity[
     0.7]], 
     TagBox[
      TooltipBox[
       TagBox[
        DynamicBox[{
          FEPrivate`If[
           CurrentValue["MouseOver"], 
           EdgeForm[{
             GrayLevel[0.5], 
             AbsoluteThickness[1.5], 
             Opacity[0.66]}], {}, {}], 
          
          RectangleBox[{0.004200000000000001, 0.}, {0.004300000000000001, 1.},
            "RoundingRadius" -> 0]},
         ImageSizeCache->{{28.000000357627755`, 44.88275411621123}, {
          148.29779757485505`, 150.4313108565204}}],
        StatusArea[#, 1.]& ,
        TagBoxNote->"1."],
       StyleBox["1.`", {
         GrayLevel[0]}, StripOnInput -> False]],
      Annotation[#, 
       Style[1., {
         GrayLevel[0]}], "Tooltip"]& ], 
     TagBox[
      TooltipBox[
       TagBox[
        DynamicBox[{
          FEPrivate`If[
           CurrentValue["MouseOver"], 
           EdgeForm[{
             GrayLevel[0.5], 
             AbsoluteThickness[1.5], 
             Opacity[0.66]}], {}, {}], 
          
          RectangleBox[{0.004300000000000001, 0.}, {0.0044, 1.}, 
           "RoundingRadius" -> 0]},
         ImageSizeCache->{{43.282753973160084`, 60.16550773174333}, {
          148.29779757485505`, 150.4313108565204}}],
        StatusArea[#, 1.]& ,
        TagBoxNote->"1."],
       StyleBox["1.`", {
         GrayLevel[0]}, StripOnInput -> False]],
      Annotation[#, 
       Style[1., {
         GrayLevel[0]}], "Tooltip"]& ], 
     TagBox[
      TooltipBox[
       TagBox[
        DynamicBox[{
          FEPrivate`If[
           CurrentValue["MouseOver"], 
           EdgeForm[{
             GrayLevel[0.5], 
             AbsoluteThickness[1.5], 
             Opacity[0.66]}], {}, {}], 
          
          RectangleBox[{0.0044, 0.}, {0.0045000000000000005`, 2.}, 
           "RoundingRadius" -> 0]},
         ImageSizeCache->{{58.565507588692185`, 75.44826134727566}, {
          147.76428443624087`, 150.4313108565204}}],
        StatusArea[#, 2.]& ,
        TagBoxNote->"2."],
       StyleBox["2.`", {
         GrayLevel[0]}, StripOnInput -> False]],
      Annotation[#, 
       Style[2., {
         GrayLevel[0]}], "Tooltip"]& ], 
     TagBox[
      TooltipBox[
       TagBox[
        DynamicBox[{
          FEPrivate`If[
           CurrentValue["MouseOver"], 
           EdgeForm[{
             GrayLevel[0.5], 
             AbsoluteThickness[1.5], 
             Opacity[0.66]}], {}, {}], 
          
          RectangleBox[{0.0045000000000000005`, 0.}, {0.004600000000000001, 
           16.}, "RoundingRadius" -> 0]},
         ImageSizeCache->{{73.84826120422451, 90.73101496280799}, {
          140.2951004956421, 150.4313108565204}}],
        StatusArea[#, 16.]& ,
        TagBoxNote->"16."],
       StyleBox["16.`", {
         GrayLevel[0]}, StripOnInput -> False]],
      Annotation[#, 
       Style[16., {
         GrayLevel[0]}], "Tooltip"]& ], 
     TagBox[
      TooltipBox[
       TagBox[
        DynamicBox[{
          FEPrivate`If[
           CurrentValue["MouseOver"], 
           EdgeForm[{
             GrayLevel[0.5], 
             AbsoluteThickness[1.5], 
             Opacity[0.66]}], {}, {}], 
          
          RectangleBox[{0.004600000000000001, 0.}, {0.004700000000000001, 
           30.}, "RoundingRadius" -> 0]},
         ImageSizeCache->{{89.13101481975684, 106.01376857834032`}, {
          132.82591655504334`, 150.4313108565204}}],
        StatusArea[#, 30.]& ,
        TagBoxNote->"30."],
       StyleBox["30.`", {
         GrayLevel[0]}, StripOnInput -> False]],
      Annotation[#, 
       Style[30., {
         GrayLevel[0]}], "Tooltip"]& ], 
     TagBox[
      TooltipBox[
       TagBox[
        DynamicBox[{
          FEPrivate`If[
           CurrentValue["MouseOver"], 
           EdgeForm[{
             GrayLevel[0.5], 
             AbsoluteThickness[1.5], 
             Opacity[0.66]}], {}, {}], 
          
          RectangleBox[{0.004700000000000001, 0.}, {0.0048000000000000004`, 
           72.}, "RoundingRadius" -> 0]},
         ImageSizeCache->{{104.41376843528917`, 121.29652219387242`}, {
          110.41836473324703`, 150.4313108565204}}],
        StatusArea[#, 72.]& ,
        TagBoxNote->"72."],
       StyleBox["72.`", {
         GrayLevel[0]}, StripOnInput -> False]],
      Annotation[#, 
       Style[72., {
         GrayLevel[0]}], "Tooltip"]& ], 
     TagBox[
      TooltipBox[
       TagBox[
        DynamicBox[{
          FEPrivate`If[
           CurrentValue["MouseOver"], 
           EdgeForm[{
             GrayLevel[0.5], 
             AbsoluteThickness[1.5], 
             Opacity[0.66]}], {}, {}], 
          
          RectangleBox[{0.0048000000000000004`, 0.}, {0.004900000000000001, 
           92.}, "RoundingRadius" -> 0]},
         ImageSizeCache->{{119.69652205082127`, 136.57927580940475`}, {
          99.74810196096308, 150.4313108565204}}],
        StatusArea[#, 92.]& ,
        TagBoxNote->"92."],
       StyleBox["92.`", {
         GrayLevel[0]}, StripOnInput -> False]],
      Annotation[#, 
       Style[92., {
         GrayLevel[0]}], "Tooltip"]& ], 
     TagBox[
      TooltipBox[
       TagBox[
        DynamicBox[{
          FEPrivate`If[
           CurrentValue["MouseOver"], 
           EdgeForm[{
             GrayLevel[0.5], 
             AbsoluteThickness[1.5], 
             Opacity[0.66]}], {}, {}], 
          
          RectangleBox[{0.004900000000000001, 0.}, {0.005000000000000001, 
           194.}, "RoundingRadius" -> 0]},
         ImageSizeCache->{{134.9792756663536, 151.86202942493708`}, {
          45.32976182231491, 150.4313108565204}}],
        StatusArea[#, 194.]& ,
        TagBoxNote->"194."],
       StyleBox["194.`", {
         GrayLevel[0]}, StripOnInput -> False]],
      Annotation[#, 
       Style[194., {
         GrayLevel[0]}], "Tooltip"]& ], 
     TagBox[
      TooltipBox[
       TagBox[
        DynamicBox[{
          FEPrivate`If[
           CurrentValue["MouseOver"], 
           EdgeForm[{
             GrayLevel[0.5], 
             AbsoluteThickness[1.5], 
             Opacity[0.66]}], {}, {}], 
          
          RectangleBox[{0.005000000000000001, 0.}, {0.0051, 315.}, 
           "RoundingRadius" -> 0]},
         ImageSizeCache->{{150.26202928188593`, 
          167.14478304046918`}, {-19.22532795000302, 150.4313108565204}}],
        StatusArea[#, 315.]& ,
        TagBoxNote->"315."],
       StyleBox["315.`", {
         GrayLevel[0]}, StripOnInput -> False]],
      Annotation[#, 
       Style[315., {
         GrayLevel[0]}], "Tooltip"]& ], 
     TagBox[
      TooltipBox[
       TagBox[
        DynamicBox[{
          FEPrivate`If[
           CurrentValue["MouseOver"], 
           EdgeForm[{
             GrayLevel[0.5], 
             AbsoluteThickness[1.5], 
             Opacity[0.66]}], {}, {}], 
          
          RectangleBox[{0.0051, 0.}, {0.005200000000000001, 412.}, 
           "RoundingRadius" -> 0]},
         ImageSizeCache->{{165.54478289741803`, 
          182.4275366560015}, {-70.97610239558017, 150.4313108565204}}],
        StatusArea[#, 412.]& ,
        TagBoxNote->"412."],
       StyleBox["412.`", {
         GrayLevel[0]}, StripOnInput -> False]],
      Annotation[#, 
       Style[412., {
         GrayLevel[0]}], "Tooltip"]& ], 
     TagBox[
      TooltipBox[
       TagBox[
        DynamicBox[{
          FEPrivate`If[
           CurrentValue["MouseOver"], 
           EdgeForm[{
             GrayLevel[0.5], 
             AbsoluteThickness[1.5], 
             Opacity[0.66]}], {}, {}], 
          
          RectangleBox[{0.005200000000000001, 0.}, {0.005300000000000001, 
           442.}, "RoundingRadius" -> 0]},
         ImageSizeCache->{{180.82753651295036`, 
          197.71029027153384`}, {-86.98149655400613, 150.4313108565204}}],
        StatusArea[#, 442.]& ,
        TagBoxNote->"442."],
       StyleBox["442.`", {
         GrayLevel[0]}, StripOnInput -> False]],
      Annotation[#, 
       Style[442., {
         GrayLevel[0]}], "Tooltip"]& ], 
     TagBox[
      TooltipBox[
       TagBox[
        DynamicBox[{
          FEPrivate`If[
           CurrentValue["MouseOver"], 
           EdgeForm[{
             GrayLevel[0.5], 
             AbsoluteThickness[1.5], 
             Opacity[0.66]}], {}, {}], 
          
          RectangleBox[{0.005300000000000001, 0.}, {0.0054, 498.}, 
           "RoundingRadius" -> 0]},
         ImageSizeCache->{{196.1102901284827, 
          212.99304388706594`}, {-116.85823231640117`, 150.4313108565204}}],
        StatusArea[#, 498.]& ,
        TagBoxNote->"498."],
       StyleBox["498.`", {
         GrayLevel[0]}, StripOnInput -> False]],
      Annotation[#, 
       Style[498., {
         GrayLevel[0]}], "Tooltip"]& ], 
     TagBox[
      TooltipBox[
       TagBox[
        DynamicBox[{
          FEPrivate`If[
           CurrentValue["MouseOver"], 
           EdgeForm[{
             GrayLevel[0.5], 
             AbsoluteThickness[1.5], 
             Opacity[0.66]}], {}, {}], 
          
          RectangleBox[{0.0054, 0.}, {0.0055000000000000005`, 568.}, 
           "RoundingRadius" -> 0]},
         ImageSizeCache->{{211.3930437440148, 
          228.27579750259827`}, {-154.20415201939502`, 150.4313108565204}}],
        StatusArea[#, 568.]& ,
        TagBoxNote->"568."],
       StyleBox["568.`", {
         GrayLevel[0]}, StripOnInput -> False]],
      Annotation[#, 
       Style[568., {
         GrayLevel[0]}], "Tooltip"]& ], 
     TagBox[
      TooltipBox[
       TagBox[
        DynamicBox[{
          FEPrivate`If[
           CurrentValue["MouseOver"], 
           EdgeForm[{
             GrayLevel[0.5], 
             AbsoluteThickness[1.5], 
             Opacity[0.66]}], {}, {}], 
          
          RectangleBox[{0.0055000000000000005`, 0.}, {0.005600000000000001, 
           549.}, "RoundingRadius" -> 0]},
         ImageSizeCache->{{226.67579735954712`, 
          243.5585511181306}, {-144.06740238572527`, 150.4313108565204}}],
        StatusArea[#, 549.]& ,
        TagBoxNote->"549."],
       StyleBox["549.`", {
         GrayLevel[0]}, StripOnInput -> False]],
      Annotation[#, 
       Style[549., {
         GrayLevel[0]}], "Tooltip"]& ], 
     TagBox[
      TooltipBox[
       TagBox[
        DynamicBox[{
          FEPrivate`If[
           CurrentValue["MouseOver"], 
           EdgeForm[{
             GrayLevel[0.5], 
             AbsoluteThickness[1.5], 
             Opacity[0.66]}], {}, {}], 
          
          RectangleBox[{0.005600000000000001, 0.}, {0.005700000000000001, 
           460.}, "RoundingRadius" -> 0]},
         ImageSizeCache->{{241.95855097507945`, 
          258.8413047336628}, {-96.58473304906167, 150.4313108565204}}],
        StatusArea[#, 460.]& ,
        TagBoxNote->"460."],
       StyleBox["460.`", {
         GrayLevel[0]}, StripOnInput -> False]],
      Annotation[#, 
       Style[460., {
         GrayLevel[0]}], "Tooltip"]& ], 
     TagBox[
      TooltipBox[
       TagBox[
        DynamicBox[{
          FEPrivate`If[
           CurrentValue["MouseOver"], 
           EdgeForm[{
             GrayLevel[0.5], 
             AbsoluteThickness[1.5], 
             Opacity[0.66]}], {}, {}], 
          
          RectangleBox[{0.005700000000000001, 0.}, {0.0058000000000000005`, 
           358.}, "RoundingRadius" -> 0]},
         ImageSizeCache->{{257.24130459061166`, 
          274.124058349195}, {-42.16639291041352, 150.4313108565204}}],
        StatusArea[#, 358.]& ,
        TagBoxNote->"358."],
       StyleBox["358.`", {
         GrayLevel[0]}, StripOnInput -> False]],
      Annotation[#, 
       Style[358., {
         GrayLevel[0]}], "Tooltip"]& ], 
     TagBox[
      TooltipBox[
       TagBox[
        DynamicBox[{
          FEPrivate`If[
           CurrentValue["MouseOver"], 
           EdgeForm[{
             GrayLevel[0.5], 
             AbsoluteThickness[1.5], 
             Opacity[0.66]}], {}, {}], 
          
          RectangleBox[{0.0058000000000000005`, 0.}, {0.005900000000000001, 
           288.}, "RoundingRadius" -> 0]},
         ImageSizeCache->{{272.5240582061439, 
          289.40681196472735`}, {-4.820473207419667, 150.4313108565204}}],
        StatusArea[#, 288.]& ,
        TagBoxNote->"288."],
       StyleBox["288.`", {
         GrayLevel[0]}, StripOnInput -> False]],
      Annotation[#, 
       Style[288., {
         GrayLevel[0]}], "Tooltip"]& ], 
     TagBox[
      TooltipBox[
       TagBox[
        DynamicBox[{
          FEPrivate`If[
           CurrentValue["MouseOver"], 
           EdgeForm[{
             GrayLevel[0.5], 
             AbsoluteThickness[1.5], 
             Opacity[0.66]}], {}, {}], 
          
          RectangleBox[{0.005900000000000001, 0.}, {0.006000000000000001, 
           229.}, "RoundingRadius" -> 0]},
         ImageSizeCache->{{287.8068118216762, 304.68956558025957`}, {
          26.656801970817995`, 150.4313108565204}}],
        StatusArea[#, 229.]& ,
        TagBoxNote->"229."],
       StyleBox["229.`", {
         GrayLevel[0]}, StripOnInput -> False]],
      Annotation[#, 
       Style[229., {
         GrayLevel[0]}], "Tooltip"]& ], 
     TagBox[
      TooltipBox[
       TagBox[
        DynamicBox[{
          FEPrivate`If[
           CurrentValue["MouseOver"], 
           EdgeForm[{
             GrayLevel[0.5], 
             AbsoluteThickness[1.5], 
             Opacity[0.66]}], {}, {}], 
          
          RectangleBox[{0.006000000000000001, 0.}, {0.0061, 167.}, 
           "RoundingRadius" -> 0]},
         ImageSizeCache->{{303.0895654372084, 319.9723191957918}, {
          59.734616564898246`, 150.4313108565204}}],
        StatusArea[#, 167.]& ,
        TagBoxNote->"167."],
       StyleBox["167.`", {
         GrayLevel[0]}, StripOnInput -> False]],
      Annotation[#, 
       Style[167., {
         GrayLevel[0]}], "Tooltip"]& ], 
     TagBox[
      TooltipBox[
       TagBox[
        DynamicBox[{
          FEPrivate`If[
           CurrentValue["MouseOver"], 
           EdgeForm[{
             GrayLevel[0.5], 
             AbsoluteThickness[1.5], 
             Opacity[0.66]}], {}, {}], 
          
          RectangleBox[{0.0061, 0.}, {0.006200000000000001, 104.}, 
           "RoundingRadius" -> 0]},
         ImageSizeCache->{{318.37231905274064`, 335.2550728113241}, {
          93.3459442975927, 150.4313108565204}}],
        StatusArea[#, 104.]& ,
        TagBoxNote->"104."],
       StyleBox["104.`", {
         GrayLevel[0]}, StripOnInput -> False]],
      Annotation[#, 
       Style[104., {
         GrayLevel[0]}], "Tooltip"]& ], 
     TagBox[
      TooltipBox[
       TagBox[
        DynamicBox[{
          FEPrivate`If[
           CurrentValue["MouseOver"], 
           EdgeForm[{
             GrayLevel[0.5], 
             AbsoluteThickness[1.5], 
             Opacity[0.66]}], {}, {}], 
          
          RectangleBox[{0.006200000000000001, 0.}, {0.006300000000000001, 
           81.}, "RoundingRadius" -> 0]},
         ImageSizeCache->{{333.65507266827296`, 350.5378264268563}, {
          105.61674648571926`, 150.4313108565204}}],
        StatusArea[#, 81.]& ,
        TagBoxNote->"81."],
       StyleBox["81.`", {
         GrayLevel[0]}, StripOnInput -> False]],
      Annotation[#, 
       Style[81., {
         GrayLevel[0]}], "Tooltip"]& ], 
     TagBox[
      TooltipBox[
       TagBox[
        DynamicBox[{
          FEPrivate`If[
           CurrentValue["MouseOver"], 
           EdgeForm[{
             GrayLevel[0.5], 
             AbsoluteThickness[1.5], 
             Opacity[0.66]}], {}, {}], 
          
          RectangleBox[{0.006300000000000001, 0.}, {0.0064, 42.}, 
           "RoundingRadius" -> 0]},
         ImageSizeCache->{{348.9378262838052, 365.82058004238854`}, {
          126.42375889167296`, 150.4313108565204}}],
        StatusArea[#, 42.]& ,
        TagBoxNote->"42."],
       StyleBox["42.`", {
         GrayLevel[0]}, StripOnInput -> False]],
      Annotation[#, 
       Style[42., {
         GrayLevel[0]}], "Tooltip"]& ], 
     TagBox[
      TooltipBox[
       TagBox[
        DynamicBox[{
          FEPrivate`If[
           CurrentValue["MouseOver"], 
           EdgeForm[{
             GrayLevel[0.5], 
             AbsoluteThickness[1.5], 
             Opacity[0.66]}], {}, {}], 
          
          RectangleBox[{0.0064, 0.}, {0.006500000000000001, 33.}, 
           "RoundingRadius" -> 0]},
         ImageSizeCache->{{364.2205798993374, 381.10333365792087`}, {
          131.22537713920073`, 150.4313108565204}}],
        StatusArea[#, 33.]& ,
        TagBoxNote->"33."],
       StyleBox["33.`", {
         GrayLevel[0]}, StripOnInput -> False]],
      Annotation[#, 
       Style[33., {
         GrayLevel[0]}], "Tooltip"]& ], 
     TagBox[
      TooltipBox[
       TagBox[
        DynamicBox[{
          FEPrivate`If[
           CurrentValue["MouseOver"], 
           EdgeForm[{
             GrayLevel[0.5], 
             AbsoluteThickness[1.5], 
             Opacity[0.66]}], {}, {}], 
          
          RectangleBox[{0.006500000000000001, 0.}, {0.006600000000000001, 
           21.}, "RoundingRadius" -> 0]},
         ImageSizeCache->{{379.5033335148697, 396.3860872734531}, {
          137.62753480257112`, 150.4313108565204}}],
        StatusArea[#, 21.]& ,
        TagBoxNote->"21."],
       StyleBox["21.`", {
         GrayLevel[0]}, StripOnInput -> False]],
      Annotation[#, 
       Style[21., {
         GrayLevel[0]}], "Tooltip"]& ], 
     TagBox[
      TooltipBox[
       TagBox[
        DynamicBox[{
          FEPrivate`If[
           CurrentValue["MouseOver"], 
           EdgeForm[{
             GrayLevel[0.5], 
             AbsoluteThickness[1.5], 
             Opacity[0.66]}], {}, {}], 
          
          RectangleBox[{0.006600000000000001, 0.}, {0.006700000000000001, 
           12.}, "RoundingRadius" -> 0]},
         ImageSizeCache->{{394.78608713040194`, 411.6688408889854}, {
          142.4291530500989, 150.4313108565204}}],
        StatusArea[#, 12.]& ,
        TagBoxNote->"12."],
       StyleBox["12.`", {
         GrayLevel[0]}, StripOnInput -> False]],
      Annotation[#, 
       Style[12., {
         GrayLevel[0]}], "Tooltip"]& ], 
     TagBox[
      TooltipBox[
       TagBox[
        DynamicBox[{
          FEPrivate`If[
           CurrentValue["MouseOver"], 
           EdgeForm[{
             GrayLevel[0.5], 
             AbsoluteThickness[1.5], 
             Opacity[0.66]}], {}, {}], 
          
          RectangleBox[{0.006700000000000001, 0.}, {0.0068000000000000005`, 
           6.}, "RoundingRadius" -> 0]},
         ImageSizeCache->{{410.06884074593427`, 426.95159450451763`}, {
          145.63023188178408`, 150.4313108565204}}],
        StatusArea[#, 6.]& ,
        TagBoxNote->"6."],
       StyleBox["6.`", {
         GrayLevel[0]}, StripOnInput -> False]],
      Annotation[#, 
       Style[6., {
         GrayLevel[0]}], "Tooltip"]& ], 
     TagBox[
      TooltipBox[
       TagBox[
        DynamicBox[{
          FEPrivate`If[
           CurrentValue["MouseOver"], 
           EdgeForm[{
             GrayLevel[0.5], 
             AbsoluteThickness[1.5], 
             Opacity[0.66]}], {}, {}], 
          
          RectangleBox[{0.0068000000000000005`, 0.}, {0.006900000000000001, 
           2.}, "RoundingRadius" -> 0]},
         ImageSizeCache->{{425.3515943614665, 442.23434812004996`}, {
          147.76428443624087`, 150.4313108565204}}],
        StatusArea[#, 2.]& ,
        TagBoxNote->"2."],
       StyleBox["2.`", {
         GrayLevel[0]}, StripOnInput -> False]],
      Annotation[#, 
       Style[2., {
         GrayLevel[0]}], "Tooltip"]& ], 
     TagBox[
      TooltipBox[
       TagBox[
        DynamicBox[{
          FEPrivate`If[
           CurrentValue["MouseOver"], 
           EdgeForm[{
             GrayLevel[0.5], 
             AbsoluteThickness[1.5], 
             Opacity[0.66]}], {}, {}], 
          
          RectangleBox[{0.006900000000000001, 0.}, {0.007000000000000001, 2.},
            "RoundingRadius" -> 0]},
         ImageSizeCache->{{440.6343479769988, 457.5171017355823}, {
          147.76428443624087`, 150.4313108565204}}],
        StatusArea[#, 2.]& ,
        TagBoxNote->"2."],
       StyleBox["2.`", {
         GrayLevel[0]}, StripOnInput -> False]],
      Annotation[#, 
       Style[2., {
         GrayLevel[0]}], "Tooltip"]& ], 
     TagBox[
      TooltipBox[
       TagBox[
        DynamicBox[{
          FEPrivate`If[
           CurrentValue["MouseOver"], 
           EdgeForm[{
             GrayLevel[0.5], 
             AbsoluteThickness[1.5], 
             Opacity[0.66]}], {}, {}], 
          
          RectangleBox[{0.007000000000000001, 0.}, {0.0071, 2.}, 
           "RoundingRadius" -> 0]},
         ImageSizeCache->{{455.91710159253114`, 472.7998553511144}, {
          147.76428443624087`, 150.4313108565204}}],
        StatusArea[#, 2.]& ,
        TagBoxNote->"2."],
       StyleBox["2.`", {
         GrayLevel[0]}, StripOnInput -> False]],
      Annotation[#, 
       Style[2., {
         GrayLevel[0]}], "Tooltip"]& ], 
     TagBox[
      TooltipBox[
       TagBox[
        DynamicBox[{
          FEPrivate`If[
           CurrentValue["MouseOver"], 
           EdgeForm[{
             GrayLevel[0.5], 
             AbsoluteThickness[1.5], 
             Opacity[0.66]}], {}, {}], 
          
          RectangleBox[{0.0071, 0.}, {0.007200000000000001, 1.}, 
           "RoundingRadius" -> 0]},
         ImageSizeCache->{{471.19985520806324`, 488.0826089666467}, {
          148.29779757485505`, 150.4313108565204}}],
        StatusArea[#, 1.]& ,
        TagBoxNote->"1."],
       StyleBox["1.`", {
         GrayLevel[0]}, StripOnInput -> False]],
      Annotation[#, 
       Style[1., {
         GrayLevel[0]}], "Tooltip"]& ], {}, {}, {}, {}, {}}, {}, {}}, {{}, 
    {RGBColor[0.24, 0.6, 0.33692049419863584`], Opacity[0.5], EdgeForm[
     Opacity[0.7]], {}, 
     TagBox[
      TooltipBox[
       TagBox[
        DynamicBox[{
          FEPrivate`If[
           CurrentValue["MouseOver"], 
           EdgeForm[{
             GrayLevel[0.5], 
             AbsoluteThickness[1.5], 
             Opacity[0.66]}], {}, {}], 
          
          RectangleBox[{0.004300000000000001, 0.}, {0.0044, 1.}, 
           "RoundingRadius" -> 0]},
         ImageSizeCache->{{43.282753973160084`, 60.16550773174333}, {
          148.29779757485505`, 150.4313108565204}}],
        StatusArea[#, 1.]& ,
        TagBoxNote->"1."],
       StyleBox["1.`", {
         GrayLevel[0]}, StripOnInput -> False]],
      Annotation[#, 
       Style[1., {
         GrayLevel[0]}], "Tooltip"]& ], 
     TagBox[
      TooltipBox[
       TagBox[
        DynamicBox[{
          FEPrivate`If[
           CurrentValue["MouseOver"], 
           EdgeForm[{
             GrayLevel[0.5], 
             AbsoluteThickness[1.5], 
             Opacity[0.66]}], {}, {}], 
          
          RectangleBox[{0.0044, 0.}, {0.0045000000000000005`, 4.}, 
           "RoundingRadius" -> 0]},
         ImageSizeCache->{{58.565507588692185`, 75.44826134727566}, {
          146.69725815901248`, 150.4313108565204}}],
        StatusArea[#, 4.]& ,
        TagBoxNote->"4."],
       StyleBox["4.`", {
         GrayLevel[0]}, StripOnInput -> False]],
      Annotation[#, 
       Style[4., {
         GrayLevel[0]}], "Tooltip"]& ], 
     TagBox[
      TooltipBox[
       TagBox[
        DynamicBox[{
          FEPrivate`If[
           CurrentValue["MouseOver"], 
           EdgeForm[{
             GrayLevel[0.5], 
             AbsoluteThickness[1.5], 
             Opacity[0.66]}], {}, {}], 
          
          RectangleBox[{0.0045000000000000005`, 0.}, {0.004600000000000001, 
           4.}, "RoundingRadius" -> 0]},
         ImageSizeCache->{{73.84826120422451, 90.73101496280799}, {
          146.69725815901248`, 150.4313108565204}}],
        StatusArea[#, 4.]& ,
        TagBoxNote->"4."],
       StyleBox["4.`", {
         GrayLevel[0]}, StripOnInput -> False]],
      Annotation[#, 
       Style[4., {
         GrayLevel[0]}], "Tooltip"]& ], 
     TagBox[
      TooltipBox[
       TagBox[
        DynamicBox[{
          FEPrivate`If[
           CurrentValue["MouseOver"], 
           EdgeForm[{
             GrayLevel[0.5], 
             AbsoluteThickness[1.5], 
             Opacity[0.66]}], {}, {}], 
          
          RectangleBox[{0.004600000000000001, 0.}, {0.004700000000000001, 7.},
            "RoundingRadius" -> 0]},
         ImageSizeCache->{{89.13101481975684, 106.01376857834032`}, {
          145.09671874316987`, 150.4313108565204}}],
        StatusArea[#, 7.]& ,
        TagBoxNote->"7."],
       StyleBox["7.`", {
         GrayLevel[0]}, StripOnInput -> False]],
      Annotation[#, 
       Style[7., {
         GrayLevel[0]}], "Tooltip"]& ], 
     TagBox[
      TooltipBox[
       TagBox[
        DynamicBox[{
          FEPrivate`If[
           CurrentValue["MouseOver"], 
           EdgeForm[{
             GrayLevel[0.5], 
             AbsoluteThickness[1.5], 
             Opacity[0.66]}], {}, {}], 
          
          RectangleBox[{0.004700000000000001, 0.}, {0.0048000000000000004`, 
           30.}, "RoundingRadius" -> 0]},
         ImageSizeCache->{{104.41376843528917`, 121.29652219387242`}, {
          132.82591655504334`, 150.4313108565204}}],
        StatusArea[#, 30.]& ,
        TagBoxNote->"30."],
       StyleBox["30.`", {
         GrayLevel[0]}, StripOnInput -> False]],
      Annotation[#, 
       Style[30., {
         GrayLevel[0]}], "Tooltip"]& ], 
     TagBox[
      TooltipBox[
       TagBox[
        DynamicBox[{
          FEPrivate`If[
           CurrentValue["MouseOver"], 
           EdgeForm[{
             GrayLevel[0.5], 
             AbsoluteThickness[1.5], 
             Opacity[0.66]}], {}, {}], 
          
          RectangleBox[{0.0048000000000000004`, 0.}, {0.004900000000000001, 
           52.}, "RoundingRadius" -> 0]},
         ImageSizeCache->{{119.69652205082127`, 136.57927580940475`}, {
          121.08862750553098`, 150.4313108565204}}],
        StatusArea[#, 52.]& ,
        TagBoxNote->"52."],
       StyleBox["52.`", {
         GrayLevel[0]}, StripOnInput -> False]],
      Annotation[#, 
       Style[52., {
         GrayLevel[0]}], "Tooltip"]& ], 
     TagBox[
      TooltipBox[
       TagBox[
        DynamicBox[{
          FEPrivate`If[
           CurrentValue["MouseOver"], 
           EdgeForm[{
             GrayLevel[0.5], 
             AbsoluteThickness[1.5], 
             Opacity[0.66]}], {}, {}], 
          
          RectangleBox[{0.004900000000000001, 0.}, {0.005000000000000001, 
           100.}, "RoundingRadius" -> 0]},
         ImageSizeCache->{{134.9792756663536, 151.86202942493708`}, {
          95.4799968520495, 150.4313108565204}}],
        StatusArea[#, 100.]& ,
        TagBoxNote->"100."],
       StyleBox["100.`", {
         GrayLevel[0]}, StripOnInput -> False]],
      Annotation[#, 
       Style[100., {
         GrayLevel[0]}], "Tooltip"]& ], 
     TagBox[
      TooltipBox[
       TagBox[
        DynamicBox[{
          FEPrivate`If[
           CurrentValue["MouseOver"], 
           EdgeForm[{
             GrayLevel[0.5], 
             AbsoluteThickness[1.5], 
             Opacity[0.66]}], {}, {}], 
          
          RectangleBox[{0.005000000000000001, 0.}, {0.0051, 160.}, 
           "RoundingRadius" -> 0]},
         ImageSizeCache->{{150.26202928188593`, 167.14478304046918`}, {
          63.46920853519764, 150.4313108565204}}],
        StatusArea[#, 160.]& ,
        TagBoxNote->"160."],
       StyleBox["160.`", {
         GrayLevel[0]}, StripOnInput -> False]],
      Annotation[#, 
       Style[160., {
         GrayLevel[0]}], "Tooltip"]& ], 
     TagBox[
      TooltipBox[
       TagBox[
        DynamicBox[{
          FEPrivate`If[
           CurrentValue["MouseOver"], 
           EdgeForm[{
             GrayLevel[0.5], 
             AbsoluteThickness[1.5], 
             Opacity[0.66]}], {}, {}], 
          
          RectangleBox[{0.0051, 0.}, {0.005200000000000001, 227.}, 
           "RoundingRadius" -> 0]},
         ImageSizeCache->{{165.54478289741803`, 182.4275366560015}, {
          27.723828248046388`, 150.4313108565204}}],
        StatusArea[#, 227.]& ,
        TagBoxNote->"227."],
       StyleBox["227.`", {
         GrayLevel[0]}, StripOnInput -> False]],
      Annotation[#, 
       Style[227., {
         GrayLevel[0]}], "Tooltip"]& ], 
     TagBox[
      TooltipBox[
       TagBox[
        DynamicBox[{
          FEPrivate`If[
[truncated: 426,790 more chars]
