# Supplementary material for: Probabilistic analysis of a concrete column in an aggressive soil environment
Source: PLoS One. 2019 Mar 7;14(3):e0212902. doi: 10.1371/journal.pone.0212902 (PMC6407909; doi:10.1371/journal.pone.0212902)
Supplement: S3 File — (PS) [file pone.0212902.s003.ps]

%-12345X@PJL JOB
@PJL SET PAPERTYPE = OFF
@PJL ENTER LANGUAGE = POSTSCRIPT
%!PS-Adobe-3.0
%%Title: mes_belka_p-y_2243.nb
%%Creator: PScript5.dll Version 5.2.2
%%CreationDate: 11/9/2018 23:45:32
%%For: pop
%%BoundingBox: (atend)
%%Pages: (atend)
%%Orientation: Portrait
%%PageOrder: Special
%%DocumentNeededResources: (atend)
%%DocumentSuppliedResources: (atend)
%%DocumentData: Clean7Bit
%%TargetDevice: (Samsung ML-3050) (3011    ) 0
%%LanguageLevel: 3
%%EndComments

%%BeginDefaults
%%PageBoundingBox: 13 13 582 829
%%ViewingOrientation: 1 0 0 1
%%EndDefaults


%%BeginProlog
%%BeginResource: file Pscript_WinNT_ErrorHandler 5.0 0
/currentpacking where{pop/oldpack currentpacking def/setpacking where{pop false
setpacking}if}if/$brkpage 64 dict def $brkpage begin/prnt{dup type/stringtype
ne{=string cvs}if dup length 6 mul/tx exch def/ty 10 def currentpoint/toy exch
def/tox exch def 1 setgray newpath tox toy 2 sub moveto 0 ty rlineto tx 0
rlineto 0 ty neg rlineto closepath fill tox toy moveto 0 setgray show}bind def
/nl{currentpoint exch pop lmargin exch moveto 0 -10 rmoveto}def/=={/cp 0 def
typeprint nl}def/typeprint{dup type exec}readonly def/lmargin 72 def/rmargin 72
def/tprint{dup length cp add rmargin gt{nl/cp 0 def}if dup length cp add/cp
exch def prnt}readonly def/cvsprint{=string cvs tprint( )tprint}readonly def
/integertype{cvsprint}readonly def/realtype{cvsprint}readonly def/booleantype
{cvsprint}readonly def/operatortype{(--)tprint =string cvs tprint(-- )tprint}
readonly def/marktype{pop(-mark- )tprint}readonly def/dicttype{pop
(-dictionary- )tprint}readonly def/nulltype{pop(-null- )tprint}readonly def
/filetype{pop(-filestream- )tprint}readonly def/savetype{pop(-savelevel- )
tprint}readonly def/fonttype{pop(-fontid- )tprint}readonly def/nametype{dup
xcheck not{(/)tprint}if cvsprint}readonly def/stringtype{dup rcheck{(\()tprint
tprint(\))tprint}{pop(-string- )tprint}ifelse}readonly def/arraytype{dup rcheck
{dup xcheck{({)tprint{typeprint}forall(})tprint}{([)tprint{typeprint}forall(])
tprint}ifelse}{pop(-array- )tprint}ifelse}readonly def/packedarraytype{dup
rcheck{dup xcheck{({)tprint{typeprint}forall(})tprint}{([)tprint{typeprint}
forall(])tprint}ifelse}{pop(-packedarray- )tprint}ifelse}readonly def/courier
/Courier findfont 10 scalefont def end errordict/handleerror{systemdict begin
$error begin $brkpage begin newerror{/newerror false store vmstatus pop pop 0
ne{grestoreall}if errorname(VMerror)ne{showpage}if initgraphics courier setfont
lmargin 720 moveto errorname(VMerror)eq{userdict/ehsave known{clear userdict
/ehsave get restore 2 vmreclaim}if vmstatus exch pop exch pop PrtVMMsg}{
(ERROR: )prnt errorname prnt nl(OFFENDING COMMAND: )prnt/command load prnt
$error/ostack known{nl nl(STACK:)prnt nl nl $error/ostack get aload length{==}
repeat}if}ifelse systemdict/showpage get exec(%%[ Error: )print errorname
=print(; OffendingCommand: )print/command load =print( ]%%)= flush}if end end
end}dup 0 systemdict put dup 4 $brkpage put bind readonly put/currentpacking
where{pop/setpacking where{pop oldpack setpacking}if}if
%%EndResource
userdict /Pscript_WinNT_Incr 230 dict dup begin put
%%BeginResource: file Pscript_FatalError 5.0 0
userdict begin/FatalErrorIf{{initgraphics findfont 1 index 0 eq{exch pop}{dup
length dict begin{1 index/FID ne{def}{pop pop}ifelse}forall/Encoding
{ISOLatin1Encoding}stopped{StandardEncoding}if def currentdict end
/ErrFont-Latin1 exch definefont}ifelse exch scalefont setfont counttomark 3 div
cvi{moveto show}repeat showpage quit}{cleartomark}ifelse}bind def end
%%EndResource
userdict begin/PrtVMMsg{vmstatus exch sub exch pop gt{[
(This job requires more memory than is available in this printer.)100 500
(Try one or more of the following, and then print again:)100 485
(For the output format, choose Optimize For Portability.)115 470
(In the Device Settings page, make sure the Available PostScript Memory is accurate.)
115 455(Reduce the number of fonts in the document.)115 440
(Print the document in parts.)115 425 12/Times-Roman showpage
(%%[ PrinterError: Low Printer VM ]%%)= true FatalErrorIf}if}bind def end
version cvi 2016 ge{/VM?{pop}bind def}{/VM? userdict/PrtVMMsg get def}ifelse
105000 VM?
%%BeginResource: file Pscript_Win_Basic 5.0 0
/d/def load def/,/load load d/~/exch , d/?/ifelse , d/!/pop , d/`/begin , d/^
/index , d/@/dup , d/+/translate , d/$/roll , d/U/userdict , d/M/moveto , d/-
/rlineto , d/&/currentdict , d/:/gsave , d/;/grestore , d/F/false , d/T/true ,
d/N/newpath , d/E/end , d/Ac/arc , d/An/arcn , d/A/ashow , d/D/awidthshow , d/C
/closepath , d/V/div , d/O/eofill , d/L/fill , d/I/lineto , d/-c/curveto , d/-M
/rmoveto , d/+S/scale , d/Ji/setfont , d/Lc/setlinecap , d/Lj/setlinejoin , d
/Lw/setlinewidth , d/Lm/setmiterlimit , d/sd/setdash , d/S/show , d/LH/showpage
, d/K/stroke , d/W/widthshow , d/R/rotate , d/L2? false/languagelevel where{pop
languagelevel 2 ge{pop true}if}if d L2?{/xS/xshow , d/yS/yshow , d/zS/xyshow ,
d}if/b{bind d}bind d/bd{bind d}bind d/xd{~ d}bd/ld{, d}bd/bn/bind ld/lw/Lw ld
/lc/Lc ld/lj/Lj ld/sg/setgray ld/ADO_mxRot null d/self & d/OrgMx matrix
currentmatrix d/reinitialize{: OrgMx setmatrix[/TextInit/GraphInit/UtilsInit
counttomark{@ where{self eq}{F}?{cvx exec}{!}?}repeat cleartomark ;}b
/initialize{`{/Pscript_Win_Data where{!}{U/Pscript_Win_Data & put}?/ADO_mxRot ~
d/TextInitialised? F d reinitialize E}{U/Pscript_Win_Data 230 dict @ ` put
/ADO_mxRot ~ d/TextInitialised? F d reinitialize}?}b/terminate{!{& self eq
{exit}{E}?}loop E}b/suspend/terminate , d/resume{` Pscript_Win_Data `}b U `
/lucas 21690 d/featurebegin{countdictstack lucas[}b/featurecleanup{stopped
{cleartomark @ lucas eq{! exit}if}loop countdictstack ~ sub @ 0 gt{{E}repeat}
{!}?}b E/snap{transform 0.25 sub round 0.25 add ~ 0.25 sub round 0.25 add ~
itransform}b/dsnap{dtransform round ~ round ~ idtransform}b/nonzero_round{@ 0.5
ge{round}{@ -0.5 lt{round}{0 ge{1}{-1}?}?}?}b/nonzero_dsnap{dtransform
nonzero_round ~ nonzero_round ~ idtransform}b U<04>cvn{}put/rr{1 ^ 0 - 0 ~ -
neg 0 - C}b/irp{4 -2 $ + +S fx 4 2 $ M 1 ^ 0 - 0 ~ - neg 0 -}b/rp{4 2 $ M 1 ^ 0
- 0 ~ - neg 0 -}b/solid{[]0 sd}b/g{@ not{U/DefIf_save save put}if U/DefIf_bool
2 ^ put}b/DefIf_El{if U/DefIf_bool get not @{U/DefIf_save get restore}if}b/e
{DefIf_El !}b/UDF{L2?{undefinefont}{!}?}b/UDR{L2?{undefineresource}{! !}?}b
/freeVM{/Courier findfont[40 0 0 -40 0 0]makefont Ji 2 vmreclaim}b/hfRedefFont
{findfont @ length dict `{1 ^/FID ne{d}{! !}?}forall & E @ ` ~{/CharStrings 1
dict `/.notdef 0 d & E d}if/Encoding 256 array 0 1 255{1 ^ ~/.notdef put}for d
E definefont !}bind d/hfMkCIDFont{/CIDFont findresource @ length 2 add dict `{1
^ @/FID eq ~ @/XUID eq ~/UIDBase eq or or{! !}{d}?}forall/CDevProc ~ d/Metrics2
16 dict d/CIDFontName 1 ^ d & E 1 ^ ~/CIDFont defineresource ![~]composefont !}
bind d
%%EndResource
%%BeginResource: file Pscript_Win_Utils_L2 5.0 0
/rf/rectfill , d/fx{1 1 dtransform @ 0 ge{1 sub 0.5}{1 add -0.5}? 3 -1 $ @ 0 ge
{1 sub 0.5}{1 add -0.5}? 3 1 $ 4 1 $ idtransform 4 -2 $ idtransform}b/BZ{4 -2 $
snap + +S fx rf}b/rs/rectstroke , d/rc/rectclip , d/UtilsInit{currentglobal{F
setglobal}if}b/scol{! setcolor}b/colspA/DeviceGray d/colspABC/DeviceRGB d
/colspRefresh{colspABC setcolorspace}b/SetColSpace{colspABC setcolorspace}b
/resourcestatus where{!/ColorRendering/ProcSet resourcestatus{! ! T}{F}?}{F}?
not{/ColorRendering<</GetHalftoneName{currenthalftone @/HalftoneName known{
/HalftoneName get}{!/none}?}bn/GetPageDeviceName{currentpagedevice @
/PageDeviceName known{/PageDeviceName get @ null eq{!/none}if}{!/none}?}bn
/GetSubstituteCRD{!/DefaultColorRendering/ColorRendering resourcestatus{! !
/DefaultColorRendering}{(DefaultColorRendering*){cvn exit}127 string
/ColorRendering resourceforall}?}bn>>/defineresource where{!/ProcSet
defineresource !}{! !}?}if/buildcrdname{/ColorRendering/ProcSet findresource `
mark GetHalftoneName @ type @/nametype ne ~/stringtype ne and{!/none}if(.)
GetPageDeviceName @ type @/nametype ne ~/stringtype ne and{!/none}if(.)5 ^ 0 5
-1 1{^ length add}for string 6 1 $ 5 ^ 5{~ 1 ^ cvs length 1 ^ length 1 ^ sub
getinterval}repeat ! cvn 3 1 $ ! ! E}b/definecolorrendering{~ buildcrdname ~
/ColorRendering defineresource !}b/findcolorrendering where{!}{
/findcolorrendering{buildcrdname @/ColorRendering resourcestatus{! ! T}{
/ColorRendering/ProcSet findresource ` GetSubstituteCRD E F}?}b}?
/selectcolorrendering{findcolorrendering !/ColorRendering findresource
setcolorrendering}b/G2UBegin{findresource/FontInfo get/GlyphNames2Unicode get
`}bind d/G2CCBegin{findresource/FontInfo get/GlyphNames2HostCode get `}bind d
/G2UEnd{E}bind d/AddFontInfoBegin{/FontInfo 8 dict @ `}bind d/AddFontInfo{
/GlyphNames2Unicode 16 dict d/GlyphNames2HostCode 16 dict d}bind d
/AddFontInfoEnd{E d}bind d/T0AddCFFMtx2{/CIDFont findresource/Metrics2 get ` d
E}bind d
%%EndResource
end
%%EndProlog

%%BeginSetup
statusdict begin (%%[ ProductName: ) print product print ( ]%%)= flush end
[ 1 0 0 1 0 0 ] false Pscript_WinNT_Incr dup /initialize get exec
featurebegin{
%%BeginNonPPDFeature: JobTimeout 0
0 /languagelevel where{pop languagelevel}{1}ifelse 2 ge{1 dict dup/JobTimeout  4 -1 roll put setuserparams}{statusdict/setjobtimeout get exec}ifelse
%%EndNonPPDFeature
}featurecleanup

featurebegin{
%%BeginNonPPDFeature: WaitTimeout 300
300 /languagelevel where{pop languagelevel}{1}ifelse 2 ge{1 dict dup/WaitTimeout 4 -1 roll put setuserparams}{statusdict/waittimeout 3 -1 roll put}ifelse
%%EndNonPPDFeature
}featurecleanup

featurebegin{
%%BeginFeature: *PaperPolicy Promptuser

   <</DeferredMediaSelection true>> setpagedevice
%%EndFeature
}featurecleanup
featurebegin{
%%BeginFeature: *Resolution 600dpi
<</HWResolution [600 600]>> setpagedevice
%%EndFeature
}featurecleanup
featurebegin{
%%BeginFeature: *PageSize A4
<</PageSize [595 842] /ImagingBBox null>> setpagedevice
%%EndFeature
}featurecleanup
featurebegin{
%%BeginFeature: *SECReverseDuplex False
userdict /SECReverseDuplex false put
%%EndFeature
}featurecleanup
featurebegin{
%%BeginFeature: *Duplex None
 <</Duplex false>> setpagedevice
%%EndFeature
}featurecleanup
featurebegin{
%%BeginFeature: *Option1 False

%%EndFeature
}featurecleanup
featurebegin{
%%BeginFeature: *Option2 False

%%EndFeature
}featurecleanup
featurebegin{
%%BeginFeature: *InstalledMemory 64MB

%%EndFeature
}featurecleanup
1 setlinecap 1 setlinejoin
/mysetup [ 72 600 V 0 0 -72 600 V 12.99968 829.00061 ] def 
%%EndSetup

userdict begin /ehsave save def end
%%Page: 1 1
%%PageBoundingBox: 13 13 582 829
%%EndPageComments
%%BeginPageSetup
/DeviceRGB dup setcolorspace /colspABC exch def
mysetup concat colspRefresh
%%EndPageSetup

/DeviceGray dup setcolorspace /colspABC exch def
0 0 scol : 662 692 1306 273 rc Pscript_WinNT_Incr begin
%%BeginResource: file Pscript_Text 5.0 0
/TextInit{TextInitialised? not{/Pscript_Windows_Font & d/TextInitialised? T d
/fM[1 0 0 1 0 0]d/mFM matrix d/iMat[1 0 0.212557 1 0 0]d}if}b/copyfont{1 ^
length add dict `{1 ^/FID ne{d}{! !}?}forall & E}b/EncodeDict 11 dict d/bullets
{{/bullet}repeat}b/rF{3 copyfont @ ` ~ EncodeDict ~ get/Encoding ~ 3 ^/0 eq{&
/CharStrings known{CharStrings/Eth known not{! EncodeDict/ANSIEncodingOld get}
if}if}if d E}b/mF{@ 7 1 $ findfont ~{@/Encoding get @ StandardEncoding eq{! T}{
{ISOLatin1Encoding}stopped{! F}{eq}?{T}{@ ` T 32 1 127{Encoding 1 ^ get
StandardEncoding 3 -1 $ get eq and}for E}?}?}{F}?{1 ^ ~ rF}{0 copyfont}? 6 -2 $
! ! ~ !/pd_charset @ where{~ get 128 eq{@ FDV 2 copy get @ length array copy
put pd_CoverFCRange}if}{!}? 2 ^ ~ definefont fM 5 4 -1 $ put fM 4 0 put fM
makefont Pscript_Windows_Font 3 1 $ put}b/sLT{: Lw -M currentpoint snap M 0 - 0
Lc K ;}b/xUP null d/yUP null d/uW null d/xSP null d/ySP null d/sW null d/sSU{N
/uW ~ d/yUP ~ d/xUP ~ d}b/sU{xUP yUP uW sLT}b/sST{N/sW ~ d/ySP ~ d/xSP ~ d}b/sT
{xSP ySP sW sLT}b/sR{: + R 0 0 M}b/sRxy{: matrix astore concat 0 0 M}b/eR/; , d
/AddOrigFP{{&/FontInfo known{&/FontInfo get length 6 add}{6}? dict `
/WinPitchAndFamily ~ d/WinCharSet ~ d/OrigFontType ~ d/OrigFontStyle ~ d
/OrigFontName ~ d & E/FontInfo ~ d}{! ! ! ! !}?}b/mFS{makefont
Pscript_Windows_Font 3 1 $ put}b/mF42D{0 copyfont `/FontName ~ d 2 copy ~ sub 1
add dict `/.notdef 0 d 2 copy 1 ~{@ 3 ^ sub Encoding ~ get ~ d}for & E
/CharStrings ~ d ! ! & @ E/FontName get ~ definefont}b/mF42{15 dict ` @ 4 1 $
FontName ~ d/FontType 0 d/FMapType 2 d/FontMatrix[1 0 0 1 0 0]d 1 ^ 254 add 255
idiv @ array/Encoding ~ d 0 1 3 -1 $ 1 sub{@ Encoding 3 1 $ put}for/FDepVector
Encoding length array d/CharStrings 2 dict `/.notdef 0 d & E d 0 1 Encoding
length 1 sub{@ @ 10 lt{! FontName length 1 add string}{100 lt{FontName length 2
add string}{FontName length 3 add string}?}? @ 0 FontName @ length string cvs
putinterval @ 3 -1 $ @ 4 1 $ 3 string cvs FontName length ~ putinterval cvn 1 ^
256 mul @ 255 add 3 -1 $ 4 ^ findfont mF42D FDepVector 3 1 $ put}for & @ E
/FontName get ~ definefont ! ! ! mF}b/mF_OTF_V{~ ! ~ ! 4 -1 $ ! findfont 2 ^ ~
definefont fM @ @ 4 6 -1 $ neg put 5 0 put 90 matrix R matrix concatmatrix
makefont Pscript_Windows_Font 3 1 $ put}b/mF_TTF_V{3{~ !}repeat 3 -1 $ !
findfont 1 ^ ~ definefont Pscript_Windows_Font 3 1 $ put}b/UmF{L2?
{Pscript_Windows_Font ~ undef}{!}?}b/UmF42{@ findfont/FDepVector get{/FontName
get undefinefont}forall undefinefont}b
%%EndResource
end reinitialize
Pscript_WinNT_Incr begin
%%BeginResource: file Pscript_Encoding256 5.0 0
/CharCol256Encoding[/.notdef/breve/caron/dotaccent/dotlessi/fi/fl/fraction
/hungarumlaut/Lslash/lslash/minus/ogonek/ring/Zcaron/zcaron/.notdef/.notdef
/.notdef/.notdef/.notdef/.notdef/.notdef/.notdef/.notdef/.notdef/.notdef
/.notdef/.notdef/.notdef/.notdef/.notdef/space/exclam/quotedbl/numbersign
/dollar/percent/ampersand/quotesingle/parenleft/parenright/asterisk/plus/comma
/hyphen/period/slash/zero/one/two/three/four/five/six/seven/eight/nine/colon
/semicolon/less/equal/greater/question/at/A/B/C/D/E/F/G/H/I/J/K/L/M/N/O/P/Q/R/S
/T/U/V/W/X/Y/Z/bracketleft/backslash/bracketright/asciicircum/underscore/grave
/a/b/c/d/e/f/g/h/i/j/k/l/m/n/o/p/q/r/s/t/u/v/w/x/y/z/braceleft/bar/braceright
/asciitilde/.notdef/Euro/.notdef/quotesinglbase/florin/quotedblbase/ellipsis
/dagger/daggerdbl/circumflex/perthousand/Scaron/guilsinglleft/OE/.notdef
/.notdef/.notdef/.notdef/quoteleft/quoteright/quotedblleft/quotedblright/bullet
/endash/emdash/tilde/trademark/scaron/guilsinglright/oe/.notdef/.notdef
/Ydieresis/.notdef/exclamdown/cent/sterling/currency/yen/brokenbar/section
/dieresis/copyright/ordfeminine/guillemotleft/logicalnot/.notdef/registered
/macron/degree/plusminus/twosuperior/threesuperior/acute/mu/paragraph
/periodcentered/cedilla/onesuperior/ordmasculine/guillemotright/onequarter
/onehalf/threequarters/questiondown/Agrave/Aacute/Acircumflex/Atilde/Adieresis
/Aring/AE/Ccedilla/Egrave/Eacute/Ecircumflex/Edieresis/Igrave/Iacute
/Icircumflex/Idieresis/Eth/Ntilde/Ograve/Oacute/Ocircumflex/Otilde/Odieresis
/multiply/Oslash/Ugrave/Uacute/Ucircumflex/Udieresis/Yacute/Thorn/germandbls
/agrave/aacute/acircumflex/atilde/adieresis/aring/ae/ccedilla/egrave/eacute
/ecircumflex/edieresis/igrave/iacute/icircumflex/idieresis/eth/ntilde/ograve
/oacute/ocircumflex/otilde/odieresis/divide/oslash/ugrave/uacute/ucircumflex
/udieresis/yacute/thorn/ydieresis]def EncodeDict/256 CharCol256Encoding put
%%EndResource
end reinitialize

%%IncludeResource: font Helvetica-Bold
F /F0 0 /256 T /Helvetica-Bold mF 
/F0SF0 F0 [240 0 0 -240 0 0 ] mFS
F0SF0 Ji 
662 914 M (Experiment)[160 133 147 133 93 67 213 133 147  0]xS 
; : 1967 692 147 273 rc F0SF0 Ji 
1967 914 M ( -)[67  0]xS 
; : 2114 692 1066 273 rc F0SF0 Ji 
2114 914 M ( concrete)[67 133 147 147 133 93 133 80  0]xS 
; : 3180 692 921 273 rc F0SF0 Ji 
3180 914 M ( column)[67 133 147 67 147 213  0]xS 
; : 4101 692 67 273 rc F0SF0 Ji 
4101 914 M ( )S 
; F0SF0 Ji 
662 1262 M (in)[67  0]xS 
876 1262 M ( an)[67 133  0]xS 
1223 1262 M ( aggressive)[67 133 147 147 93 133 133 133 67 133  0]xS 
2542 1262 M ( soil)[67 133 147 67  0]xS 
3023 1262 M ( )S 
662 1609 M (e)S 
795 1609 M (n)S 
942 1609 M (v)S 
1075 1609 M (i)S 
1142 1609 M (r)S 
1235 1609 M (o)S 
1382 1609 M (n)S 
1528 1609 M (m)S 
1741 1609 M (e)S 
1875 1609 M (n)S 
2021 1609 M (t)S 
0.422 0 scol /F0S85 F0 [133 0 0 -133 0 0 ] mFS
F0S85 Ji 
355 1963 M (p-y)[81 44  0]xS 
551 1963 M ( calculation)[37 74 74 37 74 81 37 74 44 37 81  0]xS 
30000 VM?
Pscript_WinNT_Incr begin
%%BeginResource: file Pscript_WinNT_Compat 5.0 0
userdict/Pscript_WinNT_Compat 19 dict dup begin/bd{bind def}bind def/ld{load
def}bd/$x matrix def/ANSIVec[16#0/grave 16#1/acute 16#2/circumflex 16#3/tilde
16#4/macron 16#5/breve 16#6/dotaccent 16#7/dieresis 16#8/ring 16#9/cedilla 16#A
/hungarumlaut 16#B/ogonek 16#C/caron 16#D/dotlessi 16#27/quotesingle 16#60
/grave 16#7C/bar 16#82/quotesinglbase 16#83/florin 16#84/quotedblbase 16#85
/ellipsis 16#86/dagger 16#87/daggerdbl 16#88/circumflex 16#89/perthousand 16#8A
/Scaron 16#8B/guilsinglleft 16#8C/OE 16#91/quoteleft 16#92/quoteright 16#93
/quotedblleft 16#94/quotedblright 16#95/bullet 16#96/endash 16#97/emdash 16#98
/tilde 16#99/trademark 16#9A/scaron 16#9B/guilsinglright 16#9C/oe 16#9F
/Ydieresis 16#A0/space 16#A1/exclamdown 16#A4/currency 16#A5/yen 16#A6
/brokenbar 16#A7/section 16#A8/dieresis 16#A9/copyright 16#AA/ordfeminine 16#AB
/guillemotleft 16#AC/logicalnot 16#AD/hyphen 16#AE/registered 16#AF/macron
16#B0/degree 16#B1/plusminus 16#B2/twosuperior 16#B3/threesuperior 16#B4/acute
16#B5/mu 16#B6/paragraph 16#B7/periodcentered 16#B8/cedilla 16#B9/onesuperior
16#BA/ordmasculine 16#BB/guillemotright 16#BC/onequarter 16#BD/onehalf 16#BE
/threequarters 16#BF/questiondown 16#C0/Agrave 16#C1/Aacute 16#C2/Acircumflex
16#C3/Atilde 16#C4/Adieresis 16#C5/Aring 16#C6/AE 16#C7/Ccedilla 16#C8/Egrave
16#C9/Eacute 16#CA/Ecircumflex 16#CB/Edieresis 16#CC/Igrave 16#CD/Iacute 16#CE
/Icircumflex 16#CF/Idieresis 16#D0/Eth 16#D1/Ntilde 16#D2/Ograve 16#D3/Oacute
16#D4/Ocircumflex 16#D5/Otilde 16#D6/Odieresis 16#D7/multiply 16#D8/Oslash
16#D9/Ugrave 16#DA/Uacute 16#DB/Ucircumflex 16#DC/Udieresis 16#DD/Yacute 16#DE
/Thorn 16#DF/germandbls 16#E0/agrave 16#E1/aacute 16#E2/acircumflex 16#E3
/atilde 16#E4/adieresis 16#E5/aring 16#E6/ae 16#E7/ccedilla 16#E8/egrave 16#E9
/eacute 16#EA/ecircumflex 16#EB/edieresis 16#EC/igrave 16#ED/iacute 16#EE
/icircumflex 16#EF/idieresis 16#F0/eth 16#F1/ntilde 16#F2/ograve 16#F3/oacute
16#F4/ocircumflex 16#F5/otilde 16#F6/odieresis 16#F7/divide 16#F8/oslash 16#F9
/ugrave 16#FA/uacute 16#FB/ucircumflex 16#FC/udieresis 16#FD/yacute 16#FE/thorn
16#FF/ydieresis]def currentdict{dup type/operatortype eq{[exch]cvx def}{pop
pop}ifelse}forall/initialize{currentdict exch begin begin}bind def/terminate{
/@FL where not{pop end end}{pop}ifelse}bind def/suspend/terminate load def
/resume/initialize load def/RS{/pagesave where{pop pagesave restore}{$x matrix
invertmatrix concat}ifelse}def/SS{/pagesave save def}def/CB{pop pop pop pop}def
/B{pop pop pop pop}def/:/gsave load def/;/grestore load def/N/newpath load def
end put
%%EndResource
end reinitialize
Pscript_WinNT_Compat begin /$x mysetup def end
Pscript_WinNT_Incr dup /suspend get exec
Pscript_WinNT_Compat dup /initialize get exec
%%BeginDocument: Pscript_Win_PassThrough
/languagelevel where {pop languagelevel} {1} ifelse dup 2 ge {currentglobal exch true setglobal globaldict} {userdict} ifelse /GpPBeg {gsave initclip 16 dict begin /c {curveto} def /l {lineto} def /m {moveto} def /NP {newpath} def /CP {closepath} def /SC {setrgbcolor} def /S {stroke} def /F {fill} def /AF {eofill} def /GSE {end grestore} def 1 eq {setdash setlinewidth setmiterlimit setlinejoin setlinecap} if} put 2 ge {setglobal} if
2 0 10 3.3333 [] 0 1 GpPBeg
0.7265 0.7382 0.5117 SC
NP
357 2049 m 4399 2049 l S
GSE

%%EndDocument

Pscript_WinNT_Compat dup /suspend get exec
Pscript_WinNT_Incr dup /resume get exec
LH
(%%[Page: 1]%%) = 
%%PageTrailer

%%Page: 2 2
%%PageBoundingBox: 13 13 582 829
%%EndPageComments
%%BeginPageSetup
/DeviceRGB dup setcolorspace /colspABC exch def
mysetup concat colspRefresh
%%EndPageSetup

/DeviceGray dup setcolorspace /colspABC exch def
0 0 scol 
%%IncludeResource: font Courier-Bold
F /F1 0 /256 T /Courier-Bold mF 
/F1S50 F1 [80 0 0 -80 0 0 ] mFS
F1S50 Ji 
582 598 M (Gauss1D)[48 48 48 48 48 48  0]xS 
: 917 525 48 400 rc 5802 VM?
Pscript_WinNT_Incr begin
%%BeginResource: file Pscript_T42Hdr 5.0 0
/asc42 0.0 d/sF42{/asc42 ~ d Ji}bind d/bS42{0 asc42 -M}bind d/eS42{0 asc42 neg
-M}b/Is2015?{version cvi 2015 ge}bind d/AllocGlyphStorage{Is2015?{!}{{string}
forall}?}bind d/Type42DictBegin{25 dict `/FontName ~ d/Encoding ~ d 4 array
astore cvx/FontBBox ~ d/PaintType 0 d/FontType 42 d/FontMatrix[1 0 0 1 0 0]d
/CharStrings 256 dict `/.notdef 0 d & E d/sfnts}bind d/Type42DictEnd{& @
/FontName get ~ definefont ! E}bind d/RDS{string currentfile ~ readstring !}
executeonly d/PrepFor2015{Is2015?{/GlyphDirectory 16 dict d sfnts 0 get @ 2 ^
(glyx)putinterval 2 ^(locx)putinterval ! !}{! !}?}bind d/AddT42Char{Is2015?
{findfont/GlyphDirectory get ` d E ! !}{findfont/sfnts get 4 ^ get 3 ^ 2 ^
putinterval ! ! ! !}?}bind d/IDStrNull{1 add 2 mul @ string 0 1 3 ^ 1 sub{1 ^ ~
0 put}for ~ !}bind d/IDStr{@ 1 add 2 mul string 0 1 3 ^{1 ^ ~ @ 2 mul ~ 3 copy
256 idiv put ~ 1 add ~ 256 mod put}for ~ !}bind d/IDStr2{~ @ 1 add 2 mul string
0 1 3 ^{1 ^ ~ @ 2 mul ~ 5 ^ add 3 copy 256 idiv put ~ 1 add ~ 256 mod put}for ~
! ~ !}bind d/CIDT42Begin{25 dict `/CDevProc ~ d/CIDMap ~ d/CIDCount ~ d
/CIDSystemInfo 3 dict @ ` 3 -1 $/Supplement ~ d 3 -1 $/Ordering ~ d 3 -1 $
/Registry ~ d E d/CIDFontName ~ d/Encoding ~ d 4 array astore cvx/FontBBox ~ d
/CharStrings 2 dict @ `/.notdef 0 d E d/GDBytes 2 d/CIDFontType 2 d/FontType 42
d/PaintType 0 d/FontMatrix[1 0 0 1 0 0]d/Metrics2 16 dict d/sfnts}bind d
/CIDT42End{CIDFontName & E/CIDFont defineresource !}bind d/T42CIDCP32K{/CIDFont
findresource @ length dict copy @/FID undef `/CIDFontName ~ d/CIDMap ~ d
/CIDCount ~ d/Metrics2 8 dict d CIDFontName & E/CIDFont defineresource !}bind d
/T42CIDCPR{/CIDFont findresource @ length dict copy @/FID undef `/CIDFontName ~
d &/CDevProc known{[/CDevProc , @ type/operatortype ne{/exec cvx}if/! cvx/! cvx
/! cvx/! cvx 5/^ cvx 5/^ cvx 0.0 0.0]cvx}{{! ! ! ! ! 5 ^ 5 ^ 0.0 0.0}}? bind
readonly/CDevProc ~ d CIDFontName & E/CIDFont defineresource !}bind d
/T0AddT42Char{/CIDFont findresource/GlyphDirectory get ` d E ! !}bind d
/T0AddT42Mtx2{/CIDFont findresource/Metrics2 get ` d E}bind d/UpdateCIDMap{
/CIDFont findresource/CIDMap get 3 1 $ putinterval}d/AddXUID{version cvi 3011
ge{/XUID ~ d}{!}?}bind d/hfDef42CID{/CIDFont findresource @ length dict copy @
/FID undef `/CIDFontName 2 ^ d @ type @/booleantype ne{/arraytype eq{/CDevProc
~ d}{matrix @ 4 4 -1 $ put/FontMatrix ~ d}?}{! !}? & E/CIDFont defineresource
!}bind d/hfDefRT42CID{/CIDFont findresource @ length dict copy @/FID undef `
/CIDFontName 1 ^ d &/CDevProc known{[/CDevProc , @ type/operatortype ne{/exec
cvx}if/! cvx/! cvx/! cvx/! cvx 5/^ cvx 5/^ cvx 0.0 0.0]cvx}{{! ! ! ! ! 5 ^ 5 ^
0.0 0.0}}? bind readonly/CDevProc ~ d & E/CIDFont defineresource !}bind d
%%EndResource
end reinitialize
-0.207 -4.035 2.004 2.211
 256 array 0 1 255 {1 index exch /.notdef put} for  /TTE1CC1378t00
Type42DictBegin
[<00010000000a000a000a000a637674205dbab399000000ac0000011e6670
676d2e51ca03000001cc0000001d676c7966177cbc840000099800006a42
68656164dae669c7000001ec00000036686865612015e8fe000002240000
0024686d7478e395cb73000002480000037c6c6f63613f3159d5000005c4
000001c86d6178700246029f0000078c0000002070726570f8f2a61a0000
07ac000001ea676469720000000000000000000000000000047fffdb04a4
0383ffe103a2feddfed5050804ee04cf028305680c58056ffeb4112d0266
00b20500fe8506d9fcac0889fafc0a21f964050006d9fcac0889fafc0a21
f9680500fe8506cffcb40885fafc0a17f97d028d064cff86050c0135062f
07a0fd7b0c13fa7311b2f7580571fe66ff3b084afc000bf8fffff99a027e
01fe01b6003f024602db010c021dffff01b4013301df020c013fffff00ae
016206460202015c0208020e0052007f00b00150009300b200b200b200bf
003200ac00bf00b300c700cb00c900b200b20084008800fe00a400c500bc
00c600ac004e0074013b0102015a00ac00b50073009b00ca00e5ffffffff
fffffe7f00b500b900b8066406ca04bafecb057e00b5021901e901aa0262
0136020a015200d80000b11f0f2c23208a8a45505821211b4544592d2c4b
525845441b2121592d00000000010000000100008fcbde7b5f0f3cf50019
080000000000adf6bd7000000000b0964a25fe54dfb0100d11b200010009
00020000000000000001000011b2dfb000000e8dfe54f9e5100d00010000
00000000000000000000000000db0400008000000000021b0000021b0000
021400000854007b021400000977007b0214000009b6007b021400000925
007b0925064609250646021400000758007b0854007b0975007b09b6007b
0758007b0854007b0977007b09b6007b0925007b0925064609250646020a
000004cd015004cd012704cd00e904cd009804cd012904cd010004cd00ae
04cd005c04cd020204cd020204cd020204cd020204cd011004cd00fc04cd
00e704cd00d304cd020604cd020604cd020604cd020604cd00d704cd00d1
04cd00bc04cd00a804cd015c04cd015c04cd015c04cd015c04cd005404cd
005404cd005404cd005404cd012504cd013f04cd014204cd013304cd00d5
04cd012f04cd013504cd012904cd01b404cd01b404cd01b404cd01b404cd
01b404cd01b404cd01b404cd01b404cd01b404cd020804cd020804cd0208
04cd020e04cd005204cd020e04cd020e04cd00be04cd00be04cd00be04cd
00be04cd00be04cd00be04cd00be04cd00be04cd024204cd008104cd0208
04cd008104cd005204cd020e04cd00520800000004cd020204cd020204cd
020204cd00be04cd021904cd00be04cd015c04cd015c04cd015c04cd0054
04cd015c04cd00540266000002660000026600000758007b04cd00d504cd
ffd704cdff1004cdfe5404cd00d504cdffd704cdff1004cdfe540393005c
05c9005c0393005c0393005c0393005c061d0052061d0052061d005204cd
019304cd019304cd019304cd019304cd020c04cd020c04cd020c04cd020c
053d005c08b2005c053d005c067d005c053d005c09a4005209a6005209a6
005204cd00c904cd00c904cd00c904cd00c904cd013d04cd013d04cd013d
04cd013d06fe005e0bf8005d06fe005d08fc005d06f6005e0de500520de3
00520de3005204cd013f04cd013f04cd013f04cd013f04cd020c04cd013f
04cd019a04cd00d304cd020c04cd020c021b000004cd020c04cd020c0393
005c053d005c06f6005e04cd011b04cd005204cd004804cd004804cd0000
04cd0048019a000004cd004804cd00000393005c0646005206910052061d
0052061d005205890052058d00520525005c06f6005c0a1f00520e8d0052
09c900520d29005209a400520de5005209a400520de5005206e300520aaa
005206e300520aaa005204cd00b804cd00b804cd007b04cd00ac04cd00ac
04cd00aa05df000008d100000bc0000004cd0173009c0164008d020c013f
020c013f00440000001e001e001e001e0035009600ad01120129018a01a1
01e701fb0217022e028802dd032e037d03dd0438049104ec052c0541055c
057205bb0609066306d00722077d07dc084c0873089a08c008e6090d0934
095a098009c60a190a680abc0b010b520ba00bf70c290c5b0c8d0cbf0cf1
0d230d550d870dd00e090e3e0e710eba0ef30f2a0f5c0f7c0f9c0fbc0fdc
0ffc101c103c105c107410ab10c211011131117711a411bb11db11fb121b
123b125b127b129b12bb12d31303131a134a137613ba13e813e814081420
143f145e1476149514ca14fd15321566159915cd15e915fe1619166d1691
16b016cf16ee1711172f174d176b17fa18d3197d1a251a9d1b081b2a1b4c
1b6e1b901bb21bd41bf61c181c3a1c5e1d101e1c1eeb1fba2037209c20bf
20e22116214a217e21b221e7221c22512286231f240e24c0257525ef2656
2679269c26c726f2271d27482760278c27c227e9280028172817282e2845
28a4290c297a29ad29f52a252a582ab92b042b182b642be92c302cc12cff
2d402d832dad2dd52e202e6b2eeb2f812fbf30003040308230c330ce3111
3150319331d132143252328532aa32cd330d3348339533d833ed340e3423
3444345c348834a034cc35210001000000e3005e00040012000100020008
0040002000000134ffff0001000140421b22191f1a21191f1920191f181f
191f171e191f161d191f157d191f141c191f2a22191f2921191f2820191f
271f191f261e191f251d191f247d191f231c191f6867b80120b20f6c67b8
0120b20f676eb80160b20f7e6eb801a0b20f666eb801a040180f0f6eaf6e
bf6ecf6e043f6e4f6eef6eff6e048f6e01865cb8016040380f008a108a20
8a03508a708a808ab08ac08a05008a308a408a508a508c508d608a608c70
8a808a808b808c908a908b908cd08ae08a117778b80120b20f7978b80120
b20f785db80120b20f805db8012040140f0f2f01090f4f01082f4f3f4f4f
4f5f4f047f62b80120b20f6b5db801a0b20f6462b80120b20f6362b80120
b20f6062b80120b20f6162b80120b20f625db80120b20f4e5db801a0b20f
8e5db801a0b20f5f5db801a0b20f5c5db801a0b20f5b5db801a0b20f755a
b80120403d0f805d905d021f5d012f5d3f5d4f5d5f5d6f5d050051105120
51305150516051062052305202204c304c02004b010f013f0c9f01ef0104
33261c115501b801ff858d4b5358b801001d594b5158b15a8044594b5158
b15ac044594b5158b9005a010044594b5158b9005a014044597373737373
7374752b2b2b2b2b2b2b2b2b2b2b2b2b735e735e732b2b2b2b7374752b00
7374752b2b2b2b2b2b2b2b2b2b2b2b2b2b2b2b2b2b2b2b2b000000>
[16245 10959 ] AllocGlyphStorage
]def 
108 44 
PrepFor2015
AddFontInfoBegin
AddFontInfo
/OrigFontType /TrueType def 
/OrigFontName <4D617468656D6174696361324D6F6E6F> def
/OrigFontStyle (Bold) def
/FSType 8 def
AddFontInfoEnd
[16#2c 16#1585a18 ] AddXUID
Type42DictEnd
1 4248 35 <00010202fe7f03bc04fa000700274018076e007d046e031c040f001f002f
003f000400065c01510810feeddd5d3c003ffd3ffd313001211121152111
2103bcfe4601bafef80108fe7f067bacfadd>/TTE1CC1378t00 AddT42Char 
1 0 0 <00020080000003800621000300070014b707010400050304002fdd2fdd00
2fdd2fdd31303311211125211121800300fd800200fe000621f9df800521
>/TTE1CC1378t00 AddT42Char 
/TTE1CC1378t00 findfont /CharStrings get begin
/at 35 def
/.notdef 0 def
end
/TTE1CC1378t00 findfont /Encoding get
dup 1 /at put
pop
F /F2 0 /0 F /TTE1CC1378t00 mF 
/F2S50 F2 [80 0 0 -80 0 0 ] mFS
F2S50 Ji 
917 598 M <01>S 
; 965 598 M (x_)[48  0]xS 
1064 598 M (,)S 
1137 598 M (Tetax_)[48 48 48 48 48  0]xS 
: 1428 525 48 400 rc 276 VM?
1 4556 39 <00010110fe7f02cb04fa000700274018026e017d056e061c060001100120
0130010401035c00510910feeddd5d3c003ffd3ffd313001213521112135
2102cbfe450109fef701bbfe7fac0523ac00>/TTE1CC1378t00 AddT42Char 
/TTE1CC1378t00 findfont /CharStrings get begin
/D 39 def
end
/TTE1CC1378t00 findfont /Encoding get
dup 2 /D put
pop
F2S50 Ji 
1428 598 M <02>S 
; 1501 598 M (:)S 
5913 VM?
-0.047 -0.227 1.379 0.852
 256 array 0 1 255 {1 index exch /.notdef put} for  /TTE1CC7EC8t00
Type42DictBegin
[<00010000000a000a000a000a6376742059e68108000000ac000001026670
676da3fa32be000001b000000030676c79666801f972000009a400008a9c
68656164170d0c7f000001e00000003668686561117c048b000002180000
0024686d747873e3959d0000023c0000038c6c6f636123324643000005c8
000001c86d6178700255028b0000079000000020707265706f7b468d0000
07b0000001f1676469720000000000000000000000000000047fffdb04a4
0383ffe103a2feddfed5050804ee04cf045801e902dbff2303c3ffffffff
ffffffff084efc000bf8f99a0571fe48fe66038f021d033dffffffffffff
fffffe9a063506e700e4057e04bafecb050c028d020eff86020202080664
06ca0135003a00b800ac00b800b200b400bb00be00c200c800be00c400f6
014c00fe01460180046b07400ab604ce009b00a8018a00a40200004e00f1
00ac008c003a003d009d00ac00ae004a00b200b8ffff00be007400f6012f
014c00fe016500a200c6009801540143004e0500fe8504fafed105a8ffec
05a2015a00ac0150019a01c701a7009000b600ac0219023f020e0154022f
008000b200b2018100c00000b2101f0f2c23208a8a45505821211b454459
2d2c4b525845441b2121592d2c23208a8a45505821211b45b0406144592d
00010000000100005b434ced5f0f3cf50018080000000000ae0771cc0000
0000b0bcf837ff9cfe2b0b0a06d300010009000200000000000000010000
06d3fe210000099aff9cfbec0b0a00010000000000000000000000000000
00e30400008000000000021b0000021b000004cd01c304cd003d04cd0096
04cd006604cd003d04cd005e04cd006204cd020604cd00d704cd00ac04cd
00cd04cd011f04cd00cd04cd01a604cd00d504cd00c704cd00ba04cd0091
04cd009604cd008104cd00a404cd00cd04cd008504cd00be04cd00b604cd
01a604cd011f04cd008904cd00cd04cd00cd04cd00dd04cd00ac04cd0010
04cd006604cd003904cd001404cd006604cd006604cd006d04cd004404cd
00cd04cd004804cd005a04cd001004cd001404cd001f04cd005004cd0044
04cd005004cd00a204cd006204cd005604cd003504cd008b04cd004e04cd
005804cd006a04cd00a404cd020204cd005104cd011004cd006604cd0066
04cd00d304cd004c04cd002d04cdff9c04cd007704cd007104cd004e04cd
002304cd004e04cd014404cd005004cdfffe04cd001004cd002f04cd004e
04cd006404cd002904cd004204cd000204cd008b04cd00d304cd008f04cd
003b04cd003b04cd00a004cd006604cd004e04cd015004cd020c04cd0129
04cd00ac0800000001ec00000254007b04cd008504cd008904cd015004cd
0133099a00e7099a00cc04cd002904cd0106066200cd04cd015c04cd015a
04cd007904cd00c304cd012704cd00a404cd0150099a0052019a0000099a
005206520052099a005204cd00b4099a0052099a0052099a005205dd0052
04cd00ba04cd00cd04cd002704cd00d704cd01e704cd0035034a007b04cd
009a04cd005205e1003d05ec005204cd002d04cd007104cd002704cd0091
0652005205c3005204cd00b405c3005204cd00b404cd010904cd00cd0531
007b04cd00cd04cd007b04cd004404cd006804cd016604cd00cd04cd00cd
04cd00cd04cd00ac07f600a904cd020e019a00000506004204cd004c02b2
0029053b002904cd004404cdffff04cdffff04cd00500506005205060052
04cd00cd0800000004cd00a204cd00a204cd00a204cd00a204cd00a204cd
006d04cd000204cd000104cd000106600029056f005204cd000a04cd01d5
04cd00cd058d0052058900520652005205c3005204cd00a405c3005204cd
00a404cd00e304cd012504c9003304cd005e04cd00620533005204cd0208
04cd020804cd020804cd020204cd020204cd020204cd020e04cd005204cd
020e04cd020e04cd002704cd01060575005206f6005c06f6055206f60552
04cd008104cd020804cd008104cd00be04cd021904cd00be04cd005204cd
020e04cd00520758001f00000021002100210021005700c2014f01820205
02a502fe03290358039e03cc03e303f80416043a048f04c1054805b90636
06930706074c07d10841087908a808ea090a0915098309dd0a5a0abc0b95
0bef0c510cd90d100d6a0d9d0e340ee00f2f0fd11029106f10b91130117e
12051244129c12ff136713d61445149214b815031528154a155e157e15f9
166c171a179b17f11881190a197619c31a451b051b791be71c481c861cdf
1d421da11de61e381eac1f381fbb204b20e2219821e822002252228d228d
22a222ce22e2231c2371238523f6240124202447248824a024ba24e8252a
253e25d625fc265c268126e42787282a288228c22902295b29a829dc2a18
2ae82afc2b192b792b912bd92bf12c5d2cb92d2c2d9b2e062e572eb02ef6
2f322f422f772faa2fe3300a3015304030b8312a3148318f31e23210328b
32d232e93300336233d3342a34b0356335e1364136e8371a374b377f377f
37fb3806384138843914394039873a2b3ac23b703bbb3c1b3c3a3c533c97
3cdc3d7f3ddf3e3c3e473e523e903ec63f493fe1402540ab40d540ec4110
413041484167419141e5420b4222427d42b44300433c4354439043b943d0
43f944184430444f447544cb44f4454e0001000000e30045000500120002
000200080040002000000141ffff00010001b580541c1f803bb801a0403d
0f0900780140007801207830784078037078807802007b107b707b8f7b9f
7b9f7f06007a407b507b507f707af07b064b54e00f6354e00f76541c0f58
57b801a0401a0f6154a00f5354a00f5554e00f4f54a00f5d4e150f607d01
7d57b80120b20f5754b80160b20f3536b8016040100f4854141f9f50af50
bf50cf50044937b80120b60f7e37e00f3754b8016040150f105420540220
5430544054505460547054065436b8016040180f00741074207430744074
507406424e181f4e36e00f3f3ab801a0b20f3c3ab801a0b60f3d36e00f3b
3eb80160b20f3836b80160b20f3936b801a0b20f7535b801a0b20f3436b8
01a0b60f3a36e00f3e36b801a0406c0f686a181f6769181f0807201f1c06
181f1e04101f0c01191f05022e1f0200261f0b0a241f0a010e1f0301301f
0604251f09000401402f017f01020f012f013f014f016f017f01bf01b004
080f010f041f043f013f044f0160048f04af04bf01df01ff010c3b33261a
0b4b01b801ff858d4b5358b801001d594b5158b1368044594b5158b136c0
44594b5158b90036010044594b5158b90036014044594b5158b900360180
44597374755e735e2b2b2b2b2b2b2b2b2b2b2b2b2b2b2b2b2b2b2b2b2b2b
2b2b73002b73742b2b2b732b2b2b2b732b2b2b2b2b2b2b2b2b7374737475
5e735e2b2b00000000>
[15985 16157 3345 ] AllocGlyphStorage
]def 
108 44 
PrepFor2015
AddFontInfoBegin
AddFontInfo
/OrigFontType /TrueType def 
/OrigFontName <4D617468656D6174696361314D6F6E6F> def
/OrigFontStyle (Bold) def
/FSType 8 def
AddFontInfoEnd
[16#2c 16#8e074d2 ] AddXUID
Type42DictEnd
1 4564 32 <000200cd00ac040002db000300070018400b0557060157020e000401052f
3c2f3c003fedd4fd313001213521112135210400fccd0333fccd03330229
b2fdd1b2>/TTE1CC7EC8t00 AddT42Char 
1 0 0 <00020080000003800621000300070019400a0701040005030904000810de
dd10dedd002fdd2fdd31303311211125211121800300fd800200fe000621
f9df80052100>/TTE1CC7EC8t00 AddT42Char 
/TTE1CC7EC8t00 findfont /CharStrings get begin
/equal 32 def
/.notdef 0 def
end
/TTE1CC7EC8t00 findfont /Encoding get
dup 1 /equal put
pop
F /F3 0 /0 F /TTE1CC7EC8t00 mF 
/F3S50 F3 [80 0 0 -80 0 0 ] mFS
F3S50 Ji 
1549 598 M <01>S 
F1S50 Ji 
1623 598 M (Exp)[48 48  0]xS 
: 1767 525 48 400 rc F2S50 Ji 
1767 598 M <01>S 
; 360 VM?
1 1990 16 <000100cd016a0400021d0003000eb50157021d00012f2f003ffd31300121
35210400fccd0333016ab300>/TTE1CC7EC8t00 AddT42Char 
/TTE1CC7EC8t00 findfont /CharStrings get begin
/minus 16 def
end
/TTE1CC7EC8t00 findfont /Encoding get
dup 2 /minus put
pop
F3S50 Ji 
1814 598 M <02>S 
F1S50 Ji 
1871 598 M (Pi)[48  0]xS 
: 1988 525 48 400 rc 276 VM?
1 4864 43 <00010206fe8503f20500000d0054403e3603360546034605540254065509
550d65036505660a0b00240823460b7704760b0301370744076007700780
07050708403f000100c0270b010b5d04510e10feed5d1add5d1ad4dc5dc4
5d003f3f3130015d012326023534123733060215141203f2b378c1b089b3
5ad3c0fe85b601a8e0df018bd3a0fe21bee4fe6d>/TTE1CC1378t00 AddT42Char 
/TTE1CC1378t00 findfont /CharStrings get begin
/H 43 def
end
/TTE1CC1378t00 findfont /Encoding get
dup 3 /H put
pop
F2S50 Ji 
1988 598 M <03>S 
; 2036 598 M (x)S 
: 2100 525 48 400 rc 276 VM?
1 11482 115 <000100d5ff4c03f8051900030028b5280027020201b8fff0400d0310034e
2f000100014e020301002f2f012feddd5ded38383130015d0101270103f8
fd7b9e028504d1fa7b470586>/TTE1CC1378t00 AddT42Char 
/TTE1CC1378t00 findfont /CharStrings get begin
/ecircumflex 115 def
end
/TTE1CC1378t00 findfont /Encoding get
dup 4 /ecircumflex put
pop
F2S50 Ji 
2100 598 M <04>S 
; 2165 598 M (Tetax)[48 48 48 48  0]xS 
: 2405 525 48 400 rc 276 VM?
1 5496 47 <000100d7fe8502c30500000d0050403a3801380d4801480d5b025b055b09
5b0c6801680d0a04240a23490778070203390b4b0b6c0b7f0b8f0b050b0a
3004014004c0280701075d00510f10feed5d1add1a5dd4dc5dc45d003f3f
3130015d011402072336123534022733161202c3c377b260cdc766b27fbb
01c3e6fe5ab2a401bbdfe301a2b8c3fe7500>/TTE1CC1378t00 AddT42Char 
/TTE1CC1378t00 findfont /CharStrings get begin
/L 47 def
end
/TTE1CC1378t00 findfont /Encoding get
dup 5 /L put
pop
F2S50 Ji 
2405 598 M <05>S 
; 2461 598 M (^)S 
2518 598 M (2)S 
: 2566 525 48 400 rc F2S50 Ji 
2566 598 M <02>S 
; 2614 598 M (;)S 
: 2687 525 48 400 rc F2S50 Ji 
2687 598 M <03>S 
; 360 VM?
1 1712 13 <000100ac001704210360000e004940230a0d01040705050e09090b03050b
020601020007060804040d0a000c0d080b0a0a100f1112392fc4c4ddc4c4
111239192f181239391239392f2f002f2f3c12392f3c1217393130010517
0727072737253705033303250421fee1b8aea6a5afb9fee14401160cd90c
011601cd4ee781f7f781e74ecf67012bfed56700>/TTE1CC7EC8t00 AddT42Char 
/TTE1CC7EC8t00 findfont /CharStrings get begin
/asteriskmath 13 def
end
/TTE1CC7EC8t00 findfont /Encoding get
dup 3 /asteriskmath put
pop
F3S50 Ji 
2735 598 M <03>S 
F1S50 Ji 
2783 598 M (scale)[48 48 48 48  0]xS 
3071 598 M (function)[48 48 48 48 48 48 48  0]xS 
F3S50 Ji 
3455 598 M <03>S 
: 3503 525 48 400 rc F2S50 Ji 
3503 598 M <05>S 
; F1S50 Ji 
582 711 M (kele)[48 48 48  0]xS 
: 774 525 48 513 rc F2S50 Ji 
774 711 M <01>S 
; 822 711 M (Ebet_)[48 48 48 48  0]xS 
1064 711 M (,)S 
1137 711 M (Ipile_)[48 48 48 48 48  0]xS 
1429 711 M (,)S 
1501 711 M (dl_)[48 48  0]xS 
: 1648 525 48 513 rc F2S50 Ji 
1648 711 M <02>S 
; 1721 711 M (:)S 
F3S50 Ji 
1769 711 M <01>S 
F1S50 Ji 
634 825 M (Ebet)[48 48 48  0]xS 
847 825 M (Ipile)[48 48 48 48  0]xS 
F2S50 Ji 
1103 825 M <04>S 
F1S50 Ji 
1168 825 M (dl)[48  0]xS 
1272 825 M (^)S 
1329 825 M (3)S 
276 VM?
1 2788 27 <00010150fe8503a4050000160049402d0a010c0a1a011c0ab7010511056e
06874a166e00150c6e0b149311a311c311031113050b000f135b05080351
1710f63cc4fd3cdc3c1112395d003ffd3fed763f18fd393130015d012011
113423353235111021152215111407161511143303a4fe5eb2b201a2f062
62f0fe850131014e69ac68014e0131aa81feae77495071feae81>/TTE1CC1378t00 AddT42Char 
/TTE1CC1378t00 findfont /CharStrings get begin
/eight 27 def
end
/TTE1CC1378t00 findfont /Encoding get
dup 6 /eight put
pop
F2S50 Ji 
1398 825 M <06>S 
1446 825 M <06>S 
F1S50 Ji 
1494 825 M (12)[48  0]xS 
1590 825 M (,)S 
1663 825 M (6)S 
1732 825 M (dl)[48  0]xS 
1828 825 M (,)S 
F3S50 Ji 
1901 825 M <02>S 
F1S50 Ji 
1957 825 M (12)[48  0]xS 
2053 825 M (,)S 
2126 825 M (6)S 
2195 825 M (dl)[48  0]xS 
276 VM?
1 3488 31 <00010129fe85037d0500001c004a402d0405021614051216b905050c006e
1c874a076e0615136e14149c0cac0cca0c030c0900140610095b00170451
1e10fe3cc4fd3cdc3c1112395d003ffd3fed763f1818fd393130015d0122
061511102135323511343726263511342623353216151114171633037d5a
58fe5ef0623131727ed4ce2b285f016d3534feb2fecfaa81015271502463
390152453caa979afeb2361a1800>/TTE1CC1378t00 AddT42Char 
/TTE1CC1378t00 findfont /CharStrings get begin
/less 31 def
end
/TTE1CC1378t00 findfont /Encoding get
dup 7 /less put
pop
F2S50 Ji 
2291 825 M <07>S 
F1S50 Ji 
2339 825 M (,)S 
F2S50 Ji 
2412 825 M <06>S 
F1S50 Ji 
2460 825 M (6)S 
2529 825 M (dl)[48  0]xS 
2625 825 M (,)S 
2698 825 M (4)S 
2767 825 M (dl)[48  0]xS 
2871 825 M (^)S 
2928 825 M (2)S 
2976 825 M (,)S 
F3S50 Ji 
3049 825 M <02>S 
F1S50 Ji 
3105 825 M (6)S 
3174 825 M (dl)[48  0]xS 
3270 825 M (,)S 
3343 825 M (2)S 
3412 825 M (dl)[48  0]xS 
3516 825 M (^)S 
3573 825 M (2)S 
F2S50 Ji 
3621 825 M <07>S 
F1S50 Ji 
3669 825 M (,)S 
F2S50 Ji 
738 937 M <06>S 
F3S50 Ji 
786 937 M <02>S 
F1S50 Ji 
842 937 M (12)[48  0]xS 
938 937 M (,)S 
F3S50 Ji 
1011 937 M <02>S 
F1S50 Ji 
1068 937 M (6)S 
1137 937 M (dl)[48  0]xS 
1233 937 M (,)S 
1306 937 M (12)[48  0]xS 
1402 937 M (,)S 
F3S50 Ji 
1475 937 M <02>S 
F1S50 Ji 
1531 937 M (6)S 
1600 937 M (dl)[48  0]xS 
F2S50 Ji 
1696 937 M <07>S 
F1S50 Ji 
1744 937 M (,)S 
F2S50 Ji 
1817 937 M <06>S 
F1S50 Ji 
1865 937 M (6)S 
1934 937 M (dl)[48  0]xS 
2030 937 M (,)S 
2103 937 M (2)S 
2172 937 M (dl)[48  0]xS 
2276 937 M (^)S 
2333 937 M (2)S 
2381 937 M (,)S 
F3S50 Ji 
2454 937 M <02>S 
F1S50 Ji 
2510 937 M (6)S 
2579 937 M (dl)[48  0]xS 
2675 937 M (,)S 
2748 937 M (4)S 
2817 937 M (dl)[48  0]xS 
2921 937 M (^)S 
2978 937 M (2)S 
F2S50 Ji 
3026 937 M <07>S 
3074 937 M <07>S 
F1S50 Ji 
3122 937 M (;)S 
582 1050 M (PutToKglob)[48 48 48 48 48 48 48 48 48  0]xS 
F2S50 Ji 
1061 1050 M <01>S 
F1S50 Ji 
1109 1050 M (nr_)[48 48  0]xS 
1256 1050 M (,)S 
1329 1050 M (Ebet_)[48 48 48 48  0]xS 
1572 1050 M (,)S 
1645 1050 M (Ipile_)[48 48 48 48 48  0]xS 
1936 1050 M (,)S 
2009 1050 M (dl_)[48 48  0]xS 
F2S50 Ji 
2156 1050 M <02>S 
F1S50 Ji 
2229 1050 M (:)S 
F3S50 Ji 
2277 1050 M <01>S 
F1S50 Ji 
686 1164 M (Table)[48 48 48 48  0]xS 
F2S50 Ji 
926 1164 M <01>S 
F1S50 Ji 
974 1164 M (Kglob)[48 48 48 48  0]xS 
F2S50 Ji 
1214 1164 M <01>S 
1262 1164 M <01>S 
F1S50 Ji 
1310 1164 M (2)S 
1379 1164 M (nr)[48  0]xS 
F3S50 Ji 
1491 1164 M <02>S 
F1S50 Ji 
1556 1164 M (2)S 
360 VM?
1 1852 14 <000100cd001f04000366000b002a401503010457080a061d000a027d0770
05010503030d0c1112392fcc5d3cfd3cdc003f3cccfd3cdc313001211123
11213521113311210400febeb2fec1013fb20142016afeb5014bb30149fe
b700>/TTE1CC7EC8t00 AddT42Char 
/TTE1CC7EC8t00 findfont /CharStrings get begin
/plus 14 def
end
/TTE1CC7EC8t00 findfont /Encoding get
dup 4 /plus put
pop
F3S50 Ji 
1621 1164 M <04>S 
F1S50 Ji 
1685 1164 M (j)S 
1733 1164 M (,)S 
1806 1164 M (2)S 
1875 1164 M (nr)[48  0]xS 
F3S50 Ji 
1988 1164 M <02>S 
F1S50 Ji 
2053 1164 M (2)S 
F3S50 Ji 
2117 1164 M <04>S 
F1S50 Ji 
2182 1164 M (i)S 
F2S50 Ji 
2230 1164 M <02>S 
2278 1164 M <02>S 
F3S50 Ji 
2351 1164 M <01>S 
F1S50 Ji 
2424 1164 M (Kglob)[48 48 48 48  0]xS 
F2S50 Ji 
2664 1164 M <01>S 
2712 1164 M <01>S 
F1S50 Ji 
2760 1164 M (2)S 
2829 1164 M (nr)[48  0]xS 
F3S50 Ji 
2942 1164 M <02>S 
F1S50 Ji 
3006 1164 M (2)S 
F3S50 Ji 
3071 1164 M <04>S 
F1S50 Ji 
3136 1164 M (j)S 
3184 1164 M (,)S 
3257 1164 M (2)S 
3326 1164 M (nr)[48  0]xS 
F3S50 Ji 
3438 1164 M <02>S 
F1S50 Ji 
3503 1164 M (2)S 
F3S50 Ji 
3568 1164 M <04>S 
F1S50 Ji 
3632 1164 M (i)S 
F2S50 Ji 
3680 1164 M <02>S 
3728 1164 M <02>S 
F3S50 Ji 
3793 1164 M <04>S 
F1S50 Ji 
842 1276 M (kele)[48 48 48  0]xS 
F2S50 Ji 
1034 1276 M <01>S 
F1S50 Ji 
1082 1276 M (Ebet)[48 48 48  0]xS 
1274 1276 M (,)S 
1347 1276 M (Ipile)[48 48 48 48  0]xS 
1587 1276 M (,)S 
1660 1276 M (dl)[48  0]xS 
F2S50 Ji 
1756 1276 M <02>S 
1804 1276 M <01>S 
1852 1276 M <01>S 
F1S50 Ji 
1900 1276 M (j)S 
1948 1276 M (,)S 
2021 1276 M (i)S 
F2S50 Ji 
2069 1276 M <02>S 
2117 1276 M <02>S 
F1S50 Ji 
2165 1276 M (,)S 
F2S50 Ji 
2238 1276 M <06>S 
F1S50 Ji 
2286 1276 M (j)S 
2334 1276 M (,)S 
2407 1276 M (1)S 
2455 1276 M (,)S 
2528 1276 M (4)S 
F2S50 Ji 
2576 1276 M <07>S 
F1S50 Ji 
2624 1276 M (,)S 
F2S50 Ji 
2697 1276 M <06>S 
F1S50 Ji 
2745 1276 M (i)S 
2793 1276 M (,)S 
2866 1276 M (1)S 
2914 1276 M (,)S 
2987 1276 M (4)S 
F2S50 Ji 
3035 1276 M <07>S 
3083 1276 M <02>S 
F1S50 Ji 
3131 1276 M (;)S 
581 1389 M (Gp)[48  0]xS 
F2S50 Ji 
677 1389 M <01>S 
F1S50 Ji 
725 1389 M (Gsrf_)[48 48 48 48  0]xS 
F2S50 Ji 
968 1389 M <03>S 
F3S50 Ji 
1016 1389 M <03>S 
F1S50 Ji 
1064 1389 M (Stifness)[48 48 48 48 48 48 48  0]xS 
1496 1389 M (on)[48  0]xS 
1640 1389 M (surface)[48 48 48 48 48 48  0]xS 
2024 1389 M (level)[48 48 48 48  0]xS 
F3S50 Ji 
2264 1389 M <03>S 
F2S50 Ji 
2312 1389 M <05>S 
F1S50 Ji 
2360 1389 M (,)S 
2433 1389 M (z_)[48  0]xS 
F2S50 Ji 
2532 1389 M <03>S 
F3S50 Ji 
2580 1389 M <03>S 
F1S50 Ji 
2628 1389 M (depth)[48 48 48 48  0]xS 
F3S50 Ji 
2868 1389 M <03>S 
F2S50 Ji 
2916 1389 M <05>S 
F1S50 Ji 
2964 1389 M (,)S 
3037 1389 M (k_)[48  0]xS 
F2S50 Ji 
738 1502 M <03>S 
F3S50 Ji 
786 1502 M <03>S 
F1S50 Ji 
834 1502 M (parameter)[48 48 48 48 48 48 48 48  0]xS 
F3S50 Ji 
1266 1502 M <03>S 
F2S50 Ji 
1314 1502 M <05>S 
F1S50 Ji 
1362 1502 M (,)S 
1438 1502 M (A_)[48  0]xS 
F2S50 Ji 
1537 1502 M <03>S 
F3S50 Ji 
1585 1502 M <03>S 
F1S50 Ji 
1633 1502 M (parametr)[48 48 48 48 48 48 48  0]xS 
F3S50 Ji 
2017 1502 M <03>S 
F2S50 Ji 
2065 1502 M <05>S 
F1S50 Ji 
2113 1502 M (,)S 
2186 1502 M (sig_)[48 48 48  0]xS 
F2S50 Ji 
2381 1502 M <03>S 
F3S50 Ji 
2429 1502 M <03>S 
F1S50 Ji 
2477 1502 M (description)[48 48 48 48 48 48 48 48 48 48  0]xS 
3053 1502 M (rand)[48 48 48  0]xS 
F3S50 Ji 
3245 1502 M <03>S 
F2S50 Ji 
3293 1502 M <05>S 
3341 1502 M <02>S 
F1S50 Ji 
3414 1502 M (:)S 
F3S50 Ji 
3462 1502 M <01>S 
F1S50 Ji 
686 1616 M (Gsrf)[48 48 48  0]xS 
F3S50 Ji 
895 1616 M <04>S 
F2S50 Ji 
959 1616 M <03>S 
F1S50 Ji 
1010 1616 M (A)S 
1082 1616 M (z)S 
F2S50 Ji 
1130 1616 M <05>S 
F1S50 Ji 
1187 1616 M (^)S 
1243 1616 M (k)S 
F3S50 Ji 
1308 1616 M <04>S 
F1S50 Ji 
1372 1616 M (sig)[48 48  0]xS 
1537 1616 M (los)[48 48  0]xS 
F2S50 Ji 
1681 1616 M <01>S 
1729 1616 M <01>S 
F1S50 Ji 
1777 1616 M (Round)[48 48 48 48  0]xS 
F2S50 Ji 
2017 1616 M <01>S 
F1S50 Ji 
2065 1616 M (z)S 
F2S50 Ji 
2130 1616 M <04>S 
F1S50 Ji 
2195 1616 M (dl)[48  0]xS 
F3S50 Ji 
2307 1616 M <04>S 
F1S50 Ji 
2372 1616 M (1)S 
F2S50 Ji 
2420 1616 M <02>S 
2468 1616 M <02>S 
2516 1616 M <02>S 
F1S50 Ji 
2585 1616 M (Gsrf)[48 48 48  0]xS 
2777 1616 M (;)S 
582 1729 M (kz)[48  0]xS 
F2S50 Ji 
678 1729 M <01>S 
F1S50 Ji 
726 1729 M (z_)[48  0]xS 
F2S50 Ji 
825 1729 M <02>S 
F1S50 Ji 
898 1729 M (:)S 
F3S50 Ji 
946 1729 M <01>S 
F1S50 Ji 
1019 1729 M (Dpil)[48 48 48  0]xS 
1232 1729 M (Gp)[48  0]xS 
F2S50 Ji 
1328 1729 M <01>S 
F1S50 Ji 
1376 1729 M (Gsrf)[48 48 48  0]xS 
1568 1729 M (,)S 
1641 1729 M (z)S 
1689 1729 M (,)S 
1762 1729 M (k)S 
1810 1729 M (,)S 
1886 1729 M (Awz)[48 48  0]xS 
2030 1729 M (,)S 
2103 1729 M (sig)[48 48  0]xS 
F2S50 Ji 
2247 1729 M <02>S 
F1S50 Ji 
2295 1729 M (;)S 
582 1842 M (pu)[48  0]xS 
F2S50 Ji 
678 1842 M <01>S 
F1S50 Ji 
726 1842 M (z_)[48  0]xS 
F2S50 Ji 
825 1842 M <02>S 
F1S50 Ji 
898 1842 M (:)S 
F3S50 Ji 
946 1842 M <01>S 
F2S50 Ji 
1019 1842 M <03>S 
1067 1842 M <03>S 
F1S50 Ji 
1115 1842 M (1)S 
F3S50 Ji 
1179 1842 M <04>S 
F1S50 Ji 
1244 1842 M (Sin)[48 48  0]xS 
F2S50 Ji 
1388 1842 M <01>S 
F1S50 Ji 
1436 1842 M (fric)[48 48 48  0]xS 
F3S50 Ji 
1645 1842 M <04>S 
F1S50 Ji 
1709 1842 M (Pi)[48  0]xS 
F2S50 Ji 
1822 1842 M <04>S 
F1S50 Ji 
1887 1842 M (180.)[48 48 48  0]xS 
2099 1842 M (los)[48 48  0]xS 
F2S50 Ji 
2244 1842 M <01>S 
2292 1842 M <01>S 
F1S50 Ji 
2339 1842 M (Round)[48 48 48 48  0]xS 
F2S50 Ji 
2580 1842 M <01>S 
F1S50 Ji 
2627 1842 M (z)S 
F2S50 Ji 
2692 1842 M <04>S 
F1S50 Ji 
2757 1842 M (dl)[48  0]xS 
F3S50 Ji 
2870 1842 M <04>S 
F1S50 Ji 
2934 1842 M (1)S 
F2S50 Ji 
2982 1842 M <02>S 
3030 1842 M <02>S 
3078 1842 M <02>S 
3126 1842 M <02>S 
3174 1842 M <05>S 
3239 1842 M <04>S 
947 1956 M <03>S 
F1S50 Ji 
995 1956 M (1)S 
F3S50 Ji 
1059 1956 M <02>S 
F1S50 Ji 
1124 1956 M (Sin)[48 48  0]xS 
F2S50 Ji 
1268 1956 M <01>S 
F1S50 Ji 
1316 1956 M (fric)[48 48 48  0]xS 
F3S50 Ji 
1525 1956 M <04>S 
F1S50 Ji 
1589 1956 M (Pi)[48  0]xS 
F2S50 Ji 
1702 1956 M <04>S 
F1S50 Ji 
1767 1956 M (180.)[48 48 48  0]xS 
1980 1956 M (los)[48 48  0]xS 
F2S50 Ji 
2124 1956 M <01>S 
2172 1956 M <01>S 
F1S50 Ji 
2220 1956 M (Round)[48 48 48 48  0]xS 
F2S50 Ji 
2460 1956 M <01>S 
F1S50 Ji 
2508 1956 M (z)S 
F2S50 Ji 
2572 1956 M <04>S 
F1S50 Ji 
2637 1956 M (dl)[48  0]xS 
F3S50 Ji 
2750 1956 M <04>S 
F1S50 Ji 
2814 1956 M (1)S 
F2S50 Ji 
2862 1956 M <02>S 
2910 1956 M <02>S 
2958 1956 M <02>S 
3006 1956 M <02>S 
3054 1956 M <05>S 
3102 1956 M <05>S 
F1S50 Ji 
3159 1956 M (^)S 
3215 1956 M (2)S 
3284 1956 M (gamma)[48 48 48 48  0]xS 
3545 1956 M (z)S 
F3S50 Ji 
3610 1956 M <04>S 
F1S50 Ji 
3674 1956 M (10)[48  0]xS 
3779 1956 M (^)S 
F3S50 Ji 
3835 1956 M <02>S 
F1S50 Ji 
3891 1956 M (20)[48  0]xS 
3987 1956 M (;)S 
582 2069 M (p)S 
F2S50 Ji 
630 2069 M <01>S 
F1S50 Ji 
678 2069 M (z_)[48  0]xS 
777 2069 M (,)S 
851 2069 M (y_)[48  0]xS 
F2S50 Ji 
950 2069 M <02>S 
F1S50 Ji 
1023 2069 M (:)S 
F3S50 Ji 
1071 2069 M <01>S 
F1S50 Ji 
1147 2069 M (A)S 
1219 2069 M (pu)[48  0]xS 
F2S50 Ji 
1315 2069 M <01>S 
F1S50 Ji 
1363 2069 M (z)S 
F2S50 Ji 
1411 2069 M <02>S 
F1S50 Ji 
1480 2069 M (Tanh)[48 48 48  0]xS 
F2S50 Ji 
1672 2069 M <01>S 
F1S50 Ji 
1720 2069 M (kz)[48  0]xS 
F2S50 Ji 
1816 2069 M <01>S 
F1S50 Ji 
1864 2069 M (z)S 
F2S50 Ji 
1912 2069 M <02>S 
F1S50 Ji 
1982 2069 M (y)S 
F2S50 Ji 
2046 2069 M <04>S 
F1S50 Ji 
2114 2069 M (A)S 
F2S50 Ji 
2182 2069 M <04>S 
F1S50 Ji 
2246 2069 M (pu)[48  0]xS 
F2S50 Ji 
2342 2069 M <01>S 
F1S50 Ji 
2390 2069 M (z)S 
F2S50 Ji 
2438 2069 M <02>S 
2503 2069 M <04>S 
F1S50 Ji 
2568 2069 M (Dpil)[48 48 48  0]xS 
F2S50 Ji 
2760 2069 M <02>S 
F1S50 Ji 
2808 2069 M (;)S 
582 2182 M (N1)[48  0]xS 
F2S50 Ji 
678 2182 M <01>S 
F1S50 Ji 
726 2182 M (s_)[48  0]xS 
F2S50 Ji 
825 2182 M <02>S 
F1S50 Ji 
898 2182 M (:)S 
F3S50 Ji 
946 2182 M <01>S 
F1S50 Ji 
1019 2182 M (1)S 
F3S50 Ji 
1083 2182 M <02>S 
F1S50 Ji 
1148 2182 M (3)S 
1217 2182 M (s)S 
1273 2182 M (^)S 
1330 2182 M (2)S 
F3S50 Ji 
1394 2182 M <04>S 
F1S50 Ji 
1459 2182 M (2)S 
1528 2182 M (s)S 
1584 2182 M (^)S 
1641 2182 M (3)S 
582 2296 M (N2)[48  0]xS 
F2S50 Ji 
678 2296 M <01>S 
F1S50 Ji 
726 2296 M (s_)[48  0]xS 
825 2296 M (,)S 
898 2296 M (L_)[48  0]xS 
F2S50 Ji 
997 2296 M <02>S 
F1S50 Ji 
1070 2296 M (:)S 
F3S50 Ji 
1118 2296 M <01>S 
F1S50 Ji 
1191 2296 M (L)S 
F2S50 Ji 
1260 2296 M <03>S 
F1S50 Ji 
1308 2296 M (s)S 
F3S50 Ji 
1372 2296 M <02>S 
F1S50 Ji 
1437 2296 M (2)S 
1506 2296 M (s)S 
1562 2296 M (^)S 
1619 2296 M (2)S 
F3S50 Ji 
1683 2296 M <04>S 
F1S50 Ji 
1748 2296 M (s)S 
1804 2296 M (^)S 
1861 2296 M (3)S 
F2S50 Ji 
1909 2296 M <05>S 
F1S50 Ji 
582 2410 M (N3)[48  0]xS 
F2S50 Ji 
678 2410 M <01>S 
F1S50 Ji 
726 2410 M (s_)[48  0]xS 
F2S50 Ji 
825 2410 M <02>S 
F1S50 Ji 
898 2410 M (:)S 
F3S50 Ji 
946 2410 M <01>S 
F1S50 Ji 
1019 2410 M (3)S 
1088 2410 M (s)S 
1144 2410 M (^)S 
1200 2410 M (2)S 
F3S50 Ji 
1265 2410 M <02>S 
F1S50 Ji 
1330 2410 M (2)S 
1399 2410 M (s)S 
1455 2410 M (^)S 
1511 2410 M (3)S 
582 2524 M (N4)[48  0]xS 
F2S50 Ji 
678 2524 M <01>S 
F1S50 Ji 
726 2524 M (s_)[48  0]xS 
825 2524 M (,)S 
898 2524 M (L_)[48  0]xS 
F2S50 Ji 
997 2524 M <02>S 
F1S50 Ji 
1070 2524 M (:)S 
F3S50 Ji 
1118 2524 M <01>S 
F1S50 Ji 
1191 2524 M (L)S 
F2S50 Ji 
1260 2524 M <03>S 
F3S50 Ji 
1308 2524 M <02>S 
F1S50 Ji 
1364 2524 M (s)S 
1420 2524 M (^)S 
1477 2524 M (2)S 
F3S50 Ji 
1541 2524 M <04>S 
F1S50 Ji 
1606 2524 M (s)S 
1662 2524 M (^)S 
1719 2524 M (3)S 
F2S50 Ji 
1767 2524 M <05>S 
F1S50 Ji 
582 2637 M (v)S 
F2S50 Ji 
630 2637 M <01>S 
F1S50 Ji 
678 2637 M (s_)[48  0]xS 
F2S50 Ji 
777 2637 M <03>S 
F3S50 Ji 
825 2637 M <03>S 
360 VM?
1 4432 31 <00010089ff96040003ee0005005bb90004fff0402d045701040305570001
000457010357020201050302030004010302010500013f004b0002003002
44020202040100192f3cc45dd45d11123911123918012fcddd173c070410
ed0510ed071004ed0810ed013831300501011501010400fc890377fdc902
376a022d022bcdfea2fe9f00>/TTE1CC7EC8t00 AddT42Char 
/TTE1CC7EC8t00 findfont /CharStrings get begin
/less 31 def
end
/TTE1CC7EC8t00 findfont /Encoding get
dup 5 /less put
pop
873 2637 M <05>S 
F1S50 Ji 
921 2637 M (0)S 
969 2637 M (,)S 
1017 2637 M (1)S 
360 VM?
1 4628 33 <ffff00cdff96044403ee0047001f04cd0000c0004000>/TTE1CC7EC8t00 AddT42Char 
/TTE1CC7EC8t00 findfont /CharStrings get begin
/greater 33 def
end
/TTE1CC7EC8t00 findfont /Encoding get
dup 6 /greater put
pop
F3S50 Ji 
1065 2637 M <06>S 
1113 2637 M <03>S 
F2S50 Ji 
1160 2637 M <05>S 
F1S50 Ji 
1209 2637 M (,)S 
1282 2637 M (L_)[48  0]xS 
1381 2637 M (,)S 
1454 2637 M (w1_)[48 48  0]xS 
1601 2637 M (,)S 
1674 2637 M (f1_)[48 48  0]xS 
1821 2637 M (,)S 
1894 2637 M (w2_)[48 48  0]xS 
2041 2637 M (,)S 
2114 2637 M (f2_)[48 48  0]xS 
F2S50 Ji 
2261 2637 M <02>S 
F1S50 Ji 
2334 2637 M (:)S 
F3S50 Ji 
2382 2637 M <01>S 
F2S50 Ji 
634 2751 M <06>S 
F1S50 Ji 
682 2751 M (N1)[48  0]xS 
F2S50 Ji 
778 2751 M <01>S 
F1S50 Ji 
826 2751 M (s)S 
F2S50 Ji 
874 2751 M <02>S 
F1S50 Ji 
922 2751 M (,)S 
995 2751 M (N2)[48  0]xS 
F2S50 Ji 
1091 2751 M <01>S 
F1S50 Ji 
1139 2751 M (s)S 
1187 2751 M (,)S 
1260 2751 M (L)S 
F2S50 Ji 
1308 2751 M <02>S 
F1S50 Ji 
1356 2751 M (,)S 
1429 2751 M (N3)[48  0]xS 
F2S50 Ji 
1525 2751 M <01>S 
F1S50 Ji 
1573 2751 M (s)S 
F2S50 Ji 
1621 2751 M <02>S 
F1S50 Ji 
1669 2751 M (,)S 
1742 2751 M (N4)[48  0]xS 
F2S50 Ji 
1838 2751 M <01>S 
F1S50 Ji 
1886 2751 M (s)S 
1934 2751 M (,)S 
2007 2751 M (L)S 
F2S50 Ji 
2055 2751 M <02>S 
2103 2751 M <07>S 
F1S50 Ji 
2151 2751 M (.)S 
F2S50 Ji 
2199 2751 M <06>S 
F1S50 Ji 
2247 2751 M (w1)[48  0]xS 
2343 2751 M (,)S 
2416 2751 M (f1)[48  0]xS 
2512 2751 M (,)S 
2585 2751 M (w2)[48  0]xS 
2681 2751 M (,)S 
2754 2751 M (f2)[48  0]xS 
F2S50 Ji 
2850 2751 M <07>S 
F1S50 Ji 
582 2864 M (r)S 
F2S50 Ji 
630 2864 M <01>S 
F1S50 Ji 
678 2864 M (s_)[48  0]xS 
F2S50 Ji 
777 2864 M <03>S 
F3S50 Ji 
825 2864 M <03>S 
873 2864 M <05>S 
F1S50 Ji 
921 2864 M (0)S 
969 2864 M (,)S 
1017 2864 M (1)S 
F3S50 Ji 
1065 2864 M <06>S 
1113 2864 M <03>S 
F2S50 Ji 
1160 2864 M <05>S 
F1S50 Ji 
1209 2864 M (,)S 
1282 2864 M (L_)[48  0]xS 
1381 2864 M (,)S 
1454 2864 M (w1_)[48 48  0]xS 
1601 2864 M (,)S 
1674 2864 M (f1_)[48 48  0]xS 
1821 2864 M (,)S 
1894 2864 M (w2_)[48 48  0]xS 
2041 2864 M (,)S 
2114 2864 M (f2_)[48 48  0]xS 
F2S50 Ji 
2261 2864 M <02>S 
F1S50 Ji 
2334 2864 M (:)S 
F3S50 Ji 
2382 2864 M <01>S 
F2S50 Ji 
634 2977 M <06>S 
F3S50 Ji 
682 2977 M <02>S 
F1S50 Ji 
738 2977 M (6)S 
F3S50 Ji 
803 2977 M <04>S 
F1S50 Ji 
867 2977 M (12)[48  0]xS 
984 2977 M (s)S 
1032 2977 M (,)S 
1105 2977 M (L)S 
F2S50 Ji 
1174 2977 M <03>S 
F3S50 Ji 
1222 2977 M <02>S 
F1S50 Ji 
1279 2977 M (4)S 
F3S50 Ji 
1343 2977 M <04>S 
F1S50 Ji 
1408 2977 M (6)S 
1477 2977 M (s)S 
F2S50 Ji 
1525 2977 M <05>S 
F1S50 Ji 
1573 2977 M (,)S 
1646 2977 M (6)S 
F3S50 Ji 
1711 2977 M <02>S 
F1S50 Ji 
1775 2977 M (12)[48  0]xS 
1892 2977 M (s)S 
1940 2977 M (,)S 
2013 2977 M (L)S 
F2S50 Ji 
2082 2977 M <03>S 
F3S50 Ji 
2130 2977 M <02>S 
F1S50 Ji 
2187 2977 M (2)S 
F3S50 Ji 
2251 2977 M <04>S 
F1S50 Ji 
2316 2977 M (6)S 
2385 2977 M (s)S 
F2S50 Ji 
2433 2977 M <05>S 
2481 2977 M <07>S 
F1S50 Ji 
2529 2977 M (.)S 
F2S50 Ji 
2577 2977 M <06>S 
F1S50 Ji 
2625 2977 M (w1)[48  0]xS 
2721 2977 M (,)S 
2794 2977 M (f1)[48  0]xS 
2890 2977 M (,)S 
2963 2977 M (w2)[48  0]xS 
3059 2977 M (,)S 
3132 2977 M (f2)[48  0]xS 
F2S50 Ji 
3228 2977 M <07>S 
3293 2977 M <04>S 
F1S50 Ji 
3357 2977 M (L)S 
3414 2977 M (^)S 
3470 2977 M (2)S 
584 3090 M (M)S 
F2S50 Ji 
634 3090 M <01>S 
F1S50 Ji 
682 3090 M (s_)[48  0]xS 
F2S50 Ji 
781 3090 M <03>S 
F3S50 Ji 
828 3090 M <03>S 
877 3090 M <05>S 
F1S50 Ji 
925 3090 M (0)S 
973 3090 M (,)S 
1021 3090 M (1)S 
F3S50 Ji 
1069 3090 M <06>S 
1117 3090 M <03>S 
F2S50 Ji 
1165 3090 M <05>S 
F1S50 Ji 
1213 3090 M (,)S 
1286 3090 M (L_)[48  0]xS 
1385 3090 M (,)S 
1458 3090 M (w1_)[48 48  0]xS 
1605 3090 M (,)S 
1678 3090 M (f1_)[48 48  0]xS 
1825 3090 M (,)S 
1898 3090 M (w2_)[48 48  0]xS 
2044 3090 M (,)S 
2117 3090 M (f2_)[48 48  0]xS 
2265 3090 M (,)S 
2337 3090 M (Ebet_)[48 48 48 48  0]xS 
2580 3090 M (,)S 
2654 3090 M (Ipile_)[48 48 48 48 48  0]xS 
F2S50 Ji 
2945 3090 M <02>S 
F1S50 Ji 
3018 3090 M (:)S 
F3S50 Ji 
3065 3090 M <01>S 
F2S50 Ji 
634 3204 M <06>S 
F3S50 Ji 
682 3204 M <02>S 
F1S50 Ji 
738 3204 M (6)S 
F3S50 Ji 
803 3204 M <04>S 
F1S50 Ji 
867 3204 M (12)[48  0]xS 
984 3204 M (s)S 
1032 3204 M (,)S 
1105 3204 M (L)S 
F2S50 Ji 
1174 3204 M <03>S 
F3S50 Ji 
1222 3204 M <02>S 
F1S50 Ji 
1279 3204 M (4)S 
F3S50 Ji 
1343 3204 M <04>S 
F1S50 Ji 
1408 3204 M (6)S 
1477 3204 M (s)S 
F2S50 Ji 
1525 3204 M <05>S 
F1S50 Ji 
1573 3204 M (,)S 
1646 3204 M (6)S 
F3S50 Ji 
1711 3204 M <02>S 
F1S50 Ji 
1775 3204 M (12)[48  0]xS 
1892 3204 M (s)S 
1940 3204 M (,)S 
2013 3204 M (L)S 
F2S50 Ji 
2082 3204 M <03>S 
F3S50 Ji 
2130 3204 M <02>S 
F1S50 Ji 
2187 3204 M (2)S 
F3S50 Ji 
2251 3204 M <04>S 
F1S50 Ji 
2316 3204 M (6)S 
2385 3204 M (s)S 
F2S50 Ji 
2433 3204 M <05>S 
2481 3204 M <07>S 
F1S50 Ji 
2529 3204 M (.)S 
F2S50 Ji 
2577 3204 M <06>S 
F1S50 Ji 
2625 3204 M (w1)[48  0]xS 
2721 3204 M (,)S 
2794 3204 M (f1)[48  0]xS 
2890 3204 M (,)S 
2963 3204 M (w2)[48  0]xS 
3059 3204 M (,)S 
3132 3204 M (f2)[48  0]xS 
F2S50 Ji 
3228 3204 M <07>S 
F1S50 Ji 
3297 3204 M (Ebet)[48 48 48  0]xS 
3510 3204 M (Ipile)[48 48 48 48  0]xS 
F2S50 Ji 
3767 3204 M <04>S 
F1S50 Ji 
3831 3204 M (L)S 
3888 3204 M (^)S 
3944 3204 M (2)S 
582 3316 M (Q)S 
F2S50 Ji 
630 3316 M <01>S 
F1S50 Ji 
678 3316 M (s_)[48  0]xS 
F2S50 Ji 
777 3316 M <03>S 
F3S50 Ji 
825 3316 M <03>S 
873 3316 M <05>S 
F1S50 Ji 
921 3316 M (0)S 
969 3316 M (,)S 
1017 3316 M (1)S 
F3S50 Ji 
1065 3316 M <06>S 
1113 3316 M <03>S 
F2S50 Ji 
1160 3316 M <05>S 
F1S50 Ji 
1209 3316 M (,)S 
1282 3316 M (L_)[48  0]xS 
1381 3316 M (,)S 
1454 3316 M (w1_)[48 48  0]xS 
1601 3316 M (,)S 
1674 3316 M (f1_)[48 48  0]xS 
1821 3316 M (,)S 
1894 3316 M (w2_)[48 48  0]xS 
2041 3316 M (,)S 
2114 3316 M (f2_)[48 48  0]xS 
2261 3316 M (,)S 
2334 3316 M (Ebet_)[48 48 48 48  0]xS 
2577 3316 M (,)S 
2650 3316 M (Ipile_)[48 48 48 48 48  0]xS 
F2S50 Ji 
2941 3316 M <02>S 
F1S50 Ji 
3014 3316 M (:)S 
F3S50 Ji 
3062 3316 M <01>S 
F2S50 Ji 
634 3430 M <06>S 
F3S50 Ji 
682 3430 M <02>S 
F1S50 Ji 
738 3430 M (12)[48  0]xS 
834 3430 M (,)S 
F3S50 Ji 
907 3430 M <02>S 
F1S50 Ji 
963 3430 M (6)S 
1032 3430 M (L)S 
1080 3430 M (,)S 
1153 3430 M (12)[48  0]xS 
1249 3430 M (,)S 
F3S50 Ji 
1322 3430 M <02>S 
F1S50 Ji 
1379 3430 M (6)S 
1448 3430 M (L)S 
F2S50 Ji 
1496 3430 M <07>S 
F1S50 Ji 
1544 3430 M (.)S 
F2S50 Ji 
1592 3430 M <06>S 
F1S50 Ji 
1640 3430 M (w1)[48  0]xS 
1736 3430 M (,)S 
1809 3430 M (f1)[48  0]xS 
1905 3430 M (,)S 
1978 3430 M (w2)[48  0]xS 
2074 3430 M (,)S 
2147 3430 M (f2)[48  0]xS 
F2S50 Ji 
2243 3430 M <07>S 
F1S50 Ji 
2312 3430 M (Ebet)[48 48 48  0]xS 
2525 3430 M (Ipile)[48 48 48 48  0]xS 
F2S50 Ji 
2781 3430 M <04>S 
F1S50 Ji 
2846 3430 M (L)S 
2902 3430 M (^)S 
2959 3430 M (3)S 
584 3542 M (Mel)[48 48  0]xS 
F2S50 Ji 
728 3542 M <01>S 
F1S50 Ji 
776 3542 M (s_)[48  0]xS 
875 3542 M (,)S 
948 3542 M (i_)[48  0]xS 
F2S50 Ji 
1047 3542 M <02>S 
F1S50 Ji 
1120 3542 M (:)S 
F3S50 Ji 
1168 3542 M <01>S 
F1S50 Ji 
1243 3542 M (M)S 
F2S50 Ji 
1293 3542 M <01>S 
F1S50 Ji 
1341 3542 M (s)S 
1389 3542 M (,)S 
1462 3542 M (dl)[48  0]xS 
1558 3542 M (,)S 
1631 3542 M (rozwf)[48 48 48 48  0]xS 
F2S50 Ji 
1870 3542 M <01>S 
1918 3542 M <01>S 
F1S50 Ji 
1967 3542 M (2)S 
F2S50 Ji 
2036 3542 M <03>S 
F1S50 Ji 
2084 3542 M (i)S 
F3S50 Ji 
2148 3542 M <02>S 
F1S50 Ji 
2213 3542 M (1)S 
F2S50 Ji 
2261 3542 M <05>S 
F3S50 Ji 
2325 3542 M <04>S 
F1S50 Ji 
2390 3542 M (1)S 
F2S50 Ji 
2438 3542 M <02>S 
2486 3542 M <02>S 
F1S50 Ji 
2534 3542 M (,)S 
686 3656 M (rozwf)[48 48 48 48  0]xS 
F2S50 Ji 
926 3656 M <01>S 
974 3656 M <01>S 
F1S50 Ji 
1022 3656 M (2)S 
F2S50 Ji 
1091 3656 M <03>S 
F1S50 Ji 
1139 3656 M (i)S 
F3S50 Ji 
1204 3656 M <02>S 
F1S50 Ji 
1268 3656 M (1)S 
F2S50 Ji 
1316 3656 M <05>S 
F3S50 Ji 
1381 3656 M <04>S 
F1S50 Ji 
1446 3656 M (2)S 
F2S50 Ji 
1493 3656 M <02>S 
1542 3656 M <02>S 
F1S50 Ji 
1589 3656 M (,)S 
1662 3656 M (rozwf)[48 48 48 48  0]xS 
F2S50 Ji 
1902 3656 M <01>S 
1950 3656 M <01>S 
F1S50 Ji 
1998 3656 M (2)S 
F2S50 Ji 
2067 3656 M <03>S 
F1S50 Ji 
2115 3656 M (i)S 
F3S50 Ji 
2180 3656 M <02>S 
F1S50 Ji 
2245 3656 M (1)S 
F2S50 Ji 
2293 3656 M <05>S 
F3S50 Ji 
2357 3656 M <04>S 
F1S50 Ji 
2422 3656 M (3)S 
F2S50 Ji 
2470 3656 M <02>S 
2518 3656 M <02>S 
F1S50 Ji 
2566 3656 M (,)S 
2639 3656 M (rozwf)[48 48 48 48  0]xS 
F2S50 Ji 
2879 3656 M <01>S 
2927 3656 M <01>S 
F1S50 Ji 
2975 3656 M (2)S 
F2S50 Ji 
3044 3656 M <03>S 
F1S50 Ji 
3092 3656 M (i)S 
F3S50 Ji 
3157 3656 M <02>S 
F1S50 Ji 
3221 3656 M (1)S 
F2S50 Ji 
3269 3656 M <05>S 
F3S50 Ji 
3334 3656 M <04>S 
F1S50 Ji 
3399 3656 M (4)S 
F2S50 Ji 
3447 3656 M <02>S 
3495 3656 M <02>S 
F1S50 Ji 
3543 3656 M (,)S 
686 3769 M (Ebet)[48 48 48  0]xS 
878 3769 M (,)S 
951 3769 M (If)[48  0]xS 
F2S50 Ji 
1047 3769 M <01>S 
1095 3769 M <03>S 
1143 3769 M <03>S 
F1S50 Ji 
1191 3769 M (i)S 
F2S50 Ji 
1239 3769 M <05>S 
F1S50 Ji 
1308 3769 M (dl)[48  0]xS 
F2S50 Ji 
1404 3769 M <05>S 
360 VM?
2 6322 134 <0002009a00000400044e00050009005bb90004fff0402f04570104030557
0001000457010357020201095706000f020102bf00019f000100040f0101
010605030204000804012fc0d42f173c00192f5d3ccc5d71dc5d183ffd07
0410ed0510ed071004ed0810ed01383130250101150101112135210400fc
9a0366fddb0225fccd0333c101c801c5b6feeffef0fe89b2>/TTE1CC7EC8t00 AddT42Char 
2 8612 150 <ffff00cd00000433044e0047008604cd0000c0004000>/TTE1CC7EC8t00 AddT42Char 
/TTE1CC7EC8t00 findfont /CharStrings get begin
/greaterequal 150 def
/lessequal 134 def
end
/TTE1CC7EC8t00 findfont /Encoding get
dup 7 /greaterequal put
pop
F3S50 Ji 
1477 3769 M <07>S 
F1S50 Ji 
1550 3769 M (zonecor)[48 48 48 48 48 48  0]xS 
1886 3769 M (,)S 
1959 3769 M (Ipilenor)[48 48 48 48 48 48 48  0]xS 
2343 3769 M (,)S 
2416 3769 M (Ipilecorr)[48 48 48 48 48 48 48 48  0]xS 
F2S50 Ji 
2848 3769 M <02>S 
2896 3769 M <02>S 
F1S50 Ji 
581 3881 M (Qel)[48 48  0]xS 
F2S50 Ji 
725 3881 M <01>S 
F1S50 Ji 
773 3881 M (s_)[48  0]xS 
872 3881 M (,)S 
945 3881 M (i_)[48  0]xS 
F2S50 Ji 
1044 3881 M <02>S 
F1S50 Ji 
1117 3881 M (:)S 
F3S50 Ji 
1165 3881 M <01>S 
F1S50 Ji 
1238 3881 M (Q)S 
F2S50 Ji 
1286 3881 M <01>S 
F1S50 Ji 
1334 3881 M (s)S 
1382 3881 M (,)S 
1455 3881 M (dl)[48  0]xS 
1551 3881 M (,)S 
1624 3881 M (rozwf)[48 48 48 48  0]xS 
F2S50 Ji 
1864 3881 M <01>S 
1912 3881 M <01>S 
F1S50 Ji 
1960 3881 M (2)S 
F2S50 Ji 
2029 3881 M <03>S 
F1S50 Ji 
2077 3881 M (i)S 
F3S50 Ji 
2142 3881 M <02>S 
F1S50 Ji 
2207 3881 M (1)S 
F2S50 Ji 
2255 3881 M <05>S 
F3S50 Ji 
2319 3881 M <04>S 
F1S50 Ji 
2384 3881 M (1)S 
F2S50 Ji 
2432 3881 M <02>S 
2480 3881 M <02>S 
F1S50 Ji 
2528 3881 M (,)S 
2601 3881 M (rozwf)[48 48 48 48  0]xS 
F2S50 Ji 
2841 3881 M <01>S 
2889 3881 M <01>S 
F1S50 Ji 
2937 3881 M (2)S 
F2S50 Ji 
3006 3881 M <03>S 
F1S50 Ji 
3054 3881 M (i)S 
F3S50 Ji 
3119 3881 M <02>S 
F1S50 Ji 
3183 3881 M (1)S 
F2S50 Ji 
3231 3881 M <05>S 
F3S50 Ji 
3296 3881 M <04>S 
F1S50 Ji 
3361 3881 M (2)S 
F2S50 Ji 
3409 3881 M <02>S 
3457 3881 M <02>S 
F1S50 Ji 
3505 3881 M (,)S 
686 3995 M (rozwf)[48 48 48 48  0]xS 
F2S50 Ji 
926 3995 M <01>S 
974 3995 M <01>S 
F1S50 Ji 
1022 3995 M (2)S 
F2S50 Ji 
1091 3995 M <03>S 
F1S50 Ji 
1139 3995 M (i)S 
F3S50 Ji 
1203 3995 M <02>S 
F1S50 Ji 
1268 3995 M (1)S 
F2S50 Ji 
1316 3995 M <05>S 
F3S50 Ji 
1381 3995 M <04>S 
F1S50 Ji 
1445 3995 M (3)S 
F2S50 Ji 
1493 3995 M <02>S 
1541 3995 M <02>S 
F1S50 Ji 
1589 3995 M (,)S 
1662 3995 M (rozwf)[48 48 48 48  0]xS 
F2S50 Ji 
1902 3995 M <01>S 
1950 3995 M <01>S 
F1S50 Ji 
1998 3995 M (2)S 
F2S50 Ji 
2067 3995 M <03>S 
F1S50 Ji 
2115 3995 M (i)S 
F3S50 Ji 
2180 3995 M <02>S 
F1S50 Ji 
2245 3995 M (1)S 
F2S50 Ji 
2293 3995 M <05>S 
F3S50 Ji 
2357 3995 M <04>S 
F1S50 Ji 
2422 3995 M (4)S 
F2S50 Ji 
2470 3995 M <02>S 
2518 3995 M <02>S 
F1S50 Ji 
2566 3995 M (,)S 
2639 3995 M (Ebet)[48 48 48  0]xS 
2831 3995 M (,)S 
686 4107 M (If)[48  0]xS 
F2S50 Ji 
782 4107 M <01>S 
830 4107 M <03>S 
878 4107 M <03>S 
F1S50 Ji 
926 4107 M (i)S 
F2S50 Ji 
974 4107 M <05>S 
F1S50 Ji 
1043 4107 M (dl)[48  0]xS 
F2S50 Ji 
1139 4107 M <05>S 
F3S50 Ji 
1212 4107 M <07>S 
F1S50 Ji 
1285 4107 M (zonecor)[48 48 48 48 48 48  0]xS 
1621 4107 M (,)S 
1694 4107 M (Ipilenor)[48 48 48 48 48 48 48  0]xS 
2078 4107 M (,)S 
2151 4107 M (Ipilecorr)[48 48 48 48 48 48 48 48  0]xS 
F2S50 Ji 
2583 4107 M <02>S 
2631 4107 M <02>S 
F1S50 Ji 
581 4220 M (rel)[48 48  0]xS 
F2S50 Ji 
725 4220 M <01>S 
F1S50 Ji 
773 4220 M (s_)[48  0]xS 
872 4220 M (,)S 
945 4220 M (i_)[48  0]xS 
F2S50 Ji 
1044 4220 M <02>S 
F1S50 Ji 
1117 4220 M (:)S 
F3S50 Ji 
1165 4220 M <01>S 
F1S50 Ji 
1238 4220 M (r)S 
F2S50 Ji 
1286 4220 M <01>S 
F1S50 Ji 
1334 4220 M (s)S 
1382 4220 M (,)S 
1455 4220 M (dl)[48  0]xS 
1551 4220 M (,)S 
1624 4220 M (rozwf)[48 48 48 48  0]xS 
F2S50 Ji 
1864 4220 M <01>S 
1912 4220 M <01>S 
F1S50 Ji 
1960 4220 M (2)S 
F2S50 Ji 
2029 4220 M <03>S 
F1S50 Ji 
2077 4220 M (i)S 
F3S50 Ji 
2142 4220 M <02>S 
F1S50 Ji 
2207 4220 M (1)S 
F2S50 Ji 
2255 4220 M <05>S 
F3S50 Ji 
2319 4220 M <04>S 
F1S50 Ji 
2384 4220 M (1)S 
F2S50 Ji 
2432 4220 M <02>S 
2480 4220 M <02>S 
F1S50 Ji 
2528 4220 M (,)S 
2601 4220 M (rozwf)[48 48 48 48  0]xS 
F2S50 Ji 
2841 4220 M <01>S 
2889 4220 M <01>S 
F1S50 Ji 
2937 4220 M (2)S 
F2S50 Ji 
3006 4220 M <03>S 
F1S50 Ji 
3054 4220 M (i)S 
F3S50 Ji 
3119 4220 M <02>S 
F1S50 Ji 
3183 4220 M (1)S 
F2S50 Ji 
3231 4220 M <05>S 
F3S50 Ji 
3296 4220 M <04>S 
F1S50 Ji 
3361 4220 M (2)S 
F2S50 Ji 
3409 4220 M <02>S 
3457 4220 M <02>S 
F1S50 Ji 
3505 4220 M (,)S 
686 4334 M (rozwf)[48 48 48 48  0]xS 
F2S50 Ji 
926 4334 M <01>S 
974 4334 M <01>S 
F1S50 Ji 
1022 4334 M (2)S 
F2S50 Ji 
1091 4334 M <03>S 
F1S50 Ji 
1139 4334 M (i)S 
F3S50 Ji 
1203 4334 M <02>S 
F1S50 Ji 
1268 4334 M (1)S 
F2S50 Ji 
1316 4334 M <05>S 
F3S50 Ji 
1381 4334 M <04>S 
F1S50 Ji 
1445 4334 M (3)S 
F2S50 Ji 
1493 4334 M <02>S 
1541 4334 M <02>S 
F1S50 Ji 
1589 4334 M (,)S 
1662 4334 M (rozwf)[48 48 48 48  0]xS 
F2S50 Ji 
1902 4334 M <01>S 
1950 4334 M <01>S 
F1S50 Ji 
1998 4334 M (2)S 
F2S50 Ji 
2067 4334 M <03>S 
F1S50 Ji 
2115 4334 M (i)S 
F3S50 Ji 
2180 4334 M <02>S 
F1S50 Ji 
2245 4334 M (1)S 
F2S50 Ji 
2293 4334 M <05>S 
F3S50 Ji 
2357 4334 M <04>S 
F1S50 Ji 
2422 4334 M (4)S 
F2S50 Ji 
2470 4334 M <02>S 
2518 4334 M <02>S 
2566 4334 M <02>S 
F1S50 Ji 
581 4446 M (vel)[48 48  0]xS 
F2S50 Ji 
725 4446 M <01>S 
F1S50 Ji 
773 4446 M (s_)[48  0]xS 
872 4446 M (,)S 
945 4446 M (i_)[48  0]xS 
F2S50 Ji 
1044 4446 M <02>S 
F1S50 Ji 
1117 4446 M (:)S 
F3S50 Ji 
1165 4446 M <01>S 
F1S50 Ji 
1238 4446 M (v)S 
F2S50 Ji 
1286 4446 M <01>S 
F1S50 Ji 
1334 4446 M (s)S 
1382 4446 M (,)S 
1455 4446 M (dl)[48  0]xS 
1551 4446 M (,)S 
1624 4446 M (rozwf)[48 48 48 48  0]xS 
F2S50 Ji 
1864 4446 M <01>S 
1912 4446 M <01>S 
F1S50 Ji 
1960 4446 M (2)S 
F2S50 Ji 
2029 4446 M <03>S 
F1S50 Ji 
2077 4446 M (i)S 
F3S50 Ji 
2142 4446 M <02>S 
F1S50 Ji 
2207 4446 M (1)S 
F2S50 Ji 
2255 4446 M <05>S 
F3S50 Ji 
2319 4446 M <04>S 
F1S50 Ji 
2384 4446 M (1)S 
F2S50 Ji 
2432 4446 M <02>S 
2480 4446 M <02>S 
F1S50 Ji 
2528 4446 M (,)S 
2601 4446 M (rozwf)[48 48 48 48  0]xS 
F2S50 Ji 
2841 4446 M <01>S 
2889 4446 M <01>S 
F1S50 Ji 
2937 4446 M (2)S 
F2S50 Ji 
3006 4446 M <03>S 
F1S50 Ji 
3054 4446 M (i)S 
F3S50 Ji 
3119 4446 M <02>S 
F1S50 Ji 
3183 4446 M (1)S 
F2S50 Ji 
3231 4446 M <05>S 
F3S50 Ji 
3296 4446 M <04>S 
F1S50 Ji 
3361 4446 M (2)S 
F2S50 Ji 
3409 4446 M <02>S 
3457 4446 M <02>S 
F1S50 Ji 
3505 4446 M (,)S 
686 4560 M (rozwf)[48 48 48 48  0]xS 
F2S50 Ji 
926 4560 M <01>S 
974 4560 M <01>S 
F1S50 Ji 
1022 4560 M (2)S 
F2S50 Ji 
1091 4560 M <03>S 
F1S50 Ji 
1139 4560 M (i)S 
F3S50 Ji 
1203 4560 M <02>S 
F1S50 Ji 
1268 4560 M (1)S 
F2S50 Ji 
1316 4560 M <05>S 
F3S50 Ji 
1381 4560 M <04>S 
F1S50 Ji 
1445 4560 M (3)S 
F2S50 Ji 
1493 4560 M <02>S 
1541 4560 M <02>S 
F1S50 Ji 
1589 4560 M (,)S 
1662 4560 M (rozwf)[48 48 48 48  0]xS 
F2S50 Ji 
1902 4560 M <01>S 
1950 4560 M <01>S 
F1S50 Ji 
1998 4560 M (2)S 
F2S50 Ji 
2067 4560 M <03>S 
F1S50 Ji 
2115 4560 M (i)S 
F3S50 Ji 
2180 4560 M <02>S 
F1S50 Ji 
2245 4560 M (1)S 
F2S50 Ji 
2293 4560 M <05>S 
F3S50 Ji 
2357 4560 M <04>S 
F1S50 Ji 
2422 4560 M (4)S 
F2S50 Ji 
2470 4560 M <02>S 
2518 4560 M <02>S 
2566 4560 M <02>S 
F1S50 Ji 
583 4672 M (Mtot)[48 48 48  0]xS 
F2S50 Ji 
775 4672 M <01>S 
F1S50 Ji 
823 4672 M (x_)[48  0]xS 
F2S50 Ji 
922 4672 M <02>S 
F1S50 Ji 
995 4672 M (:)S 
F3S50 Ji 
1043 4672 M <01>S 
F1S50 Ji 
1118 4672 M (Mel)[48 48  0]xS 
F2S50 Ji 
1262 4672 M <01>S 
F1S50 Ji 
1310 4672 M (x)S 
F2S50 Ji 
1375 4672 M <04>S 
F1S50 Ji 
1440 4672 M (dl)[48  0]xS 
F3S50 Ji 
1552 4672 M <02>S 
F1S50 Ji 
1617 4672 M (Floor)[48 48 48 48  0]xS 
F2S50 Ji 
1857 4672 M <01>S 
1905 4672 M <03>S 
F1S50 Ji 
1953 4672 M (x)S 
F2S50 Ji 
2001 4672 M <05>S 
2066 4672 M <04>S 
F1S50 Ji 
2130 4672 M (dl)[48  0]xS 
F2S50 Ji 
2226 4672 M <02>S 
F1S50 Ji 
2274 4672 M (,)S 
2347 4672 M (Floor)[48 48 48 48  0]xS 
F2S50 Ji 
2587 4672 M <01>S 
2635 4672 M <03>S 
F1S50 Ji 
2683 4672 M (x)S 
F2S50 Ji 
2731 4672 M <05>S 
2796 4672 M <04>S 
F1S50 Ji 
2861 4672 M (dl)[48  0]xS 
F2S50 Ji 
2957 4672 M <02>S 
F3S50 Ji 
3021 4672 M <04>S 
F1S50 Ji 
3086 4672 M (1)S 
F2S50 Ji 
3134 4672 M <02>S 
F1S50 Ji 
581 4786 M (Qtot)[48 48 48  0]xS 
: 773 4588 48 462 rc F2S50 Ji 
773 4786 M <01>S 
; 821 4786 M (x_)[48  0]xS 
: 920 4588 48 462 rc F2S50 Ji 
920 4786 M <02>S 
; 993 4786 M (:)S 
F3S50 Ji 
1041 4786 M <01>S 
F1S50 Ji 
1114 4786 M (Qel)[48 48  0]xS 
: 1258 4588 48 462 rc F2S50 Ji 
1258 4786 M <01>S 
; 1306 4786 M (x)S 
: 1371 4588 48 462 rc F2S50 Ji 
1371 4786 M <04>S 
; 1436 4786 M (dl)[48  0]xS 
F3S50 Ji 
1548 4786 M <02>S 
F1S50 Ji 
1613 4786 M (Floor)[48 48 48 48  0]xS 
: 1853 4588 48 462 rc F2S50 Ji 
1853 4786 M <01>S 
; : 1901 4588 48 462 rc F2S50 Ji 
1901 4786 M <03>S 
; 1949 4786 M (x)S 
: 1997 4588 48 462 rc F2S50 Ji 
1997 4786 M <05>S 
; : 2062 4588 48 462 rc F2S50 Ji 
2062 4786 M <04>S 
; 2126 4786 M (dl)[48  0]xS 
: 2222 4588 48 462 rc F2S50 Ji 
2222 4786 M <02>S 
; 2270 4786 M (,)S 
2343 4786 M (Floor)[48 48 48 48  0]xS 
: 2583 4588 48 462 rc F2S50 Ji 
2583 4786 M <01>S 
; : 2631 4588 48 462 rc F2S50 Ji 
2631 4786 M <03>S 
; 2679 4786 M (x)S 
: 2727 4588 48 462 rc F2S50 Ji 
2727 4786 M <05>S 
; : 2792 4588 48 462 rc F2S50 Ji 
2792 4786 M <04>S 
; 2857 4786 M (dl)[48  0]xS 
: 2953 4588 48 462 rc F2S50 Ji 
2953 4786 M <02>S 
; F3S50 Ji 
3017 4786 M <04>S 
F1S50 Ji 
3082 4786 M (1)S 
: 3130 4588 48 462 rc F2S50 Ji 
3130 4786 M <02>S 
; 581 4900 M (vtot)[48 48 48  0]xS 
: 773 4702 48 348 rc F2S50 Ji 
773 4900 M <01>S 
; 821 4900 M (x_)[48  0]xS 
: 920 4702 48 348 rc F2S50 Ji 
920 4900 M <02>S 
; 993 4900 M (:)S 
F3S50 Ji 
1041 4900 M <01>S 
F1S50 Ji 
1114 4900 M (vel)[48 48  0]xS 
: 1258 4702 48 348 rc F2S50 Ji 
1258 4900 M <01>S 
; 1306 4900 M (x)S 
: 1371 4702 48 348 rc F2S50 Ji 
1371 4900 M <04>S 
; 1436 4900 M (dl)[48  0]xS 
F3S50 Ji 
1548 4900 M <02>S 
F1S50 Ji 
1613 4900 M (Floor)[48 48 48 48  0]xS 
: 1853 4702 48 348 rc F2S50 Ji 
1853 4900 M <01>S 
; : 1901 4702 48 348 rc F2S50 Ji 
1901 4900 M <03>S 
; 1949 4900 M (x)S 
: 1997 4702 48 348 rc F2S50 Ji 
1997 4900 M <05>S 
; : 2062 4702 48 348 rc F2S50 Ji 
2062 4900 M <04>S 
; 2126 4900 M (dl)[48  0]xS 
: 2222 4702 48 348 rc F2S50 Ji 
2222 4900 M <02>S 
; 2270 4900 M (,)S 
2343 4900 M (Floor)[48 48 48 48  0]xS 
: 2583 4702 48 348 rc F2S50 Ji 
2583 4900 M <01>S 
; : 2631 4702 48 348 rc F2S50 Ji 
2631 4900 M <03>S 
; 2679 4900 M (x)S 
: 2727 4702 48 348 rc F2S50 Ji 
2727 4900 M <05>S 
; : 2792 4702 48 348 rc F2S50 Ji 
2792 4900 M <04>S 
; 2857 4900 M (dl)[48  0]xS 
: 2953 4702 48 348 rc F2S50 Ji 
2953 4900 M <02>S 
; F3S50 Ji 
3017 4900 M <04>S 
F1S50 Ji 
3082 4900 M (1)S 
: 3130 4702 48 348 rc F2S50 Ji 
3130 4900 M <02>S 
; 581 5014 M (rtot)[48 48 48  0]xS 
: 773 4816 48 234 rc F2S50 Ji 
773 5014 M <01>S 
; 821 5014 M (x_)[48  0]xS 
: 920 4816 48 234 rc F2S50 Ji 
920 5014 M <02>S 
; 993 5014 M (:)S 
F3S50 Ji 
1041 5014 M <01>S 
F1S50 Ji 
1114 5014 M (rel)[48 48  0]xS 
: 1258 4816 48 234 rc F2S50 Ji 
1258 5014 M <01>S 
; 1306 5014 M (x)S 
: 1371 4816 48 234 rc F2S50 Ji 
1371 5014 M <04>S 
; 1436 5014 M (dl)[48  0]xS 
F3S50 Ji 
1548 5014 M <02>S 
F1S50 Ji 
1613 5014 M (Floor)[48 48 48 48  0]xS 
: 1853 4816 48 234 rc F2S50 Ji 
1853 5014 M <01>S 
; : 1901 4816 48 234 rc F2S50 Ji 
1901 5014 M <03>S 
; 1949 5014 M (x)S 
: 1997 4816 48 234 rc F2S50 Ji 
1997 5014 M <05>S 
; : 2062 4816 48 234 rc F2S50 Ji 
2062 5014 M <04>S 
; 2126 5014 M (dl)[48  0]xS 
: 2222 4816 48 234 rc F2S50 Ji 
2222 5014 M <02>S 
; 2270 5014 M (,)S 
2343 5014 M (Floor)[48 48 48 48  0]xS 
: 2583 4816 48 234 rc F2S50 Ji 
2583 5014 M <01>S 
; : 2631 4816 48 234 rc F2S50 Ji 
2631 5014 M <03>S 
; 2679 5014 M (x)S 
: 2727 4816 48 234 rc F2S50 Ji 
2727 5014 M <05>S 
; : 2792 4816 48 234 rc F2S50 Ji 
2792 5014 M <04>S 
; 2857 5014 M (dl)[48  0]xS 
: 2953 4816 48 234 rc F2S50 Ji 
2953 5014 M <02>S 
; F3S50 Ji 
3017 5014 M <04>S 
F1S50 Ji 
3082 5014 M (1)S 
: 3130 4816 48 234 rc F2S50 Ji 
3130 5014 M <02>S 
; 19197 VM?
-0.07 -0.207 1.707 1
 256 array 0 1 255 {1 index exch /.notdef put} for  /TTE1B4FB18t00
Type42DictBegin
[<00010000000a000a000a000a637674205621662d000000ac000001f26670
676d7a45ee24000002a0000005bf676c7966f750ab90000020d800014eb4
68656164cfdf195100000860000000366868656115200b74000008980000
0024686d74786ee55495000008bc00000df46c6f63611be86fe9000016b0
000006fc6d6178700698026c00001dac0000002070726570de7bddd10000
1dcc00000309676469720000000000000000000000000614000a000005d1
001f000005d1001f00000000000000000000000000000463002300000000
ffe100000000ffdd00000000ffe10000fe64fff500000000000000000000
000000000000000000000000000000000000000000000000000000000000
000000000000000000000000000000000000000000000000000000000000
000008000000080000000000000000000000000000000000000000000000
00000000000000000000000000000000000000000000000001d102290000
000000000000000000000000000000000000000000000000000000000000
000000000000000000000000000000000000000000000000000000000000
0000018f0186018001540177016d01750169014001630159014001830175
016f00ae0000000000a500e901200119010e010101230111010700fb0125
011d01130104000a011101ec000000f400000000009d0000000000f4013a
00f302e100000000008b000000bf00d400e400ed00fe010e00be00be0067
006700aa00a100580058011e01270139014800ee010e011c0000009a00b1
00b900be00c800d400db00e600f00108015a0176018a0194020d0247025a
010e011801430189024d02fb0424000701770212016703ba01f401060115
012400ba00cc00da03b0ffe801a000e0032d02b30078004c00d301340140
03a5032a031f02d102a50000403a543837363534333231302f2e2d2c2b2a
292827262524232221201f1e1d1c1b1a191817161514131211100f0e0d0c
0b0a090807060504030201002c01b0184358b119072b1b212121592d2c01
b0184358b11a072b1b212121592d2c01b0184358b0032510f221b000121b
212121592d2c01b0184358b11b072b1b212121592d2c01b0184358b11c07
2b1b212121592d2c01b0184358b11d072b1b212121592d2c01b0184358b1
1e072b1b212121592d2c4eb00014b046234344b0032510b10046e6b00013
b00114b00010f221b001134db000122d2c01b018435845646a234569b019
43646060b0462344231020b046f02fb000121b21212121592d2c01b10b0a
432343650a2d2c00b10a0b4323430b2d2c00b0462370b101463e01b04623
70b10246453ab10200080d2d2cb0122bb0022545b00225456ab0408b60b0
022523442121212d2cb0132bb0022545b00225456ab8ffc08c60b0022523
442121212d2cb000b0122b2121212d2cb000b0132b2121212d2c01b00643
b00743650a2d2c2069b04061b0008b20b12cc08a8cb8100062602b0c6423
64615c58b00361592d2cb100032545685458b0032545b0032545606820b0
04252344b0042523441bb00325204568208a2344b00325456860b0032523
44592d2cb00325204568208a2344b00325456860b0032523442d2cb00943
588721c01bb01243588745b0112bb0472344b0477ae41b038a45186920b0
4723448a8a8720b0a05158b0112bb0472344b0477ae41b21b0477ae45959
59182d2c208a4523456860442d2c456a422d2c01182f2d2c21212d2c01b0
022545b002254564606ab00325456a6120b00425456a208a8b65b0042523
448cb00325234421212d2c01456823456961b00325456a6120b00425456a
208a8b65b0042523448cb00325234421212d2c018a8a4564234564616442
2d2c01b0022543b04054b0022543b000545a58b003252045b040614459b0
022543b00054b0022543b040545a58b004252045b040604459212121212d
2c014b525843b00225452361441b2121592d2c014b525843b00225452360
441b2121592d2c4b525845441b2121592d2c0120b003252349b04060b020
6320b000525823b002253823b002256538008a63381b212121212159012d
2c4b505845441b2121592d2c01b005251023208af500b0016023edec2d2c
01b005251023208af500b0016123edec2d2c01b0062510f500edec2d2c46
2346608a8a462320468a608a61b8ff8062232010238ab14b4b8a70456020
b0005058b00161b8ffba8b1bb0468c59b0106068013a2d2c2045b0032546
52583f1b2111592d2c2045b003254650583f1b2111592d2c00b00743b006
430b2d2c4b5258b00425b0042549b00425b00425496120b0005458212043
b0005558591bb04054582043b0005458591b2043b00054581bb00325b8ff
c03859595959212121212d2c4b52584365381b2121592d2c4b525843381b
2121592d2c21210c6423648bb84000622d2c21b08051580c6423648bb820
00621bb200402f2b59b002602d2c21b0c051580c6423648bb81555621bb2
00802f2b59b002602d2c0c6423648bb84000626023212d2cb40001000000
15b00826b00826b00826b008260f10161345683ab001162d2cb400010000
0015b00826b00826b00826b008260f1016134568653ab001162d2cb01343
58031b02592d2cb0134358021b03592d2cb00a2b2310203cb0172b2d2cb0
282b8a102320d023b0102bb00558c01b3c59201011b00012012d2c4b5323
4b515a5820458a60441b2121592d2c4b53234b515a58381b2121592d2c20
b003254523452361688a204568208a234460442d2cb1020042b123018851
b1400188535a58b910000020885458b202010243604259b12401885158b9
20000040885458b202020243604259b12401885458b2022002436042004b
014b5258b2020802436042591bb940000080885458b202040243604259b9
4000008063b80100885458b202080243604259b94000010063b802008854
58b2021002436042595959592d00000100000001000028d553bc5f0f3cf5
001b080000000000ad6c53f800000000b6307a03ff6afe570da808010001
0009000200000000000000010000080bfe5200000e38ff6afb6c0da80001
0000000000000000000000000000037d080001000000000002bc000002bc
0000033800cb04b300a706f0009505b000860a2d008f06e6007902a800a7
045900c1045900a605b000cc06f000da02e4002303d7006e02e400b70584
007b05b0007005b0010a05b000b905b0008c05b0005405b000a405b00086
05b0009c05b0006305b00068033800e10338004d06f000cc06f000f906f0
00ec04ef009307b6009106360018061800be05ca006706a400be057700be
053400be067d006706b300be045e007b0471002a062b00be051900be0795
00be06c600be06cd006705dd00be06cd0067064200be05af006d05740029
067f00a9061c001809070042061c001805e500090589005a045900f80584
00bd045900c606f000c505b0fff005b0017605580056059800aa04b50058
0598005a055000580361002b0598005a05b300aa02bc00a00339ffc6055e
00aa02bc00aa087700aa05b300aa057e0058059800aa0598005a03fa00aa
04bf005f03a5002b05b300a10533001e07d6002d055a001a0535001e04c6
005405b000980459019b05b000c906f0009d063600180636001805ca0067
057700be06c600be06cd0067067f00a90558005605580056055800560558
0056055800560558005604b5005805500058055000580550005805500058
02bc006802bcfffa02bcfff502bcffee05b300aa057e0058057e0058057e
0058057e0058057e005805b300a105b300a105b300a105b300a105b000f2
04b300b405b000bc05b0009a05b0009705b000dd05b0008705b400aa07b6
007a07b6007a07b6008e05b001e505b0013706f000fa08c0000406cd0065
087800b106f000da06f000da06f000da05b0003405c500aa05b0007c0596
006406f4002905ac002b044e001e04c8009804c8007f06c0003508250056
057e005804ef0070033800cb06f000d806f0008605b0004406f0009e0672
002206cc00d906cc0126086400b7063600180636001806cd006709150067
088b005805b000990800009904b3000b04b3007b02a8002002a8007b06f0
00da06f0006b0535001e05e500090384ffb305b00000045900d904590126
05d2002b05d8002b05b000f202e400b702a8003504b300350e38008f0636
0018057700be06360018057700be057700be045e007b045e0071045e007b
045e007b06cd006706cd006706cd0067067f00a9067f00a9067f00a902bc
00aa05b0011a05b0011d05b0014705b0015605b0021f05b0019a05b001b2
05b0014e05b001c005b0011b0523001802d0001805af006d04bf005f0589
005a04c600540459019b06a4001c056f005705e500090535001e05e100be
059800aa06f000ec06f0010804c8011704c800e604c800e0097400b30974
00c7097400b105b00065067d00670598005a045e007b05af006d04bf005f
05ca006704b5005805ca006704b500580598005a05b0fff002e400b70636
001805580056063600180558005606a400be070a005a06a4001c057700be
05500058057700be05500058051900be02bc0079051900be042e00aa0519
00be047400aa06c600be05b300aa06c600be05b300aa06cd0067057e0058
064200be03fa00aa064200be03fa006a05af006d04bf005f0574002903a5
002b0574002903b9002b067f00a905b300a1067f00a905b300a10589005a
04c600540589005a04c60054051900be06cd0067079e005d0598005a057e
005804ae005b05ce00580448000a0751005805b0fff005a000cb04c8009e
0abf00bd080f007b05d200a0069affe502d2007504ee00750a2d00910350
000f04d5009202d6008302d6008304d500b102d600700636001805580056
05ca006704b5005805ca006704b50058057700be05500058057700be0550
0058057700be05500058067d00670598005a067d00670598005a067d0067
0598005a06b300be05b300aa06b3003905b30029045e007602bcfff6045e
007b02bc002d045e007b02bc001c045e007b02bc00a00471002a0339ffc6
062b00be055e00aa055e00aa051900be02bc003406c600be05b300aa06c6
00be05b300aa06cd0067057e005806cd0067057e0058064200be03fa0067
05af006d04bf005f0574002903a5002b067f00a905b300a1067f00a905b3
00a1067f00a905b300a1067f00a905b300a10907004207d6002d05e50009
0535001e02c200aa063600180558005608c000040825005606cd0065057e
0058033800e10907004207d6002d0907004207d6002d0907004207d6002d
05e500090535001e02a8002005b0fff005b0009a05fc0081097400b30974
00b1097400a7097400b402a800a005b001b205b0021905b000c70661ffeb
06c8ffeb0802ffeb05a4ffeb07bfffeb0784ffeb07c3ffeb02bcff9d0636
0018061800be06720022057700be0589005a06b300be045e007b062b00be
06360018079500be06c600be05b8008906cd006706b300be05dd00be0578
00680574002905e50009061c001807cf008b06c00035045e007b05e50009
0598005a04ae005b05b300aa02bc00a105a6009f05bb00aa0535001e0465
005b05b300aa059a007702bc00aa055e00aa0535001605c500aa0533001e
04a50056057e0058059800aa047f005805a6009f051500050788009e0727
005b02bcffee05a6009f057e005805a6009f0727005b057700be07490029
051900be05ef006705af006d045e007b045e007b0471002a09c7001209b7
00be077d0029062b00be05e5000a06b300be06360018061000be061800be
051900be06bb002a057700be08ec001205a7004e06c400be06c400be062b
00be06c30012079500be06b300be06cd006706b300be05dd00be05ca0067
0574002905e5000a079e005d061c001806cc00be064c0083094f00be096b
00be07420029088000be061000be05ef005c099000be065c001105580056
05930073056b00aa044000aa058800250550005807fe002d04b4004105c3
00aa05c300aa055e00aa05ad001906a400aa05c200aa057e005805c200aa
059800aa04c900580448000a0535001e07ba005a055a001a05d500aa0579
0074080500aa081a00aa05f2000a077f00aa053200aa04d9005707f400aa
057400220550005805b30029044000aa04d8005804bf005f02bc00a002bc
ffee0339ffc608190019082800aa05b30029055e00aa0535001e05c200aa
051900be044000aa080000cc0a5a00be05c200aa04c800a604c800d904c8
00d904c800b204c8010d0000000000000000000000000000000000000000
00000000074f0067057e005806c500a905ef00a10000022e0000021f0000
0176000001e505b0011a05b0ffb005b0011a05b0011a05b0015605b00156
05b0015605b0011d05b0022e05b0015b05b0015d05b0015d05b0015d05b0
015d05b00129063600180558005606360018055800560636001805580056
0636fff30558ff6a06360018055800560636001805580056063600180558
005606360018055800560636001805580056063600180558005606360018
055800560636001805580056057700be05500058057700be055000580577
00be05500058057700be055000580577ffb00550ff9b057700be05500058
057700be05500058057700be05500058045e007b02bc00aa045e007b02bc
00a000000000000000000000000000000000000000000000000000000000
000000000000000000000000000000000000000000000000000000000000
000000000000000000000000000000000000000000000000000000000000
000000000000000000000000000000000000000000000000000000000000
000000000000000000000000000000000000000000000000000000000000
000000000000000000000000000000000000000000000000000000000000
000000000000000000000000000000000000000000000000000000000000
000000000000000000000000000000000000000000000000000000000000
000000000000000000000000000000000000000000000000000000000000
000000000000000000000000000000000000000000000000000000000000
000000000000000000000000000000000000000000000000000000000000
000000000000000000000000000000000000000000000000000000000000
000000000000000000000000000000000000000000000000000000000000
000000000000000000000000000000000000000000000000000000000000
000000000000000000000000000000000000000000000000000000000000
000000000000000000000000000000000000000000000000000000000000
000000000000000000000000000000000000000000000000000000000000
000000000000000000000000000000000000000000000000000000000000
000000000000000000000000000000000000000000000000000000000000
000000000000000000000000000000000000000000000000000000000000
000000000000000000000000000000000000000000000000000000000000
000000000000000000000000000000000000000000000000000000000000
000000000000000000000000000000000000000000000000000000000000
000000000000000000000000000000000000000000000000000000000000
000000000000000000000000000000000000000000000000000000000000
000000000000000000000000000000000000000000000000000000000000
000006cd0067057e005806cd0067057e005806cd0067057e005806cd003f
057eff9706cd0067057e005806cd0067057e005806cd0067057e0058074f
0067057e0058074f0067057e0058074f0067057e0058074f0067057e0058
074f0067057e0058067f00a905b300a1067f00a905b300a106c500a905ef
00a106c500a905ef00a106c500a905ef00a106c500a905ef00a106c500a9
05ef00a105e500090535001e05e500090535001e05e500090535001e05e5
00090535001e0598005a0000011d05b000a90000001f001f001f001f0049
007a011b01e7027b0380039d03e5042c049c04cd04f50511052c055705b6
05ef06660710076807e4087708b209770a070a2b0a650aaa0ad90b200b9d
0c5c0ccf0d4e0de20e350e720eaa0f340f6e0fa20fe5109410b6112f11a5
1208126112ed13601411143b147a14d215a1162b168916d016f617201744
177e179417bc183b188b190c196019cc1a131a8d1ad01afd1b441bc41be0
1c4f1c911ce21d381d8c1dca1e561ea71eec1f391fb3204820a620f82159
217321d8224b226a232d23e824002418243724562467247d249124a324b4
25772624263526462657266d267f269126c82709272027352746275f2775
2786279b27ac27c527db2816285628e429522a2e2a5a2a962b132be62ca1
2d122d362d652dcd2e412f102f982fd7302a307f30e7312e31b4321b3250
328b32d2334d339e3437351c35cc3645366e369436ee376537fa384e3892
38d83913392b3943395b39df3a963aaf3ac83b0b3b4e3b723b973bd03c15
3c2b3c473c723d6e3d953dbb3e1a3e793ed33eed3f143f554019402b4043
405b407b409340ab40c340df40f74112412a4142415a4172418c41a841d6
421e42374264427d42b442e8431e4353438243d54426443e444f44674478
449f450f45cd45e545f6465546ac46ce472a475747b1482a4851487a489e
48e348fd490e49254a024ab84ad14ae54afc4b104b794b8f4ba94bc04bd9
4cc04d644d7b4df34dfb4e634efa4f114f274f3e4f6d4fae4fe150185047
506050715088509950b550cb50e250f8510f512151385149519f52195230
52a552c452db52fd530f532d5346535f53705393540b548454db555f560f
568456b0572a574e576a57bf58d2593e595859c059e65a295ae05b685b90
5baa5bd15bfc5c555c715c8a5ca15cb75cd05ce55d045d1c5d335d495d60
5d745d8f5da05dba5dcb5e815f0f5f255f485fa25ffa606660ba60fe6128
618361be621c6270628862dc62ed6302638263ce64176428643d64d86531
654f6568657e658f65a06606661e662f667166d666ec66fd671867316747
675867c5683068466858686e687f68af69616a3d6a536a656a7d6a8e6aa7
6abd6acf6ae56af76b116b276b3d6b4e6b7c6b926c226c926cbf6cf16d1e
6d4c6d736d7b6d996ddc6dfc6e1a6e3c6e626e866eac6ecf6f1f6f276f2f
6f8f6f976f9f6fa76faf6fb77012701a70227067706f7096709e711c7124
712c7134719d72257241725d726e7282729372a672ba734273967406744b
74cf74d7756375c4760e761676b676be7710777f77bf784978b0793e7946
796179727983799579b57a1e7a397adc7ae47aec7b087b107bb67c267c7d
7c967d3c7d757d7d7ddd7de57e087e5a7e627f497ffd8066810281a7820a
8212821a8222824982518259826182de8357835f839683db8411845584b6
852085798618869e8713871b87a8881a883f88908898895b8a098a4e8ac4
8b558ba98c028c398c418c688c708cf28d208d288dc08dc88e008e4a8e82
8ec68f238f868fda906890dd9143915991e791f89284928c9294929c92a4
933393a193a993bd9445947b94a294c994e8958795ae95f6964f96869723
974597459745974597459745974597d3984f98a7990d9951996999719979
99b399ef9a5a9aca9b119b579bc49c289c7a9ced9d3f9d8f9e0c9e849efc
9f0d9f1e9f309f419f5d9f6f9f869f9c9fb69fcb9fdd9ff2a00ca027a039
a04ba05da06fa081a093a0a5a0b7a0d6a0efa100a111a129a140a156a167
a17fa191a1a9a1bba1d2a1eaa1fca20ea22da246a25ba26da27fa291a291
a291a291a291a291a291a291a291a291a291a291a291a291a291a291a291
a291a291a291a291a291a291a291a291a291a291a291a291a291a291a291
a291a291a291a291a291a291a291a291a291a291a291a291a291a291a291
a291a291a291a291a291a291a291a291a291a291a291a291a291a291a291
a291a291a291a291a291a291a291a291a291a291a291a291a291a291a291
a291a291a291a291a291a291a291a291a291a291a291a291a291a291a291
a291a291a291a291a291a291a291a291a291a291a291a291a291a291a291
a291a291a291a291a291a291a291a291a291a291a291a291a291a291a291
a291a291a291a291a291a291a291a291a291a291a291a291a291a291a291
a291a291a291a291a291a291a291a291a291a291a291a291a291a291a291
a291a291a291a291a291a291a291a291a291a291a291a291a291a291a291
a291a291a291a291a291a291a291a291a291a291a291a291a291a291a291
a291a291a291a291a291a291a291a291a291a291a291a291a291a291a2a3
a2b4a2c6a2d7a2f7a315a32fa341a35da37ba38ea3a0a3c2a3dba3f4a409
a41fa430a442a453a469a485a497a4a8a4b9a4caa4dea4f1a507a518a52e
a53fa553a564a576a587a598a5a9a5bfa5d2a5e3a5f8a60aa61ba631a642
a6bba6c3a75a00010000037d005e00070068000500020002004000550000
02b4ffff00030001400954e8e7241fe7e6111fb8ffc04064d60c103640d9
01d792111fcd92111fcc92111fcb92111fca92111fc992111fc192111fa9
9b241f9c9b241f9a9b201f999b281f9b921b1ff198151fa798191f97982a
1f9698251f9598191f4098019892111f0ff2019492191f93922b1f919221
1f009201b8ffc0405c920b10360fbc1fbc2fbc032fbb0100b910b9020fb8
0100b50120f87ff80210f720f740f7037ff50110f420f40220ee50ee022f
ec3fec4fec0330d570d502b3b2281fb2b3111f2fb33fb360b070b070d405
e5e4241fe3e4241f2fe401b8ffc0b3c20c1036b8ffc040ffb40c1036d27f
2e1fd17f2e1fd07f201fcf7f111fc07f111fbf7f111f8fbeffbe020fbd01
ffbd01b1af111f70af0110a820a8028b89301f8a892f1f897f331f888418
1f8784181f8684491f8584111f83843a1f847f201f6faaa0aab0aaf0aa04
40a101105c205c405c03f37f111f827f181f817f4a1f807f181f7e7f2e1f
7d7f2e1f507f607f707f03100f211f16152a1f0706211f19182a1f040321
1f13122a1f2c2d0f2a2b0e28290f26270e24250f22230e20210f1e1f0e1b
1c1d0d18191a0d1516170d1213140d0f10110c0c0d0e0c090a0b0c060708
0c0304050c0001020c100f800f02400680060240038003020f003f004f00
7f00040f002f003f00401d6f007f00bf00cf00ff00081b3b081f0f3a081f
0339081f0038081f503301b0124b004b5442b013014b004b5342b0332b4b
b8080052b0322b4bb009505b58b101018e59b0332bb00288b8010054b004
88b8020054b012435a5b58b80119b101018e851bb0124358b10101b80180
858d8d1bb10101b80180858d8d59592b1db0644b5358b0701d59b0324b53
58b0901d59002b2b2b2b73747373732b2b2b2b2b2b2b2b2b2b2b2b2b2b2b
2b2b2b2b2b2b2b2b2bb109322b4bb0645242b1e9044523456861b0e92344
b1eae94523456860b0ea234401732b2b2b2b2b2b7373732b2b2b2b2b2b2b
2b2b73732b7374732b2b2b2b2b2b2b2b732b2b732b2b7373737373737373
73737373002b752b2b2b732b742b2b2b2b2b2b2b2b2b2b2b2b2b2b2b2b2b
732b2b2b2b00000000>
[15833 15965 16193 16133 15997 5569 ] AllocGlyphStorage
]def 
108 44 
PrepFor2015
AddFontInfoBegin
AddFontInfo
/OrigFontType /TrueType def 
/OrigFontName <56657264616E61> def
/OrigFontStyle (Bold) def
/FSType 0 def
AddFontInfoEnd
[16#2c 16#b85ec32 ] AddXUID
Type42DictEnd
1 3038 21 <000100b90000054a05ee001d008b40300e7c0d103702111411210d251134
0d341147115611621574150a00020f0f0b991307021c9a016000601c7000
701c041cb8ffc0401609103700001c02088980160116168c1f1010000201
022f5d332f10f62f5ded1239332f2b5d002ffd323fed332f435458401b0f
020b181f021b182f022b183b184a185b055b186b056b187f170d5d593130
5d012b2901353624373e013534262322060723113624332004151406070e
010721054afb6f86010d517966837b5ccb57204701158b011801268d915b
b827029df661da4f75ae55666f4c3b014b1f3eebd78dfe87548d1c00>/TTE1B4FB18t00 AddT42Char 
1 0 0 <00020100000007000600000300070014b706020400060204002fcdddcd00
2fcdddcd3130211121112521112101000600fa800500fb000600fa008005
0000>/TTE1B4FB18t00 AddT42Char 
/TTE1B4FB18t00 findfont /CharStrings get begin
/two 21 def
/.notdef 0 def
end
/TTE1B4FB18t00 findfont /Encoding get
dup 1 /two put
pop
F /F4 0 /0 F /TTE1B4FB18t00 mF 
/F4S3A F4 [58 0 0 -58 0 0 ] mFS
F4S3A Ji 
341 218 M <01>S 

%%IncludeResource: font Times-Roman
F /F5 0 /256 T /Times-Roman mF 
/F5S50 F5 [80 0 0 -80 0 0 ] mFS
F5S50 Ji 
391 218 M ( )S 
19404 VM?
-0.129 -0.203 1.461 1
 256 array 0 1 255 {1 index exch /.notdef put} for  /TTE1AA0C20t00
Type42DictBegin
[<00010000000a000a000a000a637674203d464c13000000ac000001e66670
676d9ab6568600000294000005eb676c7966adf5ffc000002124000179c6
68656164cdc181ce00000880000000366868656112b40956000008b80000
0024686d7478c1301740000008dc00000df46c6f6361d0832dea000016d0
000006fc6d61787006b0023f00001dcc00000020707265701af189690000
1dec00000336676469720000000000000000000000000614000a000005d1
001f000005d1001f0000000000000000000000000000045d001f00000000
ffe100000000ffe100000000ffe10000fe64fff500000000000000000000
000000000000000000000000000000000000000000000000000000000000
000000000000000000000000000000000000000000000000000000000000
000008000000080000000000000000000000000000000000000000000000
00000000000000000000000000000000000000000000000001d102290000
000000000000000000000000016700000000000000000000000000000000
000000000000000000000000000000000000000000000000000000000000
000000d100c600c100b400c100b400c300bc00b700b700ae009e00d100c7
00bd00b400bd00b4007000c800a800a3009e009100ac00a2009d009600a6
009e00910084010200c3000000af00900000000000000000000000000089
000002e1007300000056006d00740081008c0093009f00a6004700000086
0031003800790059005900aa00b800d100f600a0009c00880078006f0080
0087008e009900a000b500d300e9011300fd01120133013c021c0244029f
011d022f028f037300a300b2009d00af025f022101a201fd0087009400a2
00b400760080008c03b000270090009b02b002ff0091009b004c00940000
403c543a393837363534333231302f2e2d2c2b2a29282726252423222120
1f1e1d1c1b1a191817161514131211100f0e0d0c0b0a0908070605040302
01002c01b0184358b119072b1b212121592d2c01b0184358b11a072b1b21
2121592d2c01b0184358b0032510f221b000121b212121592d2c01b01843
58b11b072b1b212121592d2c01b0184358b11c072b1b212121592d2c01b0
184358b11d072b1b212121592d2c01b0184358b11e072b1b212121592d2c
4eb00014b046234344b0032510b10046e6b00013b00114b00010f221b001
134db000122d2c01b018435845646a234569b01943646060b04623442310
20b046f02fb000121b21212121592d2c01b10b0a432343650a2d2c00b10a
0b4323430b2d2c00b0462370b101463e01b0462370b10246453ab1020008
0d2d2cb0122bb0022545b00225456ab0408b60b0022523442121212d2cb0
132bb0022545b00225456ab8ffc08c60b0022523442121212d2cb000b012
2b2121212d2cb000b0132b2121212d2c01b00643b00743650a2d2c2069b0
4061b0008b20b12cc08a8cb8100062602b0c642364615c58b00361592d2c
b100032545685458b0032545b0032545606820b004252344b0042523441b
b00325204568208a2344b00325456860b003252344592d2cb00325204568
208a2344b00325456860b0032523442d2cb00943588721c01bb012435887
45b0112bb0472344b0477ae41b038a45186920b04723448a8a8720b0a051
58b0112bb0472344b0477ae41b21b0477ae4595959182d2c208a45234568
60442d2c456a422d2c01182f2d2c21212d2c01b0022545b002254564606a
b00325456a6120b00425456a208a8b65b0042523448cb00325234421212d
2c01456823456961b00325456a6120b00425456a208a8b65b0042523448c
b00325234421212d2c018a8a45642345646164422d2c01b0022543b04054
b0022543b000545a58b003252045b040614459b0022543b00054b0022543
b040545a58b004252045b040604459212121212d2c014b525843b0022545
2361441b2121592d2c014b525843b00225452360441b2121592d2c4b5258
45441b2121592d2c0120b003252349b04060b0206320b000525823b00225
3823b002256538008a63381b212121212159012d2c4b505845441b212159
2d2c01b005251023208af500b0016023edec2d2c01b005251023208af500
b0016123edec2d2c01b0062510f500edec2d2c462346608a8a462320468a
608a61b8ff8062232010238ab14b4b8a70456020b0005058b00161b8ffba
8b1bb0468c59b0106068013a2d2c2045b003254652583f1b2111592d2c20
45b003254650583f1b2111592d2c00b00743b006430b2d2c4b5258b00425
b0042549b00425b00425496120b0005458212043b0005558591bb0405458
2043b0005458591b2043b00054581bb00325b8ffc0385959595921212121
2d2c4b52584365381b2121592d2c4b525843381b2121592d2c21210c6423
648bb84000622d2c21b08051580c6423648bb82000621bb200402f2b59b0
02602d2c21b0c051580c6423648bb81555621bb200802f2b59b002602d2c
0c6423648bb84000626023212d2cb4000100000015b00826b00826b00826
b008260f10161345683ab001162d2cb4000100000015b00826b00826b008
26b008260f1016134568653ab001162d2cb0134358031b02592d2cb01343
58021b03592d2cb00a2b2310203cb0172b2d2cb0282b8a102320d023b010
2bb00558c01b3c59201011b00012012d2c4b53234b515a5820458a60441b
2121592d2c4b53234b515a58381b2121592d2c20b003254523452361688a
204568208a234460442d2c0120b0016020b0404348232f003c012d2c2020
b0016046b04023422fb0016020b064e000b003e0012d2cb1020042b12301
8851b1400188535a58b910000020885458b202010243604259b124018851
58b920000040885458b202020243604259b12401885458b2022002436042
004b014b5258b2020802436042591bb940000080885458b2020402436042
59b94000008063b80100885458b202080243604259b94000010063b80200
885458b2021002436042595959592d0000010000000100000183b6455f0f
3cf5001b080000000000adbcbc6e00000000b6307a08fef3fe590bb00801
00020009000200000000000000010000080bfe5200000c26fef3fb540bb0
000d0003000000000000000000000000037d080001000000000002d00000
02d00000032600ac03ac0131068c00bc0516003c089c00bd05d000580226
012d03a2008e03a2ffb005160127068c00fd02e9ffc503a2009a02e9007b
03a2ff46051600850516009b051600220516003a051600300516005a0516
0086051600960516005b0516009e03a200d803a20017068c0129068c0120
068c0137045d010e080000c10576ffab057c00460596008506200047050f
0047049900460634008506030047035e000703a3ffb2058b004b04740046
06be004605fc0046064c008604d30046064c0085059000460578003404ee
00b005db009b057600df07ec0123057bffc204ec00d5057b000203a20014
03a200f903a2ffd0068c00ec0516ff360516023504ce002704fc0038042b
005704fc005504c4005802d0004404f90015051000380232003a02c1fef3
04b2003f0232003a07c900380510003804db005904fcffd904fc0055036a
0038042b0011032700800510007a04ba00b2068c00c104bcffbb04ba0033
0434ffe1051400a403a201a50514fff1068c00e60576ffab0576ffaa0596
0085050f004705fc0046064c008605db009b04ce002704ce002704ce0027
04ce002704ce002704ce0027042b005704c4005804c4005804c4005804c4
0058023200390232003902320039023200390510003804db005904db0059
04db005904db005904db00590510007a0510007a0510007a0510007a0516
012a045601180516008f0516000f05160044045d00e1051600e604f60038
080000ca080000ca07d001280516027c051601c8068c012007eaff8d064c
0050080000cf068c0102068c0129068c01370516009e0522ffdd05160084
05d100e6068c00c505a900b9051600b5045d00c8045d00c6068cfff607a3
003304db000b045d0044032600a2068c00f7068c00c20516ffd0068c011e
05cfffc5052800b10528005a068c00310576ffab0576ffab064c0086088f
008507d800580516009d0800009d03ac00d503ac00fa022600d502260104
068c00fd068c00d704ba003304ec00d502e4ff370516000003a200c503a2
00690500004105020041051600af02e900f10226ff6f03acff6f0c2600bd
0576ffab050f00470576ffab050f0047050f0047035e0007035e0007035e
0007035e0007064c0086064c0086064c008605db009b05db009b05db009b
02320039051601ad0516016905160156051601c105160291051601af0516
00a8051601a0051601a6051601f90474ffe60232fffa05780034042b0011
057b00020434ffe103a201a50620003a04e5005804ec00d504ba003304d8
004604fcffd9068c0107068c014e04560120045600e4045600d80800013c
080001320800006b051600030634008504f90015035e000705780034042b
001105960085042b005705960085042b005704fc0055051600fd02e900f1
0576ffab04ce00270576ffaa04ce002706200047052e00550620003a050f
004604c40058050f004704c40058047400460232003a04740046025e003a
0474004603ab003a05fc00460510003805fc004605100038064c008604db
005905900046036a003805900046036a003805780034042b001104ee000a
0327fff904ee00b00327008005db009b0510007a05db009b0510007a057b
00020434ffe1057b00020434ffe104880046064c00860685007b04fc0055
04dd0058041a0033050b005903f80067065200550516ff1904ff00ac045d
0089094f004806f7000704e9003a05d8006202e400df047500d9089c00c1
0296000f04d5009202d6008302d6008304d500b102d600700576ffab04ce
002705960085042b005705960085042b0057050f004704c40058050f0047
04c40058050f004704c400580634008504f900150634008504f900150634
008504f9001506030047051000380603004705100038035e00070232003a
035e00070232003a035e00070232003a035e00070232ffe603a3ffb202c1
fef3058b004b04b2001b04b2003f047400460232ff1f05fc004605100027
05fc004605100038064c008604db0059064c008604db005905900046036a
ff3505780034042b001104ee00b00327003a05db009b0510007a05db009b
0510007a05db009b050b007a05db009b0510007a07ec0123068c00c104ec
00d504ba00330267003d0576ffaa04ce002607eaff8d07a30033064c0050
04db000b03a2019807ec0123068c00c107ec0123068c00c107ec0123068c
00c104ec00d504ba003302260034051600fd0516000f05be00ac0800013c
0800006b0800009b080000c202e9ffc5051600a80516026a051601a90578
ffad060200a706f600a7045100a8070c00a9060700a5074300aa02320039
0576ffab057c004605cfffc5050f0047057b000206030047035e0007058b
004b057cffaa06be004605fc00460531fff1064c00860603004604d30046
0561fff504ee00b004ec00d5057bffc206f700ea068cfff6035e000704ec
00d504fc0055041a00330510003802320039050b008104f6ffd804ba00ae
03a900400510003804fe008b0232003904bc003f04bcffc7051cffd804ba
00b20406003a04db005904feffd504100058050b008104b8ff500693008f
0682004d02320039050b008104db0059050b00810682004d050f00470657
00ae04880046059b008505780034035e0007035e000703a3ffb208f2ff94
08d30046068b00ae058b004b04ec0014060300460576ffab057c0046057c
00460488004605f7ff3a050f004707c9ffa704edffed0601004606010046
058b004b05e0ff9406be004606030047064c00860603004604d300460596
008504ee00b004ec00140685007b057bffc20617004605b200e1083e0046
085c0046064e00b0075d004605720046059c00020846004605a6ffab04ce
002704ea006a04c2003703c5003704f9ff4704c400580662ffc00432ffda
051f0037051f003704bc003f04f7ffaa059200370519003704db00590519
003704fcffd9043f005703f8006704ba003306ba005404bcffbb05280037
04d800a507020037071a003705200068065b0037049100370460ffe806b6
003804ccffc204c400580510003703c5003704600057042b00110232003a
0232003902c1fef30750ffaa075000370510003804bc003f04ba00330519
00370488004603c500370800009d0960004605190037045600c50456009b
045600c2045600dd045601c1000000000000000000000000000000000000
0000000000000674008604db0059060d009b0547007a000002c000000113
000002350000027c051601ad0516008f051601ad051601ad051601be0516
01be051601be051601be051602c0051602060516023a0516023a0516023a
05160237051602760576ffab04ce00270576ffab04ce00270576ffab04ce
00270576ffab04ce00270576ffab04ce00270576ffab04ce00270576ffab
04ce00270576ffab04ce00270576ffab04ce00270576ffab04ce00270576
ffab04ce00270576ffab04ce0027050f004704c40058050f004704c40058
050f004704c40058050f004704c40058050f004704c40058050f004704c4
0058050f004704c40058050f004704c40058035e000702320039035e0007
0232ffdb0000000000000000000000000000000000000000000000000000
000000000000000000000000000000000000000000000000000000000000
000000000000000000000000000000000000000000000000000000000000
000000000000000000000000000000000000000000000000000000000000
000000000000000000000000000000000000000000000000000000000000
000000000000000000000000000000000000000000000000000000000000
000000000000000000000000000000000000000000000000000000000000
000000000000000000000000000000000000000000000000000000000000
000000000000000000000000000000000000000000000000000000000000
000000000000000000000000000000000000000000000000000000000000
000000000000000000000000000000000000000000000000000000000000
000000000000000000000000000000000000000000000000000000000000
000000000000000000000000000000000000000000000000000000000000
000000000000000000000000000000000000000000000000000000000000
000000000000000000000000000000000000000000000000000000000000
000000000000000000000000000000000000000000000000000000000000
000000000000000000000000000000000000000000000000000000000000
000000000000000000000000000000000000000000000000000000000000
000000000000000000000000000000000000000000000000000000000000
000000000000000000000000000000000000000000000000000000000000
000000000000000000000000000000000000000000000000000000000000
000000000000000000000000000000000000000000000000000000000000
000000000000000000000000000000000000000000000000000000000000
000000000000000000000000000000000000000000000000000000000000
000000000000000000000000000000000000000000000000000000000000
000000000000000000000000000000000000000000000000000000000000
00000000064c008604db0059064c008604db0059064c008604db0059064c
008604db0059064c008604db0059064c008604db0059064c008604db0059
0674008604db00590674008604db00590674008604db00590674008604db
00590674008604db005905db009b0510007a05db009b0510007a060d009b
0547007a060d009b0547007a060d009b0547007a060d009b0547007a060d
009b0547007a04ec00d504ba003304ec00d504ba003304ec00d504ba0033
04ec00d504ba003304fc003d00000169051600b50000001f001f001f001f
00530080011c01f902a2038c03ab03ee0432049b04d304f405100524054d
05b106020680070c077507ec087408ba09750a010a280a570aa30acf0b1c
0b810c480ca60d450dbf0e2c0e870ed50f6d0fd51020107610e3111a1191
11fb126c12db1387140e14b514ff157415bc162b16ac171a176317ac17de
18231867187d18a2193a19b21a1d1a9b1b0d1b791c161c8f1cce1d371dae
1ddb1e8d1f011f571fd6205b20b4214e21c8224822922315239523ec242e
24b324c7255c25cd25e6268a2732274927602779279227a327b427c527d7
27e828be29582969297d298e29a029b529cb2a262a782a892a9a2aab2abc
2ace2ae22af72b0e2b232b352b882bc62c772cef2dca2deb2e562ef62fac
305230af30d230f6315831db329e3337337833ce3425348b3509359035ea
361e367a36c3374c379b3842392439d43a403a763a9c3afb3b653bf73c30
3caa3d203d543d6e3d853d9c3e303ee73efe3f153f453f7d3f9a3fbc3ff5
4038404a40634092414e418f41ce425d42df4359436e439043c344ad44c4
44db44f2450b4527453e4555456e4585459c45b345ca45e145f84611463e
466b46bc46d64724473b478947b647e6481b484b48c8494a496149724989
499a49bb4a484b114b284b394baf4c324c574c914cd14d2a4db04dd64e00
4e1b4e8c4ea24eb34ecc4f9a505c5075508650a150b25155516c5174518e
519f522f52f5530b53ae53b6544154e454fc5514552a555655ae55f65645
568b56a156b556d056e657015717572d573f57555766577c5791580758ae
58c75961599359aa59c559d759f05a025a185a295a605ae75b995c1f5ca8
5d485dbe5e0a5eb35ed85eec5f4b606e608960a3613f616661ac626462ea
6312632c6353637e63d763ed63fe6417642864426453646e6485649f64b4
64ca64de64f46505651d653165f166ab66c166dc6772680f689d69096969
69a96a2d6a936b0a6b776b8f6c0c6c1d6c336cab6d056d576d686d7f6e0b
6ea46ec06ed66eef6f006f116f926faa6fbb702c70c570e070f17109711a
7134714871f1729e72b472c672de72ef733a73f974ea75007512752a753f
7554756a757f759575aa75c775e175fa760f7633764a76e37758778177aa
77d6780078277854786f78ae78c778e37900792179447966798a79f079f8
7a007a517a597a617a697a717a797ac47acc7ad47b1b7b237b757b7d7bf3
7bfb7c037c0b7c9e7d3c7d557d6e7d827d967dad7dc07dd77e847ee37f55
7fda808b80b8814281948219822182c982d1835983cc844184c6856b860f
861786328648865d8674868d8716872e87ad87b587bd87d687de88918935
89b489d08a7b8ae68aee8b6c8b748bab8c338c3b8d2c8dc38e1f8eb58f41
8fb58fbd8fc58fcd901f9027902f903790af9161916991d3925292c0934b
93c2945c94d0954f95f6967f9687971697b897f1987c9884996c9a119a77
9b159b9c9c1d9ca29d129d1a9d759d7d9d859dd19dd99ea79eaf9f1f9f98
a00aa099a10ca1aaa215a28ca323a3c0a3d2a48da49ea51aa522a52aa532
a53aa5efa68ba728a73da7c8a834a881a8d1a8eaa9b7aa12aa71aaf1ab37
abb9abe8abe8abe8abe8abe8abe8abe8ac83acf8ad89ae21ae67ae7dae85
ae8daecdaf09af72afd7b023b06fb0edb164b1b0b225b27fb2dcb364b3ee
b459b46ab47bb492b4a3b4b6b4c8b4dbb4edb504b516b528b53ab554b56d
b57fb591b5a3b5b5b5c7b5d9b5ebb5fdb61cb635b647b65ab66fb680b696
b6a7b6c1b6d3b6edb6ffb718b72ab740b752b773b78eb7a7b7bbb7cfb7e3
b7e3b7e3b7e3b7e3b7e3b7e3b7e3b7e3b7e3b7e3b7e3b7e3b7e3b7e3b7e3
b7e3b7e3b7e3b7e3b7e3b7e3b7e3b7e3b7e3b7e3b7e3b7e3b7e3b7e3b7e3
b7e3b7e3b7e3b7e3b7e3b7e3b7e3b7e3b7e3b7e3b7e3b7e3b7e3b7e3b7e3
b7e3b7e3b7e3b7e3b7e3b7e3b7e3b7e3b7e3b7e3b7e3b7e3b7e3b7e3b7e3
b7e3b7e3b7e3b7e3b7e3b7e3b7e3b7e3b7e3b7e3b7e3b7e3b7e3b7e3b7e3
b7e3b7e3b7e3b7e3b7e3b7e3b7e3b7e3b7e3b7e3b7e3b7e3b7e3b7e3b7e3
b7e3b7e3b7e3b7e3b7e3b7e3b7e3b7e3b7e3b7e3b7e3b7e3b7e3b7e3b7e3
b7e3b7e3b7e3b7e3b7e3b7e3b7e3b7e3b7e3b7e3b7e3b7e3b7e3b7e3b7e3
b7e3b7e3b7e3b7e3b7e3b7e3b7e3b7e3b7e3b7e3b7e3b7e3b7e3b7e3b7e3
b7e3b7e3b7e3b7e3b7e3b7e3b7e3b7e3b7e3b7e3b7e3b7e3b7e3b7e3b7e3
b7e3b7e3b7e3b7e3b7e3b7e3b7e3b7e3b7e3b7e3b7e3b7e3b7e3b7e3b7e3
b7e3b7e3b7e3b7e3b7e3b7e3b7e3b7e3b7e3b7e3b7e3b7e3b7e3b7e3b7e3
b7e3b7e3b7e3b7e3b7e3b7e3b7e3b7e3b7e3b7e3b7e3b7e3b7e3b7e3b7e3
b7f7b80ab81cb82db848b85ab875b887b89db8afb8c6b8d8b8fbb916b92d
b93eb956b96bb97db991b9a7b9bdb9d1b9e4b9f6ba09ba1fba30ba47ba5a
ba72ba88ba9ebab3bac5badbbaedbb00bb19bb2abb43bb55bb6cbb81bb99
bbaabc65bc6dbce300010000037d005e0007006b00050002000200410055
000002ccffff00030001400954e8e7191fe6e71a1fb8ffc04083c7171936
e2eb261feceb2c1f20d940d9024fcc5fcc02cbca121f6fca019fcaafca02
c992081fc1b4241f9c9a371f9b9a321f999a321f9a91321f9896301f9796
481f9596481f96922d1f9491321f93912e1f9192461f1f922f9202929120
1f4f915f91029f910140e0e0e00210de20de0200de10de30de40de50de70
de0640bc090b36b8ffc04050bb0c103610ba0140b809103600b710b720b7
0360b570b502e3e5231fe4e5201f00ed30ed60ed0350d50140d450d470d4
03f281151ff0b4321fefb4321f9fb401dbda2c1fdadb211fdcdd2e1fddbe
121fb8ffc0b3d30e1036b8ffc040ffd30a1036d2be081fd1be121f0fd01f
d02fd003cfbe191fc0be191fbf7d4b1fbdbe1f1fbe7f391f8e8c4b1f8d8b
4b1f8c8b281f8a8b431f898b431f8b7f471f9d851a1f88852e1f87852a1f
8685641f8485501f8385501f40853c3d36857f391fa082121f82804b1f81
7f4b1f4080414436807f281f7d7f4b1f7f7e451f707e01407e4143362964
3b644b6459646064746406100f211f16152a1f0706211f19182a1f040321
1f13122a1f2c2d0f2a2b0e28290f26270e24250f22230e20210f1e1f0e1b
1c1d0d18191a0d1516170d1213140d0f10110c0c0d0e0c090a0b0c060708
0c0304050c0001020c100f800f02400680060240038003020f003f004f00
40267f00040f002f003f006f007f00bf00cf00ff00081b3b081f0f3a081f
0339081f0038081f503301b0124b004b5442b013014b004b5342b0332b4b
b8080052b0322b4bb009505b58b101018e59b0332bb00288b8010054b004
88b8020054b012435a5b58b80119b101018e851bb0124358b10101b80180
858d8d1bb10101b80180858d8d59592b1db0644b5358b0701d59b0324b53
58b0901d59002b2b2b2b73747373732b2b2b2b2b2b2b2b2b2b2b2b2b2b2b
2b2b2b2b2b2b2b2b2bb109322b4bb0645242b1e9044523456861b0e92344
b1eae94523456860b0ea234401b0642045684473b07e4568b07e23442b73
2b2b2b2b2b2b2b2b2b2b2b2b2b2b2b2b2b2b2b2b2b2b2b2b2b2b732b2b2b
2b2b2b2b2b732b2b2b7373732b2b73732b742b2b7374730073742b752b2b
2b2b2b2b2b2b2b2b2b2b2b73742b73732b2b2b2b2b2b000000>
[16301 16333 15969 16177 15661 16275 ] AllocGlyphStorage
]def 
108 44 
PrepFor2015
AddFontInfoBegin
AddFontInfo
/OrigFontType /TrueType def 
/OrigFontName <56657264616E61> def
/OrigFontStyle (Italic) def
/FSType 0 def
AddFontInfoEnd
[16#2c 16#92c79746 ] AddXUID
Type42DictEnd

1 0 3 <> /TTE1AA0C20t00 AddT42Char 
1 0 0 <00020100000007000600000300070014b706020400060204002fcdddcd00
2fcdddcd3130211121112521112101000600fa800500fb000600fa008005
0000>/TTE1AA0C20t00 AddT42Char 
/TTE1AA0C20t00 findfont /CharStrings get begin
/space 3 def
/.notdef 0 def
end
/TTE1AA0C20t00 findfont /Encoding get
dup 1 /space put
pop
F /F6 0 /0 F /TTE1AA0C20t00 mF 
/F6S3A F6 [58 0 0 -58 0 0 ] mFS
F6S3A Ji 
448 218 M <01>S 
30000 VM?
Pscript_WinNT_Compat begin /$x mysetup def end
Pscript_WinNT_Incr dup /suspend get exec
Pscript_WinNT_Compat dup /initialize get exec
%%BeginDocument: Pscript_Win_PassThrough
/languagelevel where {pop languagelevel} {1} ifelse dup 2 ge {currentglobal exch true setglobal globaldict} {userdict} ifelse /GpPBeg {gsave initclip 16 dict begin /c {curveto} def /l {lineto} def /m {moveto} def /NP {newpath} def /CP {closepath} def /SC {setrgbcolor} def /S {stroke} def /F {fill} def /AF {eofill} def /GSE {end grestore} def 1 eq {setdash setlinewidth setmiterlimit setlinejoin setlinecap} if} put 2 ge {setglobal} if
2 0 10 4.1666 [] 0 1 GpPBeg
0.0039 0.0039 0.0039 SC
NP
414 228 m 414 162 l S
GSE

%%EndDocument

Pscript_WinNT_Compat dup /suspend get exec
Pscript_WinNT_Incr dup /resume get exec
/DeviceGray dup setcolorspace /colspABC exch def
0 0 scol 5040 VM?
1 15286 80 <0001003800000750047c002e00d140920028022e122e2624202d37223728
352a352d45224528452d580657220e102924290229101386142021161736
178c17ac17ec170506173c1786179617a617da17f9170717170120050808
860104140101041e1e1c232325221f221f1f8620211420202104202101ba
305f307030022f3921422620352045205620752005202f302f3a20b92f0c
952c101b952610210f051420002f33333f3fed3fed300110e62b07105de4
2b5d10f687c0872e2b7d10c407083c083c870e2e182b057d10c401181112
392f5d7187c0fdc0c05d31015d011406070323133e01353426232206070e
01070323133e013534262322060703230133073e01333216173e01333216
07500909a8bc930c0f4c6b4fb057020906a5bc930d1064553c947bc1bc01
02bc1d69b363718d1784d26693940366214a26fd2b027c355a274c52583b
194019fd35027c3e4f295b433d51fcbe045d7c49526055605592>/TTE1AA0C20t00 AddT42Char 
1 13622 72 <00020058ffe60482047c00090027006340320412100e1412531b601b7f0c
701207099840170117170a0698101021211d970a16460954097409032121
130d09171a038513b8ffc0400b090f371313291a830dbb2810f4ed11332f
2bed1139391112392f5d003fed332f3fed12392f71ed31305d013e013534
262322060701222435100021321615140607210e01151416333236373307
0e01070e0103c0050475818edc270106e8fef80184011ebeca1113fcc906
05ac9e6ee94f0b2932503e3e6002a81d28186b78b090fd3edad2013301b7
bdab1e82561d38188da15636cb121e0f0f10>/TTE1AA0C20t00 AddT42Char 
2 444 86 <00010011ffe5040b047800390088401d091505321a151532353343335f15
503260337b10752d0b02200c10371fb8ffe0402d0c10376f17010e34172b
041d00212128981d1020040104040b9800160e8300341034203403342b83
1734170320b8ffc0401009103720203b0f3b1f3b3f3b7f3b04032f5d1133
2f2b1239392fed2f5ded003fed332f5d3fed332f111217395d31302b2b5d
0522262737331e01171e01333236353426272e01272e01353436373e0133
32161707232e01272e01232206151416171e01171e01151406070e010195
7dc5422a0a1543342f79458da0524d276d387570444340c67964c73f280a
1041322b733e7d9c4c4e316b327475494547ca1b3e24c912311817216865
35391209160f217d5a4e883936433225c00d2c17131c695b3243130c150c
1d7a5c4d93363940>/TTE1AA0C20t00 AddT42Char 
1 12494 66 <0001ff36fed40470ff4c00030011b602c603000005022f11332f002fed31
300507213704701cfae21cb47878>/TTE1AA0C20t00 AddT42Char 
1 12916 69 <00020038ffe104a706140013002300784055180f2b0f26133d0e3a1c4502
461558036a0373017c08790f701376157c1f0f0500150002178300bc250a
091e1d0e0d860c0b0c24390c42260b350b450b560b750b050b2425243a0b
b9240c001a9511100b21960616003fed2f3fed3f300110e62b07105de42b
8710fdc0c0c0c0c00110f4ed5d31005d011402070e012322262707230133
033e01333216013e0135342623220607031e0133323604a7665559dc8559
9b3d19b00167bc805db26da3adfecb3838687253b24d9340795468a402fc
a3fed8696e792f27370614fdd44153cafd8957d07677815234fd81222666
>/TTE1AA0C20t00 AddT42Char 
1 15196 79 <0001003a0000025e06140003003b40270001860203020439034226023502
45025602750205020405043a0f0540057f027f050402030002002f3f3001
2f5d2b07105de42b1087fdc03109012301025efe98bc01680614f9ec0614
>/TTE1AA0C20t00 AddT42Char 
1 14958 78 <0001003f000005030614000b00b640480e0319032508260b040202030120
0924370186000b000807080920092e3709880201020304030a0b0a070803
04860505062000240b3b0a340b400b560b700a700b0800020b00030ab8ff
c040300c10370a0a0d2f0d400d600d700d040c3906422605350545055605
750505050c0d0c3a05b90c08000203050a0f070005002f3f3f1217393001
10e62b07105de42b5d11332f2b17392f5d31018710fdc0c0c000871008c0
08c005fd2b08c0018710fd2b08c0005d212301070323013303013301043a
e4fe9ba252be0168bee8028ff7fd8301eb83fe980614fc180231fdf0>/TTE1AA0C20t00 AddT42Char 
1 12612 68 <00020027ffe1045a0478000c0035008c4059002f132f2c15252f3a14342f
4915442f542a662a762a0b1c000c0d351e351e1e86313414313134363934
42313637363a29291631ba37068316401219371600982a1c331c431c031c
1c2d134f2901292925972d103409951316003fed2f3fed332f5d1112392f
5ded30012f2bed10e611392f2b0710e42b870e2e2b057d10c4870e3c3c05
c4c43130005d010e01070e0115141633323637070e01070e012322263534
36373624373e01353426272e012322060723373e01333216151406070323
036a9aef4e515462675bbd52241b5d30337e5285a6757371013fcc060826
23235d3855da440a2539dc65d0d00906afbb024d062321217154484c5139
9c103b15171f9b7d85b73a3933061c2916303c12120d371bbc0f26828d1b
3d1bfd0a>/TTE1AA0C20t00 AddT42Char 
1 16046 83 <0002ffd9fe6404a7047c001300230087404a0f0300131f03101323133b0f
4502442272017b08700d70137b1c74220e0e0e101a1a181b090a0d0d0a0a
860b0c140b0b0c148300bc252439780c010c42460b570b770b030b242524
3a0bb8ffc040100910370b179511100c0f1e9606160b1b003f3fed3f3fed
30012f2b2b07105de45d2b10f4ed872e2b7d10c4070e3c3c083c083c3100
5d011402070e012322262703230133073e0133321607342623220607031e
01333236373e0104a7675556e4815a973e6cbc0161bc1b5db46da3abc568
7253b24d9241765467a536393802fca6fedc6669792927fe2a05f9754153
cada77815234fd872322645054ce>/TTE1AA0C20t00 AddT42Char 
1 2536 16 <0001009a0231033402e60003001c401001cb022003300350030303030001
01012f5d332f5d002fed313001213721030afd902a02700231b5>/TTE1AA0C20t00 AddT42Char 
2 1918 92 <00010033fe6404f0045d0007008340342500010203020504050148065806
780603068700070705048403030207001700100220023f00390249025a00
5b027f000a000307b8ffdf40110910370707090f09016b027c0202020203
b8ffe1400d091037030507020308030f011b003f3f121739012f2b332f5d
5d11332f2b123931305d8710fdc01087fd5dc008c008c0015d0123010333
1301330102cf0145cac19e0216cdfe6401dd041cfcc1033f>/TTE1AA0C20t00 AddT42Char 
1 3076 21 <00010022000004be05f0001d009940490f0402151c0412152e042f052411
2d1a3b033f043f05330733173e1a4f044f05430744174f1a6e046c056015
6f1a7d057f0d710e70157f187f1a1d700f010f0f0b991307021c99011db8
ffc0b30e10371cb8ffc0401b091037200f300f400f600f700f051d0f1c1d
0f030208897f160116b8ffc0b6090b3716161f012f11332f2b5ded121739
2f2f5d2b2b002ffd323fed332f5d31305d2901373e013736123534262322
060723373e0133321615140207060407210413fc0f2f8dc58bf4c98b6d59
e56e0a284ff671c9dab8e689fedf5e0320d167916fc3010b7e6264433fcb
2439af95a1fee1bf71d54300>/TTE1AA0C20t00 AddT42Char 
1 3608 23 <00020030000004ba05d1000a000d0092400e06180b10370c0c0b0d281216
370db8ffeeb70911370d06060707b8ffe0403f090f370607050a08090102
8d070b0403030c0e390c42000326033603460357036f037d0307030e0f0e
3a0a100320030203030f050609010d9a050503070603002f3f12392fed39
393230012f11332f5d332b07105de42b018710c0c0c0fdc0c0c0012f1112
392b8710dd2b2b08c031012b01230323132137013303332113010497dd62
c262fd38340392bad3ddfe619cfd2601a6fe5a01a6e30348fc6d02a1fd5f
>/TTE1AA0C20t00 AddT42Char 
1 3328 22 <0001003affe104e805f00031008a405b022413242b05240d24243b05300d
4805400d5905592a690564096d0f6b186d2b7f0070097d0f7e1c701d7024
7d2b7a31182928129a60130113711e011e1e1a99130322077f070107070b
9903190e892f121e17891e12282f040625b8ffc0b6090f37252533062f11
332f2b121739ed2f2f2fed003fed332f5d3f1239ed332f5d2f5ded393931
305d250e012322262737331e013332363534262b01373332363534262322
060723373e0133321615140607151e01171e0115140603b858e59779e34e
2f0f45d074b4e6929a5f275fa9d8817e68ec5b0a2b50f76fc5e3dba7275f
2426335e834d553d2ac0344dd6ab69689f9b85545e4c36ca233b9d8894e5
1f0a082b212268476dcb>/TTE1AA0C20t00 AddT42Char 
1 2592 17 <0001007b000001ae011d0003000eb502d60103d1012fed002fed31302123
1333016cf142f1011d00>/TTE1AA0C20t00 AddT42Char 
1 15642 81 <0001003800000497047c0019008fb73713461356130318b8ffda4052090d
372914690e7a0e7018701905050808860104140101040f0f0d1414161310
1310108611121411111204111201ba1b601b011a39124226113511451156
11751105111a1b1a3a11b91a0c951710120f0511002f333f3fed300110e6
2b07105de42b5d10f687c0872e2b7d10c407083c083c870e2e182b057d10
c431005d2b015d011406070323133e013534262322060703230133073e01
33321604970908a8bc930c0d536c4cb757c1bc0102bc1d6bbb6392a3035e
18521ffd2b027c354f275455543afcbe045d7c4b5093>/TTE1AA0C20t00 AddT42Char 
/TTE1AA0C20t00 findfont /CharStrings get begin
/m 80 def
/e 72 def
/s 86 def
/underscore 66 def
/b 69 def
/l 79 def
/k 78 def
/a 68 def
/p 83 def
/hyphen 16 def
/y 92 def
/two 21 def
/four 23 def
/three 22 def
/period 17 def
/n 81 def
end
/TTE1AA0C20t00 findfont /Encoding get
dup 2 /m put
dup 3 /e put
dup 4 /s put
dup 5 /underscore put
dup 6 /b put
dup 7 /l put
dup 8 /k put
dup 9 /a put
dup 10 /p put
dup 11 /hyphen put
dup 12 /y put
dup 13 /two put
dup 14 /four put
dup 15 /three put
dup 16 /period put
dup 17 /n put
pop
477 218 M <020304050603070809050A0B0C050D0D0E0F101106>S 
LH
(%%[Page: 2]%%) = 
%%PageTrailer

%%Page: 3 3
%%PageBoundingBox: 13 13 582 829
%%EndPageComments
%%BeginPageSetup
/DeviceRGB dup setcolorspace /colspABC exch def
mysetup concat colspRefresh
%%EndPageSetup

Pscript_WinNT_Incr begin
%%BeginResource: file Pscript_Win_GdiObject 5.0 0
/SavedCTM null d/CTMsave{/SavedCTM SavedCTM currentmatrix d}b/CTMrestore
{SavedCTM setmatrix}b/mp null d/ADO_mxRot null d/GDIHMatrix null d
/GDIHPatternDict 22 dict d GDIHPatternDict `/PatternType 1 d/PaintType 2 d/Reps
L2?{1}{5}? d/XStep 8 Reps mul d/YStep XStep d/BBox[0 0 XStep YStep]d/TilingType
1 d/PaintProc{` 1 Lw[]0 sd PaintData , exec E}b/FGnd null d/BGnd null d
/HS_Horizontal{horiz}b/HS_Vertical{vert}b/HS_FDiagonal{fdiag}b/HS_BDiagonal
{biag}b/HS_Cross{horiz vert}b/HS_DiagCross{fdiag biag}b/MaxXYStep XStep YStep
gt{XStep}{YStep}? d/horiz{Reps{0 4 M XStep 0 - 0 8 +}repeat 0 -8 Reps mul + K}b
/vert{Reps{4 0 M 0 YStep - 8 0 +}repeat 0 -8 Reps mul + K}b/biag{Reps{0 0 M
MaxXYStep @ - 0 YStep neg M MaxXYStep @ - 0 8 +}repeat 0 -8 Reps mul + 0 YStep
M 8 8 - K}b/fdiag{Reps{0 0 M MaxXYStep @ neg - 0 YStep M MaxXYStep @ neg - 0 8
+}repeat 0 -8 Reps mul + MaxXYStep @ M 8 -8 - K}b E/makehatch{4 -2 $/yOrg ~ d
/xOrg ~ d GDIHPatternDict/PaintData 3 -1 $ put CTMsave GDIHMatrix setmatrix
GDIHPatternDict matrix xOrg yOrg + mp CTMrestore ~ U ~ 2 ^ put}b/h0{/h0
/HS_Horizontal makehatch}b/h1{/h1/HS_Vertical makehatch}b/h2{/h2/HS_FDiagonal
makehatch}b/h3{/h3/HS_BDiagonal makehatch}b/h4{/h4/HS_Cross makehatch}b/h5{/h5
/HS_DiagCross makehatch}b/GDIBWPatternMx null d/pfprep{save 8 1 $
/PatternOfTheDay 8 1 $ GDIBWPatternDict `/yOrg ~ d/xOrg ~ d/PaintData ~ d/yExt
~ d/Width ~ d/BGnd ~ d/FGnd ~ d/Height yExt RepsV mul d/mx[Width 0 0 Height 0
0]d E build_pattern ~ !}b/pfbf{/fEOFill ~ d pfprep hbf fEOFill{O}{L}? restore}b
/GraphInit{GDIHMatrix null eq{/SavedCTM matrix d : ADO_mxRot concat 0 0 snap +
: 0.48 @ GDIHPatternDict ` YStep mul ~ XStep mul ~ nonzero_dsnap YStep V ~
XStep V ~ E +S/GDIHMatrix matrix currentmatrix readonly d ; : 0.24 -0.24 +S
GDIBWPatternDict ` Width Height E nonzero_dsnap +S/GDIBWPatternMx matrix
currentmatrix readonly d ; ;}if}b
%%EndResource
%%BeginResource: file Pscript_Win_GdiObject_L3 5.0 0
/GDIBWPatternDict 25 dict @ `/PatternType 1 d/PaintType 1 d/RepsV 1 d/RepsH 1 d
/BBox[0 0 RepsH 1]d/TilingType 1 d/XStep 1 d/YStep 1 d/Height 8 RepsV mul d
/Width 8 d/mx[Width 0 0 Height neg 0 Height]d/FGnd null d/BGnd null d
/SetBGndFGnd{BGnd null ne{BGnd aload ! scol BBox aload ! 2 ^ sub ~ 3 ^ sub ~
rf}if FGnd null ne{FGnd aload ! scol}if}b/PaintProc{` SetBGndFGnd RepsH{Width
Height F mx PaintData imagemask Width 0 +}repeat E}b E d/mp/makepattern , d
/build_pattern{CTMsave GDIBWPatternMx setmatrix/nupangle where{! nupangle -90
eq{nupangle R}if}if GDIBWPatternDict @ ` Width Height ne{Width Height gt{Width
Height V 1}{1 Height Width V}? +S}if xOrg yOrg E matrix + mp CTMrestore}b/hbf
{setpattern}b/hf{:/fEOFill ~ d ~ ! setpattern fEOFill{O}{L}? ;}b/pbf{: !
/fEOFill ~ d GDIBWPatternDict `/yOrg ~ d/xOrg ~ d/PaintData ~ d/OutputBPP ~ d
/Height ~ d/Width ~ d/PaintType 1 d/PatternType 1 d/TilingType 1 d/BBox[0 0
Width Height]d/XStep Width d/YStep Height d/mx xOrg yOrg matrix + d 20 dict @ `
/ImageType 1 d/Width Width d/Height Height d/ImageMatrix[1 0 0 1 0 0]d
/BitsPerComponent 8 d OutputBPP 24 eq{/Decode[0 1 0 1 0 1]d}{OutputBPP 8 eq{
/Decode[0 1]d}{/Decode[0 1 0 1 0 1 0 1]d}?}?/DataSource{PaintData}d E/ImageDict
~ d/PaintProc{` ImageDict image E}b & mx makepattern setpattern E fEOFill{O}{L}
? ;}b/mask_pbf{:/fEOFill ~ d 20 dict `/yOrg ~ d/xOrg ~ d/PaintData ~ d/Height ~
d/Width ~ d/PatternType 1 d/PaintType 2 d/TilingType 1 d/BBox[0 0 Width Height]
d/XStep Width d/YStep Height d/mx xOrg yOrg matrix + d/PaintProc{` Width Height
T 1 1 dtransform abs ~ abs ~ 0 0 3 -1 $ 0 0 6 array astore{PaintData}imagemask
E}b & mx makepattern setpattern E fEOFill{O}{L}? ;}b/grf4{4 dict `/ShadingType
4 d/DataSource ~ d/ColorSpace ~ d & E shfill}b
%%EndResource
end reinitialize
/DeviceGray dup setcolorspace /colspABC exch def
: N 582 532 3751 2455 rp C 
0.98 0 scol  L ; 0 0 scol F1S50 Ji 
635 651 M (FORCE)[48 48 48 48  0]xS 
: 900 583 48 86 rc F3S50 Ji 
900 651 M <01>S 
; 973 651 M (50)[48  0]xS 
1069 651 M (;)S 
: 1117 583 48 395 rc F2S50 Ji 
1117 651 M <03>S 
; : 1165 583 48 86 rc F3S50 Ji 
1165 651 M <03>S 
; 1213 651 M (force)[48 48 48 48  0]xS 
1501 651 M (in)[48  0]xS 
1645 651 M (head)[48 48 48  0]xS 
1885 651 M (of)[48  0]xS 
2029 651 M (column)[48 48 48 48 48  0]xS 
: 2317 583 48 86 rc F3S50 Ji 
2317 651 M <03>S 
; : 2365 583 48 395 rc F2S50 Ji 
2365 651 M <05>S 
; 635 763 M (zonecor)[48 48 48 48 48 48  0]xS 
F3S50 Ji 
996 763 M <01>S 
F1S50 Ji 
1069 763 M (5)S 
1117 763 M (;)S 
: 1165 583 48 507 rc F2S50 Ji 
1165 763 M <03>S 
; F3S50 Ji 
1213 763 M <03>S 
F1S50 Ji 
1261 763 M (m)S 
1357 763 M (zone)[48 48 48  0]xS 
1597 763 M (corroded)[48 48 48 48 48 48 48  0]xS 
F3S50 Ji 
1981 763 M <03>S 
: 2029 583 48 507 rc F2S50 Ji 
2029 763 M <05>S 
; F1S50 Ji 
635 876 M (Ebet)[48 48 48  0]xS 
F3S50 Ji 
852 876 M <01>S 
F1S50 Ji 
925 876 M (30)[48  0]xS 
0.496 0 scol 360 VM?
2 8634 151 <0001007bffd7045203b2000b0015b702080b050b050208192f3cc0c0002f
3cc0c0313025070101270101370101170104527dfe91fe927d016efe927d
016e016f7dfe91567f0171fe8f7f016f016e7ffe9001707ffe92>/TTE1CC7EC8t00 AddT42Char 
/TTE1CC7EC8t00 findfont /CharStrings get begin
/multiply 151 def
end
/TTE1CC7EC8t00 findfont /Encoding get
dup 8 /multiply put
pop
F3S50 Ji 
1039 876 M <08>S 
0 0 scol F1S50 Ji 
1106 876 M (10)[48  0]xS 
1210 876 M (^)S 
1267 876 M (6)S 
F2S50 Ji 
1315 876 M <03>S 
F3S50 Ji 
1363 876 M <03>S 
F1S50 Ji 
1411 876 M (kPa)[48 48  0]xS 
1603 876 M (modulus)[48 48 48 48 48 48  0]xS 
1987 876 M (of)[48  0]xS 
2131 876 M (elasticity)[48 48 48 48 48 48 48 48 48  0]xS 
2659 876 M (of)[48  0]xS 
2803 876 M (column)[48 48 48 48 48  0]xS 
F3S50 Ji 
3091 876 M <03>S 
F2S50 Ji 
3139 876 M <05>S 
F1S50 Ji 
3187 876 M (;)S 
635 988 M (Dpil)[48 48 48  0]xS 
F3S50 Ji 
852 988 M <01>S 
F1S50 Ji 
925 988 M (0.40)[48 48 48  0]xS 
1117 988 M (;)S 
F2S50 Ji 
1165 988 M <03>S 
F3S50 Ji 
1213 988 M <03>S 
F1S50 Ji 
1261 988 M (m)S 
1357 988 M (diameter)[48 48 48 48 48 48 48  0]xS 
1789 988 M (of)[48  0]xS 
1933 988 M (column)[48 48 48 48 48  0]xS 
F3S50 Ji 
2221 988 M <03>S 
F2S50 Ji 
2269 988 M <05>S 
F1S50 Ji 
635 1101 M (Ipilenor)[48 48 48 48 48 48 48  0]xS 
F3S50 Ji 
1044 1101 M <01>S 
F1S50 Ji 
1117 1101 M (Pi)[48  0]xS 
F2S50 Ji 
1234 1101 M <03>S 
F1S50 Ji 
1282 1101 M (Dpil)[48 48 48  0]xS 
F2S50 Ji 
1490 1101 M <04>S 
F1S50 Ji 
1555 1101 M (2)S 
F2S50 Ji 
1603 1101 M <05>S 
F1S50 Ji 
1659 1101 M (^)S 
1716 1101 M (4)S 
F2S50 Ji 
1780 1101 M <04>S 
F1S50 Ji 
1845 1101 M (4)S 
1893 1101 M (;)S 
F2S50 Ji 
1941 1101 M <03>S 
F3S50 Ji 
1989 1101 M <03>S 
F1S50 Ji 
2037 1101 M (inertia)[48 48 48 48 48 48  0]xS 
2421 1101 M (of)[48  0]xS 
2565 1101 M (column)[48 48 48 48 48  0]xS 
F2S50 Ji 
2901 1101 M <03>S 
F1S50 Ji 
2949 1101 M (pure)[48 48 48  0]xS 
F2S50 Ji 
3141 1101 M <05>S 
F3S50 Ji 
3189 1101 M <03>S 
F2S50 Ji 
3237 1101 M <05>S 
F1S50 Ji 
635 1213 M (Gsrf)[48 48 48  0]xS 
F3S50 Ji 
852 1213 M <01>S 
F1S50 Ji 
925 1213 M (10)[48  0]xS 
1035 1213 M (000)[48 48  0]xS 
1179 1213 M (;)S 
638 1326 M (Awz)[48 48  0]xS 
F3S50 Ji 
807 1326 M <01>S 
F1S50 Ji 
880 1326 M (100)[48 48  0]xS 
1024 1326 M (;)S 
F2S50 Ji 
1072 1326 M <03>S 
F3S50 Ji 
1120 1326 M <03>S 
F1S50 Ji 
1171 1326 M (Awz)[48 48  0]xS 
F3S50 Ji 
1315 1326 M <03>S 
F2S50 Ji 
1363 1326 M <05>S 
F1S50 Ji 
635 1438 M (k)S 
F3S50 Ji 
708 1438 M <01>S 
F1S50 Ji 
781 1438 M (1.2)[48 48  0]xS 
925 1438 M (;)S 
635 1551 M (Ltot)[48 48 48  0]xS 
F3S50 Ji 
852 1551 M <01>S 
F1S50 Ji 
925 1551 M (10)[48  0]xS 
1021 1551 M (;)S 
F2S50 Ji 
1094 1551 M <03>S 
F3S50 Ji 
1142 1551 M <03>S 
F1S50 Ji 
1190 1551 M (m)S 
1286 1551 M (length)[48 48 48 48 48  0]xS 
1622 1551 M (of)[48  0]xS 
1766 1551 M (column)[48 48 48 48 48  0]xS 
F3S50 Ji 
2054 1551 M <03>S 
F2S50 Ji 
2102 1551 M <05>S 
F1S50 Ji 
2150 1551 M (;)S 
635 1663 M (ile)[48 48  0]xS 
F3S50 Ji 
804 1663 M <01>S 
F1S50 Ji 
877 1663 M (20)[48  0]xS 
973 1663 M (;)S 
635 1776 M (fric)[48 48 48  0]xS 
F3S50 Ji 
852 1776 M <01>S 
F1S50 Ji 
925 1776 M (30)[48  0]xS 
1042 1776 M (Pi)[48  0]xS 
F2S50 Ji 
1154 1776 M <04>S 
F1S50 Ji 
1219 1776 M (180.)[48 48 48  0]xS 
1411 1776 M (;)S 
1484 1776 M (gamma)[48 48 48 48  0]xS 
F3S50 Ji 
1749 1776 M <01>S 
F1S50 Ji 
1822 1776 M (20)[48  0]xS 
1918 1776 M (;)S 
1994 1776 M (A)S 
F3S50 Ji 
2070 1776 M <01>S 
F1S50 Ji 
2143 1776 M (1.)[48  0]xS 
2239 1776 M (;)S 
635 1888 M (sig)[48 48  0]xS 
F3S50 Ji 
804 1888 M <01>S 
F1S50 Ji 
877 1888 M (0.1)[48 48  0]xS 
1021 1888 M (;)S 
F2S50 Ji 
1069 1888 M <03>S 
F3S50 Ji 
1117 1888 M <03>S 
F1S50 Ji 
1165 1888 M (random)[48 48 48 48 48  0]xS 
1501 1888 M (parameter)[48 48 48 48 48 48 48 48  0]xS 
1981 1888 M (for)[48 48  0]xS 
2173 1888 M (substrate)[48 48 48 48 48 48 48 48  0]xS 
F3S50 Ji 
2605 1888 M <03>S 
F2S50 Ji 
2653 1888 M <05>S 
F1S50 Ji 
635 2001 M (dl)[48  0]xS 
F3S50 Ji 
756 2001 M <01>S 
F1S50 Ji 
829 2001 M (Ltot)[48 48 48  0]xS 
F2S50 Ji 
1037 2001 M <04>S 
F1S50 Ji 
1102 2001 M (ile)[48 48  0]xS 
1246 2001 M (;)S 
635 2113 M (rozmiarx)[48 48 48 48 48 48 48  0]xS 
F3S50 Ji 
1044 2113 M <01>S 
F1S50 Ji 
1117 2113 M (dl)[48  0]xS 
1213 2113 M (;)S 
F2S50 Ji 
1261 2113 M <03>S 
F3S50 Ji 
1309 2113 M <03>S 
F1S50 Ji 
1357 2113 M (element)[48 48 48 48 48 48  0]xS 
1741 2113 M (length)[48 48 48 48 48  0]xS 
F3S50 Ji 
2029 2113 M <03>S 
F2S50 Ji 
2077 2113 M <05>S 
F1S50 Ji 
635 2226 M (ilex)[48 48 48  0]xS 
F3S50 Ji 
852 2226 M <01>S 
F1S50 Ji 
925 2226 M (ile)[48 48  0]xS 
F3S50 Ji 
1085 2226 M <04>S 
F1S50 Ji 
1150 2226 M (2)S 
1198 2226 M (;)S 
F2S50 Ji 
1246 2226 M <03>S 
F3S50 Ji 
1294 2226 M <03>S 
F1S50 Ji 
1342 2226 M (number)[48 48 48 48 48  0]xS 
1678 2226 M (of)[48  0]xS 
1822 2226 M (elements)[48 48 48 48 48 48 48  0]xS 
F3S50 Ji 
2206 2226 M <03>S 
F2S50 Ji 
2254 2226 M <05>S 
F1S50 Ji 
638 2338 M (WspXMid)[48 48 48 48 48 48  0]xS 
F3S50 Ji 
999 2338 M <01>S 
F1S50 Ji 
1072 2338 M (Table)[48 48 48 48  0]xS 
F2S50 Ji 
1312 2338 M <01>S 
F1S50 Ji 
1360 2338 M (rozmiarx)[48 48 48 48 48 48 48  0]xS 
F2S50 Ji 
1765 2338 M <03>S 
F1S50 Ji 
1813 2338 M (ix)[48  0]xS 
F3S50 Ji 
1925 2338 M <02>S 
F1S50 Ji 
1990 2338 M (1)S 
F2S50 Ji 
2055 2338 M <04>S 
F1S50 Ji 
2119 2338 M (2)S 
F2S50 Ji 
2167 2338 M <05>S 
F1S50 Ji 
2216 2338 M (,)S 
F2S50 Ji 
2288 2338 M <06>S 
F1S50 Ji 
2336 2338 M (ix)[48  0]xS 
2432 2338 M (,)S 
2505 2338 M (1)S 
2553 2338 M (,)S 
2626 2338 M (ilex)[48 48 48  0]xS 
F2S50 Ji 
2818 2338 M <07>S 
2866 2338 M <02>S 
F1S50 Ji 
2914 2338 M (;)S 
635 2451 M (TetaX)[48 48 48 48  0]xS 
F3S50 Ji 
900 2451 M <01>S 
F1S50 Ji 
973 2451 M (N)S 
F2S50 Ji 
1021 2451 M <01>S 
F1S50 Ji 
1069 2451 M (5)S 
1138 2451 M (dl)[48  0]xS 
F2S50 Ji 
1234 2451 M <02>S 
F1S50 Ji 
1282 2451 M (;)S 
635 2563 M (Cov)[48 48  0]xS 
F2S50 Ji 
779 2563 M <01>S 
F1S50 Ji 
827 2563 M (el1_)[48 48 48  0]xS 
1022 2563 M (,)S 
1095 2563 M (el2_)[48 48 48  0]xS 
1290 2563 M (,)S 
1363 2563 M (Tetax_)[48 48 48 48 48  0]xS 
F2S50 Ji 
1654 2563 M <02>S 
F1S50 Ji 
1727 2563 M (:)S 
F3S50 Ji 
1775 2563 M <01>S 
F1S50 Ji 
1848 2563 M (Gauss1D)[48 48 48 48 48 48  0]xS 
F2S50 Ji 
2184 2563 M <01>S 
F1S50 Ji 
2235 2563 M (WspXMid)[48 48 48 48 48 48  0]xS 
F2S50 Ji 
2571 2563 M <01>S 
2619 2563 M <01>S 
F1S50 Ji 
2667 2563 M (el1)[48 48  0]xS 
F2S50 Ji 
2811 2563 M <02>S 
2859 2563 M <02>S 
F3S50 Ji 
2923 2563 M <02>S 
F1S50 Ji 
2991 2563 M (WspXMid)[48 48 48 48 48 48  0]xS 
F2S50 Ji 
3327 2563 M <01>S 
3375 2563 M <01>S 
F1S50 Ji 
3423 2563 M (el2)[48 48  0]xS 
F2S50 Ji 
3567 2563 M <02>S 
3615 2563 M <02>S 
F1S50 Ji 
3663 2563 M (,)S 
3736 2563 M (Tetax)[48 48 48 48  0]xS 
F2S50 Ji 
3976 2563 M <02>S 
: 635 2479 48 463 rc 635 2677 M <03>S 
; F3S50 Ji 
683 2677 M <03>S 
F1S50 Ji 
731 2677 M (scale)[48 48 48 48  0]xS 
1019 2677 M (function)[48 48 48 48 48 48 48  0]xS 
F3S50 Ji 
1403 2677 M <03>S 
: 1451 2479 48 463 rc F2S50 Ji 
1451 2677 M <05>S 
; F1S50 Ji 
635 2790 M (CovVector)[48 48 48 48 48 48 48 48  0]xS 
F3S50 Ji 
1092 2790 M <01>S 
F1S50 Ji 
1165 2790 M (Table)[48 48 48 48  0]xS 
: 1405 2592 48 350 rc F2S50 Ji 
1405 2790 M <01>S 
; 1453 2790 M (N)S 
: 1501 2592 48 350 rc F2S50 Ji 
1501 2790 M <01>S 
; 1549 2790 M (Cov)[48 48  0]xS 
: 1693 2592 48 350 rc F2S50 Ji 
1693 2790 M <01>S 
; 1741 2790 M (i)S 
1789 2790 M (,)S 
1862 2790 M (j)S 
1910 2790 M (,)S 
1983 2790 M (TetaX)[48 48 48 48  0]xS 
: 2223 2592 48 350 rc F2S50 Ji 
2223 2790 M <02>S 
; : 2271 2592 48 350 rc F2S50 Ji 
2271 2790 M <02>S 
; 2319 2790 M (,)S 
: 2392 2592 48 350 rc F2S50 Ji 
2392 2790 M <06>S 
; 2440 2790 M (i)S 
2488 2790 M (,)S 
2561 2790 M (1)S 
2609 2790 M (,)S 
2682 2790 M (ilex)[48 48 48  0]xS 
: 2874 2592 48 350 rc F2S50 Ji 
2874 2790 M <07>S 
; 2922 2790 M (,)S 
: 2995 2592 48 350 rc F2S50 Ji 
2995 2790 M <06>S 
; 3043 2790 M (j)S 
3091 2790 M (,)S 
3164 2790 M (1)S 
3212 2790 M (,)S 
3285 2790 M (ilex)[48 48 48  0]xS 
: 3477 2592 48 350 rc F2S50 Ji 
3477 2790 M <07>S 
; : 3525 2592 48 350 rc F2S50 Ji 
3525 2790 M <02>S 
; 3573 2790 M (;)S 
635 2902 M (LCovDistans)[48 48 48 48 48 48 48 48 48 48  0]xS 
F3S50 Ji 
1188 2902 M <01>S 
F1S50 Ji 
1261 2902 M (CholeskyDecomposition)[48 48 48 48 48 48 48 48 48 48 48 48 48 48 48 48 48 48 48 48  0]xS 
: 2269 2704 48 238 rc F2S50 Ji 
2269 2902 M <01>S 
; 2317 2902 M (CovVector)[48 48 48 48 48 48 48 48  0]xS 
: 2749 2704 48 238 rc F2S50 Ji 
2749 2902 M <02>S 
; 2797 2902 M (;)S 
F6S3A Ji 
3483 218 M <020304050603070809050A0B0C050D0D0E0F101106>S 
4218 218 M <01>S 
30000 VM?
Pscript_WinNT_Compat begin /$x mysetup def end
Pscript_WinNT_Incr dup /suspend get exec
Pscript_WinNT_Compat dup /initialize get exec
%%BeginDocument: Pscript_Win_PassThrough
/languagelevel where {pop languagelevel} {1} ifelse dup 2 ge {currentglobal exch true setglobal globaldict} {userdict} ifelse /GpPBeg {gsave initclip 16 dict begin /c {curveto} def /l {lineto} def /m {moveto} def /NP {newpath} def /CP {closepath} def /SC {setrgbcolor} def /S {stroke} def /F {fill} def /AF {eofill} def /GSE {end grestore} def 1 eq {setdash setlinewidth setmiterlimit setlinejoin setlinecap} if} put 2 ge {setglobal} if
2 0 10 4.1666 [] 0 1 GpPBeg
0.0039 0.0039 0.0039 SC
NP
4282 228 m 4282 162 l S
GSE

%%EndDocument

Pscript_WinNT_Compat dup /suspend get exec
Pscript_WinNT_Incr dup /resume get exec
/DeviceGray dup setcolorspace /colspABC exch def
0 0 scol F5S50 Ji 
4284 218 M ( )S 
279 VM?
1 3276 22 <0001008cffe1052305f00040009640700e7c0d10372f7c0d10370b0b0332
1b0b12322b0b2e10222e23323a0b3a0f342e3432343d490b4632453d5101
590b5119523c64016a0b6419613876017a0b74381b3e3d1e9c601f011f30
302c991f0934070d0d11990919268a3a4f1f5f1f021f311789311f3a3d04
0c030342000c010c2f5d11332f121739ed2f2f5d2fed003fed332f3f1239
ed332f2f5ded393931305d012b2b011e01151406070e012322242711331e
01333236373e01353426272e012b0111333236373e01353426272e012322
060723113624333216171e0115140607151e0104b8313a535654e3a2b9fe
f7532756ef633a882f252c3c31318a3b52554e782a2c2c2e23276a265edc
672552011a918dd44552509a7e337202ba2a705d69b6413f433a24014734
4c132019474341470f1003010a0a12133f3d2d3710120c413d0143213d31
29318c5e7cc31b0e072a>/TTE1B4FB18t00 AddT42Char 
/TTE1B4FB18t00 findfont /CharStrings get begin
/three 22 def
end
/TTE1B4FB18t00 findfont /Encoding get
dup 2 /three put
pop
F4S3A Ji 
4303 218 M <02>S 
LH
(%%[Page: 3]%%) = 
%%PageTrailer

%%Page: 4 4
%%PageBoundingBox: 13 13 582 829
%%EndPageComments
%%BeginPageSetup
/DeviceRGB dup setcolorspace /colspABC exch def
mysetup concat colspRefresh
%%EndPageSetup

/DeviceGray dup setcolorspace /colspABC exch def
0 0 scol F1S50 Ji 
583 598 M (Monitor)[48 48 48 48 48 48  0]xS 
: 919 525 48 400 rc F2S50 Ji 
919 598 M <01>S 
; 634 710 M (For)[48 48  0]xS 
: 778 525 48 512 rc F2S50 Ji 
778 710 M <01>S 
; 826 710 M (cor)[48 48  0]xS 
F3S50 Ji 
995 710 M <01>S 
F1S50 Ji 
1068 710 M (0)S 
1116 710 M (;)S 
1191 710 M (MYMAX)[48 48 48 48  0]xS 
F3S50 Ji 
1456 710 M <01>S 
: 1529 525 48 512 rc F2S50 Ji 
1529 710 M <06>S 
; : 1577 525 48 512 rc F2S50 Ji 
1577 710 M <07>S 
; F1S50 Ji 
1625 710 M (,)S 
1698 710 M (cor)[48 48  0]xS 
/TTE1CC7EC8t00 findfont /Encoding get
dup 9 /lessequal put
pop
 /TTE1CC7EC8t00 /Font G2UBegin
/lessequal <F0A3> def
G2UEnd
F3S50 Ji 
1867 710 M <09>S 
F1S50 Ji 
1940 710 M (0.08)[48 48 48  0]xS 
2132 710 M (,)S 
2205 710 M (cor)[48 48  0]xS 
F3S50 Ji 
2374 710 M <01>S 
F1S50 Ji 
2447 710 M (cor)[48 48  0]xS 
F3S50 Ji 
2607 710 M <04>S 
F1S50 Ji 
2672 710 M (0.02)[48 48 48  0]xS 
2864 710 M (,)S 
686 822 M (For)[48 48  0]xS 
F2S50 Ji 
830 822 M <01>S 
F1S50 Ji 
878 822 M (zonecor)[48 48 48 48 48 48  0]xS 
F3S50 Ji 
1239 822 M <01>S 
F1S50 Ji 
1312 822 M (1)S 
1360 822 M (,)S 
1433 822 M (zonecor)[48 48 48 48 48 48  0]xS 
F3S50 Ji 
1794 822 M <09>S 
F1S50 Ji 
1867 822 M (5)S 
1915 822 M (,)S 
1988 822 M (zonecor)[48 48 48 48 48 48  0]xS 
F3S50 Ji 
2332 822 M <0404>S 
F1S50 Ji 
2428 822 M (,)S 
738 935 M (Do)[48  0]xS 
F2S50 Ji 
834 935 M <01>S 
F1S50 Ji 
790 1048 M (Block)[48 48 48 48  0]xS 
F2S50 Ji 
1030 1048 M <01>S 
842 1160 M <06>S 
F1S50 Ji 
890 1160 M (Ipilecorr)[48 48 48 48 48 48 48 48  0]xS 
F3S50 Ji 
1347 1160 M <01>S 
F1S50 Ji 
1420 1160 M (Pi)[48  0]xS 
F2S50 Ji 
1537 1160 M <03>S 
F1S50 Ji 
1585 1160 M (Dpil)[48 48 48  0]xS 
F2S50 Ji 
1794 1160 M <04>S 
F1S50 Ji 
1859 1160 M (2)S 
F3S50 Ji 
1923 1160 M <02>S 
F1S50 Ji 
1988 1160 M (cor)[48 48  0]xS 
F2S50 Ji 
2132 1160 M <05>S 
F1S50 Ji 
2188 1160 M (^)S 
2245 1160 M (4)S 
F2S50 Ji 
2309 1160 M <04>S 
F1S50 Ji 
2374 1160 M (4)S 
F2S50 Ji 
2422 1160 M <07>S 
F1S50 Ji 
2470 1160 M (,)S 
842 1272 M (los)[48 48  0]xS 
F3S50 Ji 
1011 1272 M <01>S 
F1S50 Ji 
1084 1272 M (RandomVariate)[48 48 48 48 48 48 48 48 48 48 48 48  0]xS 
F2S50 Ji 
1708 1272 M <01>S 
F1S50 Ji 
1756 1272 M (NormalDistribution)[48 48 48 48 48 48 48 48 48 48 48 48 48 48 48 48 48  0]xS 
F2S50 Ji 
2620 1272 M <01>S 
F1S50 Ji 
2668 1272 M (0)S 
2716 1272 M (,)S 
2789 1272 M (1)S 
F2S50 Ji 
2837 1272 M <02>S 
F1S50 Ji 
2885 1272 M (,)S 
F2S50 Ji 
2958 1272 M <06>S 
F1S50 Ji 
3006 1272 M (ilex)[48 48 48  0]xS 
F2S50 Ji 
3198 1272 M <07>S 
3246 1272 M <02>S 
F1S50 Ji 
3294 1272 M (.)S 
3342 1272 M (LCovDistans)[48 48 48 48 48 48 48 48 48 48  0]xS 
3870 1272 M (;)S 
842 1385 M (Kglob)[48 48 48 48  0]xS 
F3S50 Ji 
1107 1385 M <01>S 
F1S50 Ji 
1180 1385 M (Table)[48 48 48 48  0]xS 
F2S50 Ji 
1420 1385 M <01>S 
F1S50 Ji 
1468 1385 M (0)S 
1516 1385 M (,)S 
F2S50 Ji 
1589 1385 M <06>S 
F1S50 Ji 
1637 1385 M (i)S 
1685 1385 M (,)S 
1758 1385 M (1)S 
1806 1385 M (,)S 
1879 1385 M (ile)[48 48  0]xS 
F3S50 Ji 
2040 1385 M <03>S 
F1S50 Ji 
2105 1385 M (2)S 
F3S50 Ji 
2169 1385 M <04>S 
F1S50 Ji 
2234 1385 M (2)S 
F2S50 Ji 
2282 1385 M <07>S 
F1S50 Ji 
2330 1385 M (,)S 
F2S50 Ji 
2403 1385 M <06>S 
F1S50 Ji 
2451 1385 M (j)S 
2499 1385 M (,)S 
2572 1385 M (1)S 
2620 1385 M (,)S 
2693 1385 M (ile)[48 48  0]xS 
F3S50 Ji 
2854 1385 M <03>S 
F1S50 Ji 
2918 1385 M (2)S 
F3S50 Ji 
2983 1385 M <04>S 
F1S50 Ji 
3048 1385 M (2)S 
F2S50 Ji 
3096 1385 M <07>S 
3144 1385 M <02>S 
F1S50 Ji 
3192 1385 M (;)S 
842 1497 M (Table)[48 48 48 48  0]xS 
F2S50 Ji 
1082 1497 M <01>S 
F1S50 Ji 
1130 1497 M (PutToKglob)[48 48 48 48 48 48 48 48 48  0]xS 
F2S50 Ji 
1610 1497 M <01>S 
F1S50 Ji 
1658 1497 M (wezelek)[48 48 48 48 48 48  0]xS 
1994 1497 M (,)S 
2067 1497 M (Ebet)[48 48 48  0]xS 
2259 1497 M (,)S 
947 1610 M (If)[48  0]xS 
F2S50 Ji 
1043 1610 M <01>S 
1091 1610 M <03>S 
F1S50 Ji 
1139 1610 M (wezelek)[48 48 48 48 48 48  0]xS 
1496 1610 M (dl)[48  0]xS 
F2S50 Ji 
1592 1610 M <05>S 
F3S50 Ji 
1665 1610 M <07>S 
F1S50 Ji 
1738 1610 M (zonecor)[48 48 48 48 48 48  0]xS 
2074 1610 M (,)S 
2147 1610 M (Ipilenor)[48 48 48 48 48 48 48  0]xS 
2531 1610 M (,)S 
2604 1610 M (Ipilecorr)[48 48 48 48 48 48 48 48  0]xS 
F2S50 Ji 
3036 1610 M <02>S 
F1S50 Ji 
3084 1610 M (,)S 
3157 1610 M (dl)[48  0]xS 
F2S50 Ji 
3253 1610 M <02>S 
F1S50 Ji 
3301 1610 M (,)S 
F2S50 Ji 
3374 1610 M <06>S 
F1S50 Ji 
3422 1610 M (wezelek)[48 48 48 48 48 48  0]xS 
3758 1610 M (,)S 
3831 1610 M (1)S 
3879 1610 M (,)S 
3952 1610 M (ile)[48 48  0]xS 
F2S50 Ji 
4096 1610 M <07>S 
4144 1610 M <02>S 
F1S50 Ji 
4192 1610 M (;)S 
842 1722 M (ufi)[48 48  0]xS 
F3S50 Ji 
1011 1722 M <01>S 
F1S50 Ji 
1084 1722 M (Table)[48 48 48 48  0]xS 
F2S50 Ji 
1324 1722 M <01>S 
F1S50 Ji 
1372 1722 M (w)S 
F2S50 Ji 
1420 1722 M <01>S 
F1S50 Ji 
1468 1722 M (i)S 
F2S50 Ji 
1516 1722 M <02>S 
F1S50 Ji 
1564 1722 M (,)S 
F2S50 Ji 
1637 1722 M <06>S 
F1S50 Ji 
1685 1722 M (i)S 
1733 1722 M (,)S 
1806 1722 M (1)S 
1854 1722 M (,)S 
1927 1722 M (Length)[48 48 48 48 48  0]xS 
F2S50 Ji 
2215 1722 M <01>S 
F1S50 Ji 
2263 1722 M (Kglob)[48 48 48 48  0]xS 
F2S50 Ji 
2503 1722 M <02>S 
2551 1722 M <07>S 
2599 1722 M <02>S 
F1S50 Ji 
2647 1722 M (;)S 
842 1835 M (iost)[48 48 48  0]xS 
F3S50 Ji 
1059 1835 M <01>S 
F1S50 Ji 
1132 1835 M (Length)[48 48 48 48 48  0]xS 
F2S50 Ji 
1420 1835 M <01>S 
F1S50 Ji 
1468 1835 M (Kglob)[48 48 48 48  0]xS 
F2S50 Ji 
1708 1835 M <02>S 
F1S50 Ji 
1756 1835 M (;)S 
843 1947 M (ywst)[48 48 48  0]xS 
F3S50 Ji 
1060 1947 M <01>S 
F1S50 Ji 
1133 1947 M (Flatten)[48 48 48 48 48 48  0]xS 
F2S50 Ji 
1469 1947 M <01>S 
F1S50 Ji 
1517 1947 M (Table)[48 48 48 48  0]xS 
F2S50 Ji 
1757 1947 M <01>S 
1805 1947 M <06>S 
F1S50 Ji 
1853 1947 M (0.01)[48 48 48  0]xS 
2045 1947 M (,)S 
2118 1947 M (0)S 
F2S50 Ji 
2166 1947 M <07>S 
F1S50 Ji 
2214 1947 M (,)S 
F2S50 Ji 
2287 1947 M <06>S 
F1S50 Ji 
2335 1947 M (i)S 
2383 1947 M (,)S 
2456 1947 M (1)S 
2504 1947 M (,)S 
2577 1947 M (iost)[48 48 48  0]xS 
2769 1947 M (,)S 
2842 1947 M (2)S 
F2S50 Ji 
2890 1947 M <07>S 
2938 1947 M <02>S 
2986 1947 M <02>S 
F1S50 Ji 
3034 1947 M (;)S 
842 2060 M (FM)[48  0]xS 
F3S50 Ji 
965 2060 M <01>S 
F1S50 Ji 
1038 2060 M (Flatten)[48 48 48 48 48 48  0]xS 
F2S50 Ji 
1374 2060 M <01>S 
F1S50 Ji 
1422 2060 M (Table)[48 48 48 48  0]xS 
F2S50 Ji 
1662 2060 M <01>S 
999 2172 M <06>S 
F3S50 Ji 
1047 2172 M <02>S 
F1S50 Ji 
1103 2172 M (dl)[48  0]xS 
1220 2172 M (p)S 
F2S50 Ji 
1268 2172 M <01>S 
F1S50 Ji 
1316 2172 M (i)S 
1385 2172 M (dl)[48  0]xS 
F2S50 Ji 
1498 2172 M <04>S 
F1S50 Ji 
1562 2172 M (2)S 
1610 2172 M (,)S 
1684 2172 M (ywst)[48 48 48  0]xS 
F2S50 Ji 
1876 2172 M <01>S 
1924 2172 M <01>S 
F1S50 Ji 
1972 2172 M (i)S 
F2S50 Ji 
2020 2172 M <02>S 
2068 2172 M <02>S 
2116 2172 M <02>S 
2181 2172 M <04>S 
F1S50 Ji 
2247 2172 M (ywst)[48 48 48  0]xS 
F2S50 Ji 
2439 2172 M <01>S 
2487 2172 M <01>S 
F1S50 Ji 
2535 2172 M (i)S 
F2S50 Ji 
2583 2172 M <02>S 
2631 2172 M <02>S 
F1S50 Ji 
2700 2172 M (ufi)[48 48  0]xS 
F2S50 Ji 
2844 2172 M <01>S 
2892 2172 M <01>S 
F1S50 Ji 
2940 2172 M (i)S 
F2S50 Ji 
2988 2172 M <02>S 
3036 2172 M <02>S 
F1S50 Ji 
3084 2172 M (,)S 
3157 2172 M (0)S 
F2S50 Ji 
3205 2172 M <07>S 
F1S50 Ji 
3253 2172 M (,)S 
F2S50 Ji 
3326 2172 M <06>S 
F1S50 Ji 
3374 2172 M (i)S 
3422 2172 M (,)S 
3495 2172 M (1)S 
3543 2172 M (,)S 
3616 2172 M (iost)[48 48 48  0]xS 
3808 2172 M (,)S 
3881 2172 M (2)S 
F2S50 Ji 
3929 2172 M <07>S 
3977 2172 M <02>S 
4025 2172 M <02>S 
F1S50 Ji 
4073 2172 M (;)S 
842 2285 M (FM)[48  0]xS 
F2S50 Ji 
940 2285 M <01>S 
988 2285 M <01>S 
F1S50 Ji 
1036 2285 M (1)S 
F2S50 Ji 
1084 2285 M <02>S 
1132 2285 M <02>S 
F3S50 Ji 
1205 2285 M <01>S 
F1S50 Ji 
1278 2285 M (FORCE)[48 48 48 48  0]xS 
F3S50 Ji 
1535 2285 M <04>S 
F1S50 Ji 
1600 2285 M (FM)[48  0]xS 
F2S50 Ji 
1698 2285 M <01>S 
1746 2285 M <01>S 
F1S50 Ji 
1794 2285 M (1)S 
F2S50 Ji 
1842 2285 M <02>S 
1890 2285 M <02>S 
1954 2285 M <04>S 
F1S50 Ji 
2019 2285 M (2)S 
2067 2285 M (;)S 
842 2397 M (FM)[48  0]xS 
F2S50 Ji 
940 2397 M <01>S 
988 2397 M <01>S 
F1S50 Ji 
1036 2397 M (Length)[48 48 48 48 48  0]xS 
F2S50 Ji 
1324 2397 M <01>S 
F1S50 Ji 
1372 2397 M (Kglob)[48 48 48 48  0]xS 
F2S50 Ji 
1612 2397 M <02>S 
F3S50 Ji 
1677 2397 M <02>S 
F1S50 Ji 
1742 2397 M (1)S 
F2S50 Ji 
1790 2397 M <02>S 
1838 2397 M <02>S 
F3S50 Ji 
1911 2397 M <01>S 
F1S50 Ji 
1984 2397 M (FM)[48  0]xS 
F2S50 Ji 
2082 2397 M <01>S 
2130 2397 M <01>S 
F1S50 Ji 
2178 2397 M (Length)[48 48 48 48 48  0]xS 
F2S50 Ji 
2466 2397 M <01>S 
F1S50 Ji 
2514 2397 M (Kglob)[48 48 48 48  0]xS 
F2S50 Ji 
2754 2397 M <02>S 
F3S50 Ji 
2818 2397 M <02>S 
F1S50 Ji 
2883 2397 M (1)S 
F2S50 Ji 
2931 2397 M <02>S 
2979 2397 M <02>S 
3044 2397 M <04>S 
F1S50 Ji 
3108 2397 M (2)S 
3156 2397 M (;)S 
842 2510 M (row)[48 48  0]xS 
F3S50 Ji 
1011 2510 M <01>S 
F1S50 Ji 
1084 2510 M (Table)[48 48 48 48  0]xS 
F2S50 Ji 
1324 2510 M <01>S 
1372 2510 M <03>S 
F1S50 Ji 
1420 2510 M (Kglob)[48 48 48 48  0]xS 
1660 2510 M (.)S 
1708 2510 M (ufi)[48 48  0]xS 
F2S50 Ji 
1852 2510 M <05>S 
1900 2510 M <01>S 
1948 2510 M <01>S 
F1S50 Ji 
1996 2510 M (i)S 
F2S50 Ji 
2044 2510 M <02>S 
2092 2510 M <02>S 
360 VM?
2 2590 109 <000400cd00ac059502db00030007000b000f003b40210109000f08011f08
6f088f089f08040811040c050d10080d570a0e01055702060e003f3ced32
d43cfd3c0110de3cdd3c10de5d713cdd3c31300121352105213521012135
21052135210595fddc0224fd5dfddb022502a3fddc0224fd5dfddb022502
29b2b2b2fdd1b2b2b200>/TTE1CC7EC8t00 AddT42Char 
/TTE1CC7EC8t00 findfont /CharStrings get begin
/equal1 109 def
end
/TTE1CC7EC8t00 findfont /Encoding get
dup 10 /equal1 put
pop
F3S50 Ji 
2165 2510 M <0A>S 
F1S50 Ji 
2254 2510 M (FM)[48  0]xS 
F2S50 Ji 
2352 2510 M <01>S 
2400 2510 M <01>S 
F1S50 Ji 
2448 2510 M (i)S 
F2S50 Ji 
2496 2510 M <02>S 
2544 2510 M <02>S 
F1S50 Ji 
2592 2510 M (,)S 
F2S50 Ji 
2665 2510 M <06>S 
F1S50 Ji 
2713 2510 M (i)S 
2761 2510 M (,)S 
2834 2510 M (1)S 
2882 2510 M (,)S 
2955 2510 M (Length)[48 48 48 48 48  0]xS 
F2S50 Ji 
3243 2510 M <01>S 
F1S50 Ji 
3291 2510 M (Kglob)[48 48 48 48  0]xS 
F2S50 Ji 
3531 2510 M <02>S 
3579 2510 M <07>S 
3627 2510 M <02>S 
F1S50 Ji 
3675 2510 M (;)S 
842 2622 M (rez)[48 48  0]xS 
F3S50 Ji 
1011 2622 M <01>S 
F1S50 Ji 
1084 2622 M (NSolve)[48 48 48 48 48  0]xS 
F2S50 Ji 
1372 2622 M <01>S 
F1S50 Ji 
1420 2622 M (row)[48 48  0]xS 
1564 2622 M (,)S 
1637 2622 M (ufi)[48 48  0]xS 
1781 2622 M (,)S 
1854 2622 M (Reals)[48 48 48 48  0]xS 
2094 2622 M (,)S 
2170 2622 M (WorkingPrecision)[48 48 48 48 48 48 48 48 48 48 48 48 48 48 48  0]xS 
360 VM?
2 7920 143 <000100520010057103770008005c401440020306052104010702036e017e
06056e071d04bbffff00010007ffff400e077a04000a4003780501052102
06b8ffffb4067b04040910d610fd383c1ad85d3c1a10d610fd383c38003f
ed39fdfd391112391a10dc10dc1a31300121170701011707210571fc35db
7ffe5001b07fdb03cb016adb7f01b501b27fdb00>/TTE1CC7EC8t00 AddT42Char 
2 8180 145 <ffff00520010057103770147008f05c30000c00040000007b20804015d31
3000>/TTE1CC7EC8t00 AddT42Char 
/TTE1CC7EC8t00 findfont /CharStrings get begin
/arrowright 145 def
/arrowleft 143 def
end
/TTE1CC7EC8t00 findfont /Encoding get
dup 11 /arrowright put
pop
F3S50 Ji 
2963 2622 M <0B>S 
F1S50 Ji 
3046 2622 M (5)S 
F2S50 Ji 
3094 2622 M <02>S 
F1S50 Ji 
3142 2622 M (;)S 
842 2735 M (rozwf)[48 48 48 48  0]xS 
F3S50 Ji 
1107 2735 M <01>S 
F1S50 Ji 
1180 2735 M (Flatten)[48 48 48 48 48 48  0]xS 
F2S50 Ji 
1516 2735 M <01>S 
F1S50 Ji 
1564 2735 M (ufi)[48 48  0]xS 
F2S50 Ji 
1733 2735 M <04>S 
F1S50 Ji 
1781 2735 M (.)S 
1854 2735 M (rez)[48 48  0]xS 
F2S50 Ji 
1998 2735 M <02>S 
F1S50 Ji 
2046 2735 M (;)S 
842 2847 M (ww)[48  0]xS 
F3S50 Ji 
963 2847 M <01>S 
F1S50 Ji 
1036 2847 M (Table)[48 48 48 48  0]xS 
F2S50 Ji 
1276 2847 M <01>S 
F1S50 Ji 
1324 2847 M (Flatten)[48 48 48 48 48 48  0]xS 
F2S50 Ji 
1660 2847 M <01>S 
F1S50 Ji 
1708 2847 M (ufi)[48 48  0]xS 
F2S50 Ji 
1877 2847 M <04>S 
F1S50 Ji 
1925 2847 M (.)S 
1998 2847 M (rez)[48 48  0]xS 
F2S50 Ji 
2142 2847 M <02>S 
2190 2847 M <01>S 
2238 2847 M <01>S 
F1S50 Ji 
2286 2847 M (i)S 
F2S50 Ji 
2334 2847 M <02>S 
2382 2847 M <02>S 
F1S50 Ji 
2430 2847 M (,)S 
F2S50 Ji 
2503 2847 M <06>S 
F1S50 Ji 
2551 2847 M (i)S 
2599 2847 M (,)S 
2672 2847 M (1)S 
2720 2847 M (,)S 
2793 2847 M (Length)[48 48 48 48 48  0]xS 
F2S50 Ji 
3081 2847 M <01>S 
F1S50 Ji 
3129 2847 M (Kglob)[48 48 48 48  0]xS 
F2S50 Ji 
3369 2847 M <02>S 
F1S50 Ji 
3417 2847 M (,)S 
3490 2847 M (2)S 
F2S50 Ji 
3538 2847 M <07>S 
3586 2847 M <02>S 
F1S50 Ji 
3634 2847 M (;)S 
842 2960 M (fi)[48  0]xS 
F3S50 Ji 
963 2960 M <01>S 
F1S50 Ji 
1036 2960 M (Table)[48 48 48 48  0]xS 
F2S50 Ji 
1276 2960 M <01>S 
F1S50 Ji 
1324 2960 M (Flatten)[48 48 48 48 48 48  0]xS 
F2S50 Ji 
1660 2960 M <01>S 
F1S50 Ji 
1708 2960 M (ufi)[48 48  0]xS 
F2S50 Ji 
1877 2960 M <04>S 
F1S50 Ji 
1925 2960 M (.)S 
1998 2960 M (rez)[48 48  0]xS 
F2S50 Ji 
2142 2960 M <02>S 
2190 2960 M <01>S 
2238 2960 M <01>S 
F1S50 Ji 
2286 2960 M (i)S 
F2S50 Ji 
2334 2960 M <02>S 
2382 2960 M <02>S 
F1S50 Ji 
2430 2960 M (,)S 
F2S50 Ji 
2503 2960 M <06>S 
F1S50 Ji 
2551 2960 M (i)S 
2599 2960 M (,)S 
2672 2960 M (2)S 
2720 2960 M (,)S 
2793 2960 M (Length)[48 48 48 48 48  0]xS 
F2S50 Ji 
3081 2960 M <01>S 
F1S50 Ji 
3129 2960 M (Kglob)[48 48 48 48  0]xS 
F2S50 Ji 
3369 2960 M <02>S 
F1S50 Ji 
3417 2960 M (,)S 
3490 2960 M (2)S 
F2S50 Ji 
3538 2960 M <07>S 
3586 2960 M <02>S 
F1S50 Ji 
3634 2960 M (;)S 
842 3072 M (FM)[48  0]xS 
F3S50 Ji 
965 3072 M <01>S 
F1S50 Ji 
1038 3072 M (Flatten)[48 48 48 48 48 48  0]xS 
F2S50 Ji 
1374 3072 M <01>S 
F1S50 Ji 
1422 3072 M (Table)[48 48 48 48  0]xS 
F2S50 Ji 
1662 3072 M <01>S 
999 3185 M <06>S 
F3S50 Ji 
1047 3185 M <02>S 
F1S50 Ji 
1103 3185 M (dl)[48  0]xS 
1220 3185 M (p)S 
F2S50 Ji 
1268 3185 M <01>S 
F1S50 Ji 
1316 3185 M (i)S 
1385 3185 M (dl)[48  0]xS 
F2S50 Ji 
1498 3185 M <04>S 
F1S50 Ji 
1562 3185 M (2)S 
1610 3185 M (,)S 
1683 3185 M (rozwf)[48 48 48 48  0]xS 
F2S50 Ji 
1923 3185 M <01>S 
1971 3185 M <01>S 
F1S50 Ji 
2019 3185 M (i)S 
F2S50 Ji 
2067 3185 M <02>S 
2115 3185 M <02>S 
2163 3185 M <02>S 
2228 3185 M <04>S 
F1S50 Ji 
2293 3185 M (rozwf)[48 48 48 48  0]xS 
F2S50 Ji 
2533 3185 M <01>S 
2581 3185 M <01>S 
F1S50 Ji 
2629 3185 M (i)S 
F2S50 Ji 
2677 3185 M <02>S 
2725 3185 M <02>S 
F1S50 Ji 
2794 3185 M (ufi)[48 48  0]xS 
F2S50 Ji 
2938 3185 M <01>S 
2986 3185 M <01>S 
F1S50 Ji 
3034 3185 M (i)S 
F2S50 Ji 
3082 3185 M <02>S 
3130 3185 M <02>S 
F1S50 Ji 
3178 3185 M (,)S 
3251 3185 M (0)S 
F2S50 Ji 
3299 3185 M <07>S 
F1S50 Ji 
3347 3185 M (,)S 
F2S50 Ji 
3420 3185 M <06>S 
F1S50 Ji 
3468 3185 M (i)S 
3516 3185 M (,)S 
3589 3185 M (1)S 
3637 3185 M (,)S 
3710 3185 M (iost)[48 48 48  0]xS 
3902 3185 M (,)S 
3975 3185 M (2)S 
F2S50 Ji 
4023 3185 M <07>S 
4071 3185 M <02>S 
4119 3185 M <02>S 
F1S50 Ji 
4167 3185 M (;)S 
842 3297 M (FM)[48  0]xS 
F2S50 Ji 
940 3297 M <01>S 
988 3297 M <01>S 
F1S50 Ji 
1036 3297 M (1)S 
F2S50 Ji 
1084 3297 M <02>S 
1132 3297 M <02>S 
F3S50 Ji 
1205 3297 M <01>S 
F1S50 Ji 
1278 3297 M (FORCE)[48 48 48 48  0]xS 
F3S50 Ji 
1535 3297 M <04>S 
F1S50 Ji 
1600 3297 M (FM)[48  0]xS 
F2S50 Ji 
1698 3297 M <01>S 
1746 3297 M <01>S 
F1S50 Ji 
1794 3297 M (1)S 
F2S50 Ji 
1842 3297 M <02>S 
1890 3297 M <02>S 
1954 3297 M <04>S 
F1S50 Ji 
2019 3297 M (2)S 
2067 3297 M (;)S 
842 3410 M (FM)[48  0]xS 
F2S50 Ji 
940 3410 M <01>S 
988 3410 M <01>S 
F1S50 Ji 
1036 3410 M (Length)[48 48 48 48 48  0]xS 
F2S50 Ji 
1324 3410 M <01>S 
F1S50 Ji 
1372 3410 M (Kglob)[48 48 48 48  0]xS 
F2S50 Ji 
1612 3410 M <02>S 
F3S50 Ji 
1677 3410 M <02>S 
F1S50 Ji 
1742 3410 M (1)S 
F2S50 Ji 
1790 3410 M <02>S 
1838 3410 M <02>S 
F3S50 Ji 
1911 3410 M <01>S 
F1S50 Ji 
1984 3410 M (FM)[48  0]xS 
F2S50 Ji 
2082 3410 M <01>S 
2130 3410 M <01>S 
F1S50 Ji 
2178 3410 M (Length)[48 48 48 48 48  0]xS 
F2S50 Ji 
2466 3410 M <01>S 
F1S50 Ji 
2514 3410 M (Kglob)[48 48 48 48  0]xS 
F2S50 Ji 
2754 3410 M <02>S 
F3S50 Ji 
2818 3410 M <02>S 
F1S50 Ji 
2883 3410 M (1)S 
F2S50 Ji 
2931 3410 M <02>S 
2979 3410 M <02>S 
3044 3410 M <04>S 
F1S50 Ji 
3108 3410 M (2)S 
3156 3410 M (;)S 
842 3522 M (row)[48 48  0]xS 
F3S50 Ji 
1011 3522 M <01>S 
F1S50 Ji 
1084 3522 M (Table)[48 48 48 48  0]xS 
F2S50 Ji 
1324 3522 M <01>S 
1372 3522 M <03>S 
F1S50 Ji 
1420 3522 M (Kglob)[48 48 48 48  0]xS 
1660 3522 M (.)S 
1708 3522 M (ufi)[48 48  0]xS 
F2S50 Ji 
1852 3522 M <05>S 
1900 3522 M <01>S 
1948 3522 M <01>S 
F1S50 Ji 
1996 3522 M (i)S 
F2S50 Ji 
2044 3522 M <02>S 
2092 3522 M <02>S 
F3S50 Ji 
2165 3522 M <0A>S 
F1S50 Ji 
2254 3522 M (FM)[48  0]xS 
F2S50 Ji 
2352 3522 M <01>S 
2400 3522 M <01>S 
F1S50 Ji 
2448 3522 M (i)S 
F2S50 Ji 
2496 3522 M <02>S 
2544 3522 M <02>S 
F1S50 Ji 
2592 3522 M (,)S 
F2S50 Ji 
2665 3522 M <06>S 
F1S50 Ji 
2713 3522 M (i)S 
2761 3522 M (,)S 
2834 3522 M (1)S 
2882 3522 M (,)S 
2955 3522 M (Length)[48 48 48 48 48  0]xS 
F2S50 Ji 
3243 3522 M <01>S 
F1S50 Ji 
3291 3522 M (Kglob)[48 48 48 48  0]xS 
F2S50 Ji 
3531 3522 M <02>S 
3579 3522 M <07>S 
3627 3522 M <02>S 
F1S50 Ji 
3675 3522 M (;)S 
842 3635 M (rez)[48 48  0]xS 
F3S50 Ji 
1011 3635 M <01>S 
F1S50 Ji 
1084 3635 M (NSolve)[48 48 48 48 48  0]xS 
F2S50 Ji 
1372 3635 M <01>S 
F1S50 Ji 
1420 3635 M (row)[48 48  0]xS 
1564 3635 M (,)S 
1637 3635 M (ufi)[48 48  0]xS 
1781 3635 M (,)S 
1854 3635 M (Reals)[48 48 48 48  0]xS 
2094 3635 M (,)S 
2170 3635 M (WorkingPrecision)[48 48 48 48 48 48 48 48 48 48 48 48 48 48 48  0]xS 
F3S50 Ji 
2963 3635 M <0B>S 
F1S50 Ji 
3046 3635 M (5)S 
F2S50 Ji 
3094 3635 M <02>S 
F1S50 Ji 
3142 3635 M (;)S 
842 3747 M (rozwf)[48 48 48 48  0]xS 
F3S50 Ji 
1107 3747 M <01>S 
F1S50 Ji 
1180 3747 M (Flatten)[48 48 48 48 48 48  0]xS 
F2S50 Ji 
1516 3747 M <01>S 
F1S50 Ji 
1564 3747 M (ufi)[48 48  0]xS 
F2S50 Ji 
1733 3747 M <04>S 
F1S50 Ji 
1781 3747 M (.)S 
1854 3747 M (rez)[48 48  0]xS 
F2S50 Ji 
1998 3747 M <02>S 
F1S50 Ji 
2046 3747 M (;)S 
842 3860 M (ww)[48  0]xS 
F3S50 Ji 
963 3860 M <01>S 
F1S50 Ji 
1036 3860 M (Table)[48 48 48 48  0]xS 
F2S50 Ji 
1276 3860 M <01>S 
F1S50 Ji 
1324 3860 M (Flatten)[48 48 48 48 48 48  0]xS 
F2S50 Ji 
1660 3860 M <01>S 
F1S50 Ji 
1708 3860 M (ufi)[48 48  0]xS 
F2S50 Ji 
1877 3860 M <04>S 
F1S50 Ji 
1925 3860 M (.)S 
1998 3860 M (rez)[48 48  0]xS 
F2S50 Ji 
2142 3860 M <02>S 
2190 3860 M <01>S 
2238 3860 M <01>S 
F1S50 Ji 
2286 3860 M (i)S 
F2S50 Ji 
2334 3860 M <02>S 
2382 3860 M <02>S 
F1S50 Ji 
2430 3860 M (,)S 
F2S50 Ji 
2503 3860 M <06>S 
F1S50 Ji 
2551 3860 M (i)S 
2599 3860 M (,)S 
2672 3860 M (1)S 
2720 3860 M (,)S 
2793 3860 M (Length)[48 48 48 48 48  0]xS 
F2S50 Ji 
3081 3860 M <01>S 
F1S50 Ji 
3129 3860 M (Kglob)[48 48 48 48  0]xS 
F2S50 Ji 
3369 3860 M <02>S 
F1S50 Ji 
3417 3860 M (,)S 
3490 3860 M (2)S 
F2S50 Ji 
3538 3860 M <07>S 
3586 3860 M <02>S 
F1S50 Ji 
3634 3860 M (;)S 
842 3972 M (fi)[48  0]xS 
F3S50 Ji 
963 3972 M <01>S 
F1S50 Ji 
1036 3972 M (Table)[48 48 48 48  0]xS 
F2S50 Ji 
1276 3972 M <01>S 
F1S50 Ji 
1324 3972 M (Flatten)[48 48 48 48 48 48  0]xS 
F2S50 Ji 
1660 3972 M <01>S 
F1S50 Ji 
1708 3972 M (ufi)[48 48  0]xS 
F2S50 Ji 
1877 3972 M <04>S 
F1S50 Ji 
1925 3972 M (.)S 
1998 3972 M (rez)[48 48  0]xS 
F2S50 Ji 
2142 3972 M <02>S 
2190 3972 M <01>S 
2238 3972 M <01>S 
F1S50 Ji 
2286 3972 M (i)S 
F2S50 Ji 
2334 3972 M <02>S 
2382 3972 M <02>S 
F1S50 Ji 
2430 3972 M (,)S 
F2S50 Ji 
2503 3972 M <06>S 
F1S50 Ji 
2551 3972 M (i)S 
2599 3972 M (,)S 
2672 3972 M (2)S 
2720 3972 M (,)S 
2793 3972 M (Length)[48 48 48 48 48  0]xS 
F2S50 Ji 
3081 3972 M <01>S 
F1S50 Ji 
3129 3972 M (Kglob)[48 48 48 48  0]xS 
F2S50 Ji 
3369 3972 M <02>S 
F1S50 Ji 
3417 3972 M (,)S 
3490 3972 M (2)S 
F2S50 Ji 
3538 3972 M <07>S 
3586 3972 M <02>S 
F1S50 Ji 
3634 3972 M (;)S 
842 4085 M (FM)[48  0]xS 
F3S50 Ji 
965 4085 M <01>S 
F1S50 Ji 
1038 4085 M (Flatten)[48 48 48 48 48 48  0]xS 
F2S50 Ji 
1374 4085 M <01>S 
F1S50 Ji 
1422 4085 M (Table)[48 48 48 48  0]xS 
F2S50 Ji 
1662 4085 M <01>S 
999 4197 M <06>S 
F3S50 Ji 
1047 4197 M <02>S 
F1S50 Ji 
1103 4197 M (dl)[48  0]xS 
1220 4197 M (p)S 
F2S50 Ji 
1268 4197 M <01>S 
F1S50 Ji 
1316 4197 M (i)S 
1385 4197 M (dl)[48  0]xS 
F2S50 Ji 
1498 4197 M <04>S 
F1S50 Ji 
1562 4197 M (2)S 
1610 4197 M (,)S 
1683 4197 M (rozwf)[48 48 48 48  0]xS 
F2S50 Ji 
1923 4197 M <01>S 
1971 4197 M <01>S 
F1S50 Ji 
2019 4197 M (i)S 
F2S50 Ji 
2067 4197 M <02>S 
2115 4197 M <02>S 
2163 4197 M <02>S 
2228 4197 M <04>S 
F1S50 Ji 
2293 4197 M (rozwf)[48 48 48 48  0]xS 
F2S50 Ji 
2533 4197 M <01>S 
2581 4197 M <01>S 
F1S50 Ji 
2629 4197 M (i)S 
F2S50 Ji 
2677 4197 M <02>S 
2725 4197 M <02>S 
F1S50 Ji 
2794 4197 M (ufi)[48 48  0]xS 
F2S50 Ji 
2938 4197 M <01>S 
2986 4197 M <01>S 
F1S50 Ji 
3034 4197 M (i)S 
F2S50 Ji 
3082 4197 M <02>S 
3130 4197 M <02>S 
F1S50 Ji 
3178 4197 M (,)S 
3251 4197 M (0)S 
F2S50 Ji 
3299 4197 M <07>S 
F1S50 Ji 
3347 4197 M (,)S 
F2S50 Ji 
3420 4197 M <06>S 
F1S50 Ji 
3468 4197 M (i)S 
3516 4197 M (,)S 
3589 4197 M (1)S 
3637 4197 M (,)S 
3710 4197 M (iost)[48 48 48  0]xS 
3902 4197 M (,)S 
3975 4197 M (2)S 
F2S50 Ji 
4023 4197 M <07>S 
4071 4197 M <02>S 
4119 4197 M <02>S 
F1S50 Ji 
4167 4197 M (;)S 
842 4310 M (FM)[48  0]xS 
F2S50 Ji 
940 4310 M <01>S 
988 4310 M <01>S 
F1S50 Ji 
1036 4310 M (1)S 
F2S50 Ji 
1084 4310 M <02>S 
1132 4310 M <02>S 
F3S50 Ji 
1205 4310 M <01>S 
F1S50 Ji 
1278 4310 M (FORCE)[48 48 48 48  0]xS 
F3S50 Ji 
1535 4310 M <04>S 
F1S50 Ji 
1600 4310 M (FM)[48  0]xS 
F2S50 Ji 
1698 4310 M <01>S 
1746 4310 M <01>S 
F1S50 Ji 
1794 4310 M (1)S 
F2S50 Ji 
1842 4310 M <02>S 
1890 4310 M <02>S 
1954 4310 M <04>S 
F1S50 Ji 
2019 4310 M (2)S 
2067 4310 M (;)S 
842 4422 M (FM)[48  0]xS 
F2S50 Ji 
940 4422 M <01>S 
988 4422 M <01>S 
F1S50 Ji 
1036 4422 M (Length)[48 48 48 48 48  0]xS 
F2S50 Ji 
1324 4422 M <01>S 
F1S50 Ji 
1372 4422 M (Kglob)[48 48 48 48  0]xS 
F2S50 Ji 
1612 4422 M <02>S 
F3S50 Ji 
1677 4422 M <02>S 
F1S50 Ji 
1742 4422 M (1)S 
F2S50 Ji 
1790 4422 M <02>S 
1838 4422 M <02>S 
F3S50 Ji 
1911 4422 M <01>S 
F1S50 Ji 
1984 4422 M (FM)[48  0]xS 
F2S50 Ji 
2082 4422 M <01>S 
2130 4422 M <01>S 
F1S50 Ji 
2178 4422 M (Length)[48 48 48 48 48  0]xS 
F2S50 Ji 
2466 4422 M <01>S 
F1S50 Ji 
2514 4422 M (Kglob)[48 48 48 48  0]xS 
F2S50 Ji 
2754 4422 M <02>S 
F3S50 Ji 
2818 4422 M <02>S 
F1S50 Ji 
2883 4422 M (1)S 
F2S50 Ji 
2931 4422 M <02>S 
2979 4422 M <02>S 
3044 4422 M <04>S 
F1S50 Ji 
3108 4422 M (2)S 
3156 4422 M (;)S 
842 4535 M (row)[48 48  0]xS 
F3S50 Ji 
1011 4535 M <01>S 
F1S50 Ji 
1084 4535 M (Table)[48 48 48 48  0]xS 
F2S50 Ji 
1324 4535 M <01>S 
1372 4535 M <03>S 
F1S50 Ji 
1420 4535 M (Kglob)[48 48 48 48  0]xS 
1660 4535 M (.)S 
1708 4535 M (ufi)[48 48  0]xS 
F2S50 Ji 
1852 4535 M <05>S 
1900 4535 M <01>S 
1948 4535 M <01>S 
F1S50 Ji 
1996 4535 M (i)S 
F2S50 Ji 
2044 4535 M <02>S 
2092 4535 M <02>S 
F3S50 Ji 
2165 4535 M <0A>S 
F1S50 Ji 
2254 4535 M (FM)[48  0]xS 
F2S50 Ji 
2352 4535 M <01>S 
2400 4535 M <01>S 
F1S50 Ji 
2448 4535 M (i)S 
F2S50 Ji 
2496 4535 M <02>S 
2544 4535 M <02>S 
F1S50 Ji 
2592 4535 M (,)S 
F2S50 Ji 
2665 4535 M <06>S 
F1S50 Ji 
2713 4535 M (i)S 
2761 4535 M (,)S 
2834 4535 M (1)S 
2882 4535 M (,)S 
2955 4535 M (Length)[48 48 48 48 48  0]xS 
F2S50 Ji 
3243 4535 M <01>S 
F1S50 Ji 
3291 4535 M (Kglob)[48 48 48 48  0]xS 
F2S50 Ji 
3531 4535 M <02>S 
3579 4535 M <07>S 
3627 4535 M <02>S 
F1S50 Ji 
3675 4535 M (;)S 
842 4647 M (rez)[48 48  0]xS 
F3S50 Ji 
1011 4647 M <01>S 
F1S50 Ji 
1084 4647 M (NSolve)[48 48 48 48 48  0]xS 
F2S50 Ji 
1372 4647 M <01>S 
F1S50 Ji 
1420 4647 M (row)[48 48  0]xS 
1564 4647 M (,)S 
1637 4647 M (ufi)[48 48  0]xS 
1781 4647 M (,)S 
1854 4647 M (Reals)[48 48 48 48  0]xS 
2094 4647 M (,)S 
2170 4647 M (WorkingPrecision)[48 48 48 48 48 48 48 48 48 48 48 48 48 48 48  0]xS 
F3S50 Ji 
2963 4647 M <0B>S 
F1S50 Ji 
3046 4647 M (5)S 
F2S50 Ji 
3094 4647 M <02>S 
F1S50 Ji 
3142 4647 M (;)S 
842 4760 M (rozwf)[48 48 48 48  0]xS 
F3S50 Ji 
1107 4760 M <01>S 
F1S50 Ji 
1180 4760 M (Flatten)[48 48 48 48 48 48  0]xS 
F2S50 Ji 
1516 4760 M <01>S 
F1S50 Ji 
1564 4760 M (ufi)[48 48  0]xS 
F2S50 Ji 
1733 4760 M <04>S 
F1S50 Ji 
1781 4760 M (.)S 
1854 4760 M (rez)[48 48  0]xS 
F2S50 Ji 
1998 4760 M <02>S 
F1S50 Ji 
2046 4760 M (;)S 
842 4872 M (ww)[48  0]xS 
F3S50 Ji 
963 4872 M <01>S 
F1S50 Ji 
1036 4872 M (Table)[48 48 48 48  0]xS 
F2S50 Ji 
1276 4872 M <01>S 
F1S50 Ji 
1324 4872 M (Flatten)[48 48 48 48 48 48  0]xS 
F2S50 Ji 
1660 4872 M <01>S 
F1S50 Ji 
1708 4872 M (ufi)[48 48  0]xS 
F2S50 Ji 
1877 4872 M <04>S 
F1S50 Ji 
1925 4872 M (.)S 
1998 4872 M (rez)[48 48  0]xS 
F2S50 Ji 
2142 4872 M <02>S 
2190 4872 M <01>S 
2238 4872 M <01>S 
F1S50 Ji 
2286 4872 M (i)S 
F2S50 Ji 
2334 4872 M <02>S 
2382 4872 M <02>S 
F1S50 Ji 
2430 4872 M (,)S 
F2S50 Ji 
2503 4872 M <06>S 
F1S50 Ji 
2551 4872 M (i)S 
2599 4872 M (,)S 
2672 4872 M (1)S 
2720 4872 M (,)S 
2793 4872 M (Length)[48 48 48 48 48  0]xS 
F2S50 Ji 
3081 4872 M <01>S 
F1S50 Ji 
3129 4872 M (Kglob)[48 48 48 48  0]xS 
F2S50 Ji 
3369 4872 M <02>S 
F1S50 Ji 
3417 4872 M (,)S 
3490 4872 M (2)S 
F2S50 Ji 
3538 4872 M <07>S 
3586 4872 M <02>S 
F1S50 Ji 
3634 4872 M (;)S 
842 4985 M (fi)[48  0]xS 
F3S50 Ji 
963 4985 M <01>S 
F1S50 Ji 
1036 4985 M (Table)[48 48 48 48  0]xS 
F2S50 Ji 
1276 4985 M <01>S 
F1S50 Ji 
1324 4985 M (Flatten)[48 48 48 48 48 48  0]xS 
F2S50 Ji 
1660 4985 M <01>S 
F1S50 Ji 
1708 4985 M (ufi)[48 48  0]xS 
F2S50 Ji 
1877 4985 M <04>S 
F1S50 Ji 
1925 4985 M (.)S 
1998 4985 M (rez)[48 48  0]xS 
F2S50 Ji 
2142 4985 M <02>S 
2190 4985 M <01>S 
2238 4985 M <01>S 
F1S50 Ji 
2286 4985 M (i)S 
F2S50 Ji 
2334 4985 M <02>S 
2382 4985 M <02>S 
F1S50 Ji 
2430 4985 M (,)S 
F2S50 Ji 
2503 4985 M <06>S 
F1S50 Ji 
2551 4985 M (i)S 
2599 4985 M (,)S 
2672 4985 M (2)S 
2720 4985 M (,)S 
2793 4985 M (Length)[48 48 48 48 48  0]xS 
F2S50 Ji 
3081 4985 M <01>S 
F1S50 Ji 
3129 4985 M (Kglob)[48 48 48 48  0]xS 
F2S50 Ji 
3369 4985 M <02>S 
F1S50 Ji 
3417 4985 M (,)S 
3490 4985 M (2)S 
F2S50 Ji 
3538 4985 M <07>S 
3586 4985 M <02>S 
F1S50 Ji 
3634 4985 M (;)S 
844 5097 M (MYMAX)[48 48 48 48  0]xS 
F3S50 Ji 
1109 5097 M <01>S 
F1S50 Ji 
1185 5097 M (Append)[48 48 48 48 48  0]xS 
F2S50 Ji 
1473 5097 M <01>S 
F1S50 Ji 
1523 5097 M (MYMAX)[48 48 48 48  0]xS 
1763 5097 M (,)S 
F2S50 Ji 
947 5210 M <06>S 
F1S50 Ji 
995 5210 M (cor)[48 48  0]xS 
1139 5210 M (,)S 
1212 5210 M (zonecor)[48 48 48 48 48 48  0]xS 
1548 5210 M (,)S 
1621 5210 M (vtot)[48 48 48  0]xS 
F2S50 Ji 
1813 5210 M <01>S 
F1S50 Ji 
1861 5210 M (0)S 
F2S50 Ji 
1909 5210 M <02>S 
F1S50 Ji 
1957 5210 M (,)S 
2032 5210 M (Max)[48 48  0]xS 
F2S50 Ji 
2176 5210 M <01>S 
F1S50 Ji 
2224 5210 M (Table)[48 48 48 48  0]xS 
F2S50 Ji 
2464 5210 M <01>S 
F1S50 Ji 
2514 5210 M (Mtot)[48 48 48  0]xS 
F2S50 Ji 
2706 5210 M <01>S 
F1S50 Ji 
2754 5210 M (x)S 
F2S50 Ji 
2802 5210 M <02>S 
F1S50 Ji 
2850 5210 M (,)S 
F2S50 Ji 
2923 5210 M <06>S 
F1S50 Ji 
2971 5210 M (x)S 
3019 5210 M (,)S 
3092 5210 M (0)S 
3140 5210 M (,)S 
3213 5210 M (Ltot)[48 48 48  0]xS 
F3S50 Ji 
3421 5210 M <02>S 
F1S50 Ji 
3486 5210 M (1)S 
3534 5210 M (,)S 
3607 5210 M (0.5)[48 48  0]xS 
F2S50 Ji 
3751 5210 M <07>S 
3799 5210 M <02>S 
3847 5210 M <02>S 
3916 5210 M <07>S 
3964 5210 M <02>S 
790 5322 M <02>S 
F1S50 Ji 
838 5322 M (,)S 
: 790 5237 48 463 rc F2S50 Ji 
790 5435 M <06>S 
; 838 5435 M (n)S 
886 5435 M (,)S 
959 5435 M (1)S 
1007 5435 M (,)S 
1080 5435 M (5000)[48 48 48  0]xS 
: 1272 5237 48 463 rc F2S50 Ji 
1272 5435 M <07>S 
; : 1320 5237 48 463 rc F2S50 Ji 
1320 5435 M <02>S 
; : 1368 5237 48 463 rc F2S50 Ji 
1368 5435 M <02>S 
; : 1416 5237 48 463 rc F2S50 Ji 
1416 5435 M <03>S 
; F3S50 Ji 
1464 5435 M <03>S 
F1S50 Ji 
1512 5435 M (number)[48 48 48 48 48  0]xS 
1848 5435 M (of)[48  0]xS 
1992 5435 M (simulations)[48 48 48 48 48 48 48 48 48 48  0]xS 
F3S50 Ji 
2520 5435 M <03>S 
: 2568 5237 48 463 rc F2S50 Ji 
2568 5435 M <05>S 
; : 634 5349 48 351 rc F2S50 Ji 
634 5547 M <02>S 
; F1S50 Ji 
682 5547 M (,)S 
634 5660 M (ProgressIndicator)[48 48 48 48 48 48 48 48 48 48 48 48 48 48 48 48  0]xS 
: 1450 5462 48 238 rc F2S50 Ji 
1450 5660 M <01>S 
; 1498 5660 M (Dynamic)[48 48 48 48 48 48  0]xS 
: 1834 5462 48 238 rc F2S50 Ji 
1834 5660 M <01>S 
; 1882 5660 M (n)S 
: 1946 5462 48 238 rc F2S50 Ji 
1946 5660 M <04>S 
; 2011 5660 M (5000)[48 48 48  0]xS 
: 2203 5462 48 238 rc F2S50 Ji 
2203 5660 M <02>S 
; : 2251 5462 48 238 rc F2S50 Ji 
2251 5660 M <02>S 
; : 2299 5462 48 238 rc F2S50 Ji 
2299 5660 M <02>S 
; 582 5825 M (Export)[48 48 48 48 48  0]xS 
: 869 5757 48 109 rc F2S50 Ji 
869 5825 M <01>S 
; 918 5825 M (")S 
966 5825 M (out)[48 48  0]xS 
1109 5825 M (.)S 
1158 5825 M (csv)[48 48  0]xS 
1302 5825 M (")S 
1349 5825 M (,)S 
1424 5825 M (MYMAX)[48 48 48 48  0]xS 
: 1664 5757 48 109 rc F2S50 Ji 
1664 5825 M <02>S 
; 
%%IncludeResource: font Courier
F /F7 0 /256 T /Courier mF 
/F7S50 F7 [80 0 0 -80 0 0 ] mFS
F7S50 Ji 
582 5975 M (out)[48 48  0]xS 
725 5975 M (.)S 
774 5975 M (csv)[48 48  0]xS 
279 VM?
1 3616 23 <00020054fffc055f05d1000a000d0072404d290701060d160d2f074a0746
0d5907540d6c07660d7a07750d0b0c500d600d700d030d0606070609010d
9b4f055f057f05030505030706034f0a5f0a020a07090c048b0a01010f1f
062f0602062f5d11332f33ed3939322f5d002f3f12392f5ded3939323130
018710dd5d04c0015d5d0123112111211101211133211101055fcbfe91fd
2f02b90187cbfdc6fe4f0157fea5015b011a0360fc96021afde6>/TTE1B4FB18t00 AddT42Char 
/TTE1B4FB18t00 findfont /CharStrings get begin
/four 23 def
end
/TTE1B4FB18t00 findfont /Encoding get
dup 3 /four put
pop
F4S3A Ji 
341 218 M <03>S 
F5S50 Ji 
391 218 M ( )S 
F6S3A Ji 
448 218 M <01>S 
30000 VM?
Pscript_WinNT_Compat begin /$x mysetup def end
Pscript_WinNT_Incr dup /suspend get exec
Pscript_WinNT_Compat dup /initialize get exec
%%BeginDocument: Pscript_Win_PassThrough
/languagelevel where {pop languagelevel} {1} ifelse dup 2 ge {currentglobal exch true setglobal globaldict} {userdict} ifelse /GpPBeg {gsave initclip 16 dict begin /c {curveto} def /l {lineto} def /m {moveto} def /NP {newpath} def /CP {closepath} def /SC {setrgbcolor} def /S {stroke} def /F {fill} def /AF {eofill} def /GSE {end grestore} def 1 eq {setdash setlinewidth setmiterlimit setlinejoin setlinecap} if} put 2 ge {setglobal} if
2 0 10 4.1666 [] 0 1 GpPBeg
0.0039 0.0039 0.0039 SC
NP
414 228 m 414 162 l S
GSE

%%EndDocument

Pscript_WinNT_Compat dup /suspend get exec
Pscript_WinNT_Incr dup /resume get exec
/DeviceGray dup setcolorspace /colspABC exch def
0 0 scol 477 218 M <020304050603070809050A0B0C050D0D0E0F101106>S 
LH
(%%[Page: 4]%%) = 
%%PageTrailer

%%Page: 5 5
%%PageBoundingBox: 13 13 582 829
%%EndPageComments
%%BeginPageSetup
/DeviceRGB dup setcolorspace /colspABC exch def
mysetup concat colspRefresh
%%EndPageSetup

/DeviceGray dup setcolorspace /colspABC exch def
0.422 0 scol F0S85 Ji 
355 761 M (results)[52 74 74 81 37 44  0]xS 
791 761 M ( of)[37 81  0]xS 
953 761 M ( p-y)[37 81 44  0]xS 
1186 761 M ( method)[37 118 74 44 81 81  0]xS 
1702 761 M ( from)[37 44 52 81  0]xS 
2034 761 M ( out.dat)[37 81 81 44 37 81 74  0]xS 
2513 761 M ( )S 
30000 VM?
Pscript_WinNT_Compat begin /$x mysetup def end
Pscript_WinNT_Incr dup /suspend get exec
Pscript_WinNT_Compat dup /initialize get exec
%%BeginDocument: Pscript_Win_PassThrough
/languagelevel where {pop languagelevel} {1} ifelse dup 2 ge {currentglobal exch true setglobal globaldict} {userdict} ifelse /GpPBeg {gsave initclip 16 dict begin /c {curveto} def /l {lineto} def /m {moveto} def /NP {newpath} def /CP {closepath} def /SC {setrgbcolor} def /S {stroke} def /F {fill} def /AF {eofill} def /GSE {end grestore} def 1 eq {setdash setlinewidth setmiterlimit setlinejoin setlinecap} if} put 2 ge {setglobal} if
2 0 10 3.3333 [] 0 1 GpPBeg
0.7265 0.7382 0.5117 SC
NP
357 847 m 4399 847 l S
GSE

%%EndDocument

Pscript_WinNT_Compat dup /suspend get exec
Pscript_WinNT_Incr dup /resume get exec
/DeviceGray dup setcolorspace /colspABC exch def
0 0 scol F1S50 Ji 
583 1000 M (MYMAX)[48 48 48 48  0]xS 
: 848 932 48 86 rc F3S50 Ji 
848 1000 M <01>S 
; 921 1000 M (Import)[48 48 48 48 48  0]xS 
: 1209 932 48 110 rc F2S50 Ji 
1209 1000 M <01>S 
; 1257 1000 M (")S 
1305 1000 M (out)[48 48  0]xS 
1449 1000 M (.)S 
1497 1000 M (csv)[48 48  0]xS 
1641 1000 M (")S 
: 1689 932 48 110 rc F2S50 Ji 
1689 1000 M <02>S 
; 1737 1000 M (;)S 
582 1167 M (DY)[48  0]xS 
: 677 1099 48 218 rc F2S50 Ji 
677 1167 M <01>S 
; 725 1167 M (cor_)[48 48 48  0]xS 
921 1167 M (,)S 
993 1167 M (depth_)[48 48 48 48 48  0]xS 
: 1284 1099 48 218 rc F2S50 Ji 
1284 1167 M <02>S 
; 1357 1167 M (:)S 
: 1405 1099 48 86 rc F3S50 Ji 
1405 1167 M <01>S 
; 1478 1167 M (Cases)[48 48 48 48  0]xS 
: 1718 1099 48 218 rc F2S50 Ji 
1718 1167 M <01>S 
; 1768 1167 M (MYMAX)[48 48 48 48  0]xS 
2008 1167 M (,)S 
: 2081 1099 48 218 rc F2S50 Ji 
2081 1167 M <06>S 
; 2129 1167 M (cor)[48 48  0]xS 
2273 1167 M (,)S 
2346 1167 M (depth)[48 48 48 48  0]xS 
2586 1167 M (,)S 
2663 1167 M (_)S 
2714 1167 M (,)S 
2791 1167 M (_)S 
: 2842 1099 48 218 rc F2S50 Ji 
2842 1167 M <07>S 
; : 2890 1099 48 218 rc F2S50 Ji 
2890 1167 M <02>S 
; : 2938 1099 48 218 rc F2S50 Ji 
2938 1167 M <01>S 
; : 2986 1099 48 218 rc F2S50 Ji 
2986 1167 M <01>S 
; 3059 1167 M (;;)[48  0]xS 
3180 1167 M (,)S 
3253 1167 M (3)S 
: 3301 1099 48 218 rc F2S50 Ji 
3301 1167 M <02>S 
; : 3349 1099 48 218 rc F2S50 Ji 
3349 1167 M <02>S 
; 582 1281 M (DM)[48  0]xS 
: 680 1099 48 218 rc F2S50 Ji 
680 1281 M <01>S 
; 728 1281 M (cor_)[48 48 48  0]xS 
923 1281 M (,)S 
996 1281 M (depth_)[48 48 48 48 48  0]xS 
: 1286 1099 48 218 rc F2S50 Ji 
1286 1281 M <02>S 
; 1360 1281 M (:)S 
F3S50 Ji 
1407 1281 M <01>S 
F1S50 Ji 
1480 1281 M (Cases)[48 48 48 48  0]xS 
: 1720 1099 48 218 rc F2S50 Ji 
1720 1281 M <01>S 
; 1771 1281 M (MYMAX)[48 48 48 48  0]xS 
2011 1281 M (,)S 
: 2084 1099 48 218 rc F2S50 Ji 
2084 1281 M <06>S 
; 2131 1281 M (cor)[48 48  0]xS 
2275 1281 M (,)S 
2348 1281 M (depth)[48 48 48 48  0]xS 
2588 1281 M (,)S 
2665 1281 M (_)S 
2717 1281 M (,)S 
2794 1281 M (_)S 
: 2844 1099 48 218 rc F2S50 Ji 
2844 1281 M <07>S 
; : 2893 1099 48 218 rc F2S50 Ji 
2893 1281 M <02>S 
; : 2940 1099 48 218 rc F2S50 Ji 
2940 1281 M <01>S 
; : 2988 1099 48 218 rc F2S50 Ji 
2988 1281 M <01>S 
; 3061 1281 M (;;)[48  0]xS 
3182 1281 M (,)S 
3255 1281 M (4)S 
: 3303 1099 48 218 rc F2S50 Ji 
3303 1281 M <02>S 
; : 3351 1099 48 218 rc F2S50 Ji 
3351 1281 M <02>S 
; 582 1447 M (Histogram)[48 48 48 48 48 48 48 48  0]xS 
: 1013 1374 48 109 rc F2S50 Ji 
1013 1447 M <01>S 
; 1061 1447 M (Table)[48 48 48 48  0]xS 
: 1302 1374 48 109 rc F2S50 Ji 
1302 1447 M <01>S 
; 1349 1447 M (DY)[48  0]xS 
: 1445 1374 48 109 rc F2S50 Ji 
1445 1447 M <01>S 
; 1493 1447 M (0.02)[48 48 48  0]xS 
1685 1447 M (,)S 
1758 1447 M (h)S 
: 1806 1374 48 109 rc F2S50 Ji 
1806 1447 M <02>S 
; 1854 1447 M (,)S 
: 1927 1374 48 109 rc F2S50 Ji 
1927 1447 M <06>S 
; 1975 1447 M (h)S 
2023 1447 M (,)S 
2096 1447 M (1)S 
2144 1447 M (,)S 
2217 1447 M (5)S 
: 2266 1374 48 109 rc F2S50 Ji 
2266 1447 M <07>S 
; : 2313 1374 48 109 rc F2S50 Ji 
2313 1447 M <02>S 
; 2361 1447 M (,)S 
: 2434 1374 48 109 rc F2S50 Ji 
2434 1447 M <06>S 
; 2482 1447 M (.0001)[48 48 48 48  0]xS 
: 2722 1374 48 109 rc F2S50 Ji 
2722 1447 M <07>S 
; : 2770 1374 48 109 rc F2S50 Ji 
2770 1447 M <02>S 
Pscript_WinNT_Incr begin
%%BeginResource: file Pscript_Win_Dib_L2 5.0 0
/iw 0 d/ih 0 d/im_save 0 d/s 0 d/polarity 0 d/smoothflag 0 d/mystring 0 d/bpc 0
d/maskcolor 0 d/mask? F d/setup1asciiproc{[currentfile mystring/readhexstring
cvx/! cvx]cvx bind}b/setup1binaryproc{[currentfile mystring/readstring cvx/!
cvx]cvx bind}b/setup2asciiproc{currentfile/ASCII85Decode filter/RunLengthDecode
filter}b/setup2binaryproc{currentfile/RunLengthDecode filter}b/jpegasciiproc
{currentfile/ASCII85Decode filter<</Relax 1>>/DCTDecode filter}b/jpegbinaryproc
{currentfile<</Relax 1>>/DCTDecode filter}b/mycolorspace{colspABC}d/myimagedict
{/myimagedict 10 dict d myimagedict @ `/ImageType 1 d/MultipleDataSource F d E}
b/imageprocarray[/setup1binaryproc/setup1asciiproc/setup2binaryproc
/setup2asciiproc/setup1binarydecodeproc/setup1asciidecodeproc]d/jpegprocarray[
/jpegasciiproc/jpegbinaryproc]d/Q{/im_save save d scol imageprocarray ~ get/s ~
, d/polarity ~ d/smoothflag ~ d +/dx 2 ^ d/dy 1 ^ d +S/mystring ~ string d/bpc
~ d/ih ~ d/iw ~ d fx rf}b/X{/im_save save d/mask? ~ d/maskcolor ~ d
imageprocarray ~ get/s ~ , d/polarity ~ d/smoothflag ~ d +/dx 2 ^ d/dy 1 ^ d +S
/mystring ~ string d/bpc ~ d/ih ~ d/iw ~ d}b/Z{im_save restore}b/beginjpeg{
/jpeg_save save d jpegprocarray ~ get/jpegimageproc ~ , d + +S/bpc ~ d/ih ~ d
/iw ~ d bpc 24 eq{/DeviceRGB}{/DeviceGray}? setcolorspace myimagedict @ `
/ImageType 1 d/Width iw d/Height ih d/Decode bpc 24 eq{[0 1 0 1 0 1]}{[0 1]}? d
/ImageMatrix[iw 0 0 ih 0 0]d/BitsPerComponent 8 d/DataSource jpegimageproc d E
image}b/endjpeg{jpeg_save restore}b/Y{scol myimagedict @ ` mask?{/polarity
maskcolor 0 get 0 eq{T}{F}? d}if/Width iw d/Height ih d/Decode polarity{[1 0]}{
[0 1]}? d/ImageMatrix[iw 0 0 ih 0 0]d/DataSource s d/BitsPerComponent 1 d
/Interpolate smoothflag d E imagemask}bd/doclutimage{/rgbclut ~ d bpc @ 8 eq{!
255}{@ 4 eq{! 15}{2 eq{3}{1}?}?}?/hival ~ d[/Indexed currentcolorspace hival
rgbclut]setcolorspace myimagedict @ ` mask?{/ImageType 4 d/MaskColor maskcolor
d}if/Width iw d/Height ih d/Decode[0 hival]d/ImageMatrix[iw 0 0 ih 0 0]d
/DataSource s d/BitsPerComponent bpc d/Interpolate smoothflag d E image}b
/doCMYKclutimage{/CMYKclut ~ d bpc @ 8 eq{! 255}{4 eq{15}{3}?}?/hival ~ d[
/Indexed/DeviceCMYK hival CMYKclut]setcolorspace myimagedict @ ` mask?{
/ImageType 4 d/MaskColor maskcolor d}if/Width iw d/Height ih d/Decode[0 hival]d
/ImageMatrix[iw 0 0 ih 0 0]d/DataSource s d/BitsPerComponent bpc d/Interpolate
smoothflag d E image}b/doNimage{bpc 24 eq{currentcolorspace}{colspA}?
setcolorspace myimagedict @ ` mask?{/ImageType 4 d/MaskColor maskcolor d}if
/Width iw d/Height ih d/Decode bpc 24 eq{[0 1 0 1 0 1]}{[0 1]}? d/ImageMatrix
[iw 0 0 ih 0 0]d/DataSource s d/BitsPerComponent bpc 24 eq{8}{bpc}? d
/Interpolate smoothflag d E image}b/doCMYKimage{/DeviceCMYK setcolorspace
myimagedict @ ` mask?{/ImageType 4 d/MaskColor maskcolor d}if/Width iw d/Height
ih d/Decode[0 1 0 1 0 1 0 1]d/ImageMatrix[iw 0 0 ih 0 0]d/DataSource s d
/BitsPerComponent 8 d/Interpolate smoothflag d E image}b
%%EndResource
end reinitialize
; : 582 1534 2400 1504 rc : 2409 1509 8 0 2408 1508 575 1533 F F 3 [ 0 ] F 
X
doNimage
JcC<$JcC<$JcC<$JcC<$JcC<$JcC<$JcC<$JcC<$JcC<$R/_a;JcC<$JcC<$JcC<$JcC<$JcC<$
JcC<$JcC<$JcC<$JcD,;NW9"YJcC<$JcC<$JcC<$JcC<$JcC<$JcC<$JcC<$JcC<$JcCc1NW9"Y
JcC<$JcC<$JcC<$JcC<$JcC<$JcC<$JcC<$JcC<$JcCc1NW9"YJcC<$JcC<$JcC<$JcC<$JcC<$
JcC<$JcC<$JcC<$JcCc1NW9"YJcC<$JcC<$JcC<$JcC<$JcC<$JcC<$JcC<$JcC<$JcCc1NW9"Y
JcC<$JcC<$JcC<$JcC<$JcC<$JcC<$JcC<$JcC<$JcCc1NW9"YJcC<$JcC<$JcC<$JcC<$JcC<$
JcC<$JcC<$JcC<$JcCc1NW9"YJcC<$JcC<$JcC<$JcC<$JcC<$JcC<$JcC<$JcC<$JcCc1NW9"Y
JcC<$JcC<$JcC<$JcC<$JcC<$JcC<$JcC<$JcC<$JcCc1NW9"YJcC<$JcC<$JcC<$JcC<$JcC<$
JcC<$JcC<$JcC<$JcCc1NW9"YJcC<$JcC<$JcC<$JcC<$JcC<$JcC<$JcC<$JcC<$JcCc1NW9"Y
JcC<$JcC<$JcC<$JcC<$JcC<$JcC<$JcC<$JcC<$JcCc1NW9"YJcC<$JcC<$JcC<$JcC<$JcC<$
JcC<$JcC<$JcC<$JcCc1NW9"YJcC<$JcC<$JcC<$JcC<$JcC<$JcC<$JcC<$JcC<$JcCc1NW9"Y
JcC<$JcC<$JcC<$JcC<$JcC<$JcC<$JcC<$JcC<$JcCc1NW9"YJcC<$JcC<$JcC<$JcC<$JcC<$
JcC<$JcC<$JcC<$JcCc1NW9"YJcC<$JcC<$JcC<$JcC<$JcC<$JcC<$JcC<$JcC<$JcCc1NW9"Y
JcC<$JcC<$JcC<$JcC<$JcC<$JcC<$JcC<$JcC<$JcCc1NW9"YJcC<$JcC<$JcC<$JcC<$JcC<$
JcC<$JcC<$JcC<$JcCc1NW9"YJcC<$JcC<$JcC<$JcC<$JcC<$JcC<$JcC<$JcC<$JcCc1NW9"Y
JcC<$JcC<$JcC<$JcC<$JcC<$JcC<$JcC<$JcC<$JcCc1NW9"YJcC<$JcC<$JcC<$JcC<$JcC<$
JcC<$JcC<$JcC<$JcCc1NW9"YJcC<$JcC<$JcC<$JcC<$JcC<$JcC<$JcC<$JcC<$JcCc1NW9"Y
JcC<$JcC<$JcC<$JcC<$JcC<$JcC<$JcC<$JcC<$JcCc1NW9"YJcC<$JcC<$JcC<$JcC<$JcC<$
JcC<$JcC<$JcC<$JcCc1NW9"YJcC<$JcC<$JcC<$JcC<$JcC<$JcC<$JcC<$JcC<$JcCc1NW9"Y
JcC<$JcC<$JcC<$JcC<$JcC<$JcC<$JcC<$JcC<$JcCc1NW9"YJcC<$JcC<$JcC<$JcC<$JcC<$
JcC<$JcC<$JcC<$JcCc1NW8\PJcC<$JcC<$JcC<$JcC<$JcC<$JcC<$JcC<$JcC<$JcD):NW9"Y
JcC<$JcC<$JcC<$JcC<$JcC<$JcC<$JcC<$JcC<$JcCc1NW9"YJcC<$JcC<$JcC<$JcC<$JcC<$
JcC<$JcC<$JcC<$JcCc1NW9"YJcC<$JcC<$JcC<$JcC<$JcC<$JcC<$JcC<$JcC<$JcCc1NW9"Y
JcC<$JcC<$JcC<$JcC<$JcC<$JcC<$JcC<$JcC<$JcCc1NW9"YJcC<$JcC<$JcC<$JcC<$JcC<$
JcC<$JcC<$JcC<$JcCc1NW9"YJcC<$JcC<$JcC<$JcC<$JcC<$JcC<$JcC<$JcC<$JcCc1NW9"Y
JcC<$JcC<$JcC<$JcC<$JcC<$JcC<$JcC<$JcC<$JcCc1NW9"YJcC<$JcC<$JcC<$JcC<$JcC<$
JcC<$JcC<$JcC<$JcCc1NW9"YJcC<$JcC<$JcC<$JcC<$JcC<$JcC<$JcC<$JcC<$JcCc1NW9"Y
JcC<$JcC<$JcC<$JcC<$JcC<$JcC<$JcC<$JcC<$JcCc1NW9"YJcC<$JcC<$JcC<$JcC<$JcC<$
JcC<$JcC<$JcC<$JcCc1NW9"YJcC<$JcC<$JcC<$JcC<$JcC<$JcC<$JcC<$JcC<$JcCc1NW9"Y
JcC<$JcC<$JcC<$JcC<$JcC<$JcC<$JcC<$JcC<$JcCc1NW9"YJcC<$JcC<$JcC<$JcC<$JcC<$
JcC<$JcC<$JcC<$JcCc1NW9"YJcC<$JcC<$JcC<$JcC<$JcC<$JcC<$JcC<$JcC<$JcCc1NW9"Y
JcC<$JcC<$JcC<$JcC<$JcC<$JcC<$JcC<$JcC<$JcCc1NW9"YJcC<$JcC<$JcC<$JcC<$JcC<$
JcC<$JcC<$JcC<$JcCc1NW9"YJcC<$JcC<$JcC<$JcC<$JcC<$JcC<$JcC<$JcC<$JcCc1NW9"Y
JcC<$JcC<$JcC<$JcC<$JcC<$JcC<$JcC<$JcC<$JcCc1NW9"YJcC<$JcC<$JcC<$JcC<$JcC<$
JcC<$JcC<$JcC<$JcCc1NW9"YJcC<$JcC<$JcC<$JcC<$JcC<$JcC<$JcC<$JcC<$JcCc1NW9"Y
JcC<$JcC<$JcC<$JcC<$JcC<$JcC<$JcC<$JcC<$JcCc1NW9"YJcC<$JcC<$JcC<$JcC<$JcC<$
JcC<$JcC<$JcC<$JcCc1NW9"YJcC<$JcC<$JcC<$JcC<$JcC<$JcC<$JcC<$JcC<$JcCc1NW9"Y
JcC<$JcC<$JcC<$JcC<$JcC<$JcC<$JcC<$JcC<$JcCc1NW9"YJcC<$JcC<$JcC<$JcC<$JcC<$
JcC<$JcC<$JcC<$JcCc1NW9"YJcC<$JcC<$JcC<$JcC<$JcC<$JcC<$JcC<$JcC<$JcCc1NW9"Y
JcC<$JcC<$JcC<$JcC<$JcC<$JcC<$JcC<$JcC<$JcCc1NW9"YJcC<$JcC<$JcC<$JcC<$JcC<$
JcC<$JcC<$JcC<$JcCc1NW9"YJcC<$JcC<$JcC<$JcC<$JcC<$JcC<$JcC<$JcC<$JcCc1NW9"Y
JcC<$JcC<$JcC<$JcC<$JcC<$JcC<$JcC<$JcC<$JcCc1NW9"YJcC<$JcC<$JcC<$JcC<$JcC<$
JcC<$JcC<$JcC<$JcCc1NW9"YJcC<$JcC<$JcC<$JcC<$JcC<$JcC<$JcC<$JcC<$JcCc1NW9"Y
JcC<$JcC<$JcC<$JcC<$JcC<$JcC<$JcC<$JcC<$JcCc1NW9"YJcC<$JcC<$JcC<$JcC<$JcC<$
JcC<$JcC<$JcC<$JcCc1NW9"YJcC<$JcC<$JcC<$JcC<$JcC<$JcC<$JcC<$JcC<$JcCc1NW9"Y
JcC<$JcC<$JcC<$JcC<$JcC<$JcC<$JcC<$JcC<$JcCc1NW9"YJcC<$JcC<$JcC<$JcC<$JcC<$
JcC<$JcC<$JcC<$JcCc1NW9"YJcC<$JcC<$JcC<$JcC<$JcC<$JcC<$JcC<$JcC<$JcCc1NW9"Y
JcC<$JcC<$JcC<$JcC<$JcC<$JcC<$JcC<$JcC<$JcCc1NW9"YJcC<$JcC<$JcC<$JcC<$JcC<$
JcC<$JcC<$JcC<$JcCc1NW9"YJcC<$JcC<$JcC<$JcC<$JcC<$JcC<$JcC<$JcC<$JcCc1NW9"Y
JcC<$JcC<$JcC<$JcC<$JcC<$JcC<$JcC<$JcC<$JcCc1NW9"YJcC<$JcC<$JcC<$JcC<$JcC<$
JcC<$JcC<$JcC<$JcCc1NW9"YJcC<$JcC<$JcC<$JcC<$JcC<$JcC<$JcC<$JcC<$JcCc1NW9"Y
JcC<$JcC<$JcC<$JcC<$JcC<$JcC<$JcC<$JcC<$JcCc1NW8\PJcC<$JcC<$JcC<$JcC<$JcC<$
JcC<$JcC<$JcC<$JcD):NW8\PJcC<$JcC<$JcC<$JcC<$JcC<$JcC<$JcC<$JcC<$JcD):NW9"Y
JcC<$JcC<$JcC<$JcC<$JcC<$JcC<$JcC<$JcC<$JcCc1NW9"YJcC<$JcC<$JcC<$JcC<$JcC<$
JcC<$JcC<$JcC<$JcCc1NW9"YJcC<$JcC<$JcC<$JcC<$JcC<$JcC<$JcC<$JcC<$JcCc1NW9"Y
JcC<$JcC<$JcC<$JcC<$JcC<$JcC<$JcC<$JcC<$JcCc1NW9"YJcC<$JcC<$JcC<$JcC<$JcC<$
JcC<$JcC<$JcC<$JcCc1NW9"YJcC<$JcC<$JcC<$JcC<$JcC<$JcC<$JcC<$JcC<$JcCc1NW9"Y
JcC<$JcC<$JcC<$JcC<$JcC<$JcC<$JcC<$JcC<$JcCc1NW9"YJcC<$JcC<$JcC<$JcC<$JcC<$
JcC<$JcC<$JcC<$JcCc1NW9"YJcC<$JcC<$JcC<$JcC<$JcC<$JcC<$JcC<$JcC<$JcCc1NW9"Y
JcC<$JcC<$JcC<$JcC<$JcC<$JcC<$JcC<$JcC<$JcCc1NW9"YJcC<$JcC<$JcC<$JcC<$JcC<$
JcC<$JcC<$JcC<$JcCc1NW9"YJcC<$JcC<$JcC<$JcC<$JcC<$JcC<$JcC<$JcC<$JcCc1NW9"Y
JcC<$JcC<$JcC<$JcC<$JcC<$JcC<$JcC<$JcC<$JcCc1NW9"YJcC<$JcC<$JcC<$JcC<$JcC<$
JcC<$JcC<$JcC<$JcCc1NW9"YJcC<$JcC<$JcC<$JcC<$JcC<$JcC<$JcC<$JcC<$JcCc1NW9"Y
JcC<$JcC<$JcC<$JcC<$JcC<$JcC<$JcC<$JcC<$JcCc1NW9"YJcC<$JcC<$JcC<$JcC<$JcC<$
JcC<$JcC<$JcC<$JcCc1NW9"YJcC<$JcC<$JcC<$JcC<$JcC<$JcC<$JcC<$JcC<$JcCc1NW9"Y
JcC<$JcC<$JcC<$JcC<$JcC<$JcC<$JcC<$JcC<$JcCc1NW9"YJcC<$JcC<$JcC<$JcC<$JcC<$
JcC<$JcC<$JcC<$JcCc1NW9"YJcC<$JcC<$JcC<$JcC<$JcC<$JcC<$JcC<$JcC<$JcCc1NW9"Y
JcC<$JcC<$JcC<$JcC<$JcC<$JcC<$JcC<$JcC<$JcCc1NW9"YJcC<$JcC<$JcC<$JcC<$JcC<$
JcC<$JcC<$JcC<$JcCc1NW9"YJcC<$JcC<$JcC<$JcC<$JcC<$JcC<$JcC<$JcC<$JcCc1NW9"Y
JcC<$JcC<$JcC<$JcC<$JcC<$JcC<$JcC<$JcC<$JcCc1NW9"YJcC<$JcC<$JcC<$JcC<$JcC<$
JcC<$JcC<$JcC<$JcCc1NW9"YJcC<$JcC<$JcC<$JcC<$JcC<$JcC<$JcC<$JcC<$JcCc1NW9"Y
JcC<$JcC<$JcC<$JcC<$JcC<$JcC<$JcC<$JcC<$JcCc1NW9"YJcC<$JcC<$JcC<$JcC<$JcC<$
JcC<$JcC<$JcC<$JcCc1NW9"YJcC<$JcC<$JcC<$JcC<$JcC<$JcC<$JcC<$JcC<$JcCc1NW9"Y
JcC<$JcC<$JcC<$JcC<$JcC<$JcC<$JcC<$JcC<$JcCc1NW9"YJcC<$JcC<$JcC<$JcC<$JcC<$
JcC<$JcC<$JcC<$JcCc1NW9"YJcC<$JcC<$JcC<$JcC<$JcC<$JcC<$JcC<$JcC<$JcCc1NW9"Y
JcC<$JcC<$JcC<$JcC<$JcC<$JcC<$JcC<$JcC<$JcCc1NW9"YJcC<$JcC<$JcC<$JcC<$JcC<$
JcC<$JcC<$JcC<$JcCc1NW9"YJcC<$JcC<$JcC<$JcC<$JcC<$JcC<$JcC<$JcC<$JcCc1NW9"Y
JcC<$JcC<$JcC<$JcC<$JcC<$JcC<$JcC<$JcC<$JcCc1NW9"YJcC<$JcC<$JcC<$JcC<$JcC<$
JcC<$JcC<$JcC<$JcCc1NW9"YJcC<$JcC<$JcC<$JcC<$JcC<$JcC<$JcC<$JcC<$JcCc1NW9"Y
JcC<$JcC<$JcC<$JcC<$JcC<$JcC<$JcC<$JcC<$JcCc1NW9"YJcC<$JcC<$JcC<$JcC<$JcC<$
JcC<$JcC<$JcC<$JcCc1NW9"YJcC<$JcC<$JcC<$JcC<$JcC<$JcC<$JcC<$JcC<$JcCc1NW9"Y
JcC<$JcC<$JcC<$JcC<$JcC<$JcC<$JcC<$JcC<$JcCc1NW9"YJcC<$JcC<$JcC<$JcC<$JcC<$
JcC<$JcC<$JcC<$JcCc1NW9"YJcC<$JcC<$JcC<$JcC<$JcC<$JcC<$JcC<$JcC<$JcCc1NW9"Y
JcC<$JcC<$JcC<$JcC<$JcC<$JcC<$JcC<$JcC<$JcCc1NW8\PJcC<$JcC<$JcC<$JcC<$JcC<$
JcC<$JcC<$JcC<$JcD):NW8\PJcC<$JcC<$JcC<$JcC<$JcC<$JcC<$JcC<$JcC<$JcD):NW9"Y
JcC<$JcC<$JcC<$JcC<$JcC<$JcC<$JcC<$JcC<$JcCc1NW9"YJcC<$JcC<$JcC<$JcC<$JcC<$
JcC<$JcC<$JcC<$JcCc1NW9"YJcC<$JcC<$JcC<$JcC<$JcC<$JcC<$JcC<$JcC<$JcCc1NW9"Y
JcC<$JcC<$JcC<$JcC<$JcC<$JcC<$JcC<$JcC<$JcCc1NW9"YJcC<$JcC<$JcC<$JcC<$JcC<$
JcC<$JcC<$JcC<$JcCc1NW9"YJcC<$JcC<$JcC<$JcC<$JcC<$JcC<$JcC<$JcC<$JcCc1NW9"Y
JcC<$JcC<$JcC<$JcC<$JcC<$JcC<$JcC<$JcC<$JcCc1NW9"YJcC<$JcC<$JcC<$JcC<$JcC<$
JcC<$JcC<$JcC<$JcCc1NW9"YJcC<$JcC<$JcC<$JcC<$JcC<$JcC<$JcC<$JcC<$JcCc1NW9"Y
JcC<$JcC<$JcC<$JcC<$JcC<$JcC<$JcC<$JcC<$JcCc1NW9"YJcC<$JcC<$JcC<$JcC<$JcC<$
JcC<$JcC<$JcC<$JcCc1NW9"YJcC<$JcC<$JcC<$JcC<$JcC<$JcC<$JcC<$JcC<$JcCc1NW9"Y
JcC<$JcC<$JcC<$JcC<$JcC<$JcC<$JcC<$JcC<$JcCc1NW9"YJcC<$JcC<$JcC<$JcC<$JcC<$
JcC<$JcC<$JcC<$JcCc1NW9"YJcC<$JcC<$JcC<$JcC<$JcC<$JcC<$JcC<$JcC<$JcCc1NW9"Y
JcC<$JcC<$JcC<$JcC<$JcC<$JcC<$JcC<$JcC<$JcCc1NW9"YJcC<$JcC<$JcC<$JcC<$JcC<$
JcC<$JcC<$JcC<$JcCc1NW9"YJcC<$JcC<$JcC<$JcC<$JcC<$JcC<$JcC<$JcC<$JcCc1NW9"Y
JcC<$JcC<$JcC<$JcC<$JcC<$JcC<$JcC<$JcC<$JcCc1NW9"YJcC<$JcC<$i;^toJcC<$JcC<$
JcC<$JcC<$JcC<$JcC<$JcFj3NW9"YJcC<$JcC<$i;^toJcC<$JcC<$JcC<$JcC<$JcC<$JcC<$
JcFj3NW9"YJcC<$JcC<$i;`gNcS,;lJcC<$JcC<$JcC<$JcC<$JcC<$JcC<$JcFj3NW9"YJcC<$
JcC<$i;`gNs"Diqs"FCGJcC<$JcC<$JcC<$JcC<$JcC<$JcC<$JcFj3NW9"YJcC<$JcC<$i;`gN
s"Diqs"FCGJcC<$JcC<$JcC<$JcC<$JcC<$JcC<$JcFj3NW9"YJcC<$JcC<$i;`gNs"Diqs"FCG
JcC<$JcC<$JcC<$JcC<$JcC<$JcC<$JcFj3NW9"YJcC<$JcC<$i;`gNs"Diqs"FCGJcC<$JcC<$
JcC<$JcC<$JcC<$JcC<$JcFj3NW9"YJcC<$JcEXfbY6Lcs%NGGe"Zjqs%J"DJcC<$JcC<$JcC<$
JcC<$JcC<$JcC<$jo:>?rr@WMJcC<$_uIqSe,TGAs"Diqs"FCGJcC<$JcC<$JcC<$JcC<$JcC<$
JcC<$JcFj3NW9"YJcC<$JcEXf!)1]ls%LoAs%NGGe"Zjqs%J"DJcC<$JcC<$JcC<$JcC<$JcC<$
JcC<$jo:>?rr@WMJcC<$_uB^1s"Dfp!&+@Ge,TGAs"Diqs"FCGJcC<$JcC<$JcC<$JcC<$JcC<$
JcC<$JcFj3NW9"YJcC<$JcEXf!)3DGd\6^ps%LoAs%NGGe"Zjqs%J"DJcC<$JcC<$JcC<$JcC<$
JcC<$JcC<$jo:>?rr@WMJcC<$_uB^1s"Dfp!&+@Ge,TGAs"Diqs"FCGJcC<$JcC<$JcC<$JcC<$
JcC<$JcC<$JcFj3NW9"YJcC<$JcEXf!)3DGd\6^ps%LoAs%NGGe"Zjqs%J"DJcC<$JcC<$JcC<$
JcC<$JcC<$JcC<$jo:>?rr@WMJcC<$_uB^1s"Dfp!&+@Ge,TGAs"Diqs"FCGJcC<$JcC<$JcC<$
JcC<$JcC<$JcC<$JcFj3NW9"YJcC<$JcEXf!)3DGd\6^ps%LoAs%NGGe"Zjqs%J"DJcC<$JcC<$
JcC<$JcC<$JcC<$JcC<$jo:>?rr@WMJcC<$_uB^1s"Dfp!&+@Ge,TGAs"Diqs"FCGJcC<$JcC<$
JcC<$JcC<$JcC<$JcC<$JcFj3NW9"YJcC<$JcEXf!)3DGd\6^ps%LoAs%NGGe"ZjOrt`sTJcC<$
JcC<$JcC<$JcC<$JcC<$JcC<$QN)sErr@WMJcC<$_uB^1s"Dfp!&+@Ge,TGAs"DiqrseuFd5(br
JcC<$JcC<$JcC<$JcC<$JcC<$JcC<$QN)sErr@WMJcC<$_uB^1s"Dfp!&+@Ge,TGAs"DiqrseuF
d5(brJcC<$JcC<$JcC<$JcC<$JcC<$JcC<$QN)sErr@WMJcC<$_uB^1s"Dfp!&+@Ge,TGAs"Diq
rseuFe#iX+!).tDJcC<$JcC<$JcC<$JcC<$JcC<$JcD&9NW9"YJcC<$JcEXf!)3DGd\6^ps%LoA
s%NGGe"ZjOrts4es"aXKJcC<$JcC<$JcC<$JcC<$JcC<$JcC<$QN)sErr@WMJcC<$_uB^1s"Dfp
!&+@Ge,TGAs"DiqrseuFe#iX+!).tDJcC<$JcC<$JcC<$JcC<$JcC<$JcD&9NW9"YJcC<$JcEXf
!)3DGd\6^ps%LoAs%NGGe"ZjOrts4es"aXKJcC<$JcC<$JcC<$JcC<$JcC<$JcC<$QN)sErr@WM
JcC<$_uB^1s"Dfp!&+@Ge,TGAs"DiqrseuFe#iX+!).tDJcC<$JcC<$JcC<$JcC<$JcC<$JcD&9
NW9"YJcC<$JcEXf!)3DGd\6^ps%LoAs%NGGe"ZjOrts4es"aXKJcC<$JcC<$JcC<$JcC<$JcC<$
JcC<$QN)sErr@WMJcC<$_uB^1s"Dfp!&+@Ge,TGAs"DiqrseuFe#iX+!).tDJcC<$JcC<$JcC<$
JcC<$JcC<$JcD&9NW8\PJcC<$JcEso!)3DGd\6^ps%LoAs%NGGe"ZjOrts4es"aXKJcC<$JcC<$
JcC<$JcC<$JcC<$JcC<$QN)sEp&K[DJcC<$bl7Z:s"Dfp!&+@Ge,TGAs"DiqrseuFe#iX+!).tD
JcC<$JcC<$JcC<$JcC<$JcC<$JcD&9NW9"YJcC<$JcEXf!)3DGd\6^ps%LoAs%NGGe"ZjOrts4e
s"aXKJcC<$JcC<$JcC<$JcC<$JcC<$JcC<$QN)sErr@WMJcC<$_uB^1s"Dfp!&+@Ge,TGAs"Diq
rseuFe#iX+!).tDJcC<$JcC<$JcC<$JcC<$JcC<$JcD&9NW9"YJcC<$JcEXf!)3DGd\6^ps%LoA
s%NGGe"ZjOrts4es"aXKJcC<$JcC<$JcC<$JcC<$JcC<$JcC<$QN)sErr@WMJcC<$_uB^1s"Dfp
!&+@Ge,TGAs"DiqrseuFe#iX+!).tDJcC<$JcC<$JcC<$JcC<$JcC<$JcD&9NW9"YJcC<$JcEXf
!)3DGd\6^ps%LoAs%NGGe"ZjOrts4es"aXKJcC<$JcC<$JcC<$JcC<$JcC<$JcC<$QN)sErr@WM
JcC<$_uB^1s"Dfp!&+@Ge,TGAs"DiqrseuFe#iX+!).tDJcC<$JcC<$JcC<$JcC<$JcC<$JcD&9
NW9"YJcC<$JcEXf!)3DGd\6^ps%LoAs%NGGe"ZjOrts4es"aXKJcC<$JcC<$JcC<$JcC<$JcC<$
JcC<$QN)sErr@WMJcC<$_uB^1s"Dfp!&+@Ge,TGAs"DiqrseuFe#iX+!).tDJcC<$JcC<$JcC<$
JcC<$JcC<$JcD&9NW9"YJcC<$JcEXf!)3DGd\6^ps%LoAs%NGGe"ZjOrts4es"aXKJcC<$JcC<$
JcC<$JcC<$JcC<$JcC<$QN)sErr@WMJcC<$_uB^1s"Dfp!&+@Ge,TGAs"DiqrseuFe#iX+!).tD
JcC<$JcC<$JcC<$JcC<$JcC<$JcD&9NW9"YJcC<$JcEXf!)3DGd\6^ps%LoAs%NGGe"ZjOrts4e
s"aXKJcC<$JcC<$JcC<$JcC<$JcC<$JcC<$QN)sErr@WMJcC<$_uB^1s"Dfp!&+@Ge,TGAs"Diq
rseuFe#iX+!).tDJcC<$JcC<$JcC<$JcC<$JcC<$JcD&9NW9"YJcC<$JcEXf!)3DGd\6^ps%LoA
s%NGGe"ZjOrts4es"aXKJcC<$JcC<$JcC<$JcC<$JcC<$JcC<$QN)sErr@WMJcC<$_uB^1s"Dfp
!&+@Ge,TGAs"DiqrseuFe#iX+!).tDJcC<$JcC<$JcC<$JcC<$JcC<$JcD&9NW9"YJcC<$JcGEC
cV+<SrtWtV!&+@Ge,TGAs"DiqrseuFe#iX+!).tDJcC<$JcC<$JcC<$JcC<$JcC<$JcD&9NW9"Y
JcC<$JcGECcV+<SrtWtV!&+@Ge,TGAs"DiqrseuFe#iX+!).tDJcC<$JcC<$JcC<$JcC<$JcC<$
JcD&9NW9"YJcC<$JcGECs%Lfn!"JrCd\6^ps%LoAs%NGGe"ZjOrts4es"aXKJcC<$JcC<$JcC<$
JcC<$JcC<$JcC<$QN)sErr@WMJcC<$p&G%cs"Diq!"JrCd\6^ps%LoAs%NGGe"ZjOrts4es"aXK
JcC<$JcC<$JcC<$JcC<$JcC<$JcC<$QN)sErr@WMJcC<$p&G%cs"Diq!"JrCd\6^ps%LoAs%NGG
e"ZjOrts4es"aXKJcC<$JcC<$JcC<$JcC<$JcC<$JcC<$QN)sErr@WMJcC<$p&G%cs"Diq!"JrC
d\6^ps%LoAs%NGGe"ZjOrts4es"aXKJcC<$JcC<$JcC<$JcC<$JcC<$JcC<$QN)sErr@WMJcC<$
p&G%cs"Diq!"JrCd\6^ps%LoAs%NGGe"ZjOrts4es"aXKJcC<$JcC<$JcC<$JcC<$JcC<$JcC<$
QN)sErr@WMJcC<$p&G%cs"Diq!"JrCd\6^ps%LoAs%NGGe"ZjOrts4es"aXKJcC<$JcC<$JcC<$
JcC<$JcC<$JcC<$QN)sErr@WMJcC<$p&G%cs"Diq!"JrCd\6^ps%LoAs%NGGe"ZjOrts4es"aXK
JcC<$JcC<$JcC<$JcC<$JcC<$JcC<$QN)sErr@WMJcC<$p&G%cs"Diq!"JrCd\6^ps%LoAs%NGG
e"ZjOrts4es"aXKJcC<$JcC<$JcC<$JcC<$JcC<$JcC<$QN)sErr@WMJcC<$p&G%cs"Diq!"JrC
d\6^ps%LoAs%NGGe"ZjOrts4es"aXKJcC<$JcC<$JcC<$JcC<$JcC<$JcC<$QN,A4!mmB1rr<(Y
a6N[+d$d]/!!/&!irB#YJcC<$JcGECs%NGGe"QgOrtWtV!&+@Ge,TGAs"DiqrseuFe#iX+!).tD
JcC<$JcC<$JcC<$JcC<$JcC<$JcD&9n,EC$oDelMo`"sNB_h]09ul]%!T@_g!!,g7jT#5[JcC<$
JcGECs%NGGe"QgOrtWtV!&+@Ge,TGAs"DiqrseuFe#iX+!).tDJcC<$JcC<$JcC<$JcC<$JcC<$
JcD&9n,EA^oDemMp&>$4rr<*p^$u(%!RQ5o!!&qdrrC+>!!5m.nGiLhd!Yin!2nrYrr@WMJcC<$
p&G%cs"Diq!"JrCd\6^ps%LoAs%NGGe"ZjOrts4es"aXKJcC<$JcC<$JcC<$JcC<$JcC<$JcC<$
QN-IS!58")!,2'*!4)V)!DVhUrr@HH!!&qfrrBA)!!,gYqu6YDrr<%sk5YG]JcC<$JcGECs%NGG
e"QgOrtWtV!&+@Ge,TGAs"DiqrseuFe#iX+!).tDJcC<$JcC<$JcC<$JcC<$JcC<$JcD&9nG`J_
oDem<pAY->rVurWq>UFhrr<&4o`"p<rVurWq>UFhrr<&4kPtP^JcC<$JcGECs%NGGe"QgOrtWtV
!&+@Ge,TGAs"DiqrseuFe#iX+!).tDJcC<$JcC<$JcC<$JcC<$JcC<$JcD&9nc&U&oDel)pAY0_
:&b1nVtg8ld/F"FiV*9Pn4io_!2oVl!7:]F!9*/Arr@WMJcC<$p&G%cs"Diq!"JrCd\6^ps%LoA
s%NGGe"ZjOrts4es"aXKJcC<$JcC<$JcC<$JcC<$JcC<$JcC<$QN-LT!_i[alMgjCrVurfp\t5,
rr<%HpAY,OrVurfp\t5,rr<%Hkl:Y_JcC<$JcGECs%NGGe"QgOrtWtV!"JrDdnKcWrtX"WrseuF
e#iX+!).tDJcC<$JcC<$JcC<$JcC<$JcC<$JcD&9o)Ad)!4(ni!9*nW!1NW]!4)S(!7:N@!9*nW
!1NW]!4)S(!7:!1rr@WMJcC<$p&G%cs"Diq!"JrCd\6^NrtX!9rseuCe"ZjOrts4es"aXKJcC<$
JcC<$JcC<$JcC<$JcC<$JcC<$QN-OUs%VbX!0$mW!7:H>!9sI_!,20-!0$mW!7:H>!9sI_!,1Ws
rr@WMJcC<$p&G%cs"Diq!"JrCd\6^NrtX!9rseuCe"ZjOrts4es"aXKJcC<$JcC<$JcC<$JcC<$
JcC<$JcC<$QN-RV!keTIlMgkRr;Ziep&>"drVurOqYpQbr;Ziep&>"drVurOlMpkaJcC<$JcGEC
s%NGGe"QgOrtWtV!"JrCe"ZjOrtX"WrseuFe#iX+!).tDJcC<$JcC<$JcC<$JcC<$JcC<$JcD&9
oDehbl2Lb(r;cKi!0$mW!2o\n!6>$<o`"oMrVuqrlMpkaJcC<$JcGECs%NGGe"QgOrtWtV!"JrC
e"ZjOrtX"WrseuFe#iX+!).tDJcC<$JcC<$JcC<$JcC<$JcC<$JcD&9o`"p)rW!"YZJ"XF!.=bG
!0$RM!58@3!)<=i!.=bG!0$RM!58@3!);bYrr@WMJcC<$p&G%cs"Diq!"JrCd\6^NrtX"WrseuC
e"ZjOrts4es"aXKJcC<$JcC<$JcC<$JcC<$JcC<$JcC<$QN-UW!)<:i!Li!:s8;otVtBuha8Gu<
l21MZ!!&qhrrC+<!!)9Ls8N(Ms+13$s7QEl9`HcpU&YZ&("/fV%K@0lUAk]&("8oW%K@9oXoC0W
9S*4ps+13$s+13$s+13$s+13$s+13$s-E]XrrBb,!!-cloD\gDr;Zi2o`"pMr;ZiEr;QcMr;Zi2
o`"pMr;ZiEli6tbJcC<$JcGECs%NGGe"QgOrtWtV!"JrCe"ZjOrtX"WrseuFe#iX+!).tDJcC<$
JcC<$JcC<$JcC<$JcC<$JcD&9p&>"do`+u\o`"p)r;ZiEo`"pMr;Zi'r;Qc1r;ZiEo`"pMr;Zi'
li6tbJcC<$JcGECs%NGGe"QgOrtWtV!"JrCe"ZjOrtX"WrseuFe#iX+!).tDJcC<$JcC<$JcC<$
JcC<$JcC<$JcD&9pAY-+o)Jf)l1Y,WRf*3diUd*J!!%uUrrAMd!!)!Ls8;otN9gND!.k0$s+14C
s8Pdm0@QWq%K@0kU&YZ&("8oW%K@0lUAk]&(t5Ve1B:+"s+13$s+13$s+13$s+13$s+13$s+139
s7H<ol/C!pI/![B:$MEP!0$jV!9*PLr;ZhVr;QbUr;ZiVoDeah!0$7Drr@WMJcC<$p&G%cs"Diq
!"JrCd\6^NrtX"WrseuCe"ZjOrts4es"aXKJcC<$JcC<$JcC<$JcC<$JcC<$JcC<$QN-CQ!QSmM
!!#afrr?a2!!)N[s82lprr?a2!!)N[s82l_s8N(Ms+13$s7QEl9`HcpU&YZ&("/fV%K@0lUAk]&
("8oW%K@9oXoC0W9S*4ps+13$s+13$s+13$s+13$s+13$s-E]OrrLJ@qZ$VTq#C6lo)JUfr;ZZp
o)JUfli6tbJcC<$JcGECs%NGGe"QgOrtWtV!"JrCe"ZjOrtX"WrseuFe#iX+!).tDJcC<$JcC<$
JcC<$JcC<$JcC<$JcD&9lMgjCqZ$WCq>^?mo)JUfr;ZZpo)JUfli6tbJcC<$JcGECs%NGGe"QgO
rtWtV!"JrCe"ZjOrtX"WrseuFe#iX+!).tDJcC<$JcC<$JcC<$JcC<$JcC<$JcD&9l2La]qu?_1
q>^?mo)JUfr;ZZpo)JUfli6tbJcC<$JcGECs%NGGe"QgOrtWtV!"JrCe"ZjOrtX"WrseuFe#iW[
!#EmSJcC<$JcC<$JcC<$JcC<$JcC<$JcC<$aT(K(!2o_p!9*eSquH<fquHZpquH<fquH'_mf7q=
JcCH(s%NGGe"QgOrtWtV!"JrCe"ZjOrtX"WrseuFe#iW[!#EmSJcC<$JcC<$JcC<$JcC<$JcC<$
JcC<$aT(H'!.=_F!4)J$quH<fquHZpquH<fquH'_rr@WMJcC<$p&G%cs"Diq!"JrCd\6^NrtX"W
rseuCe"ZjOrts4ersf#GcnbYqJcC<$JcC<$JcC<$JcC<$JcC<$JcC<$aT(H'!9*kV!0$dS!)<Cl
o)JXg!,2<1!)<Clo)JXg!,1]urr@WMJcC<$p&G%c!&)cp!"JrCd\6^NrtX"WrseuCe"ZjOrts4e
rsf&H1XiK+1B:+"s+13$s+13$s+13$s+13$s+13$s+13ks5s=]N;WbQrrA#V!;$3jiV``VN;W\U
N;WbJrrD$V!!%uDs8N(Ms+13$s7QEl9E6`oU&YZ&("/fV%K@0lUAk]&("8oW%K@9oXoAk3(c0XC
s"aXKJcC<$JcC<$JcC<$JcC<$JcC<$JcC<$aT(E&!87;NqYpPSr;Zi^o`"pMr;Zhdr;QbUr;Zi^
o`"pMr;Zhdli6tbJcC<$JcGECs%EDGd\6^NrtWtV!"JrCe"ZjOrtX"WrseuFe#iW[!>mWAXoC0W
9S*4ps+13$s+13$s+13$s+13$s+13$s2b6%s8;rorrBb2!!)!MrrD$V!!'_1rrBb2!!)!MrrD$V
!!'^us8N(Ms+13$s7QEl9E6`oU&YZ&("/fV%K@0lUAk]&("8oW%K@9oXoAk3(c0XCs"aXKJcC<$
JcC<$JcC<$JcC<$JcC<$JcC<$aT(B%!0$mWqYpQBr;ZiNo`"p)r;ZiNr;QcDr;ZiNo`"p)r;ZiN
li6tbJcC<$JcGECs%EDGd\6^NrtWtV!"JrCe"ZjOrtX"WrseuFe#iW[!>mWAXoC0W9S*4ps+13$
s+13$s+13$s+13$s+13$s2b6%rrA#X!!%uSrrDQe!!'_)rrBb2!!)NdrrDQe!!'_)rrBb2!!)NS
s8N(Ms+13$s7QEl9E6`oU&YZ&("/fV%K@0lUAk]&("8oW%K@9oXoAk3(c0XCs"aXKJcC<$JcC<$
JcC<$JcC<$JcC<$JcC<$aT(B%!0$pX!4)G#!,2?3!1NQ[!0$mW!,26/!,2?3!1NQ[!0$mW!,1Zt
rr@WMJcC<$p&G%c!&)cp!"JrCd\6^NrtX"WrseuCe"ZjOrts4ersf&H1XiK+1B:+"s+13$s+13$
s+13$s+13$s+13$s+13ks5j7\N;ikXg%kXJZMjh(B_;<)B`7u3ZMOS$ZMjh(B_;<)B`7u3ZKhJi
!.k0$s+14Cs8Pam0@HQp%K@0kU&YZ&("8oW%K@0lUAk]&(t5Ve%KRD&e#iX+!)0'cbY3TfJcC<$
JcC<$JcC<$JcC<$JcC<$hZ)^;rr<%4q#:?Yr;cKir;Zi^qYpQ[r;cKir;Zi^lMpkaJcC<$JcGEC
s%EDGd\6^NrtWtV!"JrCe"ZjOrtX"WrseuFe#iW[!>mWAXoC0W9VDCc9[>Ws9S*4ps+13$s+13$
s+13$s+13$s+14,s5s=]d/O(Gd.dP?I/X*Gd.[J>g&:sON;3DQI/X*Gd.[J>g&:sON9UBB!.k0$
s+14Cs8Pam0@HQp%K@0kU&YZ&("8oW%K@0lUAk]&(t5Ve%KRD&e#iX+!)0'c!)1]ss%J"DJcC<$
JcC<$JcC<$JcC<$JcC<$hZ)a<!b_RIpAY->rVuqepAY,jrVurFq#:?@rVuqepAY,jrVurFl2Ub`
JcC<$JcGECs%EDGd\6^NrtWtV!"JrCe"ZjOrtX"WrseuFe#iW[!>mWAXoC0W9VDCc9`I$"\c4Sf
9S*4ps+13$s+13$s+13$s+13$s+14,s6'C^^&J'4l1P&VN;`hNrr>dn!!%uOrrA#W!;?Em:&b1n
N9L<A!.k0$s+14Cs8Pam0@HQp%K@0kU&YZ&("8oW%K@0lUAk]&(t5Ve%KRD&e#iX+!)0'c!)3DN
e%,K:s%J"DJcC<$JcC<$JcC<$JcC<$JcC<$hZ*<L!U8S9rrCFG!!(C<rrD<_!!'_-rrBb3!!)9W
rrD<_!!'_-rrBb3!!)9Is8N(Ms+13$s7QEl9E6`oU&YZ&("/fV%K@0lUAk]&("8oW%K@9oXoAk3
(c0XCs"aXKT`5!cs#/?:s#0mNJcC<$JcC<$JcC<$JcC<$JcC<$JcFU,p\t6!rr<'og%bRIVuH_s
a7B61^&J'5:%8#Z!U3>Y!!'_)rrBb4!!,g`qYpT\:&b1n^$#Fq!.k0$s+14Cs8Pam0@HQp%K@0k
U&YZ&("8oW%K@0lUAk]&(t5Ve%KRD&e#iX+!)0'c!)3DNe%,K:s%J"DJcC<$JcC<$JcC<$JcC<$
JcC<$hZ*?Mqu?bVg&:pPiNc2X!!(C8rrAMf!!%EDrrM@trr<%so)A]Yrr<%Hqu6]]B`A&4Vrn$Z
!.k0$s+14Cs8Pam0@HQp%K@0kU&YZ&("8oW%K@0lUAk]&(t5Ve%KRD&e#iX+!)0'c!)3DNe%,K:
s%J"DJcC<$JcC<$JcC<$JcC<$JcC<$hZ*?M!0$OM!IX/"rrA#X!!-c[s8N,h^&A!3ZLIkoN;ikY
B[HeZ!V!f%!!'=ds8N(Ms+13$s7QEl9E6`oU&YZ&("/fV%K@0lUAk]&("8oW%K@9oXoAk3(c0XC
s"aXKT`5!cs#/?:s#0mNJcC<$JcC<$JcC<$JcC<$JcC<$JcFU,pAY,?pAb5Ad-L]3^%hX/B]8CZ
!581.!GLHQs8N(Ms+13$s7QEl9E6`oU&YZ&("/fV%K@0lUAk]&("8oW%K@9oXoAk3(c0XCs"aXK
T`5!cs#/?:s#0mNJcC<$JcC<$JcC<$JcC<$JcC<$JcFU,p&>*?RV;[#")*Y,l0/-Kn?RHA!!5l`
g$AY>n?RHA!!5l`g#E&3!.k0$s+14Cs8Pam0@HQp%K@0kU&YZ&("8oW%K@0lUAk]&(t5Ve%KRD&
e#iX+!)0'c!)3DNe%,K:s%J"DJcC<$JcC<$JcC<$JcC<$JcC<$hZ&T8rr@WMJcC<$p&G%c!&)cp
!"JrCd\6^NrtX"WrseuCe"ZjOrts4ersf&H1XiK+1B:+Arr>am2Uf5:2ZHI%s+13$s+13$s+13$
s+13$s+13$s5*d8s8N(Ms+13$s7QEl9E6`oU&YZ&("/fV%K@0lUAk]&("8oW%K@9oXoAk3(c0XC
s"aXKT`5!cs#/?:s#0mNJcC<$JcC<$JcC<$JcC<$JcC<$JcFU,NW9"YJcC<$JcGECs%EDGd\6^N
rtWtV!"JrCe"ZjOrtX"WrseuFe#iW[!>mWAXoC0W9VDCc9`I$"\c4Sf9S*4ps+13$s+13$s+13$
s+13$s+14,s,I'Y!.k0$s+14Cs8Pam0@HQp%K@0kU&YZ&("8oW%K@0lUAk]&(t5Ve%KRD&e#iX+
!)1i@cV+<SruBLus#0mNJcC<$JcC<$JcC<$JcC<$JcC<$JcFU,NW9"YJcC<$JcGECs%EDGd\6^N
rtWtV!"JrCe"ZjOrtX"WrseuFe#iW[!>mWAXoC0W9[`se9E5k.*7MIu2ZHI%s+13$s+13$s+13$
s+13$s+13$s5*d8s8N(Ms+13$s7QEl9E6`oU&YZ&("/fV%K@0lUAk]&("8oW%K@9oXoAk3(c0XC
s"aXKdf0;@coD(;ruBLus#0mNJcC<$JcC<$JcC<$JcC<$JcC<$JcFU,NW9"YJcC<$JcGECs%EDG
d\6^NrtWtV!"JrCe"ZjOrtX"WrseuFe#iW[!>mWAXoC0W9[`q@9`I-$_#P&H*7MIu2ZHI%s+13$
s+13$s+13$s+13$s+13$s5*d8s8N(Ms+13$s7QEl9E6`oU&YZ&("/fV%K@0lUAk]&("8oW%K@9o
XoAk3(c0XCs"aXKdf0;@s#JND!"f/Me%,K:s%J"DJcC<$JcC<$JcC<$JcC<$JcC<$hZ&T8rr@WM
JcC<$p&G%c!&)cp!"JrCd\6^NrtX"WrseuCe"ZjOrts4ersf&H1XiK+1B:+srr>am3RY_D&H<a!
\c4Sf9S*4ps+13$s+13$s+13$s+13$s+14,s,I'Y!.k0$s+14Cs8Pam0@HQp%K@0kU&YZ&("8oW
%K@0lUAk]&(t5Ve%KRD&e#iX+!)1i@!)3DQd_PnpruBLus#0mNJcC<$JcC<$JcC<$JcC<$JcC<$
JcFU,NW9"YJcC<$JcGECs%EDGd\6^NrtWtV!"JrCe"ZjOrtX"WrseuFe#iW[!>mWAXoC0W9[`q@
9`I-$_#P&H*7MIu2ZHI%s+13$s+13$s+13$s+13$s+13$s5*d8s8N(Ms+13$s7QEl9E6`oU&YZ&
("/fV%K@0lUAk]&("8oW%K@9oXoAk3(c0XCs"aXKdf0;@s#JND!"f/Me%,K:s%J"DJcC<$JcC<$
JcC<$JcC<$JcC<$hZ&T8rr@WMJcC<$p&G%c!&)cp!"JrCd\6^NrtX"WrseuCe"ZjOrts4ersf&H
1XiK+1B:+srr>am3RY_D&H<a!\c4Sf9S*4ps+13$s+13$s+13$s+13$s+14,s,I'Y!.k0$s+14C
s8Pam0@HQp%K@0kU&YZ&("8oW%K@0lUAk]&(t5Ve%KRD&e#iX+!)1i@!)3DQd_PnpruBLus#0mN
JcC<$JcC<$JcC<$JcC<$JcC<$JcFU,NW9"YJcC<$JcGECs%EDGd\6^NrtWtV!"JrCe"ZjOrtX"W
rseuFe#iW[!>mWAXoC0W9[`q@9`I-$_#P&H*7MIu2ZHI%s+13$s+13$s+13$s+13$s+13$s5*d8
s8N(Ms+13$s7QEl9E6`oU&YZ&("/fV%K@0lUAk]&("8oW%K@9oXoAk3(c0XCs"aXKdf0;@s#JND
!"f/Me%,K:s%J"DJcC<$JcC<$JcC<$JcC<$JcC<$hZ&T8rr@WMJcC<$p&G%c!&)cp!"JrCd\6^N
rtX"WrseuCe"ZjOrts4ersf&H1XiK+1B:+srr>am3RY_D&H<a!\c4Sf9S*4ps+13$s+13$s+13$
s+13$s+14,s,I'Y!.k0$s+14Cs8Pam0@HQp%K@0kU&YZ&("8oW%K@0lUAk]&(t5Ve%KRD&e#iX+
!)1i@!)3DQd_PnpruBLus#0mNJcC<$JcC<$JcC<$JcC<$JcC<$JcFU,NW9"YJcC<$JcGECs%EDG
d\6^NrtWtV!"JrCe"ZjOrtX"WrseuFe#iW[!>mWAXoC0W9[`q@9`I-$_#P&H*7MIu2ZHI%s+13$
s+13$s+13$s+13$s+13$s5*d8s8N(Ms+13$s7QEl9E6`oU&YZ&("/fV%K@0lUAk]&("8oW%K@9o
XoAk3(c0XCs"aXKdf0;@s#JND!"f/Me%,K:s%J"DJcC<$JcC<$JcC<$JcC<$JcC<$hZ&T8rr@WM
JcC<$p&G%c!&)cp!"JrCd\6^NrtX"Wrr`9)dkC_'rt*Y]rsf&H1XiK+1B:+srr>am3RY_D&H<a!
\c4Sf9S*4ps+13$s+13$s+13$s+13$s+14,s,I'Y!.k0$s+14Cs8Pam0@HQp%K@0kU&YZ&("8oW
"9/q]-3"/K&C[c]%KRD&e#iX+!)1i@!)3DQd_PnpruBLus#0mNJcC<$JcC<$JcC<$JcC<$JcC<$
JcFU,NW9"YJcC<$JcGECs%EDGd\6^NrtWtV!"JrCe"ZjErt*X*rrrE6e#iW[!>mWAXoC0W9[`q@
9`I-$_#P&H*7MIu2ZHI%s+13$s+13$s+13$s+13$s+13$s5*d8s8N(Ms+13$s7QEl9E6`oU&YZ&
("/fV%K@0lUAk>q&CZ./"of._XoAk3(c0XCs"aXKdf0;@s#JND!"f/Me%,K:s%J"DJcC<$JcC<$
JcC<$JcC<$JcC<$hZ&T8rr@WMJcC<$p&G%c!&)cp!"JrCd\6^NrtX"Wrr`94dsqB$rt*Y]rsf&H
1XiK+1B:+srr>am3RY_D&H<a!\c4Sf9S*4ps+13$s+13$s+13$s+13$s+14,s,I'Y!.k0$s+14C
s8Pam0@HQp%K@0kU&YZ&("8oW"9/q]J,]]P&C[c]%KRD&e#iX+!)1i@!)3DQd_PnpruBLus#0mN
JcC<$JcC<$JcC<$JcC<$JcC<$JcFU,NW9"YJcC<$JcGECs%EDGd\6^NrtWtV!"JrCe"ZjErt*Y/
rrrE6e#iW[!>mWAXoC0W9[`q@9`I-$_#P&H*7MIu2ZHI%s+13$s+13$s+13$s+13$s+13$s5*d8
s8N(Ms+13$s7QEl9E6`oU&YZ&("/fV%K@0lUAk>q&CZ./"of._XoAk3(c0XCs"aXKdf0;@s#JND
!"f/Me%,K:s%J"DJcC<$JcC<$JcC<$JcC<$JcC<$hZ&T8p&K[DJcC<$rr<!l!&)cp!"JrCd\6^N
rtX"Wrr`94dsqB$rt*Y]rsf&H1XiK+1B:+srr>am3RY_D&H<a!\c4Sf9S*4ps+13$s+13$s+13$
s+13$s+14,s,I'Y!.k0$s+14Cs8Pam0@HQp%K@0kU&YZ&("8oW"9/q]J,]]P&C[c]%KRD&e#iX+
!)1i@!)3DQd_PnpruBLus#0mNJcC<$JcC<$JcC<$JcC<$JcC<$JcFU,NW9"YJcC<$JcGECs%EDG
d\6^NrtWtV!"JrCe"ZjErt*Y/rrrE6e#iW[!>mWAXoC0W9[`q@9`I-$_#P&H*7MIu2ZHI%s+13$
s+13$s+13$s+13$s+13$s5*d8s8N(Ms+13$s7QEl9E6`oU&YZ&("/fV%K@0lUAk>q&CZ./"of._
XoAk3(c0XCs"aXKdf0;@s#JND!"f/Me%,K:s%J"DJcC<$JcC<$JcC<$JcC<$JcC<$hZ&T8rr@WM
JcC<$p&G%c!&)cp!"JrCd\6^NrtX"Wrr`94dsqB$rt*Y]rsf&H1XiK+1B:+srr>am3RY_D&H<a!
\c4Sf9S*4ps+13$s+13$s+13$s+13$s+14,s,I'Y!.k0$s+14Cs8Pam0@HQp%K@0kU&YZ&("8oW
"9/q]J,]]P&C[c]%KRD&e#iX+!)1i@!)3DQd_PnpruBLus#0mNJcC<$JcC<$JcC<$JcC<$JcC<$
JcFU,NW9"YJcC<$JcGECs%EDGd\6^NrtWtV!"JrCe"ZjErt*Y/rrrE6e#iW[!>mWAXoC0W9[`q@
9`I-$_#P&H*7MIu2ZHI%s+13$s+13$s+13$s+13$s+13$s5*d8s8N(Ms+13$s7QEl9E6`oU&YZ&
("/fV%K@0lUAk>q&CZ./"of._XoAk3(c0XCs"aXKdf0;@s#JND!"f/Me%,K:s%J"DJcC<$JcC<$
JcC<$JcC<$JcC<$hZ&T8rr@WMJcC<$p&G%c!&)cp!"JrCd\6^NrtX"Wrr`94dsqB$rt*Y]rsf&H
1XiK+1B:+srr>am3RY_D&H<a!\c4Sf9S*4ps+13$s+13$s+13$s+13$s+14,s,I'Y!.k0$s+14C
s8Pam0@HQp%K@0kU&YZ&("8oW"9/q]J,]]P&C[c]%KRD&e#iX+!)1i@!)3DQd_PnpruBLus#0mN
JcC<$JcC<$JcC<$JcC<$JcC<$JcFU,NW9"YJcC<$JcGECs%EDGd\6^NrtWtV!"JrCe"ZjErt*Y/
rrrE6e#iW[!>mWAXoC0W9[`q@9`I-$_#P&H*7MIu2ZHI%s+13$s+13$s+13$s+13$s+13$s5*d8
s8N(Ms+13$s7QEl9E6`oU&YZ&("/fV%K@0lUAk>q&CZ./"of._XoAk3(c0XCs"aXKdf0;@s#JND
!"f/Me%,K:s%J"DJcC<$JcC<$JcC<$JcC<$JcC<$hZ&T8rr@WMJcC<$p&G%c!&)cp!"JrCd\6^N
rtX"Wrr`94dsqB$rt*Y]rsf&H1XiK+1B:+srr>am3RY_D&H<a!\c4Sf9S*4ps+13$s+13$s+13$
s+13$s+14,s,I'Y!.k0$s+14Cs8Pam0@HQp%K@0kU&YZ&("8oW"9/q]J,]]P&C[c]%KRD&e#iX+
!)1i@!)3DQd_PnpruBLus#0mNJcC<$JcC<$JcC<$JcC<$JcC<$JcFU,NW9"YJcC<$JcGECs%EDG
d\6^NrtWtV!"JrCe"ZjErt*Y/rrrE6e#iW[!>mWAXoC0W9[`q@9`I-$_#P&H*7MIu2ZHI%s+13$
s+13$s+13$s+13$s+13$s5*d8s8N(Ms+13$s7QEl9E6`oU&YZ&("/fV%K@0lUAk>q&CZ./"of._
XoAk3(c0XCs"aXKdf0;@s#JND!"f/Me%,K:s%J"DJcC<$JcC<$JcC<$JcC<$JcC<$hZ&T8rr@WM
JcC<$p&G%c!&)cp!"JrCd\6^NrtX"Wrr`94dsqB$rt*Y]rsf&H1XiK+1B:+srr>am3RY_D&H<a!
\c4Sf9S*4ps+13$s+13$s+13$s+13$s+14,s,I'Y!.k0$s+14Cs8Pam0@HQp%K@0kU&YZ&("8oW
"9/q]J,]]P&C[c]%KRD&e#iX+!)1i@!)3DQd_PnpruBLus#0mNJcC<$JcC<$JcC<$JcC<$JcC<$
JcFU,NW9"YJcC<$JcGECs%EDGd\6^NrtWtV!"JrCe"ZjErt*Y/rrrE6e#iW[!#X.ds"aXKdf0;@
s#JND!"f/Me%,K:s%J"DJcC<$JcC<$JcC<$JcC<$JcC<$hZ&T8rr@WMJcC<$p&G%c!&)cp!"JrC
d\6^NrtX"Wrr`94dsqB$rt*Y]rsf#Gd]NO*!)1i@!)3DQd_PnpruBLus#0mNJcC<$JcC<$JcC<$
JcC<$JcC<$JcFU,NW9"YJcC<$JcGECs%EDGd\6^NrtWtV!"JrCe"ZjErt*Y/rrrE6e#iW[!#X.d
s"aXKdf0;@s#JND!"f/Me%,K:s%J"DJcC<$JcC<$JcC<$JcC<$JcC<$hZ&T8rr@WMJcC<$p&G%c
!&)cp!"JrCd\6^NrtX"Wrr`94dsqB$rt*Y]rsf#Gd]NO*!)1i@!)3DQd_PnpruBLus#0mNJcC<$
JcC<$JcC<$JcC<$JcC<$JcFU,NW9"YJcC<$JcGECs%EDGd\6^NrtWtV!"JrCe"ZjErt*Y/rrrE6
e#iW[!#X.ds"aXKdf0;@s#JND!"f/Me%,K:s%J"DJcC<$JcC<$JcC<$JcC<$JcC<$hZ&T8rr@WM
JcC<$p&G%c!&)cp!"JrCd\6^NrtX"Wrr`94dsqB$rt*Y]rsf#Gd]NO*!)1i@!)3DQd_PnpruBLu
s#0mNJcC<$JcC<$JcC<$JcC<$JcC<$JcFU,NW9"YJcC<$JcGECs%EDGd\6^NrtWtV!"JrCe"ZjE
rt*Y/rrrE6e#iW[!#X.ds"aXKdf0;@s#JND!"f/Me%,K:s%J"DJcC<$JcC<$JcC<$JcC<$JcC<$
hZ&T8rr@WMJcC<$p&G%c!&)cp!"JrCd\6^NrtX"Wrr`94dsqB$rt*Y]rsf#Gd]NO*!)1i@!)3DQ
d_PnpruBLus#0mNJcC<$JcC<$JcC<$JcC<$JcC<$JcFU,NW9"YJcC<$JcGECs%EDGd\6^NrtWtV
!"JrCe"ZjErt*Y/rrrE6e#iW[!#X.ds"aXKdf0;@s#JND!"f/Me%,K:s%J"DJcC<$JcC<$JcC<$
JcC<$JcC<$hZ&T8rr@WMJcC<$p&G%c!&)cp!"JrCd\6^NrtX"Wrr`94dsqB$rt*Y]rsf#Gd]NO*
!)1i@!)3DQd_PnpruBLus#0mNJcC<$JcC<$JcC<$JcC<$JcC<$JcFU,NW9"YJcC<$JcGECs%EDG
d\6^NrtWtV!"JrCe"ZjErt*Y/rrrE6e#iW[!#X.ds"aXKdf0;@s#JND!"f/Me%,K:s%J"DJcC<$
JcC<$JcC<$JcC<$JcC<$hZ&T8rr@WMJcC<$p&G%c!&)cp!"JrCd\6^NrtX"Wrr`94dsqB$rt*Y]
rsf#Gd]NO*!)1i@!)3DQd_PnpruBLus#0mNJcC<$JcC<$JcC<$JcC<$JcC<$JcFU,NW9"YJcC<$
JcGECs%EDGd\6^NrtWtV!"JrCe"ZjErt*Y/rrrE6e#iW[!#X.ds"aXKdf0;@s#JND!"f/Me%,K:
s%J"DJcC<$JcC<$JcC<$JcC<$JcC<$hZ&T8rr@WMJcC<$p&G%c!&)cp!"JrCd\6^NrtX"Wrr`94
dsqB$rt*Y]rsf#Gd]NO*!)1i@!)3DQd_PnpruBLus#0mNJcC<$JcC<$JcC<$JcC<$JcC<$JcFU,
NW9"YJcC<$JcGECs%EDGd\6^NrtWtV!"JrCe"ZjErt*Y/rrrE6e#iW[!#X.ds"aXKdf0;@s#JND
!!N<,dl.4:rt^1cJcC<$JcC<$JcC<$JcC<$JcC<$hZ&T8rr@WMJcC<$p&G%c!&)cp!"JrCd\6^N
rtX"Wrr`94dsqB$rt*Y]rsf#Gd]NO*!)1i@!)3DQd_Pndrs."2rt#,FJcC<$JcC<$JcC<$JcC<$
JcC<$JcFU,NW9"YJcC<$JcGECs%EDGd\6^NrtWtV!"JrCe"ZjErt*Y/rrrE6e#iW[!#X.ds"aXK
df0;@s#JND!!N<5djY51rt^1cJcC<$JcC<$JcC<$JcC<$JcC<$hZ&T8rr@WMJcC<$p&G%c!&)cp
!"JrCd\6^NrtX"Wrr`94dsqB$rt*Y]rsf#Gd]NO*!)1i@!)3DQd_Pndrt*X-rtPJKJcC<$JcC<$
JcC<$JcC<$JcC<$JcFU,NW9"YJcC<$JcGECs%EDGd\6^NrtWtV!"JrCe"ZjErt*Y/rrrE6e#iW[
!#X.ds"aXKdf0;@s#JND!!N<5dtn#<rt^1cJcC<$JcC<$JcC<$JcC<$JcC<$hZ&T8rr@WMJcC<$
p&G%c!&)cp!"JrCd\6^NrtX"Wrr`94dsqB$rt*Y]rsf#Gd]NO*!)1i@!)3DQd_Pndrt*Y8rtPJK
JcC<$JcC<$JcC<$JcC<$JcC<$JcFU,NW9"YJcC<$JcGECs%EDGd\6^NrtWtV!"JrCe"ZjErt*Y/
rrrE6e#iW[!#X.ds"aXKdf0;@s#JND!!N<5dtn#<rt^1cJcC<$JcC<$JcC<$JcC<$JcC<$hZ&T8
rr@WMJcC<$p&G%c!&)cp!"JrCd\6^NrtX"Wrr`94dsqB$rt*Y]rsf#Gd]NO*!)1i@!)3DQd_Pnd
rt*Y8rtPJKJcC<$JcC<$JcC<$JcC<$JcC<$JcFU,NW9"YJcC<$JcGECs%EDGd\6^NrtWtV!"JrC
e"ZjErt*Y/rrrE6e#iW[!#X.ds"aXKdf0;@s#JND!!N<5dtn#<rt^1cJcC<$JcC<$JcC<$JcC<$
JcC<$hZ&T8rr@WMJcC<$p&G%c!&)cp!"JrCd\6^NrtX"Wrr`94dsqB$rt*Y]rsf#Gd]NO*!)1i@
!)3DQd_Pndrt*Y8rtPJKJcC<$JcC<$JcC<$JcC<$JcC<$JcFU,NW9"YJcC<$JcGECs%EDGd\6^N
rtWtV!"JrCe"ZjErt*Y/rrrE6e#iW[!#X.ds"aXKdf0;@s#JND!!N<5dtn#<rt^1cJcC<$JcC<$
JcC<$JcC<$JcC<$hZ&T8rr@WMJcC<$p&G%c!&)cp!"JrCd\6^NrtX"Wrr`94dsqB$rt*Y]rsf#G
d]NO*!)1i@!)3DQd_Pndrt*Y8rtPJKJcC<$JcC<$JcC<$JcC<$JcC<$JcFU,NW9"YJcC<$JcGEC
s%EDGd\6^NrtWtV!"JrCe"ZjErt*Y/rrrE6e#iW[!#X.ds"aXKdf0;@s#JND!!N<5dtn#<rt^1c
JcC<$JcC<$JcC<$JcC<$JcC<$hZ&T8rr@WMJcC<$p&G%c!&)cp!"JrCd\6^NrtX"Wrr`94dsqB$
rt*Y]rsf#Gd]NO*!)1i@!)3DQd_Pndrt*Y8rtPJKJcC<$JcC<$JcC<$JcC<$JcC<$JcFU,NW9"Y
JcC<$JcGECs%EDGd\6^NrtWtV!"JrCe"ZjErt*Y/rrrE6e#iW[!#X.ds"aXKdf0;@s#JND!!N<5
dtn#<rt^1cJcC<$JcC<$JcC<$JcC<$JcC<$hZ&T8rr@WMJcC<$p&G%c!&)cp!"JrCd\6^NrtX"W
rr`94dsqB$rt*Y]rsf#Gd]NO*!)1i@!)3DQd_Pndrt*Y8rtPJKJcC<$JcC<$JcC<$JcC<$JcC<$
JcFU,NW8\PJcC<$JcG`Ls%EDGd\6^NrtWtV!"JrCe"ZjErt*Y/rrrE6e#iW[!#X.ds"aXKdf0;@
s#JND!!N<5dtn#<rt^1cJcC<$JcC<$JcC<$JcC<$JcC<$hZ&T8rr@WMJcC<$p&G%c!&)cp!"JrC
d\6^NrtX"Wrr`94dsqB$rt*Y]rsf#Gd]NO*!)1i@!)3DQd_Pndrt*Y8rtPJKJcC<$JcC<$JcC<$
JcC<$JcC<$JcFU,NW9"YJcC<$JcGECs%EDGd\6^NrtWtV!"JrCe"ZjErt*Y/rrrE6e#iW[!#X.d
s"aXKdf0;@s#JND!!N<5dtn#<rt^1cJcC<$JcC<$JcC<$JcC<$JcC<$hZ&T8rr@WMJcC<$p&G%c
!&)cp!"JrCd\6^NrtX"Wrr`94dsqB$rt*Y]rsf#Gd]NO*!)1i@!)3DQd_Pndrt*Y8rtPJKJcC<$
JcC<$JcC<$JcC<$JcC<$JcFU,NW9"YJcC<$JcGECs%EDGd\6^NrtWtV!"JrCe"ZjErt*Y/rrrE6
e#iW[!#X.ds"aXKdf0;@s#JND!!N<5dtn#<rt^1cJcC<$JcC<$JcC<$JcC<$JcC<$hZ&T8rr@WM
JcC<$p&G%c!&)cp!"JrCd\6^NrtX"Wrr`94dsqB$rt*Y]rsf#Gd]NO*!)1i@!)3DQd_Pndrt*Y8
rtPJKJcC<$JcC<$JcC<$JcC<$JcC<$JcFU,NW9"YJcC<$JcGECs%EDGd\6^NrtWtV!"JrCe"ZjE
rt*Y/rrrE6e#iW[!#X.ds"aXKdf0;@s#JND!!N<5dtn#<rt^1cJcC<$JcC<$JcC<$JcC<$JcC<$
hZ&T8rr@WMJcC<$p&G%c!&)cp!"JrCd\6^NrtX"Wrr`94dsqB$rt*Y]rsf#Gd]NO*!)1i@!)3DQ
d_Pndrt*Y8rtPJKJcC<$JcC<$JcC<$JcC<$JcC<$JcFU,NW9"YJcC<$JcGECs%EDGd\6^NrtWtV
!"JrCe"ZjErt*Y/rrrE6e#iW[!#X.ds"aXKdf0;@s#JND!!N<5dtn#6rs$eCJcC<$JcC<$JcC<$
JcC<$JcC<$OT1=?rr@WMJcC<$p&G%c!&)cp!"JrCd\6^NrtX"Wrr`94dsqB$rt*Y]rsf#Gd]NO*
!)1i@!)3DQd_Pndrt*Y8rso&5cV/oiJcC<$JcC<$JcC<$JcC<$JcCi3NW9"YJcC<$JcGECs%EDG
d\6^NrtWtV!"JrCe"ZjErt*Y/rrrE6e#iW[!#X.ds"aXKdf0;@s#JND!!N<5dtn#6rs-q0s%J"D
JcC<$JcC<$JcC<$JcC<$JcCi3NW9"YJcC<$JcGECs%EDGd\6^NrtWtV!"JrCe"ZjErt*Y/rrrE6
e#iW[!#X.ds"aXKdf0;@s#JND!!N<5dtn#6rs-q0s%J"DJcC<$JcC<$JcC<$JcC<$JcCi3NW9"Y
JcC<$JcGECs%EDGd\6^NrtWtV!"JrCe"ZjErt*Y/rrrE6e#iW[!#X.ds"aXKdf0;@s#JND!!N<5
dtn#6rs.#`s#0mNJcC<$JcC<$JcC<$JcC<$JcC<$OT1=?rr@WMJcC<$p&G%c!&)cp!"JrCd\6^N
rtX"Wrr`94dsqB$rt*Y]rsf#Gd]NO*!)1i@!)3DQd_Pndrt*Y8rseu3dpW1qrt^1cJcC<$JcC<$
JcC<$JcC<$JcCi3NW9"YJcC<$JcGECs%EDGd\6^NrtWtV!"JrCe"ZjErt*Y/rrrE6e#iW[!#X.d
s"aXKdf0;@s#JND!!N<5dtn#5rrpkZruD%SJcC<$JcC<$JcC<$JcC<$JcC<$OT1=?rr@WMJcC<$
p&G%c!&)cp!"JrCd\6^NrtX"Wrr`94dsqB$rt*Y]rsf#Gd]NO*!)1i@!)3DQd_Pndrt*Y8rr`9%
di&)bcqK#jJcC<$JcC<$JcC<$JcC<$JcERdNW9"YJcC<$JcGECs%EDGd\6^NrtWtV!"JrCe"ZjE
rt*Y/rrrE6e#iW[!#X.ds"aXKdf0;@s#JND!!N<5dtn#+rrLS#r;k8=JcC<$JcC<$JcC<$JcC<$
JcC<$_>fMprr@WMJcC<$p&G%c!&)cp!"JrCd\6^NrtX"Wrr`94dsqB$rt*Y]rsf#Gd]NO*!)1i@
!)3DQd_Pndrt*Y8rr`91dj+l%rrpe.!).tDJcC<$JcC<$JcC<$JcC<$JcERdNW9"YJcC<$JcGEC
s%EDGd\6^NrtWtV!"JrCe"ZjErt*Y/rrrE6e#iW[!#X.ds"aXKdf0;@s#JND!!N<5dtn#+rsdF%
rseu3d5CtuJcC<$JcC<$JcC<$JcC<$JcC<$_>fMprr@WMJcC<$p&G%c!&)cp!"JrCd\6^NrtX"W
rr`94dsqB$rt*Y]rsf#Gd]NO*!)1i@!)3DQd_Pndrt*Y8rr`91ds1m%rrpl^s#'jNJcC<$JcC<$
JcC<$JcC<$JcC<$_>fMprr@WMJcC<$p&G%c!&)cp!"JrCd\6^NrtX"Wrr`94dsqB$rt*Y]rsf#G
d]NO*!)1i@!)3DQd_Pndrt*Y8rr`91ds1m%rrpl^s#'jNJcC<$JcC<$JcC<$JcC<$JcC<$_>fMp
rr@WMJcC<$p&G%c!&)cp!"JrCd\6^NrtX"Wrr`94dsqB$rt*Y]rsf#Gd]NO*!)1i@!)3DQd_Pnd
rt*Y8rr`91ds1m%rrpl^s#'jNJcC<$JcC<$JcC<$JcC<$JcC<$_>fMprr@WMJcC<$p&G%c!&)cp
!"JrCd\6^NrtX"Wrr`94dsqB$rt*Y]rsf#Gd]NO*!)1i@!)3DQd_Pndrt*Y8rr`91ds1m%rrpl^
s#'jNJcC<$JcC<$JcC<$JcC<$JcC<$_>fMprr@WMJcC<$p&G%c!&)cp!"JrCd\6^NrtX"Wrr`94
dsqB$rt*Y]rsf#Gd]NO*!)1i@!)3DQd_Pndrt*Y8rr`91ds1m%rrpl^s#'jNJcC<$JcC<$JcC<$
JcC<$JcC<$_>fMprr@WMJcC<$p&G%c!&)cp!"JrCd\6^NrtX"Wrr`94dsqB$rt*Y]rsf#Gd]NO*
!)1i@!)3DQd_Pndrt*Y8rr`91ds1m%rrpl^s#'jNJcC<$JcC<$JcC<$JcC<$JcC<$_>fMprr@WM
JcC<$p&G%c!&)cp!"JrCd\6^NrtX"Wrr`94dsqB$rt*Y]rsf#Gd]NO*!)1i@!)3DQd_Pndrt*Y8
rr`91ds1m%rrpl^s#'jNJcC<$JcC<$JcC<$JcC<$JcC<$_>fMprr@WMJcC<$p&G%c!&)cp!"JrC
d\6^NrtX"Wrr`94dsqB$rt*Y]rsf#Gd]NO*!)1i@!)3DQd_Pndrt*Y8rr`91ds1m%rrpl^s#'jN
JcC<$JcC<$JcC<$JcC<$JcC<$_>fMprr@WMJcC<$p&G%c!&)cp!"JrCd\6^NrtX"Wrr`94dsqB$
rt*Y]rsf#Gd]NNZ!#F!V!#GSUd_Pndrt*Y8rr`91ds1m%rrpl^s#'jNJcC<$JcC<$JcC<$JcC<$
JcC<$_>fMprr@WMJcC<$p&G%c!&)cp!"JrCd\6^NrtX"Wrr`94dsqB$rt*Y]rsf#Gd]NNZ!#F!V
!#GSUd_Pndrt*Y8rr`91ds1m%rrpl^s#'jNJcC<$JcC<$JcC<$JcC<$JcC<$_>fMprr@WMJcC<$
p&G%c!&)cp!"JrCd\6^NrtX"Wrr`94dsqB$rt*Y]rsf#Gd]NNZ!#X-?!"T#Md_Pndrt*Y8rr`91
ds1m%rrpl^s#'jNJcC<$JcC<$JcC<$JcC<$JcC<$_>fMprr@WMJcC<$p&G%c!&)cp!"JrCd\6^N
rtX"Wrr`94dsqB$rt*Y]rsf#Gd]NNZ!#X-?!"T#Md_Pndrt*Y8rr`91ds1m%rrpl^s#'jNJcC<$
JcC<$JcC<$JcC<$JcC<$_>fMprr@WMJcC<$p&G%c!&)cp!"JrCd\6^NrtX"Wrr`94dsqB$rt*Y]
rsf#Gd]NNZ!#X.d!"T#Md_Pndrt*Y8rr`91ds1m%rrpl^s#'jNJcC<$JcC<$JcC<$JcC<$JcC<$
_>fMprr@WMJcC<$p&G%c!&)cp!"JrCd\6^NrtX"Wrr`94dsqB$rt*Y]rsf#Gd]NNZ!#X.d!"T#M
d_Pndrt*Y8rr`91ds1m%rrpl^s#'jNJcC<$JcC<$JcC<$JcC<$JcC<$_>fMprr@WMJcC<$p&G%c
!&)cp!"JrCd\6^NrtX"Wrr`94dsqB$rt*Y]rsf#Gd]NNZ!#X.d!"T#Md_Pndrt*Y8rr`91ds1m%
rrpl^s#'jNJcC<$JcC<$JcC<$JcC<$JcC<$_>fMprr@WMJcC<$p&G%c!&)cp!"JrCd\6^NrtX"W
rr`94dsqB$rt*Y]rsf#Gd]NNZ!#X.d!"T#Md_Pndrt*Y8rr`91ds1m%rrpl^s#'jNJcC<$JcC<$
JcC<$JcC<$JcC<$_>fMprr@WMJcC<$p&G%c!&)cp!"JrCd\6^NrtX"Wrr`94dsqB#rsmLWrrrH7
d]NNZ!#X.d!"T#Md_Pndrt*Y8rr`91ds1m%rrpl^s#'jNJcC<$JcC<$JcC<$JcC<$JcC<$_>fMp
rr@WMJcC<$p&G%c!&)cp!"JrCd\6^NrtX"Wrr`94dsqB#rsmLIrriB6d]NNZ!#X.d!"T#Md_Pnd
rt*Y8rr`91ds1m%rrpl^s#'jNJcC<$JcC<$JcC<$JcC<$JcC<$_>fMprr@WMJcC<$p&G%c!&)cp
!"JrCd\6^NrtX"Wrr`94dsqB#rsmLIrriB6d]NNZ!#X.d!"T#Md_Pndrt*Y8rr`91ds1m%rrpl^
s#'jNJcC<$JcC<$JcC<$JcC<$JcC<$_>fMprr@WMJcC<$p&G%c!&)cp!"JrCd\6^NrtX"Wrr`94
dsqB#rsmM-rriB6d]NNZ!#X.d!"T#Md_Pndrt*Y8rr`91ds1m%rrpl^s#'jNJcC<$JcC<$JcC<$
JcC<$JcC<$_>fMprr@WMJcC<$p&G%c!&)cp!"JrCd\6^NrtX"Wrr`94dsqB#rsmM-rriB6d]NNZ
!#X.d!"T#Md_Pndrt*Y8rr`91ds1m%rrpl^s#'jNJcC<$JcC<$JcC<$JcC<$JcC<$_>fMprr@WM
JcC<$p&G%c!&)cp!"JrCd\6^NrtX"Wrr`94dsqB#rsmM-rriB6d]NNZ!#X.d!"T#Md_Pndrt*Y8
rr`91ds1m%rrpl^s#'jNJcC<$JcC<$JcC<$JcC<$JcC<$_>fMprr@WMJcC<$p&G%c!&)cp!"JrC
d\6^NrtX"Wrr`94dsqB#rsmM-rriB6d]NNZ!#X.d!"T#Md_Pndrt*Y8rr`91ds1m%rrpl^s#'jN
JcC<$JcC<$JcC<$JcC<$JcC<$_>fMprr@WMJcC<$p&G%c!&)cp!"JrCd\6^NrtX"Wrr`94dsqB#
rsmM-rriB6d]NNZ!#X.d!"T#Md_Pndrt*Y8rr`91ds1m%rrpl^s#'jNJcC<$JcC<$JcC<$JcC<$
JcC<$_>fMprr@WMJcC<$p&G%c!&)cp!"JrCd\6^NrtX"Wrr`94dsqB#rsmM-rriB6d]NNZ!#X.d
!"T#Md_Pndrt*Y8rr`91ds1m%rrpl^s#'jNJcC<$JcC<$JcC<$JcC<$JcC<$_>fMprr@WMJcC<$
p&G%c!&)cp!"JrCd\6^NrtX"Wrr`94dsqB#rsmM-rriB6d]NNZ!#X.d!"T#Md_Pndrt*Y8rr`91
ds1m%rrpl^s#'jNJcC<$JcC<$JcC<$JcC<$JcC<$_>fMprr@WMJcC<$p&G%c!&)cp!"JrCd\6^N
rtX"Wrr`94dsqB#rsmM-rriB6d]NNZ!#X.d!"T#Md_Pndrt*Y8rr`91ds1m%rrpl^s#'jNJcC<$
JcC<$JcC<$JcC<$JcC<$_>fMprr@WMJcC<$p&G%c!&)cp!"JrCd\6^NrtX"Wrr`94dsqB#rsmM-
rriB6d]NNZ!#X.d!"T#Md_Pndrt*Y8rr`91ds1m%rrpl^s#'jNJcC<$JcC<$JcC<$JcC<$JcC<$
_>fMprr@WMJcC<$p&G%c!&)cp!"JrCd\6^NrtX"Wrr`94dsqB#rsmM-rriB6d]NNO!!^k-!!E6:
d_Pndrt*Y8rr`91ds1m%rrpl^s#'jNJcC<$JcC<$JcC<$JcC<$JcC<$_>fMpp&K[DJcC<$rr<!l
!&)cp!"JrCd\6^NrtX"Wrr`94dsqB#rsmM-rriB6d]NNO!#O'7!XBPXd_Pndrt*Y8rr`91ds1m%
rrpl^s#'jNJcC<$JcC<$JcC<$JcC<$JcC<$_>fMprr@WMJcC<$p&G%c!&)cp!"JrCd\6^NrtX"W
rr`94dsqB#rsmM-rriB6d]NNO!#O'7!!iN>d_Pndrt*Y8rr`91ds1m%rrpl^s#'jNJcC<$JcC<$
JcC<$JcC<$JcC<$_>fMprr@WMJcC<$p&G%c!&)cp!"JrCd\6^NrtX"Wrr`94dsqB#rsmM-rriB6
d]NNO!#O(O!!iN>d_Pndrt*Y8rr`91ds1m%rrpl^s#'jNJcC<$JcC<$JcC<$JcC<$JcC<$_>fMp
rr@WMJcC<$p&G%c!&)cp!"JrCd\6^NrtX"Wrr`94dsqB#rsmM-rriB6d]NNO!#O(O!!iN>d_Pnd
rt*Y8rr`91ds1lprrLS,rso)FJcC<$JcC<$JcC<$JcC<$JcC<$_>fMprr@WMJcC<$p&G%c!&)cp
!"JrCd\6^NrtX"Wrr`94dsqB#rsmM-rriB6d]NNO!#O(O!!iN>d_Pndrt*Y8rr`91ds1lprrLS,
rso)FJcC<$JcC<$JcC<$JcC<$JcC<$_>fMprr@WMJcC<$p&G%c!&)cp!"JrCd\6^NrtX"Wrr`94
dsqB#rsmM-rriB6d]NNO!#O(O!!iN>d_Pndrt*Y8rr`91ds1lprsdF*rtGGKJcC<$JcC<$JcC<$
JcC<$JcC<$_>fMprr@WMJcC<$p&G%c!&)cp!"JrCd\6^NrtX"Wrr`94dsqB#rsmM-rriB6d]NNO
!#O(O!!iN>d_Pndrt*Y8rr`91ds1lprsdF*rtGGKJcC<$JcC<$JcC<$JcC<$JcC<$_>fMprr@WM
JcC<$p&G%c!&)cp!"JrCd\6^NrtX"Wrr`94dsqB#rsmM-rriB6d]NNO!#O(O!!iN>d_Pndrt*Y8
rr`91ds1lprsdG5rtGGKJcC<$JcC<$JcC<$JcC<$JcC<$_>fMprr@WMJcC<$p&G%c!&)cp!"JrC
d\6^NrtX"Wrr`94dsqB#rsmM-rriB6d]NNO!#O(O!!iN>d_Pndrt*Y8rr`91ds1lprsdG5rtGGK
JcC<$JcC<$JcC<$JcC<$JcC<$_>fMprr@WMJcC<$p&G%c!&)cp!"JrCd\6^NrtX"Wrr`94dsqB#
rsmM-rriB6d]NNO!#O(O!!iN>d_Pndrt*Y8rr`91ds1lprsdG5rtGGKJcC<$JcC<$JcC<$JcC<$
JcC<$_>fMprr@WMJcC<$p&G%c!&)cp!"JrCd\6^NrtX"Wrr`94dsqB#rsmM-rriB6d]NNO!#O(O
!!iN>d_Pndrt*Y8rr`91ds1lprsdG5rtGGKJcC<$JcC<$JcC<$JcC<$JcC<$_>fMprr@WMJcC<$
p&G%c!&)cp!"JrCd\6^NrtX"Wrr`94dsqB#rsmM-rriB6d]NNO!#O(O!!iN>d_Pndrt*Y8rr`91
ds1lprsdG5rtGGKJcC<$JcC<$JcC<$JcC<$JcC<$_>fMprr@WMJcC<$p&G%c!&)cp!"JrCd\6^N
rtX"Wrr`94dsqB#rsmM-rriB6d]NNO!#O(O!!iN>d_Pndrt*Y8rr`91ds1lprsdG5rtGGKJcC<$
JcC<$JcC<$JcC<$JcC<$_>fMprr@WMJcC<$p&G%c!&)cp!"JrCd\6^NrtX"Wrr`94dsqB#rsmM-
rriB6d]NNO!#O(O!!iN>d_Pndrt*Y8rr`91ds1lprsdG5rtGGKJcC<$JcC<$JcC<$JcC<$JcC<$
_>fMprr@WMJcC<$p&G%c!&)cp!"JrCd\6^NrtX"Wrr`94dsqB#rsmM-rriB6d]NNO!#O(O!!iN>
d_Pndrt*Y8rr`91ds1lprsdG5rtGGKJcC<$JcC<$JcC<$JcC<$JcC<$_>fMprr@WMJcC<$p&G%c
!&)cp!"JrCd\6^NrtX"Wrr`94dsqB#rsmM-rriB6d]NNO!#O(O!!iN>d_Pndrt*Y8rr`91ds1lp
rsdG5rtGGKJcC<$JcC<$JcC<$JcC<$JcC<$_>fMprr@WMJcC<$p&G%c!&)cp!"JrCd\6^NrtX"W
rr`94dsqB#rsmM-rriB6d]NNO!#O(O!!iN>d_Pndrt*Y8rr`91ds1lprsdG5rtGGKJcC<$JcC<$
JcC<$JcC<$JcC<$_>fMprr@WMJcC<$p&G%c!&)cp!"JrCd\6^NrtX"Wrr`94dsqB#rsmM-rriB6
d]NNO!#O(O!!iN>d_Pndrt*Y8rr`91ds1lprsdG5rtGGKJcC<$JcC<$JcC<$JcC<$JcC<$_>fMp
rr@WMJcC<$p&G%c!&)cp!"JrCd\6^NrtX"Wrr`94dsqB#rsmM-rriB6d]NNO!#O(O!!iN>d_Pnd
rt*Y8rr`91ds1lprsdG5rtGGKJcC<$JcC<$JcC<$JcC<$JcC<$_>fMprr@WMJcC<$p&G%c!&)cp
!"JrCd\6^NrtX"Wrr`94dsqB#rsmM-rriB6d]NNO!#O(O!!iN>d_Pndrt*Y8rr`91ds1lprsdG5
rtGGKJcC<$JcC<$JcC<$JcC<$JcC<$_>fMprr@WMJcC<$p&G%c!&)cp!"JrCd\6^NrtX"Wrr`94
dsqB#rsmM-rriB6d]NNO!#O(O!!iN>d_Pndrt*Y8rr`91ds1lprsdG5rtGGKJcC<$JcC<$JcC<$
JcC<$JcC<$_>fMprr@WMJcC<$p&G%c!&)cp!"JrCd\6^NrtX"Wrr`94dsqB#rsmM-rriB6d]NNO
!#O(O!!iN>d_Pndrt*Y8rr`91ds1lprsdG5rtGGKJcC<$JcC<$JcC<$JcC<$JcC<$_>fMprr@WM
JcC<$p&G%c!&)cp!"JrCd\6^NrtX"Wrr`94dsqB#rsmM-rriB6d]NNO!#O(O!!iN>d_Pndrt*Y8
rr`91ds1lprsdG5rtGGKJcC<$JcC<$JcC<$JcC<$JcC<$_>fMprr@WMJcC<$p&G%c!&)cp!"JrC
d\6^NrtX"Wrr`94dsqB#rsmM-rriB6d]NNO!#O(O!!iN>d_Pndrt*Y8rr`91ds1lprsdG5rtGGK
JcC<$JcC<$JcC<$JcC<$JcC<$_>fMprr@WMJcC<$p&G%c!&)cp!"JrCd\6^NrtX"Wrr`94dsqB#
rsmM-rriB6d]NNO!#O(O!!iN>d_Pndrt*Y8rr`91ds1lprsdG5rtGGKJcC<$JcC<$JcC<$JcC<$
JcC<$_>fMprr@WMJcC<$p&G%c!&)cp!"JrCd\6^NrtX"Wrr`94dsqB#rsmM-rriB6d]NNO!#O(O
!!iN>d_Pndrt*Y8rr`91ds1lprsdG5rtGGKJcC<$JcC<$JcC<$JcC<$JcC<$_>fMprr@WMJcC<$
p&G%c!&)cp!"JrCd\6^NrtX"Wrr`94dsqB#rsmM-rriB6d]NNO!#O(O!!iN>d_Pndrt*Y8rr`91
ds1lprsdG5rtGGKJcC<$JcC<$JcC<$JcC<$JcC<$_>fMprr@WMJcC<$p&G%c!&)cp!"JrCd\6^N
rtX"Wrr`94dsqB#rsmM-rriB6d]NNO!#O(O!!iN>d_Pn`rt!R_rr`91ds1lprsdG5rtGGKJcC<$
JcC<$JcC<$JcC<$JcC<$_>fMprr@WMJcC<$p&G%c!&)cp!"JrCd\6^NrtX"Wrr`94dsqB#rsmM-
rriB6d]NNO!#O(O!!iN>d_Pn`rt!R_rr`91ds1lprsdG5rtGGKJcC<$JcC<$JcC<$JcC<$JcC<$
_>fMprr@WMJcC<$p&G%c!&)cp!"JrCd\6^NrtX"Wrr`94dsqB#rsmM-rriB6d]NNO!#O(O!!iN>
d_Pn`rt*X\rr`91ds1lprsdG5rtGGKJcC<$JcC<$JcC<$JcC<$JcC<$_>fMprr@WMJcC<$p&G%c
!&)cp!"JrCd\6^NrtX"Wrr`94dsqB#rsmM-rriB6d]NNO!#O(O!!iN>d_Pn`rt*X\rr`91ds1lp
rsdG5rtGGKJcC<$JcC<$JcC<$JcC<$JcC<$_>fMprr@WMJcC<$p&G%c!&)cp!"JrCd\6^NrtX"W
rr`94dsqB#rsmM-rriB6d]NNO!#O(O!!iN>d_Pn`rt*Y(rr`91ds1lprsdG5rtGGKJcC<$JcC<$
JcC<$JcC<$JcC<$_>fMprr@WMJcC<$p&G%c!&)cp!"JrCd\6^NrtX"Wrr`94dsqB#rsmM-rriB6
d]NNO!#O(O!!iN>d_Pn`rt*Y(rr`91ds1lprsdG5rtGGKJcC<$JcC<$JcC<$JcC<$JcC<$_>fMp
rr@WMJcC<$p&G%c!&)cp!"JrCd\6^NrtX"Wrr`94dsqB#rsmM-rriB6d]NNO!#O(O!!iN>d_Pn`
rt*Y(rr`91ds1lprsdG5rtGGKJcC<$JcC<$JcC<$JcC<$JcC<$_>fMprr@WMJcC<$p&G%c!&)cp
!"JrCd\6^NrtX"Wrr`94dsqB#rsmM-rriB6d]NNO!#O(O!!3*'dQ%:-rsdG%rr`91ds1lprsdG5
rtGGKJcC<$JcC<$JcC<$JcC<$JcC<$_>fMprr@WMJcC<$p&G%c!&)cp!"JrCd\6^NrtX"Wrr`94
dsqB#rsmM-rriB6d]NNO!#O(O!!3*'dQ%:-rsdG%rr`91ds1lprsdG5rtGGKJcC<$JcC<$JcC<$
JcC<$JcC<$_>fMprr@WMJcC<$p&G%c!&)cp!"JrCd\6^NrtX"Wrr`94dsqB#rsmM-rriB6d]NNO
!#O(O!!3*1dO>.ursdG%rr`91ds1lprsdG5rtGGKJcC<$JcC<$JcC<$JcC<$JcC<$_>fMprr@WM
JcC<$p&G%c!&)cp!"JrCd\6^NrtX"Wrr`94dsqB#rsmM-rriB6d]NNO!#O(O!!3*1dO>.ursdG%
rr`91ds1lprsdG5rtGGKJcC<$JcC<$JcC<$JcC<$JcC<$_>fMprr@WMJcC<$p&G%c!&)cp!"JrC
d\6^NrtX"Wrr`94dsqB#rsmM-rriB6d]NNO!#O(O!!3*1dYn/.rsdG%rr`91ds1lprsdG5rtGGK
JcC<$JcC<$JcC<$JcC<$JcC<$_>fMprr@WMJcC<$p&G%c!&)cp!"JrCd\6^Drrpk)rrE'/dsqB#
rsmM-rriB6d]NNO!#O(O!!3*1dYn/.rsdG%rr`91ds1lprsdG5rtGGKJcC<$JcC<$JcC<$JcC<$
JcC<$_>fMprr@WMJcC<$p&G%c!&)cp!"JrCd\6^Drrpk)rrE'/dsqB#rsmM-rriB6d]NNO!#O(O
!!3*1dYn/.rsdG%rr`91ds1lprsdG5rtGGKJcC<$JcC<$JcC<$JcC<$JcC<$_>fMprr@WMJcC<$
p&G%c!&)cp!"JrCd\6^Drt*X*rri?3dsqB#rsmM-rriB6d]NNO!#O(O!!3*1dYn/.rsdG%rr`91
ds1lprsdG5rtGGKJcC<$JcC<$JcC<$JcC<$JcC<$_>fMprr@WMJcC<$p&G%c!&)cp!"JrCd\6^D
rt*X*rri?3dsqB#rsmM-rriB6d]NNO!#O(O!!3*1dYn/.rsdG%rr`91ds1lprsdG5rtGGKJcC<$
JcC<$JcC<$JcC<$JcC<$_>fMprr@WMJcC<$p&G%c!&)cp!"JrCd\6^Drt*Y/rri?3dsqB#rsmM-
rriB6d]NNO!#O(O!!3*1dYn/.rsdG%rr`91ds1lprsdG5rtGGKJcC<$JcC<$JcC<$JcC<$JcC<$
_>fMprr@WMJcC<$p&G%c!&)cp!"JrCd\6^Drt*Y/rri?3dsqB#rsmM-rriB6d]NNO!#O(O!!3*1
dYn/.rsdG%rr`91ds1lprsdG5rtGGKJcC<$JcC<$JcC<$JcC<$JcC<$_>fMprr@WMJcC<$p&G%c
!&)cp!"JrCd\6^Drt*Y/rri?3dsqB#rsmM-rriB6d]NNO!#O(O!!3*1dYn/.rsdG%rr`91ds1lp
rsdG5rtGGKJcC<$JcC<$JcC<$JcC<$JcC<$_>fMprr@WMJcC<$p&G%c!&)cp!"JrCd\6^Drt*Y/
rri?3dsqB#rsmM-rriB6d]NNO!#O(O!!3*1dYn/.rsdG%rr`91ds1lprsdG5rtGGKJcC<$JcC<$
JcC<$JcC<$JcC<$_>fMpp&K[DJcC<$rr<!l!&)cp!"JrCd\6^Drt*Y/rri?3dsqB#rsmM-rriB6
d]NNO!#O(O!!3*1dYn/.rsdG%rr`91ds1lprsdG5rtGGKJcC<$JcC<$JcC<$JcC<$JcC<$_>fMp
p&K[DJcC<$rr<!l!&)cp!"JrCd\6^Drt*Y/rri?3dsqB#rsmM-rriB6d]NNO!#O(O!!3*1dYn/.
rsdG%rr`91ds1lprsdG5rtGGKJcC<$JcC<$JcC<$JcC<$JcC<$_>fMprr@WMJcC<$p&G%c!&)cp
!"JrCd\6^Drt*Y/rri?3dsqB#rsmM-rriB6d]NNO!#O(O!!3*1dYn/.rsdG%rr`91ds1lprsdG5
rtGGKJcC<$JcC<$JcC<$JcC<$JcC<$_>fMprr@WMJcC<$p&G%c!&)cp!"JrCd\6^Drt*Y/rri?3
dsqB#rsmM-rriB6d]NNO!#O(O!!3*1dYn/.rsdG%rr`91ds1lprsdG5rtGGKJcC<$JcC<$JcC<$
JcC<$JcC<$_>fMprr@WMJcC<$p&G%c!&)cp!"JrCd\6^Drt*Y/rri?3dsqB#rsmM-rriB6d]NNO
!#O(O!!3*1dYn/.rsdG%rr`91ds1lprsdG5rtGGKJcC<$JcC<$JcC<$JcC<$JcC<$_>fMprr@WM
JcC<$p&G%c!&)cp!"JrCd\6^Drt*Y/rri?3dsqB#rsmM-rriB6d]NNO!#O(O!!3*1dYn/.rsdG%
rr`91ds1lprsdG5rtGGKJcC<$JcC<$JcC<$JcC<$JcC<$_>fMprr@WMJcC<$p&G%c!&)cp!"JrC
d\6^Drt*Y/rri?3dsqB#rsmM-rriB6d]NNO!#O(O!!3*1dYn/.rsdG%rr`91ds1lprsdG5rtGGK
JcC<$JcC<$JcC<$JcC<$JcC<$_>fMprr@WMJcC<$p&G%c!&)cp!"JrCd\6^Drt*Y/rri?3dsqB#
rsmM-rriB6d]NNO!#O(O!!3*1dYn/.rsdG%rr`91ds1lprsdG5rtGGKJcC<$JcC<$JcC<$JcC<$
JcC<$_>fMprr@WMJcC<$p&G%c!&)cp!"JrCd\6^Drt*Y/rri?3dsqB#rsmM-rriB6d]NNO!#O(O
!!3*1dYn/.rsdG%rr`91ds1lprsdG5rtGGKJcC<$JcC<$JcC<$JcC<$JcC<$_>fMprr@WMJcC<$
p&G%c!&)cp!"JrCd\6^Drt*Y/rri?3dsqB#rsmM-rriB6d]NNO!#O(O!!3*1dYn/.rsdG%rr`91
ds1lprsdG5rtGGKJcC<$JcC<$JcC<$JcC<$JcC<$_>fMprr@WMJcC<$p&G%c!&)cp!"JrCd\6^D
rt*Y/rri?3dsqB#rsmM-rriB6d]NNO!#O(O!!3*1dYn/.rsdG%rr`91ds1lprsdG5rtGGKJcC<$
JcC<$JcC<$JcC<$JcC<$_>fMprr@WMJcC<$p&G%c!&)cp!"JrCd\6^Drt*Y/rri?3dsqB#rsmM-
rriB6d]NNO!#O(O!!3*1dYn/.rsdG%rr`91ds1lprsdG5rtGGKJcC<$JcC<$JcC<$JcC<$JcC<$
_>fMprr@WMJcC<$p&G%c!&)cp!"JrCd\6^Drt*Y/rri?3dsqB#rsmM-rriB6d]NNO!#O(O!!3*1
dYn/.rsdG%rr`91ds1lprsdG5rtGGKJcC<$JcC<$JcC<$JcC<$JcC<$_>fMprr@WMJcC<$p&G%c
!&)cp!"JrCd\6^Drt*Y/rri?3dsqB#rsmM-rriB6d]NNO!#O(O!!3*1dYn/.rsdG%rr`91ds1lp
rsdG5rtGGKJcC<$JcC<$JcC<$JcC<$JcC<$_>fMprr@WMJcC<$p&G%c!&)cp!"JrCd\6^Drt*Y/
rri?3dsqB#rsmM-rriB6d]NNO!#O(O!!3*1dYn/.rsdG%rr`91ds1lprsdG5rtGGKJcC<$JcC<$
JcC<$JcC<$JcC<$_>fMprr@WMJcC<$p&G%c!&)cp!"JrCd\6^Drt*Y/rri?3dsqB#rsmM-rriB6
d]NNO!#O(O!!3*1dYn/.rsdG%rr`91ds1lprsdG5rtGGKJcC<$JcC<$JcC<$JcC<$JcC<$_>fMp
rr@WMJcC<$p&G%c!&)cp!"JrCd\6^Drt*Y/rri?3dsqB#rsmM-rriB6d]NNO!#O(O!!3*1dYn/.
rsdG%rr`91ds1lprsdG5rtGGKJcC<$JcC<$JcC<$JcC<$JcC<$_>fMprr@WMJcC<$p&G%c!&)cp
!"JrCd\6^Drt*Y/rri?3dsqB#rsmM-rriB6d]NNO!#O(O!!3*1dYn/.rsdG%rr`91ds1lprsdG5
rtGGKJcC<$JcC<$JcC<$JcC<$JcC<$_>fMprr@WMJcC<$p&G%c!&)cp!"JrCd\6^Drt*Y/rri?3
dsqB#rsmM-rriB6d]NNO!#O(O!!3*1dYn/.rsdG%rr`91ds1lprsdG5rtGGKJcC<$JcC<$JcC<$
JcC<$JcC<$_>fMprr@WMJcDYJcV4?S!#<qV!"JrCd\6^Drt*Y/rri?3dsqB#rsmM-rriB6d]NNO
!#O(O!!3*1dYn/.rsdG%rr`91ds1lprsdG5rtGGKJcC<$JcC<$JcC<$JcC<$JcC<$_>fMprr@WM
JcDYJs%Lfnrs\rCd\6^NrtWtV!!E64dsqB#rsmM-rri?3dsqB$!"dS\rrW6;d[:(9rt!P:!!E61
ds1lprsdG%rr`91dtn#<!#C.cJcC<$JcC<$JcC<$JcC<$JcERdNW9"YJcC<$VuQcjd4bM/!#<qV
!"JrCd\6^Drt*Y/rri?3dsqB#rsmM-rriB6d]NNO!#O(O!!3*1dYn/.rsdG%rr`91ds1lprsdG5
rtGGKJcC<$JcC<$JcC<$JcC<$JcC<$_>fMprr@WMJcDYJs%EDGd\?aN!#<qV!"JrCd\6^Drt*Y/
rri?3dsqB#rsmM-rriB6d]NNO!#O(O!!3*1dYn/.rsdG%rr`91ds1lprsdG5rtGGKJcC<$JcC<$
JcC<$JcC<$JcC<$_>fMprr@WMJcDYJs%EDGd\?aN!#<qV!"JrCd\6^Drt*Y/rri?3dsqB#rsmM-
rriB6d]NNO!#O(O!!3*1dYn/.rsdG%rr`91ds1lprsdG5rtGGKJcC<$JcC<$JcC<$JcC<$JcC<$
_>fMprr@WMJcDYJs%EDGd\?aN!#<qV!"JrCd\6^Drt*Y/rri?3dsqB#rsmM-rriB6d]NNO!#O(O
!!3*1dYn/.rsdG%rr`91ds1lprsdG5rtGGKJcC<$JcC<$JcC<$JcC<$JcC<$_>fMprr@WMJcDYJ
s%EDGd\?aN!#<qV!"JrCd\6^Drt*Y/rri?3dsqB#rsmM-rriB6d]NNO!#O(O!!3*1dYn/.rsdG%
rr`91ds1lprsdG5rtGGKJcC<$JcC<$JcC<$JcC<$JcC<$_>fMprr@WMJcDYJs%EDGd\?aN!#<qV
!"JrCd\6^Drt*Y/rri?3dsqB#rsmM-rriB6d]NNO!#O(O!!3*1dYn/.rsdG%rr`91ds1lprsdG5
rtGGKJcC<$JcC<$JcC<$JcC<$JcC<$_>ia!!1Nlemf*@8RSEe^!K>(arrUQ9:&b1oN5srXrr@WM
JcDYJs%EDGd\?aN!#<qV!"JrCd\6^Drt*Y/rri?3dsqB#rsmM-rriB6d]NNO!#O(O!!3*1dYn/.
rsdG%rr`91ds1lprsdG5rtGGKJcC<$JcC<$JcC<$JcC<$JcC<$_>id"!87;NnG`OJB_h]09ul]%
!T@_g!!,g7jT#5[JcC<$VuQcj!&)cprs\rCd\6^NrtWtV!!E64dsqB#rsmM-rri?3dsqB$!"dS\
rrW6;d[:(9rt!P:!!E61ds1lprsdG%rr`91dtn#<!#C.cJcC<$JcC<$JcC<$JcC<$JcERdl2L`X
r;cBf!6>*>!_pAts8N,HI/a0HVss]da8Z,@9tg&rrrLJorr<%sjo>>\JcC<$VuQcj!&)cprs\rC
d\6^NrtWtV!!E64dsqB#rsmM-rri?3dsqB$!"dS\rrW6;d[:(9rt!P:!!E61ds1lprsdG%rr`91
dtn#<!#C.cJcC<$JcC<$JcC<$JcC<$JcERdlMgjQquH<f!4)V)!DVhUrr@HH!!&qfrrBA)!!,gY
qu6YDrr<%sk5YG]JcC<$VuQcj!&)cprs\rCd\6^NrtWtV!!E64dsqB#rsmM-rri?3dsqB$!"dS\
rrW6;d[:(9rt!P:!!E61ds1lprsdG%rr`91dtn#<!#C.cJcC<$JcC<$JcC<$JcC<$JcERdli-t<
qZ-6f!7:]F!9*bR!)<In!58%)!7:]F!9*bR!)<In!57Rqrr@WMJcDYJs%EDGd\?aN!#<qV!"JrC
d\6^Drt*Y/rri?3dsqB#rsmM-rriB6d]NNO!#O(O!!3*1dYn/.rsdG%rr`91ds1lprsdG5rtGGK
JcC<$JcC<$JcC<$JcC<$JcC<$_>ij$s%WCko`"s]:&b1nVtg8ld/F"FiV*9Pn4io_!2oVl!7:]F
!9*/Arr@WMJcDYJs%EDGd\?aN!#<qV!"JrCd\6^Drt*Y/rri?3dsqB#rsmM-rriB6d]NNO!#O(O
!!3*1dYn/.rsdG%rr`91ds1lprsdG5rtGGKJcC<$JcC<$JcC<$JcC<$JcC<$_>im%!h',BquHBh
!0$mW!:]a_!,2B4!.=M?!0$mW!:]a_!,2B4!.=#1rr@WMJcDYJs%EDGd\?aN!#<qV!"JrCd\6^D
rt*Y/rri?3dsqB#rsmM-rriB6d]NNO!#O(O!!3*1dYn/.rsdG%rr`91ds1lprsdG5rtGGKJcC<$
JcC<$JcC<$JcC<$JcC<$_>ip&"5*[Cs82lirrD$W!!&J]rrBA(!!(C@rrD$W!!&J]rrBA(!!(C1
s8N(Ms+13Js8Pam0@HTp%0.-kU&YZ&("/fV"9/q]J,]ZO%b#q-"TJt\J,]ZP&CR]\!rs.cR/d9f
&(6C:"9/hZGlImG%F]S%"9/hZM#S.h(4lL:s+13$s+13$s+13$s+13$s2"a&s8PdonGiCdp&>#N
rVurFpAY-WrVuq3q#:>QrVurFpAY-WrVuq3l2Ub`JcC<$VuQcj!&)cprs\rCd\6^NrtWtV!!E64
dsqB#rsmM-rri?3dsqB$!"dS\rrW6;d[:(9rt!P:!!E61ds1lprsdG%rr`91dtn#<!#C.cJcC<$
JcC<$JcC<$JcC<$JcERdmf*?W!6>->quHHj!:]pe!:][]!)<Fm!875K!:]pe!:][]!)<Fm!86Z;
rr@WMJcDYJs%EDGd\?aN!#<qV!"JrCd\6^Drt*Y/rri?3dsqB#rsmM-rriB6d]NNO!#O(O!!3*1
dYn/.rsdG%rr`91ds1lprsdG5rtGGKJcC<$JcC<$JcC<$JcC<$JcC<$_>j!(!ndR4rr;lrpAY-5
r;cKi!0$mW!2o\n!6>$<o`"oMrVuqrlMpkaJcC<$VuQcj!&)cprs\rCd\6^NrtWtV!!E64dsqB#
rsmM-rri?3dsqB$!"dS\rrW6;d[:(9rt!P:!!E61ds1lprsdG%rr`91dtn#<!#C.cJcC<$JcC<$
JcC<$JcC<$JcERdn,ND^!:^!fquHHj!.=bG!0$RM!58@3!)<=i!.=bG!0$RM!58@3!);bYrr@WM
JcDYJs%EDGd\?aN!#<qV!"JrCd\6^Drt*Y/rri?3dsqB#rsmM-rriB6d]NNO!#O(O!!3*1dU3%W
rsdG%rr`91ds1lprsdG5rtGGKJcC<$JcC<$JcC<$JcC<$JcC<$_>j$)!h',&rVucqpAb'k!2oJh
!6>$<!9sC\r;Zhqo`"p3r;Zi^li6tbJcC<$VuQcj!&)cprs\rCd\6^NrtWtV!!E64dsqB#rsmM-
rri?3dsqB$!"dS\rrW6;d[:(9rt!O]!!E61ds1lprsdG%rr`91dtn#<!#C.cJcC<$JcC<$JcC<$
JcC<$JcERdnc&[D!.=_EquHKk!87;N!58%)!9*kV!7:ZD!87;N!58%)!9*kV!7:'3rr@WMJcDYJ
s%EDGd\?aN!#<qV!"JrCd\6^Drt*Y/rri?3dsqB#rsmM-rriB6d]NNO!#O(O!!3*1dTQVQrsdG%
rr`91ds1lprsdG5rtGGKJcC<$JcC<$JcC<$JcC<$JcC<$_>j'*!_i[Zr;ZZpp\t6,r;ZiEo`"pM
r;Zi'r;Qc1r;ZiEo`"pMr;Zi'li6tbJcC<$VuQcj!&)cprs\rCd\6^NrtWtV!!E64dsqB#rsmM-
rri?3dsqB$!"dS\rrW6;d[:(9rt!P&!!E61ds1lprsdG%rr`91dtn#<!#C.cJcC<$JcC<$JcC<$
JcC<$JcERdo)Ac[!58:0quHKk!1Nid!9*PLr;ZhVr;Qbcr;ZiVoDeah!0$7Drr@WMJcDYJs%EDG
d\?aN!#<qV!"JrCd\6^Drt*Y/rri?3dsqB#rsmM-rriB6d]NNO!#O(O!!3*1dWb`orsdG%rr`91
ds1lprsdG5rtGGKJcC<$JcC<$JcC<$JcC<$JcC<$_>j-,!lk:SqZ$Hnp\t5Pr;ZiVoDeah!0$jU
!0$jV!9*PLr;ZhVli6tbJcC<$VuQcj!&)cprs\rCd\6^NrtWtV!!E64dsqB#rsmM-rri?3dsqAu
!!L_+rr<$5d[:(9rt!P&!!E61ds1lprsdG%rr`91dtn#<!#C.cJcC<$JcC<$JcC<$JcC<$JcERd
o`#$_9`X/Ks82lkrr?a2!!)N[s82lprr?a2!!)N[s82l_s8N(Ms+13Js8Pam0@HTp%0.-kU&YZ&
("/fV"9/q]J,]ZO%b#q-"TJt\J,]NL(=Fc6"TT7bR/d9f&(5\&"9/hZGlImG%F]S%"9/hZM#S.h
(4lL:s+13$s+13$s+13$s+13$s2"a-rrS,ZZMFOu!;HNk!:p0f!;ulp!:p0f!:0[b!.k0$s/5ns
9E6`oUAkZ&("/fV%K@0kU&Y;q&CZ./"TJt\J,]ZO%b#q-!<<n`/H5kR'[iBL!WN\YGQ7jG%F]S%
"9/hZGlImG%F^.5'EAo"s+13$s+13$s+13$s+13$s+13ds7QBn`rKfJs82lks82lfs82lps82lf
s82l_s8N(Ms+13Js8Pam0@HTp%0.-kU&YZ&("/fV"9/q]J,]ZO%b#q-"TJt\J,]NL(=JWN"TT7b
R/d9f&(5\&"9/hZGlImG%F]S%"9/hZM#S.h(4lL:s+13$s+13$s+13$s+13$s2"a/rr_ab!9*_Q
quHKkquH<fquHZpquH<fquH'_rr@WMJcDYJs%EDGd\?aN!#<qV!"JrCd\6^Drt*Y/rri?3dsqB#
rsmM-rrE*8d[C+=!#3kL!!3*1dWb`orsdG%rr`91ds1lprsdG5rtGGKJcC<$JcC<$JcC<$JcC<$
JcC<$_>j6/!fR,Jp](-kp](-ko)JUfr;ZZpo)JUfli6DRJcC<$\,ZJ%!&)cprs\rCd\6^NrtWtV
!!E64dsqB#rsmM-rri?3dsqAu!#F"NrriB:d[:(9rt!P&!!E61ds1lprsdG%rr`91dtn#<!#C.c
JcC<$JcC<$JcC<$JcC<$JcERdp\t<8!)<1equHKkquH<fquHZpquH<fquH'_mf7q=JcE4Zs%EDG
d\?aN!#<qV!"JrCd\6^Drt*Y/rri?3dsqB#rsmM-rrE*8d[C+=!#3kL!!3*1dWb`orsdG%rr`91
ds1lprsdG5rtGGKJcC<$JcC<$JcC<$JcC<$JcC<$_>j<1"7T"bg%PID!;HKn:&P(_s8;otB`.l1
:&P(_s8;otB^>]u!.k0$s/5ns9E6`oUAkZ&("/fV%K@0kU&Y;q&CZ./"TJt\J,]ZO%b#q-!<<n`
RK!Ej'[iBL!WN\YGQ7jG%F]S%"9/hZGlImG%F^.5'EAo"s+13$s+13$s+13$s+13$s+13ds7lTq
Mu]=>s82lkrrA#V!;$3jiV``VN;W\UN;WbJrrD$V!!%uDs8N(Ms+13Js8Pam0@HTp%0.-kU&YZ&
("/fV"9/q]J,]ZO%b#q-"TJt\J,]NL(=JWN"TT7bR/d9f&(5\&"9/hZGlImG%F]S%"9/hZM#S.h
(4lL:s+13$s+13$s+13$s+13$s2"a2rr^:A:%7iUquHKk!0$jV!9s.U!9*kV!1Nic!0$jV!9s.U
!9*kV!1N6Rrr@WMJcDYJs%EDGd\?aN!#<qV!"JrCd\6^Drt*Y/rri?3dsqB#rsmM-rrE*8d[C+=
!#3kL!!3*1dWb`orsdG%rr`91ds1lprsdG5rtGGKJcC<$JcC<$JcC<$JcC<$JcC<$_>j?2!);YW
r;Qc1r;ZiVo`"pMr;Zi2r;Qc1r;ZiVo`"pMr;Zi2li6tbJcC<$VuQcj!&)cprs\rCd\6^NrtWtV
!!E64dsqB#rsmM-rri?3dsqAu!#F"NrriB:d[:(9rt!P&!!E61ds1lprsdG%rr`91dtn#<!#C.c
JcC<$JcC<$JcC<$JcC<$JcERdq>]UXr;QcDr;ZiNo`"p)r;ZiNr;QcDr;ZiNo`"p)r;ZiNli6tb
JcC<$VuQcj!&)cprs\rCd\6^NrtWtV!!E64dsqB#rsmM-rri?3dsqAu!#F"NrriB:d[:(9rt!P&
!!E61ds1lprsdG%rr`91dtn#<!#C.cJcC<$JcC<$JcC<$JcC<$JcERdq>]UXr;Qcdr;Zi2o`"p)
r;Zier;Qcdr;Zi2o`"p)r;Zieli6tbJcC<$VuQcj!&)cprs\rCd\6^NrtWtV!!E64dsqB#rsmM-
rri?3dsqAu!#F"NrriB:d[:(9rt!P&!!E61ds1lprsdG%rr`91dtn#<!#C.cJcC<$JcC<$JcC<$
JcC<$JcERdq>]UXqu6Y0rVuqeo`"oMrVuq3qYpP/rVuqeo`"oMrVuq3lMpkaJcC<$VuQcj!&)cp
rs\rCd\6^NrtWtV!!E64dsqB#rsmM-rri?3dsqAu!#F"NrriB:d[:(9rt!P&!!E61ds1lprsdG%
rr`91dtn#<!#C.cJcC<$JcC<$JcC<$JcC<$JcERdl2UY]pAY,urVuq3o`"o)rVur(qYpQ$rVuq3
o`"o)rVur(lMpkaJcC<$VuQcj!&)cprs\rCd\6^NrtWtV!!E64dsqB#rsmM-rri?3dsqAu!#F"N
rriB:d[:(9rt!P&!!E61ds1lprsdG%rr`91dtn#<!#C.cJcC<$JcC<$JcC<$JcC<$JcERdl2UY]
pAY-Wr;cKir;Zi^qYpQ[r;cKir;Zi^lMpkaJcC<$VuQcj!&)cprs\rCd\6^NrtWtV!!E64dsqB#
rsmM-rri?3dsqAu!#F"NrriB:d[:(9rt!P&!!E61ds1lprsdG%rr`91dtn#<!#C.cJcC<$JcC<$
JcC<$JcC<$JcERdl2UY]p&>#>rVurFpAY-GrVuqWq#:>ArVurFpAY-GrVuqWl2Ub`JcC<$VuQcj
!&)cprs\rCd\6^NrtWtV!!E64dsqB#rsmM-rri?3dsqAu!#F"NrriB:d[:(9rt!P&!!E61ds1lp
rsdG%rr`91dtn#<!#C.cJcC<$JcC<$JcC<$JcC<$JcERdl2UY]p&>$=rVuqepAY,jrVurFq#:?@
rVuqepAY,jrVurFl2Ub`JcC<$VuQcj!&)cprs\rCd\6^NrtWtV!!E64dsqB#rsmM-rri?3dsqAu
!#F"NrriB:d[:(9rt!P&!!E61ds1lprsdG%rr`91dtn#<!#C.cJcC<$JcC<$JcC<$JcC<$JcERd
l2UY]o`"oMrW)Zl!)<In!0$XO!0$mWpAY+err<%Xkl:Y_JcC<$VuQcj!&)cprs\rCd\6^NrtWtV
!!E64dsqB#rsmM-rri?3dsqAu!#F"NrriB:d[:(9rt!P&!!E61ds1lprsdG%rr`91dtn#<!#C.c
JcC<$JcC<$JcC<$JcC<$JcERdl2UY]o`"pUrVur3q#:?-rVur_pAY-WrVur3q#:?-rVur_kl:Y_
JcC<$VuQcj!&)cprs\rCd\6^NrtWtV!!E64dsqB#rsmM-rri?3dsqAu!#F"NrriB:d[:(9rt!P&
!!E61ds1lprsdG%rr`91dtn#-!!^bCJcC<$JcC<$JcC<$JcC<$JcC<$oDe(TquH?g!58C4!DW([
rrM@Yrr<&4o`"p)rr<'onG<.cktV0X!57Rqrr@WMJcDYJs%EDGd\?aN!#<qV!"JrCd\6^Drt*Y/
rri?3dsqB#rsmM-rrE*8d[C+=!#3kL!!3*1dWb`orsdG%rr`91ds1lprsdG5rriB5cnYSpJcC<$
JcC<$JcC<$JcC<$JcC<$oDe(TquH<f!1Nof!.=\D!U4:t!!&qfrrAMf!!%EDrrM@trr<%sk5YG]
JcC<$VuQcj!&)cprs\rCd\6^NrtWtV!!E64dsqB#rsmM-rri?3dsqAu!#F"NrriB:d[:(9rt!P&
!!E61ds1lprsdG%rr`91dtn#-!"[F3!).tDJcC<$JcC<$JcC<$JcC<$JcG?Al2UY]nc&TJrr<(5
d/X+Hn@ef$!4)+o!0$pX!GKj[rrMW&rVur(jo>>\JcC<$VuQcj!&)cprs\rCd\6^NrtWtV!!E64
dsqB#rsmM-rri?3dsqAu!#F"NrriB:d[:(9rt!P&!!E61ds1lprsdG%rr`91dtn#-!"[MXs"XRJ
JcC<$JcC<$JcC<$JcC<$JcC<$oDe(TquH6d!581.!GLH[rrBb.!!-cljT#5[JcC<$VuQcj!&)cp
rs\rCd\6^NrtWtV!!E64dsqB#rsmM-rri?3dsqAu!#F"NrriB:d[:(9rt!P&!!E61ds1lprsdG%
rr`91dtn#-!"[MXs"XRJJcC<$JcC<$JcC<$JcC<$JcC<$oDe(TquH3c!q<LCrr<*pRb@$,!q<LC
rr<*pRb?^#rr@WMJcDYJs%EDGd\?aN!#<qV!"JrCd\6^Drt*Y/rri?3dsqB#rsmM-rrE*8d[C+=
!#3kL!!3*1dWb`orsdG%rr`91ds1lprsdG5rriB5d]3=&!).tDJcC<$JcC<$JcC<$JcC<$JcG?A
NW9"YJcC<$VuQcj!&)cprs\rCd\6^NrtWtV!!E64dsqB#rsmM-rri?3dsqAu!#F"NrriB:d[:(9
rt!P&!!E61ds1lprsdG%rr`91dtn#-!"[MXs"XRJJcC<$JcC<$JcC<$JcC<$JcC<$oDagMrr@WM
JcDYJs%EDGd\?aN!#<qV!"JrCd\6^Drt*Y/rri?3dsqB#rsmM-rrE*8d[C+=!#3kL!!3*1dWb`o
rsdG%rr`91ds1lprsdG5rriB5d]3=&!).tDJcC<$JcC<$JcC<$JcC<$JcG?ANW9"YJcC<$VuQcj
!&)cprs\rCd\6^NrtWtV!!E64dsqB#rsmM-rri?3dsqAu!#F"NrriB:d[:(9rt!P&!!E61ds1lp
rsdG%rr`91dtn#-!"[MXs"XRJJcC<$JcC<$JcC<$JcC<$JcC<$oDagMrr@WMJcDYJs%EDGd\?aN
!#<qV!"JrCd\6^Drt*Y/rri?3dsqB#rsmM-rrE*8d[C+=!#3kL!!3*1dWb`orsdG%rr`91ds1lp
rsdG5rriB5d]3=&!).tDJcC<$JcC<$JcC<$JcC<$JcG?ANW9"YJcC<$VuQcj!&)cprs\rCd\6^N
rtWtV!!E64dsqB#rsmM-rri?3dsqAu!#F"NrriB:d[:(9rt!P&!!E61ds1lprsdG%rr`91dtn#-
!"[MXs"XRJJcC<$JcC<$JcC<$JcC<$JcC<$oDagMrr@WMJcDYJs%EDGd\?aN!#<qV!"JrCd\6^D
rt*Y/rri?3dsqB#rsmM-rrE*8d[C+=!#3kL!!3*1dWb`orsdG%rr`91ds1lprsdG5rriB5d]3=&
!).tDJcC<$JcC<$JcC<$JcC<$JcG?ANW9"YJcC<$VuQcj!&)cprs\rCd\6^NrtWtV!!E64dsqB#
rsmM-rri?3dsqAu!#F"NrriB:d[:(9rt!P&!!E61ds1lprsdG%rr`91dtn#-!"[MXs"XRJJcC<$
JcC<$JcC<$JcC<$JcC<$oDagMrr@WMJcDYJs%EDGd\?aN!#<qV!"JrCd\6^Drt*Y/rri?3dsqB#
rsmM-rrE*8d[C+=!#3kL!!3*1dWb`orsdG%rr`91ds1lprsdG5rriB5d]3=&!).tDJcC<$JcC<$
JcC<$JcC<$JcG?ANW9"YJcC<$VuQcj!&)cprs\rCd\6^NrtWtV!!E64dsqB#rsmM-rri?3dsqAu
!#F"NrriB:d[:(9rt!P&!!E61ds1lprsdG%rr`91dtn#,!"I@RrtbYNJcC<$JcC<$JcC<$JcC<$
JcC<$oDagMrr@WMJcDYJs%EDGd\?aN!#<qV!"JrCd\6^Drt*Y/rri?3dsqB#rsmM-rrE*8d[C+=
!#3kL!!3*1dWb`orsdG%rr`91ds1lprsdG5rr`<2dS^#\!#C.cJcC<$JcC<$JcC<$JcC<$JcG?A
NW9"YJcC<$VuQcj!&)cprs\rCd\6^NrtWtV!!E64dsqB#rsmM-rri?3dsqAu!#F"NrriB:d[:(8
rsdCC!!E61ds1lprsdG%rr`91dtn#,!"I@HrtGGKJcC<$JcC<$JcC<$JcC<$JcC<$oDagMrr@WM
JcDYJs%EDGd\?aN!#<qV!"JrCd\6^Drt*Y/rri?3dsqB#rsmM-rrE*8d[C+=!#3kL!!*$.dR!p9
rsdG%rr`91ds1lprsdG5rr`<2dYRo;!#C.cJcC<$JcC<$JcC<$JcC<$JcG?ANW9"YJcC<$VuQcj
!&)cprs\rCd\6^NrtWtV!!E64dsqB#rsmM-rri?3dsqAu!#F"NrriB:d[:(8rt!OB!!E61ds1lp
rsdG%rr`91dtn#,!"IA4rtGGKJcC<$JcC<$JcC<$JcC<$JcC<$oDagMrr@WMJcDYJs%EDGd\?aN
!#<qV!"JrCd\6^Drt*Y/rri?3dsqB#rsmM-rrE*8d[C+=!#3kL!!*$0dQ[^6rsdG%rr`91ds1lp
rsdG5rr`<2dYRo;!#C.cJcC<$JcC<$JcC<$JcC<$JcG?ANW9"YJcC<$VuQcj!&)cprs\rCd\6^N
rtWtV!!E64dsqB#rsmM-rri?3dsqAu!#F"NrriB:d[:(8rt!Oq!!E61ds1lprsdG%rr`91dtn#,
!"IA4rtGGKJcC<$JcC<$JcC<$JcC<$JcC<$oDagMrr@WMJcDYJs%EDGd\?aN!#<qV!"JrCd\6^D
rt*Y/rri?3dsqB#rsmM-rrE*8d[C+=!#3kL!!*$0dV]$ersdG%rr`91ds1lprsdG5rr`<2dYRo;
!#C.cJcC<$JcC<$JcC<$JcC<$JcG?ANW9"YJcC<$VuQcj!&)cprs\rCd\6^NrtWtV!!E64dsqB#
rsmM-rri?3dsqAu!#F"NrriB:d[:(8rt!Oq!!E61ds1lprsdG%rr`91dtn#,!"IA4rtGGKJcC<$
JcC<$JcC<$JcC<$JcC<$oDagMrr@WMJcDYJs%EDGd\?aN!#<qV!"JrCd\6^Drt*Y/rri?3dsqB#
rsmM-rrE*8d[C+=!#3kL!!*$0dV]$ersdG%rr`91ds1lprsdG5rr`<2dYRo;!#C.cJcC<$JcC<$
JcC<$JcC<$JcG?ANW9"YJcC<$VuQcj!&)cprs\rCd\6^NrtWtV!!E64dsqB#rsmM-rri?3dsqAu
!#F"NrriB:d[:(8rt!Oq!!E61ds1lprsdG%rr`91dtn#,!"IA4rtGGKJcC<$JcC<$JcC<$JcC<$
JcC<$oDagMrr@WMJcDYJs%EDGd\?aN!#<qV!"JrCd\6^Drt*Y/rri?3dsqB#rsmM-rrE*8d[C+=
!#3kL!!*$0dV]$ersdG%rr`91ds1lprsdG5rr`<2dYRo;!#C.cJcC<$JcC<$JcC<$JcC<$JcG?A
NW9"YJcC<$VuQcj!&)cprs\rCd\6^NrtWtV!!E64dsqB#rsmM-rri?3dsqAu!#F"NrriB:d[:(8
rt!Oq!!E61ds1lprsdG%rr`91dtn#,!"IA4rtGGKJcC<$JcC<$JcC<$JcC<$JcC<$oDagMrr@WM
JcDYJs%EDGd\?aN!#<qV!"JrCd\6^Drt*Y/rri?3dsqB#rsmM-rrE*8d[C+=!#3kL!!*$0dV]$e
rsdG%rr`91ds1lprsdG5rr`<2dYRo;!#C.cJcC<$JcC<$JcC<$JcC<$JcG?ANW9"YJcC<$VuQcj
!&)cprs\rCd\6^NrtWtV!!E64dsqB#rsmM-rri?3dsqAu!#F"NrriB:d[:(8rt!Oq!!E61ds1lp
rsdG%rr`91dtn#,!"IA4rriB,cV/oiJcC<$JcC<$JcC<$JcC<$V>lPTrr@WMJcDYJs%EDGd\?aN
!#<qV!"JrCd\6^Drt*Y/rri?3dsqB#rsmM-rrE*8d[C+=!#3kL!!*$0dV]$ersdG%rr`91ds1lp
rsdG5rr`<2dYRo,!!^bCJcC<$JcC<$JcC<$JcC<$JcDSHNW9"YJcC<$VuQcj!&)cprs\rCd\6^N
rtWtV!!E64dsqB#rsmM-rri?3dsqAu!#F"NrriB:d[:(8rt!Oq!!E61ds1lprsdG%rr`91dtn#,
!"IA4rriB5cnYSpJcC<$JcC<$JcC<$JcC<$JcDSHNW9"YJcC<$VuQcj!&)cprs\rCd\6^NrtWtV
!!E64dsqB#rsmM-rri?3dsqAu!#F"NrriB:d[:(8rt!Oq!!E61ds1lprsdG%rr`91dtn#,!"IA4
rriB5cnYSpJcC<$JcC<$JcC<$JcC<$JcDSHNW9"YJcC<$VuQcj!&)cprs\rCd\6^NrtWtV!!E64
dsqB#rsmM-rri?3dsqAu!#F"NrriB:d[:(8rt!Oq!!E61ds1lprsdG%rr`91dtn#,!"IA4rriE6
1=N9'1&t"!s+13$s+13$s+13$s+13$s/#aTs8N(Ms+13Js8Pam0@HTp%0.-kU&YZ&("/fV"9/q]
J,]ZO%b#q-"TJt\J,]NL(=JWN"TT7bR/d6e&(5=q"9/hZGlImG%F]S%"9/hZM#RSX%FU(4"T],h
e#EC's%J"DJcC<$JcC<$JcC<$JcC<$V>lPTp&K[DJcDtSs%EDGd\?aN!#<qV!"JrCd\6^Drt*Y/
rri?3dsqB#rsmM-rrE*8d[C+=!#3kL!!*$0dV]$ersdG%rr`91ds1lprsdG5rr`<2dYRo,!=ps7
WW4gS9S*4ps+13$s+13$s+13$s+13Hs,I'Y!.k0$s/5ns9E6`oUAkZ&("/fV%K@0kU&Y;q&CZ./
"TJt\J,]ZO%b#q-!<<n`RK!Ej'[iBL!<3SXD?'e=%F]S%"9/hZGlImG%F^.5"98nZM#RVZ%l2V6
!&FRJJcC<$JcC<$JcC<$JcC<$JcDSHNW9"YJcC<$VuQcj!&)cprs\rCd\6^NrtWtV!!E64dsqB#
rsmM-rri?3dsqAu!#F"NrriB:d[:(8rt!Oq!!E61ds1lprsdG%rr`91dtn#,!"IA4rriE61=N6'
1B1%!s+13$s+13$s+13$s+13$s/#aTs8N(Ms+13Js8Pam0@HTp%0.-kU&YZ&("/fV"9/q]J,]ZO
%b#q-"TJt\J,]NL(=JWN"TT7bR/d6e&(5=q"9/hZGlImG%F]S%"9/hZM#RSX%FU(4"T],he#EC'
s%J"DJcC<$JcC<$JcC<$JcC<$V>lPTrr@WMJcDYJs%EDGd\?aN!#<qV!"JrCd\6^Drt*Y/rri?3
dsqB#rsmM-rrE*8d[C+=!#3kL!!*$0dV]$ersdG%rr`91ds1lprsdG5rr`<2dYRo,!=ps7WW4gS
9S*4ps+13$s+13$s+13$s+13Hs,I'Y!.k0$s/5ns9E6`oUAkZ&("/fV%K@0kU&Y;q&CZ./"TJt\
J,]ZO%b#q-!<<n`RK!Ej'[iBL!<3SXD?'e=%F]S%"9/hZGlImG%F^.5"98nZM#RVZ%l2V6!&FRJ
JcC<$JcC<$JcC<$JcC<$JcDSHNW9"YJcC<$VuQcj!&)cprs\rCd\6^NrtWtV!!E64dsqB#rsmM-
rri?3dsqAu!#F"NrriB:d[:(8rt!Oq!!E61ds1lprsdG%rr`91dtn#,!"IA4rriE61=N6'1B1%!
s+13$s+13$s+13$s+13$s/#aTs8N(Ms+13Js8Pam0@HTp%0.-kU&YZ&("/fV"9/q]J,]ZO%b#q-
"TJt\J,]NL(=JWN"TT7bR/d6e&(5=q"9/hZGlImG%F]S%"9/hZM#RSX%FU(4"T],he#EC's%J"D
JcC<$JcC<$JcC<$JcC<$V>lPTrr@WMJcDYJs%EDGd\?aN!#<qV!"JrCd\6^Drt*Y/rri?3dsqB#
rsmM-rrE*8d[C+=!#3kL!!*$0dV]$ersdG%rr`91ds1lprsdG5rr`<2dYRo,!=ps7WW4gS9S*4p
s+13$s+13$s+13$s+13Hs,I'Y!.k0$s/5ns9E6`oUAkZ&("/fV%K@0kU&Y;q&CZ./"TJt\J,]ZO
%b#q-!<<n`RK!Ej'[iBL!<3SXD?'e=%F]S%"9/hZGlImG%F^.5"98nZM#RVZ%l2V6!&FRJJcC<$
JcC<$JcC<$JcC<$JcDSHNW9"YJcC<$VuQcj!&)cprs\rCd\6^NrtWtV!!E64dsqB#rsmM-rri?3
dsqAu!#F"NrriB:d[:(8rt!Oq!!E61ds1lprsdG%rr`91dtn#,!"IA4rriE61=N6'1B1%!s+13$
s+13$s+13$s+13$s/#aTs8N(Ms+13Js8Pam0@HTp%0.-kU&YZ&("/fV"9/q]J,]ZO%b#q-"TJt\
J,]NL(=JWN"TT7bR/d6e&(5=q"9/hZGlImG%F]S%"9/hZ>Q4d*%FSJ\"9Aree#EC's%J"DJcC<$
JcC<$JcC<$JcC<$V>lPTrr@WMJcDYJs%EDGd\?aN!#<qV!"JrCd\6^Drt*Y/rri?3dsqB#rsmM-
rrE*8d[C+=!#3kL!!*$0dV]$ersdG%rr`91ds1lprsdF]rrW61dTc_S!=^g5WW4gS9S*4ps+13$
s+13$s+13$s+13Hs,I'Y!.k0$s/5ns9E6`oUAkZ&("/fV%K@0kU&Y;q&CZ./"TJt\J,]ZO%b#q-
!<<n`RK!Ej'[iBL!<3SXD?'e=%F]S%"9/hZGlImG%F\DY!rreY=8rC(%5QD4!&FRJJcC<$JcC<$
JcC<$JcC<$JcDSHNW9"YJcC<$VuQcj!&)cprs\rCd\6^NrtWtV!!E64dsqB#rsmM-rri?3dsqAu
!#F"NrriB:d[:(8rt!Oq!!E61ds1lprsdG%rr`91ds1lp!=`,ZGlImH%FV6V1B1%!s+13$s+13$
s+13$s+13$s/#aTs8N(Ms+13Js8Pam0@HTp%0.-kU&YZ&("/fV"9/q]J,]ZO%b#q-"TJt\J,]NL
(=JWN"TT7bR/d6e&(5=q"9/hZGlImG%F]S%"9/hZGlIjH%9M#'rr`<2d]*:&s%J"DJcC<$JcC<$
JcC<$JcC<$V>lPTrr@WMJcDYJs%EDGd\?aN!#<qV!"JrCd\6^Drt*Y/rri?3dsqB#rsmM-rrE*8
d[C+=!#3kL!!*$0dV]$ersdG%rr`91ds1lprsdG%rrW92=4;Eo"98nZWW4gS9S*4ps+13$s+13$
s+13$s+13Hs,I'Y!.k0$s/5ns9E6`oUAkZ&("/fV%K@0kU&Y;q&CZ./"TJt\J,]ZO%b#q-!<<n`
RK!Ej'[iBL!<3SXD?'e=%F]S%"9/hZGlImG%F]S%!s&j4ds1lq!"IAV!&FRJJcC<$JcC<$JcC<$
JcC<$JcDSHNW9"YJcC<$VuQcj!&)cprs\rCd\6^NrtWtV!!E64dsqB#rsmM-rri?3dsqAu!#F"N
rriB:d[:(8rt!Oq!!E61ds1lprsdG%rr`91ds1lp!=`,ZGlImH%FV6V1B1%!s+13$s+13$s+13$
s+13$s/#aTs8N(Ms+13Js8Pam0@HTp%0.-kU&YZ&("/fV"9/q]J,]ZO%b#q-"TJt\J,]NL(=JWN
"TT7bR/d6e&(5=q"9/hZGlImG%F]S%"9/hZGlIjH%9M#'rr`<2d]*:&s%J"DJcC<$JcC<$JcC<$
JcC<$V>lPTrr@WMJcDYJs%EDGd\?aN!#<qV!"JrCd\6^Drt*Y/rri?3dsqB#rsmM-rrE*8d[C+=
!#3kL!!*$0dV]$ersdG%rr`91ds1lprsdG%rrW92=4;Eo"98nZWW4gS9S*4ps+13$s+13$s+13$
s+13Hs,I'Y!.k0$s/5ns9E6`oUAkZ&("/fV%K@0kU&Y;q&CZ./"TJt\J,]ZO%b#q-!<<n`RK!Ej
'[iBL!<3SXD?'e=%F]S%"9/hZGlImG%F]S%!s&j4ds1lq!"IAV!&FRJJcC<$JcC<$JcC<$JcC<$
JcDSHNW9"YJcC<$VuQcj!&)cprs\rCd\6^NrtWtV!!E64dsqB#rsmM-rri?3dsqAu!#F"NrriB:
d[:(8rt!Oq!!E61ds1lprsdG%rr`91ds1lp!=`,ZGlImH%FV6V1B1%!s+13$s+13$s+13$s+13$
s/#aTs8N(Ms+13Js8Pam0@HTp%0.-kU&YZ&("/fV"9/q]J,]ZO%b#q-"TJt\J,]NL(=JWN"TT7b
R/d6e&(5=q"9/hZGlImG%F]S%"9/hZGlIjH%9M#'rr`<2d]*:&s%J"DJcC<$JcC<$JcC<$JcC<$
V>lPTrr@WMJcDYJs%EDGd\?aN!#<qV!"JrCd\6^Drt*Y/rri?3dsqB#rsmM-rrE*8d[C+=!#3kL
!!*$0dV]$ersdG%rr`91ds1lprsdG%rrW92=4;Eo"98nZWW4gS9S*4ps+13$s+13$s+13$s+13H
s,I'Y!.k0$s/5ns9E6`oUAkZ&("/fV%K@0kU&Y;q&CZ./"TJt\J,]ZO%b#q-!<<n`RK!Ej'[iBL
!<3SXD?'e=%F]S%"9/hZGlImG%F]S%!s&j4ds1lq!"IAV!&FRJJcC<$JcC<$JcC<$JcC<$JcDSH
NW9"YJcC<$VuQcj!&)cprs\rCd\6^NrtWtV!!E64dsqB#rsmM-rri?3dsqAu!#F"NrriB:d[:(8
rt!Oq!!E61ds1lprsdG%rr`91ds1lp!=`,ZGlImH%FV6V1B1%!s+13$s+13$s+13$s+13$s/#aT
s8N(Ms+13Js8Pam0@HTp%0.-kU&YZ&("/fV"9/q]J,]ZO%b#q-"TJt\J,]NL(=JWN"TT7bR/d6e
&(5=q"9/hZGlImG%F]S%"9/hZGlIjH%9M#'rr`<2d]*:&s%J"DJcC<$JcC<$JcC<$JcC<$V>lPT
rr@WMJcDYJs%EDGd\?aN!#<qV!"JrCd\6^Drt*Y/rri?3dsqB#rsmM-rrE*8d[C+=!#3kL!!*$0
dV]$ersdG%rr`91ds1lprsdG%rrW92=4;Eo"98nZWW4gS9S*4ps+13$s+13$s+13$s+13Hs,I'Y
!.k0$s/5ns9E6`oUAkZ&("/fV%K@0kU&Y;q&CZ./"TJt\J,]ZO%b#q-!<<n`RK!Ej'[iBL!<3SX
D?'e=%F]S%"9/hZGlImG%F]S%!s&j4ds1lq!"IAV!&FRJJcC<$JcC<$JcC<$JcC<$JcDSHNW9"Y
JcC<$VuQcj!&)cprs\rCd\6^NrtWtV!!E64dsqB#rsmM-rri?3dsqAt!#F""rrE*'dOY@urt!Oq
!!E61ds1lprsdG%rr`91ds1lp!=`,ZGlImH%FV6V1B1%!s+13$s+13$s+13$s+13$s/#aTs8N(M
s+13Js8Pam0@HTp%0.-kU&YZ&("/fV"9/q]J,]ZO%b#q-"TJt\J,]KK(=I("!<<;O/-#\M&(5=q
"9/hZGlImG%F]S%"9/hZGlIjH%9M#'rr`<2d]*:&s%J"DJcC<$JcC<$JcC<$JcC<$V>lPTrr@WM
JcDYJs%EDGd\?aN!#<qV!"JrCd\6^Drt*Y/rri?3dsqB#rsmM-rr<$7dUrLZ!#*d.!!*$0dV]$e
rsdG%rr`91ds1lprsdG%rrW92=4;Eo"98nZWW4gS9S*4ps+13$s+13$s+13$s+13Hs,I'Y!.k0$
s/5ns9E6`oUAkZ&("/fV%K@0kU&Y;q&CZ./"TJt\J,]ZO%b#q-!!!e_B)_i2'@J6.!<3SXD?'e=
%F]S%"9/hZGlImG%F]S%!s&j4ds1lq!"IAV!&FRJJcC<$JcC<$JcC<$JcC<$JcDSHNW9"YJcC<$
VuQcj!&)cprs\rCd\6^NrtWtV!!E64dsqB#rsmM-rri?3dsqAt!>]:rK)YfN'@MX9!<3SXD?'e=
%F]S%"9/hZGlImG%F]S%!s&j4ds1lq!"IAV!&FRJJcC<$JcC<$JcC<$JcC<$JcDSHNW9"YJcC<$
VuQcj!&)cprs\rCd\6^NrtWtV!!E64dsqB#rsmM-rri?3dsqAt!>]:rK)YfN'@MX9!<3SXD?'e=
%F]S%"9/hZGlImG%F]S%!s&j4ds1lq!"IAV!&FRJJcC<$JcC<$JcC<$JcC<$JcDSHNW9"YJcC<$
VuQcj!&)cprs\rCd\6^NrtWtV!!E64dsqB#rsmM-rri?3dsqAt!>]:rK)YfN'@MX9!<3SXD?'e=
%F]S%"9/hZGlImG%F]S%!s&j4ds1lq!"IAV!&FRJJcC<$JcC<$JcC<$JcC<$JcDSHNW9"YJcC<$
VuQcj!&)cprs\rCd\6^NrtWtV!!E64dsqB#rsmM-rri?3dsqAt!>]:rK)YfN'@MX9!<3SXD?'e=
%F]S%"9/hZGlImG%F]S%!s&j4ds1lq!"IAV!&FRJJcC<$JcC<$JcC<$JcC<$JcDSHNW9"YJcC<$
VuQcj!&)cprs\rCd\6^NrtWtV!!E64dsqB#rsmM-rri?3dsqAt!>]:rK)YfN'@MX9!<3SXD?'e=
%F]S%"9/hZGlImG%F]S%!s&j4ds1lq!"IAV!&FRJJcC<$JcC<$JcC<$JcC<$JcDSHNW9"YJcC<$
VuQcj!&)cprs\rCd\6^NrtWtV!!E64dsqB#rsmM-rri?3dsqAt!>]:rK)YfN'@MX9!<3SXD?'e=
%F]S%"9/hZGlImG%F]S%!s&j4ds1lq!"IAV!&FRJJcC<$JcC<$JcC<$JcC<$JcDSHNW9"YJcC<$
VuQcj!&)cprs\rCd\6^NrtWtV!!E64dsqB#rsmM-rri?3dsqAt!>]:rK)YfN'@MX9!<3SXD?'e=
%F]S%"9/hZGlImG%F]S%!s&j4ds1lq!"IAV!&FRJJcC<$JcC<$JcC<$JcC<$JcDSHNW9"YJcC<$
VuQcj!&)cprs\rCd\6^NrtWtV!!E64dsqB#rsmM-rri?3dsqAt!>]:rK)YfN'@MX9!<3SXD?'e=
%F]S%"9/hZGlImG%F]S%!s&j4ds1lq!"IAV!&FRJJcC<$JcC<$JcC<$JcC<$JcDSHNW9"YJcC<$
VuQcj!&)cprs\rCd\6^NrtWtV!!E64dsqB#rsmM-rri?3dsqAt!>]:rK)YfN'@MX9!<3SXD?'e=
%F]S%"9/hZGlImG%F]S%!s&j4ds1lq!"IAV!&FRJJcC<$JcC<$JcC<$JcC<$JcDSHNW9"YJcC<$
VuQcj!&)cprs\rCd\6^NrtWtV!!E64dsqB#rsmM-rri?3dsqAt!>]:rK)YfN'@MX9!<3SXD?'e=
%F]S%"9/hZGlImG%F]S%!s&j4ds1lq!"IAV!&FRJJcC<$JcC<$JcC<$JcC<$JcDSHNW9"YJcC<$
VuQcj!&)cprs\rCd\6^NrtWtV!!E64dsqB#rsmM-rri?3dsqAt!>]:rK)YfN'@MX9!<3SXD?'e=
%F]S%"9/hZGlImG%F]S%!s&j4ds1lq!"IAV!&FRJJcC<$JcC<$JcC<$JcC<$JcDSHNW9"YJcC<$
VuQcj!&)cprs\rCd\6^NrtWtV!!E64dsqB#rsmM-rrE'$dj>"o!>B(oK)YfN'@MX9!<3SXD?'e=
%F]S%"9/hZGlImG%F]S%!s&j4ds1lq!"IAV!&FRJJcC<$JcC<$JcC<$JcC<$JcDSHNW9"YJcC<$
VuQcj!&)cprs\rCd\6^NrtWtV!!E64dsqB#rsmM-rrE'7djG(u!>B(oK)YfN'@MX9!<3SXD?'e=
%F]S%"9/hZGlImG%F]S%!s&j4ds1lq!"IAV!&FRJJcC<$JcC<$JcC<$JcC<$JcDSHNW9"YJcC<$
VuQcj!&)cprs\rCd\6^NrtWtV!!E64dsqB#rsmM-rrE'7djG(u!>B(oK)YfN'@MX9!<3SXD?'e=
%F]S%"9/hZGlImG%F]S%!s&j4ds1lq!"IAV!&FRJJcC<$JcC<$JcC<$JcC<$JcDSHNW8\PJcC<$
YlF_s!&)cprs\rCd\6^NrtWtV!!E64dsqB#rsmM-rrE'7dt7T'!>B(oK)YfN'@MX9!<3SXD?'e=
%F]S%"9/hZGlImG%F]S%!s&j4ds1lq!"IAV!&FRJJcC<$JcC<$JcC<$JcC<$JcDSHNW9"YJcC<$
VuQcj!&)cprs\rCd\6^NrtWtV!!E64dsqB#rsmM-rrE'7dt7T'!>B(oK)YfN'@MX9!<3SXD?'e=
%F]S%"9/hZGlImG%F]S%!s&j4ds1lq!"IAV!&FRJJcC<$JcC<$JcC<$JcC<$JcDSHNW9"YJcC<$
VuQcj!&)cprs\rCd\6^NrtWtV!!E64dsqB#rsmM-rrE'7dt7T'!>B(oK)YfN'@MX9!<3SXD?'e=
%F]S%"9/hZGlImG%F]S%!s&j4ds1lq!"IAV!&FRJJcC<$JcC<$JcC<$JcC<$JcDSHNW9"YJcC<$
VuQcj!&)cprs\rCd\6^NrtWtV!!E64dsqB#rsmM-rrE'7dt7T'!>B(oK)YfN'@MX9!<3SXD?'e=
%F]S%"9/hZGlImG%F]S%!s&j4ds1lq!"IAV!&FRJJcC<$JcC<$JcC<$JcC<$JcDSHNW9"YJcC<$
VuQcj!&)cprs\rCd\6^NrtWtV!!E64dsqB#rsmM-rrE'7dt7T'!>B(oK)YfN'@MX9!<3SXD?'e=
%F]S%"9/hZGlImG%F]S%!s&j4ds1lq!"IAV!&FRJJcC<$JcC<$JcC<$JcC<$JcDSHNW9"YJcC<$
VuQcj!&)cprs\rCd\6^NrtWtV!!E64dsqB#rsmM-rrE'7dt7T'!>B(oK)YfN'@MX9!<3SXD?'e=
%F]S%"9/hZGlImG%F]S%!s&j4ds1lq!"IAV!&FRJJcC<$JcC<$JcC<$JcC<$JcDSHNW9"YJcC<$
VuQcj!&)cprs\rCd\6^NrtWtV!!E64dsqB#rsmM-rrE'7dt7T'!>B(oK)YfN'@MX9!<3SXD?'e=
%F]S%"9/hZGlImG%F]S%!s&j4ds1lq!"IAV!&FRJJcC<$JcC<$JcC<$JcC<$JcDSHNW9"YJcC<$
VuQcj!&)cprs\rCd\6^NrtWtV!!E64dsqB#rsmM-rrE'7dt7T'!>B(oK)YfN'@MX9!<3SXD?'e=
%F]S%"9/hZGlImG%F]S%!s&j4ds1lq!"IAV!&FRJJcC<$JcC<$JcC<$JcC<$JcDSHNW9"YJcC<$
VuQcj!&)cprs\rCd\6^NrtWtV!!E64dsqB#rsmM-rrE'7dt7T'!>B(oK)YfN'@MX9!<3SXD?'e=
%F]S%"9/hZGlImG%F]S%!s&j4ds1lq!"IAV!&FRJJcC<$JcC<$JcC<$JcC<$JcDSHNW9"YJcC<$
VuQcj!&)cprs\rCd\6^NrtWtV!!E64dsqB#rsmM-rrE'7dt7T'!>B(oK)YfN'@MX9!<3SXD?'e=
%F]S%"9/hZGlImG%F]S%!s&j4ds1lq!"IAV!&FRJJcC<$JcC<$JcC<$JcC<$JcDSHNW9"YJcC<$
VuQcj!&)cprs\rCd\6^NrtWtV!!E64dsqB#rsmM-rrE'7dt7T'!>B(oK)YfN'@MX9!<3SXD?'e=
%F]S%"9/hZGlImG%F]S%!s&j4ds1lq!"IAV!&FRJJcC<$JcC<$JcC<$JcC<$JcDSHNW9"YJcC<$
VuQcj!&)cprs\rCd\6^NrtWtV!!E64dsqB#rsmM-rrE'7dt7T'!>B(oK)YfN'@MX9!<3SXD?'e=
%F]S%"9/hZGlImG%F]S%!s&j4ds1lq!"IAV!&FRJJcC<$JcC<$JcC<$JcC<$JcDSHNW9"YJcC<$
VuQcj!&)cprs\rCd\6^NrtWtV!!E64dsqB#rsmM-rrE'7dt7T'!>B(oK)YfN'@MX9!<3SXD?'e=
%F]S%"9/hZGlImG%F]S%!s&j4ds1lq!"IAV!&FRJJcC<$JcC<$JcC<$JcC<$JcDSHNW9"YJcC<$
VuQcj!&)cprs\rCd\6^NrtWtV!!E64dsqB#rsmM-rrE'7dt7T'!>B(oK)YfN'@MX9!<3SXD?'e=
%F]S%"9/hZGlImG%F]S%!s&j4ds1lq!"IAV!&FRJJcC<$JcC<$JcC<$JcC<$JcDSHNW9"YJcC<$
VuQcj!&)cprs\rCd\6^NrtWtV!!E64dsqB#rsmM-rrE'7dt7T'!#*e4rr<$4dY@f&rt!Oq!!E61
ds1lprsdG%rr`91ds1lp!"IA$rr`<2d]*:&s%J"DJcC<$JcC<$JcC<$JcC<$V>lPTrr@WMJcDYJ
s%EDGd\?aN!#<qV!"JrCd\6^Drt*Y/rri?3dsqAtrta(8rriB9dXqK!!#*e9!!*$0dV]$ersdG%
rr`91ds1lprsdG%rrW61dWkcp!"IAV!&FRJJcC<$JcC<$JcC<$JcC<$JcDSHNW9"YJcC<$VuQcj
!&)cprs\rCd\6^NrtWtV!!E64dsqB#rsmM-rrE'7dt7T'!#*e4rr<$4dY@f&rt!Oq!!E61ds1lp
rsdG%rr`91ds1lp!"IA$rr`<2d]*:&s%J"DJcC<$JcC<$JcC<$JcC<$V>lPTrr@WMJcDYJs%EDG
d\?aN!#<qV!"JrCd\6^Drt*Y/rri?3dsqAtrta(8rriB9dXqK!!#*e9!!*$0dV]$ersdG%rr`91
ds1lprsdG%rrW61dWkcp!"IAV!&FRJJcC<$JcC<$JcC<$JcC<$JcDSHNW9"YJcC<$VuQcj!&)cp
rs\rCd\6^NrtWtV!!E64dsqB#rsmM-rrE'7dt7T'!#*e4rr<$4dY@f&rt!Oq!!E61ds1lprsdG%
rr`91ds1lp!"IA$rr`<2d]*:&s%J"DJcC<$JcC<$JcC<$JcC<$V>lPTrr@WMJcDYJs%EDGd\?aN
!#<qV!"JrCd\6^Drt*Y/rri?3dsqAtrta(8rriB9dXqK!!#*e9!!*$0dV]$ersdG%rr`91ds1lp
rsdG%rrW61dWkcp!"IAV!&FRJJcC<$JcC<$JcC<$JcC<$JcDSHNW9"YJcC<$VuQcj!&)cprs\rC
d\6^NrtWtV!!E64dsqB#rsmM-rrE'7dt7T'!#*e4rr<$4dY@f&rt!Oq!!E61ds1lprsdG%rr`91
ds1lp!"IA$rr`<2d]*:&s%J"DJcC<$JcC<$JcC<$JcC<$V>lPTrr@WMJcDYJs%EDGd\?aN!#<qV
!"JrCd\6^Drt*Y/rri?3dsqAtrta(8rriB9dXqK!!#*e9!!*$0dV]$ersdG%rr`91ds1lprsdG%
rrW61dWkcp!"IAV!&FRJJcC<$JcC<$JcC<$JcC<$JcDSHNW9"YJcC<$VuQcj!&)cprs\rCd\6^N
rtWtV!!E64dsqB#rsmM-rrE'7dt7T'!#*e4rr<$4dY@f&rt!Oq!!E61ds1lprsdG%rr`91ds1lp
!"IA$rr`<2d]*:&s%J"DJcC<$JcC<$JcC<$JcC<$V>lPTrr@WMJcDYJs%EDGd\?aN!#<qV!"JrC
d\6^Drt*Y/rri?3dsqAtrta(8rriB9dXqK!!#*e9!!*$0dV]$ersdG%rr`91ds1lprsdG%rrW61
dWkcp!"IAV!&FRJJcC<$JcC<$JcC<$JcC<$JcDSHNW9"YJcC<$VuQcj!&)cprs\rCd\6^NrtWtV
!!E64dsqB#rsmM-rrE'7dt7T'!#*e4rr<$4dY@f&rt!Oq!!E61ds1lprsdG%rr`91ds1lp!"IA$
rr`<2d]*:&s%J"DJcC<$JcC<$JcC<$JcC<$V>lPTrr@WMJcDYJs%EDGd\?aN!#<qV!"JrCd\6^D
rt*Y/rri?3dsqAtrta(8rriB9dXqK!!#*e9!!*$0dV]$ersdG%rr`91ds1lprsdG%rrW61dWkcp
!"IAV!&FRJJcC<$JcC<$JcC<$JcC<$JcDSHNW9"YJcC<$VuQcj!&)cprs\rCd\6^NrtWtV!!E64
dsqB#rsmM-rrE'7dt7T'!#*e4rr<$4dY@f&rt!Oq!!E61ds1lprsdG%rr`91ds1lp!"IA$rr`<2
d]*:&s%J"DJcC<$JcC<$JcC<$JcC<$V>lPTrr@WMJcDYJs%EDGd\?aN!#<qV!"JrCd\6^Drt*Y/
rri?3dsqAtrta(8rriB9dXqK!!#*e9!!*$0dV]$ersdG%rr`91ds1lprsdG%rrW61dWkcp!"IAV
!&FRJJcC<$JcC<$JcC<$JcC<$JcDSHNW9"YJcC<$VuQcj!&)cprs\rCd\6^NrtWtV!!E64dsqB#
rsmM-rrE'7dt7T'!#*e4rr<$4dY@f&rt!Oq!!E61ds1lprsdG%rr`91ds1lp!"IA$rr`<2d]*:&
s%J"DJcC<$JcC<$JcC<$JcC<$V>lPTrr@WMJcDYJs%EDGd\?aN!#<qV!"JrCd\6^Drt*Y/rri?3
dsqAtrta(8rriB9dXqK!!#*e9!!*$0dV]$ersdG%rr`91ds1lprsdG%rrW61dWkcp!"IAV!&FRJ
JcC<$JcC<$JcC<$JcC<$JcDSHNW9"YJcC<$VuQcj!&)cprs\rCd\6^NrtWtV!!E64dsqB#rsmM-
rrE'7dt7T'!#*e4rr<$4dY@f&rt!Oq!!E61ds1lprsdG%rr`91ds1lp!"IA$rr`<2d]*:&s%J"D
JcC<$JcC<$JcC<$JcC<$V>lPTrr@WMJcDYJs%EDGd\?aN!#<qV!"JrCd\6^Drt*Y/rri?3dsqAt
rta(8rriB9dXqK!!#*e9!!*$0dV]$ersdG%rr`91ds1lprsdG%rrW61dWkcp!"IAV!&FRJJcC<$
JcC<$JcC<$JcC<$JcDSHNW9"YJcC<$VuQcj!&)cprs\rCd\6^NrtWtV!!E64dsqB#rsmM-rrE'7
dt7T'!#*e4rr<$4dY@f&rt!Oq!!E61ds1lprsdG%rr`91ds1lp!"IA$rr`<2d]*:&s%J"DJcC<$
JcC<$JcC<$JcC<$V>lPTrr@WMJcDYJs%EDGd\?aN!#<qV!"JrCd\6^Drt*Y/rri?3dsqAtrta(8
rriB9dXqK!!#*e9!!*$0dV]$ersdG%rr`91ds1lprsdG%rrW61dWkcp!"IAV!&FRJJcC<$JcC<$
JcC<$JcC<$JcDSHNW9"YJcC<$VuQcj!&)cprs\rCd\6^NrtWtV!!E64dsqB#rsmM-rrE'7dt7T'
!#*e4rr<$4dY@f&rt!Oq!!E61ds1lprsdG%rr`91ds1lp!"IA$rr`<2d]*:&s%J"DJcC<$JcC<$
JcC<$JcC<$V>lPTrr@WMJcDYJs%EDGd\?aN!#<qV!"JrCd\6^Drt*Y/rri?3dsqAtrta(8rriB9
dXqK!!#*e9!!*$0dV]$ersdG%rr`91ds1lprsdG%rrW61dWkcp!"IAV!&FRJJcC<$JcC<$JcC<$
JcC<$JcDSHNW9"YJcC<$VuQcj!&)cprs\rCd\6^NrtWtV!!E64dsqB#rsmM-rrE'7dt7T'!#*e4
rr<$4dY@f&rt!Oq!!E61ds1lprsdG%rr`91ds1lp!"IA$rr`<2d]*:&s%J"DJcC<$JcC<$JcC<$
JcC<$V>lPTrr@WMJcDYJs%EDGd\?aN!#<qV!"JrCd\6^Drt*Y/rri?3dsqAtrta(8rriB9dXqK!
!!Udu!!*$.dV]$ersdG%rr`91ds1lprsdG%rrW61dWkcp!"IAV!&FRJJcC<$JcC<$JcC<$JcC<$
JcDSHNW9"YJcC<$VuQcj!&)cprs\rCd\6^NrtWtV!!E64dsqB#rsmM-rrE'7dt7T'!#*e4rr<$&
dO,"prsdCo!!E61ds1lprsdG%rr`91ds1lp!"IA$rr`<2d]*:&s%J"DJcC<$JcC<$JcC<$JcC<$
V>lPTrr@WMJcDYJs%EDGd\?aN!#<qV!"JrCd\6^Drt*Y/rri?3dsqAtrta(8rriB9dXqK!!"[L#
!!E61dV]$ersdG%rr`91ds1lprsdG%rrW61dWkcp!"IAV!&FRJJcC<$JcC<$JcC<$JcC<$JcDSH
NW9"YJcC<$VuQcj!&)cprs\rCd\6^NrtWtV!!E64dsqB#rsmM-rrE'7dt7T'!#*e4rr<$0dNAMl
rsdCo!!E61ds1lprsdG%rr`91ds1lp!"IA$rr`<2d]*:&s%J"DJcC<$JcC<$JcC<$JcC<$V>lPT
rr@WMJcDYJs%EDGd\?aN!#<qV!"JrCd\6^Drt*Y/rri?3dsqAtrta(8rriB9dXqK!!"[Lq!!E61
dV]$ersdG%rr`91ds1lprsdG%rrW61dWkcp!"IAV!&FRJJcC<$JcC<$JcC<$JcC<$JcDSHNW9"Y
JcC<$VuQcj!&)cprs\rCd\6^NrtWtV!!E64dsqB#rsmM-rrE'7dt7T'!#*e4rr<$0dV]$ersdCo
!!E61ds1lprsdG%rr`91ds1lp!"IA$rr`<2d]*:&s%J"DJcC<$JcC<$JcC<$JcC<$V>lPTrr@WM
JcDYJs%EDGd\?aN!#<qV!"JrCd\6^Drt*Y/rri?3dsqAtrta(8rriB9dXqK!!"[Lq!!E61dV]$e
rsdG%rr`91ds1lprsdG%rrW61dWkcp!"IAV!&FRJJcC<$JcC<$JcC<$JcC<$JcDSHNW9"YJcC<$
VuQcj!&)cprs\rCd\6^Drrph(!!*$/dsqB#rsmM-rrE'7dt7T'!#*e4rr<$0dV]$ersdCo!!E61
ds1lprsdG%rr`91ds1lp!"IA$rr`<2d]*:&s%J"DJcC<$JcC<$JcC<$JcC<$V>lPTrr@WMJcDYJ
s%EDGd\?aN!#<qV!!E6)dOtS#rsmM-rri?3dsqAtrta(8rriB9dXqK!!"[Lq!!E61dV]$ersdG%
rr`91ds1lprsdG%rrW61dWkcp!"IAV!&FRJJcC<$JcC<$JcC<$JcC<$JcDSHNW9"YJcC<$VuQcj
!&)cprs\rCd\6^Drt*U)!!N<3dsqB#rsmM-rrE'7dt7T'!#*e4rr<$0dV]$ersdCo!!E61ds1lp
rsdG%rr`91ds1lp!"IA$rr`<2d]*:&s%J"DJcC<$JcC<$JcC<$JcC<$V>lPTrr@WMJcDYJs%EDG
d\?aN!#<qV!!E64dNnkrrsmM-rri?3dsqAtrta(8rriB9dXqK!!"[Lq!!E61dV]$ersdG%rr`91
ds1lprsdG%rrW61dWkcp!"IAV!&FRJJcC<$JcC<$JcC<$JcC<$JcDSHNW8\PJcC<$YlF_s!&)cp
rs\rCd\6^Drt*V.!!N<3dsqB#rsmM-rrE'7dt7T'!#*e4rr<$0dV]$ersdCo!!E61ds1lprsdG%
rr`91ds1lp!"IA$rr`<2d]*:&s%J"DJcC<$JcC<$JcC<$JcC<$V>lPTrr@WMJcDYJs%EDGd\?aN
!#<qV!!E64dXM6"rsmM-rri?3dsqAtrta(8rriB9dXqK!!"[Lq!!E61dV]$ersdG%rr`91ds1lp
rsdG%rrW61dWkcp!"IAV!&FRJJcC<$JcC<$JcC<$JcC<$JcDSHNW9"YJcC<$VuQcj!&)cprs\rC
d\6^Drt*V.!!N<3dsqB#rsmM-rrE'7dt7T'!#*e4rr<$0dV]$ersdCo!!E61ds1lprsdG%rr`91
ds1lp!"IA$rr`<2d]*:&s%J"DJcC<$JcC<$JcC<$JcC<$V>lPTrr@WMJcDYJs%EDGd\?aN!#<qV
!!E64dXM6"rsmM-rri?3dsqAtrta(8rriB9dXqK!!"[Lq!!E61dV]$ersdG%rr`91ds1lprsdG%
rrW61dWkcp!"IAV!&FRJJcC<$JcC<$JcC<$JcC<$JcDSHNW9"YJcC<$VuQcj!&)cprs\rCd\6^D
rt*V.!!N<3dsqB#rsmM-rrE'7dt7T'!#*e4rr<$0dV]$ersdCo!!E61ds1lprsdG%rr`91ds1lp
!"IA$rr`<2d]*:&s%J"DJcC<$JcC<$JcC<$JcC<$V>lPTrr@WMJcDYJs%EDGd\?aN!#<qV!!E64
dXM6"rsmM-rri?3dsqAtrta(8rriB9dXqK!!"[Lq!!E61dV]$ersdG%rr`91ds1lprsdG%rrW61
dWkcp!"IAV!&FRJJcC<$JcC<$JcC<$JcC<$JcDSHNW9"YJcC<$VuQcj!&)cprs\rCd\6^Drt*V.
!!N<3dsqB#rsmM-rrE'7dt7T'!#*e4rr<$0dV]$ersdCo!!E61ds1lprsdG%rr`91ds1lp!"IA$
rr`<2d]*:&s%J"DJcC<$JcC<$JcC<$JcC<$V>lPTrr@WMJcDYJs%EDGd\?aN!#<qV!!E64dXM6"
rsmM-rri?3dsqAtrta(8rriB9dXqK!!"[Lq!!E61dV]$ersdG%rr`91ds1lprsdG%rrW61dWkcp
!"IAV!&FRJJcC<$JcC<$JcC<$JcC<$JcDSHNW9"YJcC<$VuQcj!&)cprs\rCd\6^Drt*V.!!N<3
dsqB#rsmM-rrE'7dt7T'!#*e4rr<$0dV]$ersdCo!!E61ds1lprsdG%rr`91ds1lp!"IA$rr`<2
d]*:&s%J"DJcC<$JcC<$JcC<$JcC<$V>lPTrr@WMJcDYJs%EDGd\?aN!#<qV!!E64dXM6"rsmM-
rri?3dsqAtrta(8rriB9dXqK!!"[Lq!!E61dV]$ersdG%rr`91ds1lprsdG%rrW61dWkcp!"IAV
!&FRJJcC<$JcC<$JcC<$JcC<$JcDSHNW9"YJcC<$VuQcj!&)cprs\rCd\6^Drt*V.!!N<3dsqB#
rsmM-rrE'7dt7T'!#*e4rr<$0dV]$ersdCo!!E61ds1lprsdG%rr`91ds1lp!"IA$rr`<2d]*:&
s%J"DJcC<$JcC<$JcC<$JcC<$V>lPTrr@WMJcDYJs%EDGd\?aN!#<qV!!E64dXM6"rsmM-rri?3
dsqAtrta(8rriB9dXqK!!"[Lq!!E61dV]$ersdG%rr`91ds1lprsdG%rrW61dWkcp!"IAV!&FRJ
JcC<$JcC<$JcC<$JcC<$JcDSHNW9"YJcC<$VuQcj!&)cprs\rCd\6^Drt*V.!!N<3dsqB#rsmM-
rrE'7dt7T'!#*e4rr<$0dV]$ersdCo!!E61ds1lprsdG%rr`91ds1lp!"IA$rr`<2d]*:&s%J"D
JcC<$JcC<$JcC<$JcC<$V>lPTrr@WMJcDYJs%EDGd\?aN!#<qV!!E64dXM6"rsmM-rri?3dsqAt
rta(8rriB9dXqK!!"[Lq!!E61dV]$ersdG%rr`91ds1lprsdG%rrW61dWkcp!"IAV!&FRJJcC<$
JcC<$JcC<$JcC<$JcDSHNW9"YJcC<$VuQcj!&)cprs\rCd\6^Drt*V.!!N<3dsqB#rsmM-rrE'7
dt7T'!#*e4rr<$0dV]$ersdCo!!E61ds1lprsdG%rr`91ds1lp!"IA$rr`<2d]*:&s%J"DJcC<$
JcC<$JcC<$JcC<$V>lPTrr@WMJcDYJs%EDGd\?aN!#<qV!!E64dXM6"rsmM-rri?3dsqAtrta(8
rriB9dXqK!!"[Lq!!E61dV]$ersdG%rr`91ds1lprsdG%rrW61dWkcp!"IAV!&FRJJcC<$JcC<$
JcC<$JcC<$JcDSHNW9"YJcC<$VuQcj!&)cprs\rCd\6^Drt*V.!!N<3dsqB#rsmM-rrE'7dt7T'
!#*e4rr<$0dV]$ersdCo!!E61ds1lprsdG%rr`91ds1lp!"IA$rr`<2d]*:&s%J"DJcC<$JcC<$
JcC<$JcC<$V>lPTrr@WMJcDYJs%EDGd\?aN!#<qV!!E64dXM6"rsmM-rri?3dsqAtrta(8rriB9
dXqK!!"[Lq!!E61dV]$ersdG%rr`91ds1lprsdG%rrW61dWkcp!"IAV!&FRJJcC<$JcC<$JcC<$
JcC<$JcDSHNW9"YJcC<$VuQcj!&)cprs\rCd\6^Drt*V.!!N<3dsqB#rsmM-rrE'7dt7T'!#*e4
rr<$0dV]$ersdCo!!E61dpi=ZrsdG%rr`91ds1lp!"IA$rr`<2d]*:&s%J"DJcC<$JcC<$JcC<$
JcC<$V>lPTrr@WMJcDYJs%EDGd\?aN!#<qV!!E64dXM6"rsmM-rri?3dsqAtrta(8rriB9dXqK!
!"[Lq!!E61dV]$ersdFdrr`91ds1lprsdG%rrW61dWkcp!"IAV!&FRJJcC<$JcC<$JcC<$JcC<$
JcDSHNW9"YJcC<$VuQcj!&)cprs\rCd\6^Drt*V.!!N<3dsqB#rsmM-rrE'7dt7T'!#*e4rr<$0
dV]$ersdCo!!E61dpN+WrsdG%rr`91ds1lp!"IA$rr`<2d]*:&s%J"DJcC<$JcC<$JcC<$JcC<$
V>lPTrr@WMJcDYJs%EDGd\?aN!#<qV!!E64dXM6"rsmM-rri?3dsqAtrta(8rriB9dXqK!!"[Lq
!!E61dV]$ersdFprr`91ds1lprsdG%rrW61dWkcp!"IAV!&FRJJcC<$JcC<$JcC<$JcC<$JcDSH
NW9"YJcC<$VuQcj!&)cprs\rCd\6^Drt*V.!!N<3dsqB#rsmM-rrE'7dt7T'!#*e4rr<$0dV]$e
rsdCo!!E61dr,0frsdG%rr`91ds1lp!"IA$rr`<2d]*:&s%J"DJcC<$JcC<$JcC<$JcC<$V>lPT
rr@WMJcDYJs%EDGd\?aN!#<qV!!E64dXM6"rsmM-rri?3dsqAtrta(8rriB9dXqK!!"[Lq!!E61
dV]$ersdFprr`91ds1lprsdG%rrW61dWkcp!"IAV!&FRJJcC<$JcC<$JcC<$JcC<$JcDSHNW9"Y
JcC<$VuQcj!&)cprs\rCd\6^Drt*V.!!N<3dsqB#rsmM-rrE'7dt7T'!#*e4rr<$0dV]$ersdCo
!!E61dr,0frsdG%rr`91ds1lp!"IA$rr`<2d]*:&s%J"DJcC<$JcC<$JcC<$JcC<$V>lPTrr@WM
JcDYJs%EDGd\?aN!#<qV!!E64dXM6"rsmM-rri?3dsqAtrta(8rriB9dXqK!!"[Lq!!E61dV]$e
rsdFprr`91ds1lprsdG%rrW61dWkcp!"IAV!&FRJJcC<$JcC<$JcC<$JcC<$JcDSHNW9"YJcC<$
VuQcj!&)cprs\rCd\6^Drt*V.!!N<3dsqB#rsmM-rrE'7dt7T'!#*e4rr<$0dV]$ersdCo!!E61
dr,0frsdG%rr`91ds1lp!"IA$rr`<2d]*:&s%J"DJcC<$JcC<$JcC<$JcC<$V>lPTrr@WMJcDYJ
s%EDGd\?aN!#<qV!!E64dXM6"rsmM-rri?3dsqAtrta(8rriB9dXqK!!"[Lq!!E61dV]$ersdFp
rr`91ds1lprsdG%rrW61dWkcp!"IAV!&FRJJcC<$JcC<$JcC<$JcC<$JcDSHNW9"YJcC<$VuQcj
!&)cprs\rCd\6^Drt*V.!!N<3dsqB#rsmM-rrE'7dt7T"!!L^srr<$0dV]$ersdCo!!E61dr,0f
rsdG%rr`91ds1lp!"IA$rr`<2d]*:&s%J"DJcC<$JcC<$JcC<$JcC<$V>lPTrr@WMJcDYJs%EDG
d\?aN!#<qV!!E64dXM6"rsmM-rri?3dsqAtrta(8rr<$4dNnhm!"[Lq!!E61dV]$ersdFprr`91
ds1lprsdG%rrW61dWkcp!"IAV!&FRJJcC<$JcC<$JcC<$JcC<$JcDSHNW9"YJcC<$VuQcj!&)cp
rs\rCd\6^Drt*V.!!N<3dsqB#rsmM-rrE'7dt7T"!#*d+rr<$0dV]$ersdCo!!E61dr,0frsdG%
rr`91ds1lp!"IA$rr`<2d]*:&s%J"DJcC<$JcC<$JcC<$JcC<$V>lPTrr@WMJcDYJs%EDGd\?aN
!#<qV!!E64dXM6"rsmM-rri?3dsqAtrta(8rr<'5,h%/@!!!PXD?'e=%FT+o"9/hZDZ9h=%F]S%
"9/hZGlIjG%FTM$"98nZWW4gS9S*4ps+13$s+13$s+13$s+13Hs,I'Y!.k0$s/5ns9E6`oUAkZ&
("/fV"9/q\IfKWO%b#q-"TJt\J,]NK(=Rm8!!*`YdsV/q!"[Lq!!E61dV]$ersdFprr`91ds1lp
rsdG%rrW61dWkcp!"IAV!&FRJJcC<$JcC<$JcC<$JcC<$JcDSHNW9"YJcC<$VuQcj!&)cprs\rC
d\6^Drt*V.!!N<3dsqB#rsmM-rrE'7dt7T"!>?a-I/a0H&(5=q"9/hYD?'e=%F]4p"9/hZGlImG
%F]S%!rreYGlImH%FV6V1B1%!s+13$s+13$s+13$s+13$s/#aTs8N(Ms+13Js8Pam0@HTp%0.-k
U&Y;q&CQ%."TJt\J,]ZO%b#q-!<3h`K)YfO'-u%Srr<$0dV]$ersdCo!!E61dr,0frsdG%rr`91
ds1lp!"IA$rr`<2d]*:&s%J"DJcC<$JcC<$JcC<$JcC<$V>lPTrr@WMJcDYJs%EDGd\?aN!#<qV
!!E64dXM6"rsmM-rri?3dsqAtrta(8rr<'5,h%/@!!!PXD?'e=%FT+o"9/hZDZ9h=%F]S%"9/hZ
GlIjG%FTM$!rrbX;#hF4(4lL:s+13$s+13$s+13$s+13Hs,I'Y!.k0$s/5ns9E6`oUAkZ&("/fV
"9/q\IfKWO%b#q-"TJt\J,]NK(=Rm8!!*`YdsV/q!"[Lq!!E61dV]$ersdFprr`91ds1lprsdG%
rrW61dWkco!"I@H!#5GKJcC<$JcC<$JcC<$JcC<$JcDSHNW9"YJcC<$VuQcj!&)cprs\rCd\6^D
rt*V.!!N<3dsqB#rsmM-rrE'7dt7T"!>?a-I/a0H&(5=q"9/hYD?'e=%F]4p"9/hZGlImG%F]S%
!rreYGlIjG%FR`H'`Sr"s+13$s+13$s+13$s+13$s/#aTs8N(Ms+13Js8Pam0@HTp%0.-kU&Y;q
&CQ%."TJt\J,]ZO%b#q-!<3h`K)YfO'-u%Srr<$0dV]$ersdCo!!E61dr,0frsdG%rr`91ds1lp
!"IA$rrW61dYIl;rt^1cJcC<$JcC<$JcC<$JcC<$V>lPTrr@WMJcDYJs%EDGd\?aN!#<qV!!E64
dXM6"rsmM-rri?3dsqAtrta(8rr<'5,h%/@!!!PXD?'e=%FT+o"9/hZDZ9h=%F]S%"9/hZGlIjG
%FTM$!rreYL]A.h(4lL:s+13$s+13$s+13$s+13Hs,I'Y!.k0$s/5ns9E6`oUAkZ&("/fV"9/q\
IfKWO%b#q-"TJt\J,]NK(=Rm8!!*`YdsV/q!"[Lq!!E61dV]$ersdFprr`91ds1lprsdG%rrW61
dWkco!"IA4!#5GKJcC<$JcC<$JcC<$JcC<$JcDSHNW9"YJcC<$VuQcj!&)cprs\rCd\6^Drt*V.
!!N<3dsqB#rsmM-rrE'7dt7T"!>?a-I/a0H&(5=q"9/hYD?'e=%F]4p"9/hZGlImG%F]S%!rreY
GlIjG%FU%4'`Sr"s+13$s+13$s+13$s+13$s/#aTs8N(Ms+13Js8Pam0@HTp%0.-kU&Y;q&CQ%.
"TJt\J,]ZO%b#q-!<3h`K)YfO'-u%Srr<$0dV]$ersdCo!!E61dr,0frsdG%rr`91ds1lp!"IA$
rrW61dYIl;rt^1cJcC<$JcC<$JcC<$JcC<$V>lPTrr@WMJcDYJs%EDGd\?aN!#<qV!!E64dXM6"
rsmM-rri?3dsqAtrta(8rr<'5,h%/@!!!PXD?'e=%FT+o"9/hZDZ9h=%F]S%"9/hZGlIjG%FTM$
!rreYL]A.h(4lL:s+13$s+13$s+13$s+13Hs,I'Y!.k0$s/5ns9E6`oUAkZ&("/fV"9/q\IfKWO
%b#q-"TJt\J,]NK(=Rm8!!*`YdsV/q!"[Lq!!E61dV]$ersdFprr`91ds1lprsdG%rrW61dWkco
!"IA4!#5GKJcC<$JcC<$JcC<$JcC<$JcDSHNW9"YJcC<$VuQcj!&)cprs\rCd\6^Drt*V.!!N<3
dsqB#rsmM-rrE'7dt7T"!>?a-I/a0H&(5=q"9/hYD?'e=%F]4p"9/hZGlImG%F]S%!rreYGlIjG
%FU%4'`Sr"s+13$s+13$s+13$s+13$s/#aTs8N(Ms+13Js8Pam0@HTp%0.-kU&Y;q&CQ%."TJt\
J,]ZO%b#q-!<3h`K)YfO'-u%Srr<$0dV]$ersdCo!!E61dr,0frsdG%rr`91ds1lp!"IA$rrW61
dYIl;rt^1cJcC<$JcC<$JcC<$JcC<$V>lPTrr@WMJcDYJs%EDGd\?aN!#<qV!!E64dXM6"rsmM-
rri?3dsqAtrta(8rr<'5,h%/@!!!PXD?'e=%FT+o"9/hZDZ9h=%F]S%"9/hZGlIjG%FTM$!rreY
L]A.h(4lL:s+13$s+13$s+13$s+13Hs,I'P!.k0$s02P'9E6`oUAkZ&("/fV"9/q\IfKWO%b#q-
"TJt\J,]NK(=Rm8!!*`YdsV/q!"[Lq!!E61dV]$ersdFprr`91ds1lprsdG%rrW61dWkco!"IA4
!#5GKJcC<$JcC<$JcC<$JcC<$JcDSHNW9"YJcC<$VuQcj!&)cprs\rCd\6^Drt*V.!!N<3dsqB#
rsmM-rrE'7dt7T"!>?a-I/a0H&(5=q"9/hYD?'e=%F]4p"9/hZGlImG%F]S%!rreYGlIjG%FU%4
'`Sr"s+13$s+13$s+13$s+13$s/#aTs8N(Ms+13Js8Pam0@HTp%0.-kU&Y;q&CQ%."TJt\J,]ZO
%b#q-!<3h`K)YfO'-u%Srr<$0dV]$ersdCo!!E61dr,0frsdG%rr`91ds1lp!"IA$rrW61dYIl;
rt^1cJcC<$JcC<$JcC<$JcC<$V>lPTrr@WMJcDYJs%EDGd\?aN!#<qV!!E64dXM6"rsmM-rri?3
dsqAtrta(8rr<'5,h%/@!!!PXD?'e=%FT+o"9/hZDZ9h=%F]S%"9/hZGlIjG%FTM$!rreYL]A.h
(4lL:s+13$s+13$s+13$s+13Hs,I'Y!.k0$s/5ns9E6`oUAkZ&("/fV"9/q\IfKWO%b#q-"TJt\
J,]NK(=Rm8!!*`YdsV/q!"[Lq!!E61dV]$ersdFprr`91ds1lprsdG%rrW61dWkco!"IA4!#5GK
JcC<$JcC<$JcC<$JcC<$JcDSHNW9"YJcC<$VuQcj!&)cprs\rCd\6^Drt*V.!!N<3dsqB#rsmM-
rrE'7dt7T"!>?a-I/a0H&(5=q"9/hYD?'e=%F]4p"9/hZGlImG%F]S%!rreYGlIjG%FU%4'`Sr"
s+13$s+13$s+13$s+13$s/#aTs8N(Ms+13Js8Pam0@HTp%0.-kU&Y;q&CQ%."TJt\J,]ZO%b#q-
!<3h`K)YfO'-u%Srr<$0dV]$ersdCo!!E61dr,0frsdG%rr`91ds1lp!"IA$rrW61dYIl;rt^1c
JcC<$JcC<$JcC<$JcC<$V>lPTrr@WMJcDYJs%EDGd\?aN!#<qV!!E64dXM6"rsmM-rri?3dsqAt
rta(8rr<'5,h%/@!!!PXD?'e=%FT+o"9/hZDZ9h=%F]S%"9/hZGlIjG%FTM$!rreYL]A.h(4lL:
s+13$s+13$s+13$s+13Hs,I'Y!.k0$s/5ns9E6`oUAkZ&("/fV"9/q\IfKWO%b#q-"TJt\J,]NK
(=Rm8!!*`YdsV/q!"[Lq!!E61dV]$ersdFprr`91ds1lprsdG%rrW61dWkco!"IA4!#5GKJcC<$
JcC<$JcC<$JcC<$JcDSHNW9"YJcC<$VuQcj!&)cprs\rCd\6^Drt*V.!!N<3dsqB#rsmM-rrE'7
dt7T"!>?a-I/a0H&(5=q"9/hYD?'e=%F]4p"9/hZGlImG%F]S%!rreYGlIjG%FU%4'`Sr"s+13$
s+13$s+13$s+13$s/#aTs8N(Ms+13Js8Pam0@HTp%0.-kU&Y;q&CQ%."TJt\J,]ZO%b#q-!<3h`
K)YfO'-u%Srr<$0dV]$ersdCo!!E61dr,0frsdG%rr`91ds1lp!"IA$rrW61dYIl;rt^1cJcC<$
JcC<$JcC<$JcC<$V>lPTrr@WMJcDYJs%EDGd\?aN!#<qV!!E64dXM6"rsmM-rri?3dsqAtrta(8
rr<'5,h%/@!!!PXD?'e=%FT+o"9/hZDZ9h=%F]S%"9/hZGlIjG%FTM$!rreYL]A.h(4lL:s+13$
s+13$s+13$s+13Hs,I'Y!.k0$s/5ns9E6`oUAkZ&("/fV"9/q\IfKWO%b#q-"TJt\J,]NK(=Rm8
!!!\\I/a0H&(5=q"9/hYD?'e=%F]4p"9/hZGlImG%F]S%!rreYGlIjG%FU%4'`Sr"s+13$s+13$
s+13$s+13$s/#aTs8N(Ms+13Js8Pam0@HTp%0.-kU&Y;q&CQ%."TJt\J,]ZO%b#q-!<3h`K)YfN
'@M:.!!!PXD?'e=%FT+o"9/hZDZ9h=%F]S%"9/hZGlIjG%FTM$!rreYL]A.h(4lL:s+13$s+13$
s+13$s+13Hs,I'Y!.k0$s/5ns9E6`oUAkZ&("/fV"9/q\IfKWO%b#q-"TJt\J,]NK(=Rm8!!!\\
I/a0H&(5=q"9/hYD?'e=%F]4p"9/hZGlImG%F]S%!rreYGlIjG%FU%4'`Sr"s+13$s+13$s+13$
s+13$s/#aTs8N(Ms+13Js8Pam0@HTp%0.-kU&Y;q&CQ%."TJt\J,]ZO%b#q-!<3h`K)YfN'@M:.
!!!PXD?'e=%FT+o"9/hZDZ9h=%F]S%"9/hZGlIjG%FTM$!rreYL]A.h(4lL:s+13$s+13$s+13$
s+13Hs,I'Y!.k0$s/5ns9E6`oUAkZ&("/fV"9/q\IfKWO%b#q-"TJt\J,]NK(=Rm8!!!\\I/a0H
&(5=q"9/hYD?'e=%F]4p"9/hZGlImG%F]S%!rreYGlIjG%FU%4'`Sr"s+13$s+13$s+13$s+13$
s/#aTs8N(Ms+13Js8Pam0@HTp%0.-kU&Y;q&CQ%."TJt\J,]ZO%b#q-!<3h`K)YfN'@M:.!!!PX
D?'e=%FT+o"9/hZDZ9h=%F]S%"9/hZGlIjG%FTM$!rreYL]A.h(4lL:s+13$s+13$s+13$s+13H
s,I'Y!.k0$s/5ns9E6`oUAkZ&("/fV"9/q\IfKWO%b#q-"TJt\J,]NK(=Rm8!!!\\I/a0H&(5=q
"9/hYD?'e=%F]4p"9/hZGlImG%F]S%!rreYGlIjG%FU%4'`Sr"s+13$s+13$s+13$s+13$s/#aT
s8N(Ms+13Js8Pam0@HTp%0.-kU&Y;q&CQ%."TJt\J,]ZO%b#q-!<3h`K)YfN'@M:.!!!PXD?'e=
%FT+o"9/hZDZ9h=%F]S%"9/hZGlIjG%FTM$!rreYL]A.h(4lL:s+13$s+13$s+13$s+13Hs,I'Y
!.k0$s/5ns9E6`oUAkZ&("/fV"9/q\IfKWO%b#q-"TJt\J,]NK(=Rm8!!!\\I/a0H&(5=q"9/hY
D?'e=%F]4p"9/hZGlImG%F]S%!rreYGlIjG%FU%4'`Sr"s+13$s+13$s+13$s+13$s/#aTs8N(M
s+13Js8Pam0@HTp%0.-kU&Y;q&CQ%."TJt\J,]ZO%b#q-!<3h`K)YfN'@M:.!!!PXD?'e=%FT+o
"9/hZDZ9h=%F]S%"9/hZGlIjG%FTM$!rreYL]A.h(4lL:s+13$s+13$s+13$s+13Hs,I'Y!.k0$
s/5ns9E6`oUAkZ&("/fV"9/q\IfKWO%b#q-"TJt\J,]NK(=Rm8!!!\\I/a0H&(5=q"9/hYD?'e=
%F]4p"9/hZGlImG%F]S%!rreYGlIjG%FU%4'`Sr"s+13$s+13$s+13$s+13$s/#aTs8N(Ms+13J
s8Pam0@HTp%0.-kU&Y;q&CQ%."TJt\J,]ZO%b#q-!<3h`K)YfN'@M:.!!!PXD?'e=%FT+o"9/hZ
DZ9h=%F]S%"9/hZGlIjG%FTM$!rreYL]@VY#1#tos+13$s+13$s+13$s+13$s4@:1s8N(Ms+13J
s8Pam0@HTp%0.-kU&Y;q&CQ%."TJt\J,]ZO%b#q-!<3h`K)YfN'@M:.!!!PXD?'e=%FT+o"9/hZ
DZ9h=%F]S%"9/hZGlIjG%FTM$!rreYL]@VY&(*049S*4ps+13$s+13$s+13$s+14%s,I'Y!.k0$
s/5ns9E6`oUAkZ&("/fV"9/q\IfKWO%b#q-"TJt\J,]NK(=Rm8!!!\\I/a0H&(5=q"9/hYD?'e=
%F]4p"9/hZGlImG%F]S%!rreYGlIjG%FU%4"of+\1B1%!s+13$s+13$s+13$s+13$s4@:1s8N(M
s+13Js8Pam0@HTp%0.-kU&Y;q&CQ%."TJt\J,]ZO%b#q-!<3h`K)YfN'@M:.!!!PXD?'e=%FT+o
"9/hZDZ9h=%F]S%"9/hZGlIjG%FTM$!rreYL]@VY&(7HX1B1%!s+13$s+13$s+13$s+13$s4@;@
rrVGjN;`eYBU[<5rrUQ9:&b1oN5t5`!mmB1rr<(Ya5[.!!.k0$s/5ns9E6`oUAkZ&("/fV"9/q\
IfKWO%b#q-"TJt\J,]NK(=Rm8!!!\\I/a0H&(5=q"9/hYD?'e=%F]4p"9/hZGlImG%F]S%!rreY
GlIjG%FU%4"of+]WW4gS9S*4ps+13$s+13$s+13$s+14%s7?6kn;R,B!DV88rrM(lq>^Oja6rs.
iFr&f!DUVqs8N(Ms+13Js8Pam0@HTp%0.-kU&Y;q&CQ%."TJt\J,]ZO%b#q-!<3h`K)YfN'@M:.
!!!PXD?'e=%FT+o"9/hZDZ9h=%F]S%"9/hZGlIjG%FTM$!rreYL]@VY&(7HX1B1%!s+13$s+13$
s+13$s+13$s4@;CrrM@Yo`+uinG`L/rr<*p^$u(%!RQ5o!!&qdrrC+>!!5m.nGiLhd!Yin!2nrY
rr@WMJcDYJs%EDGd\?aN!#<qV!!E64dXM6"rsmM-rri?3dsqAtrta(8rr<$4dX;&p!"[Lq!!E61
dV]$ersdFprr`91ds1lprsdG%rrW61dWkco!"IA4!!WB5d]*:&s%J"DJcC<$JcC<$JcC<$JcC<$
fDkOD!U3>M!!(C:rrBA)!!,gYqu6YDrr<%so)A]qrr<'ol21J\I/a0HVrn$Z!.k0$s/5ns9E6`o
UAkZ&("/fV"9/q\IfKWO%b#q-"TJt\J,]NK(=Rm8!!!\\I/a0H&(5=q"9/hYD?'e=%F]4p"9/hZ
GlImG%F]S%!rreYGlIjG%FU%4"of+]WW4gS9S*4ps+13$s+13$s+13$s+14%s7QBl:&b1pRaCR(
rrV]:N;NYU:%SAbd/F"FiVEKR:&b1n^%D=)d/F"FiVEKR:&b1n^$#Fq!.k0$s/5ns9E6`oUAkZ&
("/fV"9/q\IfKWO%b#q-"TJt\J,]NK(=Rm8!!!\\I/a0H&(5=q"9/hYD?'e=%F]4p"9/hZGlImG
%F]S%!rreYGlIjG%FU%4"of+]WW4gS9S*4ps+13$s+13$s+13$s+14%s7ZHpRK.a"q>UH8qu?`1
p&>'^:&b1nVtg8ld/F"FiV*9Pn4io_!2oVl!7:]F!9*/Arr@WMJcDYJs%EDGd\?aN!#<qV!!E64
dXM6"rsmM-rri?3dsqAtrta(8rr<$4dX;&p!"[Lq!!E61dV]$ersdFprr`91ds1lprsdG%rrW61
dWkco!"IA4!!WB5d]*:&s%J"DJcC<$JcC<$JcC<$JcC<$fDkUF!oX-JpAY->r;ZhFp&>#NrVurf
p\t5,rr<%HpAY,OrVurfp\t5,rr<%Hkl:Y_JcC<$VuQcj!&)cprs\rCd\6^Drt*V.!!N<3dsqB#
rsmM-rrE'7dt7T"!#*e.rr<$0dV]$ersdCo!!E61dr,0frsdG%rr`91ds1lp!"IA$rrW61dYIl,
rt!PX!&FRJJcC<$JcC<$JcC<$JcC<$JcF@%p\t8QI.[F=N;WbMrrD$W!!&J]rrBA(!!(C@rrD$W
!!&J]rrBA(!!(C1s8N(Ms+13Js8Pam0@HTp%0.-kU&Y;q&CQ%."TJt\J,]ZO%b#q-!<3h`K)YfN
'@M:.!!!PXD?'e=%FT+o"9/hZDZ9h=%F]S%"9/hZGlIjG%FTM$!rreYL]@VY&(7HX1B1%!s+13$
s+13$s+13$s+13$s4@;FrrD$LrrCaN!;?EmN;`eWd.[J>l2CY_B__T-N;`eWd.[J>l2CY_B^,Qs
!.k0$s/5ns9E6`oUAkZ&("/fV"9/q\IfKWO%b#q-"TJt\J,]NK(=Rm8!!!\\I/a0H&(5=q"9/hY
D?'e=%F]4p"9/hZGlImG%F]S%!rreYGlIjG%FU%4"of+]WW4gS9S*4ps+13$s+13$s+13$s+14%
s6'F]!!%E@rrDQe!!)N]rr>dm!!(^KrrDQe!!)N]rr>dm!!(^;s8N(Ms+13Js8Pam0@HTp%0.-k
U&Y;q&CQ%."TJt\J,]ZO%b#q-!<3h`K)YfN'@M:.!!!PXD?'e=%FT+o"9/hZDZ9h=%F]S%"9/hZ
GlIjG%FTM$!rreYL]@VY&(7HX1B1%!s+13$s+13$s+13$s+13$s4@;6s8DuuVt^2ka8H#1rrA#W
!!&qnrrC+<!;-9kN;`eWVs=<^!.k0$s/5ns9E6`oUAkZ&("/fV"9/q\IfKWO%b#q-"TJt\J,]NK
(=Rm8!!!\\I/a0H&(5=q"9/hYD?'e=%F]4p"9/hZGlImG%F]S%!rreYGlIjG%FU%4"of+]WW4gS
9S*4ps+13$s+13$s+13$s+14%s6'F]!!)9Xrr@HG!!%uMrrBb3!!#airr@HG!!%uMrrBb3!!#aY
s8N(Ms+13Js8Pam0@HTp%0.-kU&Y;q&CQ%."TJt\J,]ZO%b#q-!<3h`K)YfN'@M:.!!!PXD?'e=
%FT+o"9/hZDZ9h=%F]S%"9/hZGlIjG%FTM$!rreYL]@VY&(7HX1B1%!s+13$s+13$s+13$s+13$
s4@;7rrD<`!!&J]s8;otVtBuha8Gu<l21MZ!!&qhrrC+<!!)9Ls8N(Ms+13Js8Pam0@HTp%0.-k
U&Y;q&CQ%."TJt\J,]ZO%b#q-!<3h`K)YfN'@M:.!!!PXD?'e=%FT+o"9/hZDZ9h=%F]S%"9/hZ
GlIjG%FTM$!rreYL]@VY&(7HX1B1%!s+13$s+13$s+13$s+13$s4@;7rr^:A:%7oW!87;N!58%)
!9*kV!7:ZD!87;N!58%)!9*kV!7:'3rr@WMJcDYJs%EDGd\?aN!#<qV!!E64dXM6"rsmM-rri?3
dsqAtrta(8rr<$4dX;&p!"[Lq!!E61dV]$ersdFprr`91ds1lprsdG%rrW61dWkco!"IA4!!WB5
d]*:&s%J"DJcC<$JcC<$JcC<$JcC<$fDk(7!b_SepAY-+r;ZiEo`"pMr;Zi'r;Qc1r;ZiEo`"pM
r;Zi'li6tbJcC<$VuQcj!&)cprs\rCd\6^Drt*V.!!N<3dsqB#rsmM-rrE'7dt7T"!#*e.rr<$0
dV]$ersdCo!!E61dr,0frsdG%rr`91ds1lp!"IA$rrW61dYIl,rt!PX!&FRJJcC<$JcC<$JcC<$
JcC<$JcF@%l2Lh*!7:E=!1Nid!9*PLr;ZhVr;Qbcr;ZiVoDeah!0$7Drr@WMJcDYJs%EDGd\?aN
!#<qV!!E64dXM6"rsmM-rri?3dsqAtrta(8rr<$&dNnhm!"I@o!!E61dV]$ersdFprr`91ds1lp
rsdG%rrW61dWkco!"IA4!!WB5d]*:&s%J"DJcC<$JcC<$JcC<$JcC<$fDk.9!pK^3o`"oMr;ZiV
oDeah!0$jU!0$jV!9*PLr;ZhVli6tbJcC<$VuQcj!&)cprs\rCd\6^Drt*V.!!N<3dsqB#rsmM-
rrE'7dt7T"!"[L!rrW61dV]$ersdCo!!E61dr,0frsdG%rr`91ds1lp!"IA$rrW61dYIl,rt!PX
!&FRJJcC<$JcC<$JcC<$JcC<$JcF@%li-t*rr<(5d.RD=B`.o2nFQ\X!;uisB`.o2nFQ\X!:0[b
!.k0$s/5ns9E6`oUAkZ&("/fV"9/q\IfKWO%b#q-"TJt\J,]NK(=Rm8!!!PX*rc<B%FT+o"9/hY
D?'e=%F]4p"9/hZ@fHQ1%F]S%!rreYGlIjG%FU%4"of+]WW4gS9S*4ps+13$s+13$s+13$s+14%
s6]geiJd[7!0$XOquH<fquHZpquH<fquH'_rr@WMJcDYJs%EDGd\?aN!#<qV!!E64dXM6"rsmM-
rri?3dsqAtrta(8rr<$0dV8^`!"I@o!!E61dV]$ersdFprr`91dpi=ZrsdG%rrW61dWkco!"IA4
!!WB5d]*:&s%J"DJcC<$JcC<$JcC<$JcC<$fDk@?!pRaQq#CDBp](-ko)JUfr;ZZpo)JUfli6tb
JcC<$VuQcj!&)cprs\rCd\6^Drt*V.!!N<3dsqB#rsmM-rrE'7dt7T"!"[LlrrW61dV]$ersdCo
!!E61dr,0frsdFarr`91ds1lp!"IA$rrW61dYIl,rt!PX!&FRJJcC<$JcC<$JcC<$JcC<$JcF@%
nc&U&o`+u>q#C6lo)JUfr;ZZpo)JUfli6tbJcC<$VuQcj!&)cprs\rCd\6^Drt*V.!!N<3dsqB#
rsmM-rrE'7dt7T"!"[LlrrW61dV]$ersdCo!!E61dr,0frsdFarr`91ds1lp!"IA$rrW61dYIl,
rt!PX!&FRJJcC<$JcC<$JcC<$JcC<$JcF@%mf*@Ia*d[_!584.quH<fquHZpquH<fquH'_mf7q=
JcE4Zs%EDGd\?aN!#<qV!!E64dXM6"rsmM-rri?3dsqAtrta(8rr<$0dV8^`!"I@o!!E61dV]$e
rsdFprr`91dr,0frsdG%rrW61dWkco!"IA4!!WB5d]*:&s%J"DJcC<$JcC<$JcC<$JcC<$fDk1:
!U6'L!;ZZm!:p0f!;ulp!:p0f!:0[b!.k0$s/5ns9E6`oUAkZ&("/fV"9/q\IfKWO%b#q-"TJt\
J,]NK(=Rm8!!!PXC&\88%FT+o"9/hYD?'e=%F]4p"9/hZDZ9h=%F]S%!rreYGlIjG%FU%4"of+]
WW4gS9S*4ps+13$s+13$s+13$s+14%s69OafhMAE!6=s9!)<Clo)JXg!,2<1!)<Clo)JXg!,1]u
rr@WMJcDYJs%EDGd\?aN!#<qV!!E64dXM6"rsmM-rri?3dsqAtrta(8rr<$0dV8^`!"I@o!!E61
dV]$ersdFprr`91dr,0frsdG%rrW61dWkco!"IA4!!WB5d]*:&s%J"DJcC<$JcC<$JcC<$JcC<$
fDk(7!U3>W!!%uSrrA#V!;$3jiV``VN;W\UN;WbJrrD$V!!%uDs8N(Ms+14's3FC=('#)tUAkZ&
("/fV"9/q\IfKWO%b#q-"TJt\J,]NK(=Rm8!!!PXC&\88%FT+o"9/hYD?'e=%F]4p"9/hZDZ9h=
%F]S%!rreYGlIjG%FU%4"of+]WW4gS9S*4ps+13$s+13$s+13$s+14%s6'C^^&7p2B_q`/N;W_V
l1FuUiV``VRf*0cN;W_Vl1FuUiV``VRd:"R!.k0$s4RFu9`Gk.("/iV%0.-kU&Y;q&CQ%."TJt\
J,]ZO%b#q-!<3h`K)YfN&(51l!rreYD?'e=%FT+o"9/hZDZ9h=%F]4p"9/hZGlIjG%FTM$!rreY
L]@VY&(7HX1B1%!s+13$s+13$s+13$s+13$s4@;5rr>dl!;c]q^&7p2iUm-MiV``V^&7m1^&7p2
iUm-MiV``V^$G^u!.k0$s4RGP9[PNn%0.-kUAkZ&("/fV"9/q\IfKWO%b#q-"TJt\J,]NK(=Rm8
!!!PXC&\88%FT+o"9/hYD?'e=%F]4p"9/hZDZ9h=%F]S%!rreYGlIjG%FU%4"of+]WW4gS9S*4p
s+13$s+13$s+13$s+14%s5s=]ZMae"rrCFE!!(^ErrBb2!!(^MrrCFE!!(^ErrBb2!!(^<s8N(M
s+14's8Pd?0E2I]("/iV%0.-kU&Y;q&CQ%."TJt\J,]ZO%b#q-!<3h`K)YfN&(51l!rreYD?'e=
%FT+o"9/hZDZ9h=%F]4p"9/hZGlIjG%FTM$!rreYL]@VY&(7HX1B1%!s+13$s+13$s+13$s+13$
s4@;5rrD$V!;c]qnGN=e^%D=)^&7p2nGN:dnGN=e^%D=)^&7p2nE^,S!.k0$s4RGP9`HcpUAkZ&
("/iV%0.-kU&Y;q&CQ%."TJt\J,]ZO%b#q-!<3h`K)YfN&(51l!rreYD?'e=%FT+o"9/hZDZ9h=
%F]4p"9/hZGlIjG%FTM$!rreYL]@VY&(7HX1B1%!s+13$s+13$s+13$s+13$s4@;4s8DuuI/3dB
B`7u3Re6U[N;`eWB_q`/B`7u3Re6U[N;`eWB^5Wt!.k0$s4RGP9`HcpUAkZ&("/iV%0.-kU&Y;q
&CQ%."TJt\J,]ZO%b#q-!<3h`K)YfN&(51l!rreYD?'e=%FT+o"9/hZDZ9h=%F]4p"9/hZGlIjG
%FTM$!rreYL]@VY&(7HX1B1%!s+13$s+13$s+13$s+13$s4@;4s8DuuVtp>mZMjh(B_;<)B`7u3
ZMOS$ZMjh(B_;<)B`7u3ZKhJi!.k0$s4RGP9`HcpUAkZ&("/iV%0.-kU&Y;q&CQ%."TJt\J,]ZO
%b#q-!<3h`K)YfN&(51l!rreYD?'e=%FT+o"9/hZDZ9h=%F]4p"9/hZGlIjG%FTM$!rreYL]@VY
&(7HX1B1%!s+13$s+13$s+13$s+13$s4@;4s8Duud/!\Al2:VSs8;otl2(D[l2:VSs8;otl0A<K
!.k0$s4RGP9`HcpUAkZ&("/iV%0.-kU&Y;q&CQ%."TJt\J,]ZO%b#q-!<3h`K)YfN&(51l!rreY
D?'e=%FT+o"9/hZDZ9h=%F]4p"9/hZGlIjG%FTM$!rreYL]@VY&(7HX1B1%!s+13$s+13$s+13$
s+13$s4@;5rrD$X!!#afrr@HG!!(C>rrCaO!!%uQrr@HG!!(C>rrCaO!!%uBs8N(Ms+14's8Pdm
0@QZq%0.-kUAkZ&("/fV"9/q\IfKWO%b#q-"TJt\J,]NK(=Rm8!!!PXC&\88%FT+o"9/hYD?'e=
%F]4p"9/hZDZ9h=%F]S%!rreYGlIjG%FU%4"of+]WW4gS9S*4ps+13$s+13$s+13$s+14%s5s=]
VuH_s^%_O,d/F"FReHa]Vu?Yrd.mV@d/F"FReHa]Vu?Yrd-:T1!.k0$s4RGP9`HcpUAkZ&("/iV
%0.-kU&Y;q&CQ%."TJt\J,]ZO%b#q-!<3h`K)YfN&(51l!rreYD?'e=%FT+o"9/hZDZ9h=%F]4p
"9/hZGlIjG%FTM$!rreYL]@VY&(7HX1B1%!s+13$s+13$s+13$s+13$s4@;6rrD<`!!$^*rrA#W
!;?Em:&b1nN;!8ON;`hNrr>dn!!%uAs8N(Ms+14's8Pdm0@QZq%0.-kUAkZ&("/fV"9/q\IfKWO
%b#q-"TJt\J,]NK(=Rm8!!!PXC&\88%FT+o"9/hYD?'e=%F]4p"9/hZDZ9h=%F]S%!rreYGlIjG
%FU%4"of+]WW4gS9S*4ps+13$s+13$s+13$s+14%s60IcktM.Pl1P&Vl2CY_^%hU-^&A!3l1Y,W
l2CY_^%hU-^&A!3l0/0I!.k0$s4RGP9`HcpUAkZ&("/iV%0.-kU&Y;q&CQ%."TJt\J,]ZO%b#q-
!<3h`K)YfN&(51l!rreYD?'e=%FT+o"9/hZDZ9h=%F]4p"9/hZGlIjG%FTM$!rreYL]@VY&(7HX
1B1%!s+13$s+13$s+13$s+13$s4@;GrrqY#!)8p/q#:BR:&b1nd.@8;^&J'5:%8#Z!U3>Y!!'_)
rrBb4!!,g`qYpT\:&b1n^$#Fq!.k0$s4RGP9`HcpUAkZ&("/iV%0.-kU&Y;q&CQ%."TJt\J,]ZO
%b#q-!<3h`K)YfN&(51l!rreYD?'e=%FT+o"9/hZDZ9h=%F]4p"9/hZGlIjG%FTM$!rreYL]@VY
&(7HX1B1%!s+13$s+13$s+13$s+13$s4@;Grr?a1!!>rng$o"@!SNqA!!,gQnc&TXrr<%Hqu6]]
B`A&4Vt0ifRf<?fI/EpEl"L(s!2nuZrr@WMJcFF's%NGGe"ZjO!#<qVrs\rCd\6^Drt*V.!!N<3
dsqB#rsmM-rrE'7dt7T"!"[LlrrW61dV]$ersdCo!!E61dr,0frsdFprr`91ds1lp!"IA$rrW61
dYIl,rt!PX!&FRJJcC<$JcC<$JcC<$JcC<$JcF@%q#:=gnc/]LnF-AWN;ikYB[HeZ!V!f%!!'=o
rrA#X!!-c[s8N,h^&A!3ZK;,d!.k0$s4RGP9`HcpUAkZ&("/iV%0.-kU&Y;q&CQ%."TJt\J,]ZO
%b#q-!<3h`K)YfN&(51l!rreYD?'e=%FT+o"9/hZDZ9h=%F]4p"9/hZGlIjG%FTM$!rreYL]@VY
&(7HX1B1%!s+13$s+13$s+13$s+13$s4@;GrrM(Qo`,#]iU$RE^%hX/B]8CZ!581.!GLHQs8N(M
s+14's8Pdm0@QZq%0.-kUAkZ&("/fV"9/q\IfKWO%b#q-"TJt\J,]NK(=Rm8!!!PXC&\88%FT+o
"9/hYD?'e=%F]4p"9/hZDZ9h=%F]S%!rreYGlIjG%FU%4"of+]WW4gS9S*4ps+13$s+13$s+13$
s+14%s7cNqn@acor;Zq5N3^gorrV\qI/a0J9q'c$rrV\qI/a0J9q'bps8N(Ms+14's8Pdm0@QZq
%0.-kUAkZ&("/fV"9/q\IfKWO%b#q-"TJt\J,]NK(=Rm8!!!PXC&\88%FT+o"9/hYD?'e=%F]4p
"9/hZDZ9h=%F]S%!rreYGlIjG%FU%4"of+]WW4gS9S*4ps+13$s+13$s+13$s+14%s,I'Y!.k0$
s4RGP9`HcpUAkZ&("/iV%0.-kU&Y;q&CQ%."TJt\J,]ZO%b#q-!<3h`K)YfN&(51l!rreYD?'e=
%FT+o"9/hZDZ9h=%F]4p"9/hZGlIjG%FTM$!rreYL]@VY&(7HX1B1%!s+13$s+13$s+13$s+13$
s4@:1s8N(Ms+14's8Pdm0@QZq%0.-kUAkZ&("/fV"9/q\IfKWO%b#q-"TJt\J,]NK(=Rm8!!!PX
C&\88%FT+o"9/hYD?'e=%F]4p"9/hZDZ9h=%F]S%!rreYGlIjG%FU%4"of+]WW4gS9S*4ps+13$
s+13$s+13$s+14%s,I'Y!.k0$s4RGP9`HcpUAkZ&("/iV%0.-kU&Y;q&CQ%."TJt\J,]ZO%b#q-
!<3h`K)YfN&(51l!rreYD?'e=%FT+o"9/hZDZ9h=%F]4p"9/hZGlIjG%FTM$!rreYL]@VY&(7HX
1B1%!s+13$s+13$s+13$s+13$s4@:1s8N(Ms+14's8Pdm0@QZq%0.-kUAkZ&("/fV"9/q\IfKWO
%b#q-"TJt\J,]NK(=Rm8!!!PXC&\88%FT+o"9/hYD?'e=%F]4p"9/hZDZ9h=%F]S%!rreYGlIjG
%FU%4"of+]WW4gS9S*4ps+13$s+13$s+13$s+14%s,I'Y!.k0$s4RGP9`HcpUAkZ&("/iV%0.-k
U&Y;q&CQ%."TJt\J,]ZO%b#q-!<3h`K)YfN&(51l!rreYD?'e=%FT+o"9/hZDZ9h=%F]4p"9/hZ
GlIjG%FTM$!rreYL]@VY&(7HX1B1%!s+13$s+13$s+13$s+13$s4@:1s8N(Ms+14's8Pdm0@QZq
%0.-kUAkZ&("/fV"9/q\IfKWO%b#q-"TJt\J,]NK(=Rm8!!!PXC&\88%FT+o"9/hYD?'e=%F]4p
"9/hZDZ9h=%F]S%!rreYGlIjG%FU%4"of+]WW4gS9S*4ps+13$s+13$s+13$s+14%s,I'Y!.k0$
s4RGP9`HcpUAkZ&("/iV%0.-kU&Y;q&CQ%."TJt\J,]ZO%b#q-!<3h`K)YfN&(51l!rreYD?'e=
%FT+o"9/hZDZ9h=%F]4p"9/hZGlIjG%FTM$!rreYL]@VY&(7HX1B1%!s+13$s+13$s+13$s+13$
s4@:1s8N(Ms+14's8Pdm0@QZq%0.-kUAkZ&("/fV"9/q\IfKWO%b#q-"TJt\J,]NK(=Rm8!!!PX
C&\88%FT+o"9/hYD?'e=%F]4p"9/hZDZ9h=%F]S%!rreYGlIjG%FU%4"of+]WW4gS9S*4ps+13$
s+13$s+13$s+14%s,I'Y!.k0$s4RGP9`HcpUAkZ&("/iV%0.-kU&Y;q&CQ%."TJt\J,]ZO%b#q-
!<3h`K)YfN&(51l!rreYD?'e=%FT+o"9/hZDZ9h=%F]4p"9/hZGlIjG%FTM$!rreYL]@VY&(7HX
1B1%!s+13$s+13$s+13$s+13$s4@:1s8N(Ms+14's8Pdm0@QZq%0.-kUAkZ&("/fV"9/q\IfKWO
%b#q-"TJt\J,]NK(=Rm8!!!PXC&\88%FT+o"9/hYD?'e=%F]4p"9/hZDZ9h=%F]S%!rreYGlIjG
%FU%4"of+]WW4gS9S*4ps+13$s+13$s+13$s+14%s,I'Y!.k0$s4RGP9`HcpUAkZ&("/iV%0.-k
U&Y;q&CQ%."TJt\J,]ZO%b#q-!<3h`K)YfN&(51l!rreYD?'e=%FT+o"9/hZDZ9h=%F]4p"9/hZ
GlIjG%FTM$!rreYL]@VY&(7HX1B1%!s+13$s+13$s+13$s+13$s4@:1s8N(Ms+14's8Pdm0@QZq
%0.-kUAkZ&("/fV"9/q\IfKWO%b#q-"TJt\J,]NK(=Rm8!!!PXC&\88%FT+o"9/hYD?'e=%F]4p
"9/hZDZ9h=%F]S%!rreYGlIjG%FU%4"of+]WW4gS9S*4ps+13$s+13$s+13$s+14%s,I'Y!.k0$
s4RGP9`HcpUAkZ&("/iV%0.-kU&Y;q&CQ%."TJt\J,]ZO%b#q-!<3h`K)YfN&(51l!rreYD?'e=
%FT+o"9/hZDZ9h=%F]4p"9/hZGlIjG%FTM$!rreYL]@VY&(7HX1B1%!s+13$s+13$s+13$s+13$
s4@:1s8N(Ms+14's8Pdm0@QZq%0.-kUAkZ&("/fV"9/q\IfKWO%b#q-"TJt\J,]NK(=Rm8!!!PX
C&\88%FT+o"9/hYD?'e=%F]4p"9/hZDZ9h=%F]S%!rreYGlIjG%FU%4"of+]WW4gS9S*4ps+13$
s+13$s+13$s+14%s,I'Y!.k0$s4RGP9`HcpUAkZ&("/iV%0.-kU&Y;q&CQ%."TJt\J,]ZO%b#q-
!<3h`K)YfN&(51l!rreYD?'e=%FT+o"9/hZDZ9h=%F]4p"9/hZGlIjG%FTM$!rreYL]@VY&(7HX
1B1%!s+13$s+13$s+13$s+13$s4@:1s8N(Ms+14's8Pdm0@QZq%0.-kUAkZ&("/fV"9/q\IfKWO
%b#q-"TJt\J,]NK(=Rm8!!!PXC&\88%FT+o"9/hYD?'e=%F]4p"9/hZDZ9h=%F]S%!rreYGlIjG
%FU%4"of+]WW4gS9S*4ps+13$s+13$s+13$s+14%s,I'Y!.k0$s4RGP9`HcpUAkZ&("/iV%0.-k
U&Y;q&CQ%."TJt\J,]ZO%b#q-!<3h`K)YfN&(51l!rreYD?'e=%FT+o"9/hZDZ9h=%F]4p"9/hZ
GlIjG%FTM$!rreYL]@VY&(7HX1B1%!s+13$s+13$s+13$s+13$s4@:1s8N(Ms+14's8Pdm0@QZq
%0.-kUAkZ&("/fV"9/q\IfKWO%b#q-"TJt\J,]NK(=Rm8!!!PXC&\88%FT+o"9/hYD?'e=%F]4p
"9/hZDZ9h=%F]S%!rreYGlIjG%FU%4"TJqZ;#hF4(4lL:s+13$s+13$s+13$s+14%s,I'Y!.k0$
s4RGP9`HcpUAkZ&("/iV%0.-kU&Y;q&CQ%."TJt\J,]ZO%b#q-!<3h`K)YfN&(51l!rreYD?'e=
%FT+o"9/hZDZ9h=%F]4p"9/hZGlIjG%FTM$!rreYL]@SX%FS)R(]P8%s+13$s+13$s+13$s+13$
s4@:1s8N(Ms+14's8Pdm0@QZq%0.-kUAkZ&("/fV"9/q\IfKWO%b#q-"TJt\J,]NK(=Rm8!!!PX
C&\88%FT+o"9/hYD?'e=%F]4p"9/hZDZ9h=%F]S%!rreYGlIjG%FSG\"9/hY7fX8'(4lL:s+13$
s+13$s+13$s+14%s,I'Y!.k0$s4RGP9`HcpUAkZ&("/iV%0.-kU&Y;q&CQ%."TJt\J,]ZO%b#q-
!<3h`K)YfN&(51l!rreYD?'e=%FT+o"9/hZDZ9h=%F]4p"9/hZGlIjG%FTM$!rreY>6"d*%FU%4
'`Sr"s+13$s+13$s+13$s+13$s4@:1s8N(Ms+14's8Pdm0@QZq%0.-kUAkZ&("/fV"9/q\IfKWO
%b#q-"TJt\J,]NK(=Rm8!!!PXC&\88%FT+o"9/hYD?'e=%F]4p"9/hZDZ9h=%F]S%!rreYGlIjG
%FS;X"9/hYL]A.h(4lL:s+13$s+13$s+13$s+14%s,I'Y!.k0$s4RGP9`HcpUAkZ&("/iV%0.-k
U&Y;q&CQ%."TJt\J,]ZO%b#q-!<3h`K)YfN&(51l!rreY@fQW2%FT+o"9/hZDZ9h=%F]4p"9/hZ
GlIjG%FTM$!rreY<r`@&%FU%4'`Sr"s+13$s+13$s+13$s+13$s4@:1s8N(Ms+14's8Pdm0@QZq
%0.-kUAkZ&("/fV"9/q\IfKWO%b#q-"TJt\J,]NK(=Rm8!!!PXC&\88%FS\c"9/hYD?'e=%F]4p
"9/hZDZ9h=%F]S%!rreYGlIjG%FTJ$"9/hYL]A.h(4lL:s+13$s+13$s+13$s+14%s,I'Y!.k0$
s4RGP9`HcpUAkZ&("/iV%0.-kU&Y;q&CQ%."TJt\J,]ZO%b#q-!<3h`K)YfN&(51l!rreY@K6N1
%FT+o"9/hZDZ9h=%F]4p"9/hZGlIjG%FTM$!rreYGQ7jG%FU%4'`Sr"s+13$s+13$s+13$s+13$
s4@:1s8N(Ms+14's8Pdm0@QZq%0.-kUAkZ&("/fV"9/q\IfKWO%b#q-"TJt\J,]NK(=Rm8!!!PX
C&\88%FSqj"9/hYD?'e=%F]4p"9/hZDZ9h=%F]S%!rreYGlIjG%FTJ$"9/hYL]A.h(4lL:s+13$
s+13$s+13$s+14%s,I'Y!.k0$s4RGP9`HcpUAkZ&("/iV%0.-kU&Y;q&CQ%."TJt\J,]ZO%b#q-
!<3h`K)YfN&(51l!rreYB`J88%FT+o"9/hZDZ9h=%F]4p"9/hZGlIjG%FTM$!rreYGQ7jG%FU%4
'`Sr"s+13$s+13$s+13$s+13$s4@:1s7QGDs+140s8Pdm0@QZq%0.-kUAkZ&("/fV"9/q\IfKWO
%b#q-"TJt\J,]NK(=Rm8!!!PXC&\88%FSqj"9/hYD?'e=%F]4p"9/hZDZ9h=%F]S%!rreYGlIjG
%FTJ$"9/hYL]A.h(4lL:s+13$s+13$s+13$s+14%s,I'P!.k0$s5O(Y9`HcpUAkZ&("/iV%0.-k
U&Y;q&CQ%."TJt\J,]ZO%b#q-!<3h`K)YfN&(51l!rreYB`J88%FT+o"9/hZDZ9h=%F]4p"9/hZ
GlIjG%FTM$!rreYGQ7jG%FU%4'`Sr"s+13$s+13$s+13$s+13$s4@:1s8N(Ms+14's8Pdm0@QZq
%0.-kUAkZ&("/fV"9/q\IfKWO%b#q-"TJt\J,]NK(=Rm8!!!PXC&\88%FSqj"9/hYD?'e=%F]4p
"9/hZDZ9h=%F]S%!rreYGlIjG%FTJ$"9/hYL]A.h(4lL:s+13$s+13$s+13$s+14%s,I'Y!.k0$
s4RGP9`HcpUAkZ&("/iV%0.-kU&Y;q&CQ%."TJt\J,]ZO%b#q-!<3h`K)YfN&(51l!rreYB`J88
%FT+o"9/hZDZ9h=%F]4p"9/hZGlIjG%FTM$!rreYGQ7jG%FU%4'`Sr"s+13$s+13$s+13$s+13$
s4@:1s8N(Ms+14's8Pdm0@QZq%0.-kUAkZ&("/fV"9/q\IfKWO%b#q-"TJt\J,]NK(=Rm8!!!PX
C&\88%FSqj"9/hYD?'e=%F]4p"9/hZDZ9h=%F]S%!rreYGlIjG%FTJ$"9/hYL]A.h(4lL:s+13$
s+13$s+13$s+14%s,I'Y!.k0$s4RGP9`HcpUAkZ&("/iV%0.-kU&Y;q&CQ%."TJt\J,]ZO%b#q-
!<3h`K)YfN&(51l!rreYB`J88%FT+o"9/hZDZ9h=%F]4p"9/hZGlIjG%FTM$!rreYGQ7jG%FU%4
'`Sr"s+13$s+13$s+13$s+13$s4@:1s8N(Ms+14's8Pdm0@QZq%0.-kUAkZ&("/fV"9/q\IfKWO
%b#q-"TJt\J,]NK(=Rm8!!!PXC&\88%FSqj"9/hYD?'e=%F]4p"9/hZDZ9h=%F]S%!rreYGlIjG
%FTJ$"9/hYL]A.h(4lL:s+13$s+13$s+13$s+14%s,I'Y!.k0$s4RGP9`HcpUAkZ&("/iV%0.-k
U&Y;q&CQ%."TJt\J,]ZO%b#q-!<3h`K)YfN&(51l!rreYB`J88%FT+o"9/hZDZ9h=%F]4p"9/hZ
GlIjG%FTM$!rreYGQ7jG%FU%4'`Sr"s+13$s+13$s+13$s+13$s4@:1s8N(Ms+14's8Pdm0@QZq
%0.-kUAkZ&("/fV"9/q\IfKWO%b#q-"TJt\J,]NK(=Rm8!!!PXC&\88%FSqj"9/hYD?'e=%F]4p
"9/hZDZ9h=%F]S%!rreYGlIjG%FTJ$"9/hYL]A.h(4lL:s+13$s+13$s+13$s+14%s,I'Y!.k0$
s4RGP9`HcpUAkZ&("/iV%0.-kU&Y;q&CQ%."TJt\J,]ZO%b#q-!<3h`K)YfN&(51l!rreYB`J88
%FT+o"9/hZDZ9h=%F]4p"9/hZGlIjG%FTM$!rreYGQ7jG%FU%4'`Sr"s+13$s+13$s+13$s+13$
s4@:1s8N(Ms+14's8Pdm0@QZq%0.-kUAkZ&("/fV"9/q\IfKWO%b#q-"TJt\J,]NK(=Rm8!!!PX
C&\88%FSqj"9/hYD?'e=%F]4p"9/hZDZ9h=%F]S%!rreYGlIjG%FTJ$"9/hYL]A.h(4lL:s+13$
s+13$s+13$s+14%s,I'Y!.k0$s4RGP9`HcpUAkZ&("/iV%0.-kU&Y;q&CQ%."TJt\J,]ZO%b#q-
!<3h`K)YfN&(51l!rreYB`J88%FT+o"9/hZDZ9h=%F]4p"9/hZGlIjG%FTM$!rreYGQ7jG%FU%4
'`Sr"s+13$s+13$s+13$s+13$s4@:1s8N(Ms+14's8Pdm0@QZq%0.-kUAkZ&("/fV"9/q\IfKWO
%b#q-"TJt\J,]NK(=Rm8!!!PXC&\88%FSqj"9/hYD?'e=%F]4p"9/hZDZ9h=%F]S%!rreYGlIjG
%FTJ$"9/hYL]A.h(4lL:s+13$s+13$s+13$s+14%s,I'Y!.k0$s4RGP9`HcpUAkZ&("/iV%0.-k
U&Y;q&CQ%."TJt\J,]ZO%b#q-!<3h`K)YfN&(51l!rreYB`J88%FT+o"9/hZDZ9h=%F]4p"9/hZ
GlIjG%FTM$!rreYGQ7jG%FU%4'`Sr"s+13$s+13$s+13$s+13$s4@:1s8N(Ms+14's8Pdm0@QZq
%0.-kUAkZ&("/fV"9/q\IfKWO%b#q-"TJt\J,]NK(=Rm8!!!PXC&\88%FSqj"9/hYD?'e=%F]4p
"9/hZDZ9h=%F]S%!rreYGlIjG%FTJ$"9/hYL]A.h(4lL:s+13$s+13$s+13$s+14%s,I'Y!.k0$
s4RGP9`HcpUAkZ&("/iV%0.-kU&Y;q&CQ%."TJt\J,]ZO%b#q-!<3h`K)YfN&(51l!rreYB`J88
%FT+o"9/hZDZ9h=%F]4p"9/hZGlIjG%FTM$!rreYGQ7jG%FU%4'`Sr"s+13$s+13$s+13$s+13$
s4@:1s8N(Ms+14's8Pdm0@QZq%0.-kUAkZ&("/fV"9/q\IfKWO%b#q-"TJt\J,]NK(=Rm8!!!PX
C&\88%FSqj"9/hYD?'e=%F]4p"9/hZDZ9h=%F]S%!rreYGlIjG%FTJ$"9/hYL]A.h(4lL:s+13$
s+13$s+13$s+14%s,I'Y!.k0$s4RGP9`HcpUAkZ&("/iV%0.-kU&Y;q&CQ%."TJt\J,]ZO%b#q-
!<3h`K)YfN&(51l!rreYB`J88%FT+o"9/hZDZ9h=%F]4p"9/hZGlIjG%FTM$!rreYGQ7jG%FU%4
'`Sr"s+13$s+13$s+13$s+13$s4@:1s8N(Ms+14's8Pdm0@QZq%0.-kUAkZ&("/fV"9/q\IfKWO
%b#q-"TJt\J,]NK(=Rm8!!!PXC&\88%FSqj"9/hYD?'e=%F]4p"9/hZDZ9h=%F]S%!rreYGlIjG
%FTJ$"9/hYL]A.h(4lL:s+13$s+13$s+13$s+14%s,I'Y!.k0$s4RGP9`HcpUAkZ&("/iV%0.-k
U&Y;q&CQ%."TJt\J,]ZO%b#q-!<3h`K)YfN&(51l!rreYB`J88%FT+o"9/hZDZ9h=%F]4p"9/hZ
GlIjG%FTM$!rreYGQ7jG%FU%4'`Sr"s+13$s+13$s+13$s+13$s4@:1s8N(Ms+14's8Pdm0@QZq
%0.-kUAkZ&("/fV"9/q\IfKWO%b#q-"TJt\J,]NK(=Rm8!!!PXC&\88%FSqj"9/hYD?'e=%F]4p
"9/hZDZ9h=%F]S%!rreYGlIjG%FTJ$"9/hYL]A.h(4lL:s+13$s+13$s+13$s+14%s,I'Y!.k0$
s4RGP9`HcpUAkZ&("/iV%0.-kU&Y;q&CQ%."TJt\J,]ZO%b#q-!<3h`K)YfN&(51l!rreYB`J88
%FT+o"9/hZDZ9h=%F]4p"9/hZGlIjG%FTM$!rreYGQ7jG%FU%4'`Sr"s+13$s+13$s+13$s+13$
s4@:1s8N(Ms+14's8Pdm0@QZq%0.-kUAkZ&("/fV"9/q\IfKWO%b#q-"TJt\J,]NK(=Rm8!!!PX
C&\88%FSqj"9/hYD?'e=%F]4p"9/hZDZ9h=%F]S%!rreYGlIjG%FTJ$"9/hYL]A.h(4lL:s+13$
s+13$s+13$s+14%s,I'Y!.k0$s4RGP9`HcpUAkZ&("/iV%0.-kU&Y;q&CQ%."TJt\J,]ZO%b#q-
!<3h`K)YfN&(51l!rreYB`J88%FT+o"9/hZDZ9h=%F]4p"9/hZGlIjG%FTM$!rreYGQ7jG%FU%4
'`Sr"s+13$s+13$s+13$s+13$s4@:1s8N(Ms+14's8Pdm0@QZq%0.-kUAkZ&("/fV"9/q\IfKWO
%b#q-"TJt\J,]NK(=Rm8!!!PXC&\88%FSqj"9/hYD?'e=%F]4p"9/hZDZ9h=%F]S%!rreYGlIjG
%FTJ$"9/hYL]A.h(4lL:s+13$s+13$s+13$s+14%s,I'Y!.k0$s4RGP9`HcpUAkZ&("/iV%0.-k
U&Y;q&CQ%."TJt\J,]ZO%b#q-!<3h`K)YfN&(51l!rreYB`J88%FT+o"9/hZDZ9h=%F]4p"9/hZ
GlIjG%FTM$!rreYGQ7jG%FU%4'`Sr"s+13$s+13$s+13$s+13$s4@:1s8N(Ms+14's8Pdm0@QZq
%0.-kUAkZ&("/fV"9/q\IfKWO%b#q-"TJt\J,]NK(=Rm8!!!PXC&\88%FSqj"9/hYD?'e=%F]4p
"9/hZDZ9h=%F]S%!rreYGlIjG%FTJ$"9/hYL]A.h(4lL:s+13$s+13$s+13$s+14%s,I'Y!.k0$
s4RGP9`HcpUAkZ&("/iV%0.-kU&Y;q&CQ%."TJt\J,]ZO%b#q-!<3h`K)YfN&(51l!rreYB`J88
%FT+o"9/hZDZ9h=%F]4p"9/hZGlIjG%FTM$!rreYGQ7jG%FU%4'`Sr"s+13$s+13$s+13$s+13$
s4@:1s8N(Ms+14's8Pdm0@QZq%0.-kUAkZ&("/fV"9/q\IfKWO%b#q-"TJt\J,]NK(=Rm8!!!PX
C&\88%FSqj"9/hYD?'e=%F]4p"9/hZDZ9h=%F]S%!rreYGlIjG%FTJ$"9/hYL]A.h(4lL:s+13$
s+13$s+13$s+14%s,I'Y!.k0$s4RGP9`HcpUAkZ&("/iV%0.-kU&Y;q&CQ%."TJt\J,]ZO%b#q-
!<3h`K)YfN&(51l!rreYB`J88%FT+o"9/hZDZ9h=%F]4p"9/hZGlIjG%FTM$!rreYGQ7jG%FU%4
'`Sr"s+13$s+13$s+13$s+13$s4@:1s8N(Ms+14's8Pdm0@QZq%0.-kUAkZ&("/fV"9/q\IfKWO
%b#q-"TJt\J,]NK(=Rm8!!!PXC&\88%FSqj"9/hYD?'e=%F]4p"9/hZDZ9h=%F]S%!rreYGlIjG
%FTJ$"9/hYL]A.h(4lL:s+13$s+13$s+13$s+14%s,I'Y!.k0$s4RGP9`HcpUAkZ&("/iV%0.-k
U&Y;q&CQ%."TJt\J,]ZO%b#q-!<3h`K)YfN&(51l!rreYB`J88%FT+o"9/hZDZ9h=%F]4p"9/hZ
GlIjG%FTM$!rreYGQ7jG%FU%4'`Sr"s+13$s+13$s+13$s+13$s4@:1s8N(Ms+14's8Pdm0@QZq
%0.-kUAkZ&("/fV"9/q\IfKWO%b#q-"TJt\J,]NK(=Rm8!!!PXC&\88%FSqj"9/hYD?'e=%F]4p
"9/hZDZ9h=%F]S%!rreYGlIjG%FTJ$"9/hYL]A.h(4lL:s+13$s+13$s+13$s+14%s,I'Y!.k0$
s4RGP9`HcpUAkZ&("/iV%0.-kU&Y;q&CQ%."TJt\J,]ZO%b#q-!<3h`K)YfN&(51l!rreYB`J88
%FT+o"9/hZDZ9h=%F]4p"9/hZGlIjG%FTM$!rreYGQ7jG%FU%4'`Sr"s+13$s+13$s+13$s+13$
s4@:1s8N(Ms+14's8Pdm0@QZq%0.-kUAkZ&("/fV"9/q\IfKWO%b#q-"TJt\J,]NK(=Rm8!!!PX
C&\88%FSqj"9/hYD?'e=%F]4p"9/hZDZ9h=%F]S%!rreYGlIjG%FTJ$"9/hYL]A.h(4lL:s+13$
s+13$s+13$s+14%s,I'Y!.k0$s4RGP9`HcpUAkZ&("/iV%0.-kU&Y;q&CQ%."TJt\J,]ZO%b#q-
!<3h`K)YfN&(51l!rreYB`J88%FT+o"9/hZDZ9h=%F]4p"9/hZGlIjG%FTM$!rreYGQ7jG%FU%4
'`Sr"s+13$s+13$s+13$s+13$s4@:1s8N(Ms+14's8Pdm0@QZq%0.-kUAkZ&("/fV"9/q\IfKWO
%b#q-"TJt\J,]NK(=Rm8!!!PXC&\88%FSqj"9/hYD?'e=%F]4p"9/hZDZ9h=%F]S%!rreYGlIjG
%FTJ$"9/hYL]A.h(4lL:s+13$s+13$s+13$s+14%s,I'Y!.k0$s4RGP9`HcpUAkZ&("/iV%0.-k
U&Y;q&CQ%."TJt\J,]ZO%b#q-!<3h`K)YfN&(51l!rreYB`J88%FT+o"9/hZDZ9h=%F]4p"9/hZ
GlIjG%FTM$!rreYGQ7jG%FU%4'`Sr"s+13$s+13$s+13$s+13$s4@:1s8N(Ms+14's8Pdm0@QZq
%0.-kUAkZ&("/fV"9/q\IfKWO%b#q-"TJt\J,]NK(=Rm8!!!PXC&\88%FSqj"9/hYD?'e=%F]4p
"9/hZDZ9h=%F]S%!rreYGlIjG%FTJ$"9/hYL]A.h(4lL:s+13$s+13$s+13$s+14%s,I'Y!.k0$
s4RGP9`HcpUAkZ&("/iV%0.-kU&Y;q&CQ%."TJt\J,]ZO%b#q-!<3h`K)YfN&(51l!rreYB`J88
%FT+o"9/hZDZ9h=%F]4p"9/hZGlIjG%FTM$!rreYGQ7jG%FU%4'`Sr"s+13$s+13$s+13$s+13$
s4@:1s8N(Ms+14's8Pdm0@QZq%0.-kUAkZ&("/fV"9/q\IfKWO%b#q-"TJt\J,]NK(=Rm8!!!PX
C&\88%FSqj"9/hYD?'e=%F]4p"9/hZDZ9h=%F]S%!rreYGlIjG%FTJ$"9/hYL]A.h(4lL:s+13$
s+13$s+13$s+14%s,I'Y!.k0$s4RGP9`HcpUAkZ&("/iV%0.-kU&Y;q&CQ%."TJt\J,]ZO%b#q-
!<3h`K)YfN&(51l!rreYB`J88%FT+o"9/hZDZ9h=%F]4p"9/hZGlIjG%FTM$!rreYGQ7jG%FU%4
'`Sr"s+13$s+13$s+13$s+13$s4@:1s8N(Ms+14's8Pdm0@QZq%0.-kUAkZ&("/fV"9/q\IfKWO
%b#q-"TJt\J,]NK(=Rm8!!!PXC&\88%FSqj"9/hYD?'e=%F]4p"9/hZDZ9h=%F]S%!rreYGlIjG
%FTJ$"9/hYL]A.h(4lL:s+13$s+13$s+13$s+14%s,I'Y!.k0$s4RGP9`HcpUAkZ&("/iV%0.-k
U&Y;q&CQ%."TJt\J,]ZO%b#q-!<3h`K)YfN&(51l!rreYB`J88%FT+o"9/hZDZ9h=%F]4p"9/hZ
GlIjG%FTM$!rreYGQ7jG%FU%4'`Sr"s+13$s+13$s+13$s+13$s4@:1s8N(Ms+14's8Pdm0@QZq
%0.-kUAkZ&("/fV"9/q\IfKWO%b#q-"TJt\J,]NK(=Rm8!!!PXC&\88%FSqj"9/hYD?'e=%F]4p
"9/hZDZ9h=%F]S%!rreYGlIjG%FTJ$"9/hYL]A.h(4lL:s+13$s+13$s+13$s+14%s,I'Y!.k0$
s4RGP9`HcpUAkZ&("/iV%0.-kU&Y;q&CQ%."TJt\J,]ZO%b#q-!<3h`K)YfN&(51l!rreYB`J88
%FT+o"9/hZDZ9h=%F]4p"9/hZGlIjG%FTM$!rreYGQ7jG%FU%4'`Sr"s+13$s+13$s+13$s+13$
s4@:1s8N(Ms+14's8Pdm0@QZq%0.-kUAkZ&("/fV"9/q\IfKWO%b#q-"TJt\J,]NK(=Rm8!!!PX
C&\88%FSqj"9/hYD?'e=%F]4p"9/hZDZ9h=%F]S%!rreYGlIjG%FTJ$"9/hYL]A.h(4lL:s+13$
s+13$s+13$s+14%s,I'Y!.k0$s4RGP9`HcpUAkZ&("/iV%0.-kU&Y;q&CQ%."TJt\J,]ZO%b#q-
!<3h`K)YfN&(51l!rreYB`J88%FT+o"9/hZDZ9h=%F]4p"9/hZGlIjG%FTM$!rreYGQ7jG%FU%4
'`Sr"s+13$s+13$s+13$s+13$s4@:1s7QGDs+140s8Pdm0@QZq%0.-kUAkZ&("/fV"9/q\IfKWO
%b#q-"TJt\J,]NK(=Rm8!!!PXC&\88%FSqj"9/hYD?'e=%F]4p"9/hZDZ9h=%F]S%!rreYGlIjG
%FTJ$"9/hYL]A.h(4lL:s+13$s+13$s+13$s+14%s,I'P!.k0$s5O(Y9`HcpUAkZ&("/iV%0.-k
U&Y;q&CQ%."TJt\J,]ZO%b#q-!<3h`K)YfN&(51l!rreYB`J88%FT+o"9/hZDZ9h=%F]4p"9/hZ
GlIjG%FTM$!rreYGQ7jG%FU%4'`Sr"s+13$s+13$s+13$s+13$s4@:1s8N(Ms+14's8Pdm0@QZq
%0.-kUAkZ&("/fV"9/q\IfKWO%b#q-"TJt\J,]NK(=Rm8!!!PXC&\88%FSqj"9/hYD?'e=%F]4p
"9/hZDZ9h=%F]S%!rreYGlIjG%FTJ$"9/hYL]A.h(4lL:s+13$s+13$s+13$s+14%s,I'Y!.k0$
s4RGP9`HcpUAkZ&("/iV%0.-kU&Y;q&CQ%."TJt\J,]ZO%b#q-!<3h`K)YfN&(51l!rreYB`J88
%FT+o"9/hZDZ9h=%F]4p"9/hZGlIjG%FTM$!rreYGQ7jG%FU%4'`Sr"s+13$s+13$s+13$s+13$
s4@:1s8N(Ms+14's8Pdm0@QZq%0.-kUAkZ&("/fV"9/q\IfKWO%b#q-"TJt\J,]NK(=Rm8!!!PX
C&\88%FSqj"9/hYD?'e=%F]4p"9/hZDZ9h=%F]S%!rreYGlIjG%FTJ$"9/hYL]A.h(4lL:s+13$
s+13$s+13$s+14%s,I'Y!.k0$s4RGP9`HcpUAkZ&("/iV%0.-kU&Y;q&CQ%."TJt\J,]ZO%b#q-
!<3h`K)YfN&(51l!rreYB`J88%FT+o"9/hZDZ9h=%F]4p"9/hZGlIjG%FTM$!rreYGQ7jG%FU%4
'`Sr"s+13$s+13$s+13$s+13$s4@:1s8N(Ms+14's8Pdm0@QZq%0.-kUAkZ&("/fV"9/q\IfKWO
%b#q-"TJt\J,]NK(=Rm8!!!PXC&\88%FSqj"9/hYD?'e=%F]4p"9/hZDZ9h=%F]S%!rreYGlIjG
%FTJ$"9/hYL]A.h(4lL:s+13$s+13$s+13$s+14%s,I'Y!.k0$s4RGP9`HcpUAkZ&("/iV%0.-k
U&Y;q&CQ%."TJt\J,]ZO%b#q-!<3h`K)YfN&(51l!rreYB`J88%FT+o"9/hZDZ9h=%F]4p"9/hZ
GlIjG%FTM$!rreYGQ7jG%FU%4'`Sr"s+13$s+13$s+13$s+13$s4@:1s8N(Ms+14's8Pdm0@QZq
%0.-kUAkZ&("/fV"9/q\IfKWO%b#q-"TJt\J,]NK(=Rm8!!!PXC&\88%FSqj"9/hYD?'e=%F]4p
"9/hZDZ9h=%F]S%!rreYGlIjG%FTJ$"9/hYL]A.h(4lL:s+13$s+13$s+13$s+14%s,I'Y!.k0$
s4RGP9`HcpUAkZ&("/iV%0.-kU&Y;q&CQ%."TJt\J,]ZO%b#q-!<3h`K)YfN&(51l!rreYB`J88
%FT+o"9/hZDZ9h=%F]4p"9/hZGlIjG%FTM$!rreYGQ7jG%FU%4'`Sr"s+13$s+13$s+13$s+13$
s4@:1s8N(Ms+14's8Pdm0@QZq%0.-kUAkZ&("/fV"9/q\IfKWO%b#q-"TJt\J,]NK(=Rm8!!!PX
C&\88%FSqj"9/hYD?'e=%F]4p"9/hZDZ9h=%F]S%!rreYGlIjG%FTJ$"9/hYL]A.h(4lL:s+13$
s+13$s+13$s+14%s,I'Y!.k0$s4RGP9`HcpUAkZ&("/iV%0.-kU&Y;q&CQ%."TJt\J,]ZO%b#q-
!<3h`K)YfN&(51l!rreYB`J88%FT+o"9/hZDZ9h=%F]4p"9/hZGlIjG%FTM$!rreYGQ7jG%FU%4
'`Sr"s+13$s+13$s+13$s+13$s4@:1s8N(Ms+14's8Pdm0@QZq%0.-kUAkZ&("/fV"9/q\IfKWO
%b#q-"TJt\J,]NK(=Rm8!!!PXC&\88%FSqj"9/hYD?'e=%F]4p"9/hZDZ9h=%F]S%!rreYGlIjG
%FTJ$"9/hYL]A.h(4lL:s+13$s+13$s+13$s+14%s,I'Y!.k0$s4RGP9`HcpUAkZ&("/iV%0.-k
U&Y;q&CQ%."TJt\J,]ZO%b#q-!<3h`K)YfN&(51l!rreYB`J88%FT+o"9/hZDZ9h=%F]4p"9/hZ
GlIjG%FTM$!rreYGQ7jG%FU%4'`Sr"s+13$s+13$s+13$s+13$s4@:1s8N(Ms+14's8Pdm0@QZq
%0.-kUAkZ&("/fV"9/q\IfKWO%b#q-"TJt\J,]NK(=Rm8!!!PXC&\88%FSqj"9/hYD?'e=%F]4p
"9/hZDZ9h=%F]S%!rreYGlIjG%FTJ$"9/hYL]A.h(4lL:s+13$s+13$s+13$s+14%s,I'Y!.k0$
s4RGP9`HcpUAkZ&("/iV%0.-kU&Y;q&CQ%."TJt\J,]ZO%b#q-!<3h`K)YfN&(51l!rreYB`J88
%FT+o"9/hZDZ9h=%F]4p"9/hZGlIjG%FTM$!rreYGQ7jG%FU%4'`Sr"s+13$s+13$s+13$s+13$
s4@:1s8N(Ms+14's8Pdm0@QZq%0.-kUAkZ&("/fV"9/q\IfKWO%b#q-"TJt\J,]NK(=Rm8!!!PX
C&\88%FSqj"9/hYD?'e=%F]4p"9/hZDZ9h=%F]S%!rreYGlIjG%FTJ$"9/hYL]A.h(4lL:s+13$
s+13$s+13$s+14%s,I'Y!.k0$s4RGP9`HcpUAkZ&("/iV%0.-kU&Y;q&CQ%."TJt\J,]ZO%b#q-
!<3h`K)YfN&(51l!rreYB`J88%FT+o"9/hZDZ9h=%F]4p"9/hZGlIjG%FTM$!rreYGQ7jG%FU%4
'`Sr"s+13$s+13$s+13$s+13$s4@:1s8N(Ms+14's8Pdm0@QZq%0.-kUAkZ&("/fV"9/q\IfKWO
%b#q-"TJt\J,]NK(=Rm8!!!PXC&\88%FSqj"9/hYD?'e=%F]4p"9/hZDZ9h=%F]S%!rreYGlIjG
%FTJ$"9/hYL]A.h(4lL:s+13$s+13$s+13$s+14%s,I'Y!.k0$s4RGP9`HcpUAkZ&("/iV%0.-k
U&Y;q&CQ%."TJt\J,]ZO%b#q-!<3h`K)YfN&(51l!rreYB`J88%FT+o"9/hZDZ9h=%F]4p"9/hZ
GlIjG%FTM$!rreYGQ7jG%FU%4'`Sr"s+13$s+13$s+13$s+13$s4@:1s8N(Ms+14's8Pdm0@QZq
%0.-kUAkZ&("/fV"9/q\IfKWO%b#q-"TJt\J,]NK(=Rm8!!!PXC&\88%FSqj"9/hYD?'e=%F]4p
"9/hZDZ9h=%F]S%!rreYGlIjG%FTJ$"9/hYL]A.h(4lL:s+13$s+13$s+13$s+14%s,I'Y!.k0$
s4RGP9`HcpUAkZ&("/iV%0.-kU&Y;q&CQ%."TJt\J,]ZO%b#q-!<3h`K)YfN&(51l!rreYB`J88
%FT+o"9/hZDZ9h=%F]4p"9/hZGlIjG%FTM$!rreYGQ7jG%FU%4'`Sr"s+13$s+13$s+13$s+13$
s4@:1s8N(Ms+14's8Pdm0@QZq%0.-kUAkZ&("/fV"9/q\IfKWO%b#q-"TJt\J,]NK(=Rm8!!!PX
C&\88%FSqj"9/hYD?'e=%F]4p"9/hZDZ9h=%F]S%!rreYGlIjG%FTJ$"9/hYL]A.h(4lL:s+13$
s+13$s+13$s+14%s,I'Y!.k0$s4RGP9`HcpUAkZ&("/iV%0.-kU&Y;q&CQ%."TJt\J,]ZO%b#q-
!<3h`K)YfN&(51l!rreYB`J88%FT+o"9/hZDZ9h=%F]4p"9/hZGlIjG%FTM$!rreYGQ7jG%FU%4
'`Sr"s+13$s+13$s+13$s+13$s4@:1s8N(Ms+14's8Pdm0@QZq%0.-kUAkZ&("/fV"9/q\IfKWO
%b#q-"TJt\J,]NK(=Rm8!!!PXC&\88%FSqj"9/hYD?'e=%F]4p"9/hZDZ9h=%F]S%!rreYGlIjG
%FTJ$"9/hYL]A.h(4lL:s+13$s+13$s+13$s+14%s,I'Y!.k0$s4RGP9`HcpUAkZ&("/iV%0.-k
U&Y;q&CQ%."TJt\J,]ZO%b#q-!<3h`K)YfN&(51l!rreYB`J88%FT+o"9/hZDZ9h=%F]4p"9/hZ
GlIjG%FTM$!rreYGQ7jG%FU%4'`Sr"s+13$s+13$s+13$s+13$s4@:1s8N(Ms+14's8Pdm0@QZq
%0.-kUAkZ&("/fV"9/q\IfKWO%b#q-"TJt\J,]NK(=Rm8!!!PXC&\88%FSqj"9/hYD?'e=%F]4p
"9/hZDZ9h=%F]S%!rreYGlIjG%FTJ$"9/hYL]A.h(4lL:s+13$s+13$s+13$s+14%s,I'Y!.k0$
s4RGP9`HcpUAkZ&("/iV%0.-kU&Y;q&CQ%."TJt\J,]ZO%b#q-!<3h`K)YfN&(51l!rreYB`J88
%FT+o"9/hZDZ9h=%F]4p"9/hZGlIjG%FTM$!rreYGQ7jG%FU%4'`Sr"s+13$s+13$s+13$s+13$
s4@:1s8N(Ms+14's8Pdm0@QZq%0.-kUAkZ&("/fV"9/q\IfKWO%b#q-"TJt\J,]NK(=Rm8!!!PX
C&\88%FSqj"9/hYD?'e=%F]4p"9/hZDZ9h=%F]S%!rreYGlIjG%FTJ$"9/hYL]A.h(4lL:s+13$
s+13$s+13$s+14%s,I'Y!.k0$s4RGP9`HcpUAkZ&("/iV%0.-kU&Y;q&CQ%."TJt\J,]ZO%b#q-
!<3h`K)YfN&(51l!rreYB`J88%FT+o"9/hZDZ9h=%F]4p"9/hZGlIjG%FTM$!rreYGQ7jG%FU%4
'`Sr"s+13$s+13$s+13$s+13$s4@:1s8N(Ms+14's8Pdm0@QZq%0.-kUAkZ&("/fV"9/q\IfKWO
%b#q-"TJt\J,]NK(=Rm8!!!PXC&\88%FSqj"9/hYD?'e=%F]4p"9/hZDZ9h=%F]S%!rreYGlIjG
%FTJ$"9/hYL]A.h(4lL:s+13$s+13$s+13$s+14%s,I'Y!.k0$s4RGP9`HcpUAkZ&("/iV%0.-k
U&Y;q&CQ%."TJt\J,]ZO%b#q-!<3h`K)YfN&(51l!rreYB`J88%FT+o"9/hZDZ9h=%F]4p"9/hZ
GlIjG%FTM$!rreYGQ7jG%FU%4'`Sr"s+13$s+13$s+13$s+13$s4@:1s8N(Ms+14's8Pdm0@QZq
%0.-kUAkZ&("/fV"9/q\IfKWO%b#q-"TJt\J,]NK(=Rm8!!!PXC&\88%FSqj"9/hYD?'e=%F]4p
"9/hZDZ9h=%F]S%!rreYGlIjG%FTJ$"9/hYL]A.h(4lL:s+13$s+13$s+13$s+14%s,I'Y!.k0$
s4RGP9`HcpUAkZ&("/iV%0.-kU&Y;q&CQ%."TJt\J,]NK"4JRr!<3_]K)YfN&(51l!rreYB`J88
%FT+o"9/hZDZ9h=%F]4p"9/hZGlIjG%FTM$!rreYGQ7jG%FU%4'`Sr"s+13$s+13$s+13$s+13$
s4@:1s8N(Ms+14's8Pdm0@QZq%0.-kUAkZ&("/fV"9/q\IfKWO%b#q-!<3h`-N=8L'@VR5!!!PX
C&\88%FSqj"9/hYD?'e=%F]4p"9/hZDZ9h=%F]S%!rreYGlIjG%FTJ$"9/hYL]A.h(4lL:s+13$
s+13$s+13$s+14%s,I'Y!.k0$s4RGP9`HcpUAkZ&("/iV%0.-kU&Y;q&CQ%."TJt\J,]NK(=OW1
"of7bK)YfN&(51l!rreYB`J88%FT+o"9/hZDZ9h=%F]4p"9/hZGlIjG%FTM$!rreYGQ7jG%FU%4
'`Sr"s+13$s+13$s+13$s+13$s4@:1s8N(Ms+14's8Pdm0@QZq%0.-kUAkZ&("/fV"9/q\IfKWO
%b#q-!<3h`K)Z#S'@VR5!!!PXC&\88%FSqj"9/hYD?'e=%F]4p"9/hZDZ9h=%F]S%!rreYGlIjG
%FTJ$"9/hYL]A.h(4lL:s+13$s+13$s+13$s+14%s,I'Y!.k0$s4RGP9`HcpUAkZ&("/iV%0.-k
U&Y;q&CQ%."TJt\J,]NK(=Rm8"of7bK)YfN&(51l!rreYB`J88%FT+o"9/hZDZ9h=%F]4p"9/hZ
GlIjG%FTM$!rreYGQ7jG%FU%4'`Sr"s+13$s+13$s+13$s+13$s4@:1s8N(Ms+14's8Pdm0@QZq
%0.-kUAkZ&("/fV"9/q\IfKWO%b#q-!<3h`K)Z#S'@VR5!!!PXC&\88%FSqj"9/hYD?'e=%F]4p
"9/hZDZ9h=%F]S%!rreYGlIjG%FTJ$"9/hYL]A.h(4lL:s+13$s+13$s+13$s+14%s,I'Y!.k0$
s4RGP9`HcpUAkZ&("/iV%0.-kU&Y;q&CQ%."TJt\J,]NK(=Rm8"of7bK)YfN&(51l!rreYB`J88
%FT+o"9/hZDZ9h=%F]4p"9/hZGlIjG%FTM$!rreYGQ7jG%FU%4'`Sr"s+13$s+13$s+13$s+13$
s4@:1s8N(Ms+14's8Pdm0@QZq%0.-kUAkZ&("/fV"9/q\IfKWO%b#q-!<3h`K)Z#S'@VR5!!!PX
C&\88%FSqj"9/hYD?'e=%F]4p"9/hZDZ9h=%F]S%!rreYGlIjG%FTJ$"9/hYL]A.h(4lL:s+13$
s+13$s+13$s+14%s,I'Y!.k0$s4RGP9`HcpUAkZ&("/iV%0.-kU&Y;q&CQ%."TJt\J,]NK(=Rm8
"of7bK)YfN&(51l!rreYB`J88%FT+o"9/hZDZ9h=%F]4p"9/hZGlIjG%FTM$!rreYGQ7jG%FU%4
'`Sr"s+13$s+13$s+13$s+13$s4@:1s8N(Ms+14's8Pdm0@QZq%0.-kUAkZ&("/fV"9/q\IfKWO
%b#q-!<3h`K)Z#S'@VR5!!!PXC&\88%FSqj"9/hYD?'e=%F]4p"9/hZDZ9h=%F]S%!rreYGlIjG
%FTJ$"9/hYL]A.h(4lL:s+13$s+13$s+13$s+14%s,I'Y!.k0$s4RGP9`HcpUAkZ&("/iV%0.-k
U&Y;q&CQ%."TJt\J,]NK(=Rm8"of7bK)YfN&(51l!rreYB`J88%FT+o"9/hZDZ9h=%F]4p"9/hZ
GlIjG%FTM$!rreYGQ7jG%FU%4'`Sr"s+13$s+13$s+13$s+13$s4@:1s8N(Ms+14's8Pdm0@QZq
%0.-kUAkZ&("/fV"9/q\IfKWO%b#q-!<3h`K)Z#S'@VR5!!!PXC&\88%FSqj"9/hYD?'e=%F]4p
"9/hZDZ9h=%F]S%!rreYGlIjG%FTJ$"9/hYL]A.h(4lL:s+13$s+13$s+13$s+14%s,I'Y!.k0$
s4RGP9`HcpUAkZ&("/iV%0.-kU&Y;q&CQ%."TJt\J,]NK(=Rm8"of7bK)YfN&(51l!rreYB`J88
%FT+o"9/hZDZ9h=%F]4p"9/hZGlIjG%FTM$!rreYGQ7jG%FU%4'`Sr"s+13$s+13$s+13$s+13$
s4@:1s8N(Ms+14's8Pdm0@QZq%0.-kUAkZ&("/fV"9/q\IfKWO%b#q-!<3h`K)Z#S'@VR5!!!PX
C&\88%FSqj"9/hYD?'e=%F]4p"9/hZDZ9h=%F]S%!rreYGlIjG%FTJ$"9/hYL]A.h(4lL:s+13$
s+13$s+13$s+14%s,I'Y!.k0$s4RGP9`HcpUAkZ&("/iV%0.-kU&Y;q&CQ%."TJt\J,]NK(=Rm8
"of7bK)YfN&(51l!rreYB`J88%FT+o"9/hZDZ9h=%F]4p"9/hZGlIjG%FTM$!rreYGQ7jG%FU%4
'`Sr"s+13$s+13$s+13$s+13$s4@:1s7QGDs+140s8Pdm0@QZq%0.-kUAkZ&("/fV"9/q\IfKWO
%b#q-!<3h`K)Z#S'@VR5!!!PXC&\88%FSqj"9/hYD?'e=%F]4p"9/hZDZ9h=%F]S%!rreYGlIjG
%FTJ$"9/hYL]A.h(4lL:s+13$s+13$s+13$s+14%s,I'Y!.k0$s4RGP9`HcpUAkZ&("/iV%0.-k
U&Y;q&CQ%."TJt\J,]NK(=Rm8"of7bK)YfN&(51l!rreYB`J88%FT+o"9/hZDZ9h=%F]4p"9/hZ
GlIjG%FTM$!rreYGQ7jG%FU%4'`Sr"s+13$s+13$s+13$s+13$s4@:1s8N(Ms+14's8Pdm0@QZq
%0.-kUAkZ&("/fV"9/q\IfKWO%b#q-!<3h`K)Z#S'@VR5!!!PXC&\88%FSqj"9/hYD?'e=%F]4p
"9/hZDZ9h=%F]S%!rreYGlIjG%FTJ$"9/hYL]A.h(4lL:s+13$s+13$s+13$s+14%s,I'Y!.k0$
s4RGP9`HcpUAkZ&("/iV%0.-kU&Y;q&CQ%."TJt\J,]NK(=Rm8"of7bK)YfN&(51l!rreYB`J88
%FT+o"9/hZDZ9h=%F]4p"9/hZGlIjG%FTM$!rreYGQ7jG%FU%4'`Sr"s+13$s+13$s+13$s+13$
s4@:1s8N(Ms+14's8Pdm0@QZq%0.-kUAkZ&("/fV"9/q\IfKWO%b#q-!<3h`K)Z#S'@VR5!!!PX
C&\88%FSqj"9/hYD?'e=%F]4p"9/hZDZ9h=%F]S%!rreYGlIjG%FTJ$"9/hYL]A.h(4lL:s+13$
s+13$s+13$s+14%s,I'Y!.k0$s4RGP9`HcpUAkZ&("/iV%0.-kU&Y;q&CQ%."TJt\J,]NK(=Rm8
"of7bK)YfN&(51l!rreYB`J88%FT+o"9/hZDZ9h=%F]4p"9/hZGlIjG%FTM$!rreYGQ7jG%FU%4
'`Sr"s+13$s+13$s+13$s+13$s4@:1s8N(Ms+14's8Pdm0@QZq%0.-kUAkZ&("/fV"9/q\IfKWO
%b#q-!<3h`K)YiN"Oe^t!!!PXC&\88%FSqj"9/hYD?'e=%F]4p"9/hZDZ9h=%F]S%!rreYGlIjG
%FTJ$"9/hYL]A.h(4lL:s+13$s+13$s+13$s+14%s,I'Y!.k0$s4RGP9`HcpUAkZ&("/iV%0.-k
U&Y;q&CQ%."TJt\J,]NK(=Rm8!<32N-N=&G&(51l!rreYB`J88%FT+o"9/hZDZ9h=%F]4p"9/hZ
GlIjG%FTM$!rreYGQ7jG%FU%4'`Sr"s+13$s+13$s+13$s+13$s4@:1s8N(Ms+14's8Pdm0@QZq
%0.-kUAkZ&("/fV"9/q\IfKWO%b#q-!<3h`K)YiN'@S6,!!!PXC&\88%FSqj"9/hYD?'e=%F]4p
"9/hZDZ9h=%F]S%!rreYGlIjG%FTJ$"9/hYL]A.h(4lL:s+13$s+13$s+13$s+14%s,I'Y!.k0$
s4RGP9`HcpUAkZ&("/iV%0.-kU&Y;q&CQ%."TJt\J,]NK(=Rm8!<3_],l[iE&(51l!rreYB`J88
%FT+o"9/hZDZ9h=%F]4p"9/hZGlIjG%FTM$!rreYGQ7jG%FU%4'`Sr"s+13$s+13$s+13$s+13$
s4@:1s8N(Ms+14's8Pdm0@QZq%0.-kUAkZ&("/fV"9/q\IfKWO%b#q-!<3h`K)YiN'@V@/!!!PX
C&\88%FSqj"9/hYD?'e=%F]4p"9/hZDZ9h=%F]S%!rreYGlIjG%FTJ$"9/hYL]A.h(4lL:s+13$
s+13$s+13$s+14%s,I'Y!.k0$s4RGP9`HcpUAkZ&("/iV%0.-kU&Y;q&CQ%."TJt\J,]NK(=Rm8
!<3_]I/a0H&(51l!rreYB`J88%FT+o"9/hZDZ9h=%F]4p"9/hZGlIjG%FTM$!rreYGQ7jG%FU%4
'`Sr"s+13$s+13$s+13$s+13$s4@:1s8N(Ms+14's8Pdm0@QZq%0.-kUAkZ&("/fV"9/q\IfKWO
%b#q-!<3h`K)YiN'@V@/!!!PXC&\88%FSqj"9/hYD?'e=%F]4p"9/hZDZ9h=%F]S%!rreYGlIjG
%FTJ$"9/hYL]A.h(4lL:s+13$s+13$s+13$s+14%s,I'Y!.k0$s4RGP9`HcpUAkZ&("/iV!rrMQ
0)u"P%aoh,"TJt\J,]NK(=Rm8!<3_]I/a0H&(51l!rreYB`J88%FT+o"9/hZDZ9h=%F]4p"9/hZ
GlIjG%FTM$!rreYGQ7jG%FU%4'`Sr"s+13$s+13$s+13$s+13$s4@:1s8N(Ms+14's8Pdm0@QZq
%0.-kUAk;q"k#%(!<3PWIfKWO%b#q-!<3h`K)YiN'@V@/!!!PXC&\88%FSqj"9/hYD?'e=%F]4p
"9/hZDZ9h=%F]S%!rreYGlIjG%FTJ$"9/hYL]A.h(4lL:s+13$s+13$s+13$s+14%s,I'Y!.k0$
s4RGP9`HcpUAkZ&("/iV!rrn\,le)J%aoh,"TJt\J,]NK(=Rm8!<3_]I/a0H&(51l!rreYB`J88
%FT+o"9/hZDZ9h=%F]4p"9/hZGlIjG%FTM$!rreYGQ7jG%FU%4'`Sr"s+13$s+13$s+13$s+13$
s4@:1s8N(Ms+14's8Pdm0@QZq%0.-kUAk;q&CMj)"TJt[IfKWO%b#q-!<3h`K)YiN'@V@/!!!PX
C&\88%FSqj"9/hYD?'e=%F]4p"9/hZDZ9h=%F]S%!rreYGlIjG%FTJ$"9/hYL]A.h(4lL:s+13$
s+13$s+13$s+14%s,I'Y!.k0$s4RGP9`HcpUAkZ&("/iV!rrn\IfKWO%aoh,"TJt\J,]NK(=Rm8
!<3_]I/a0H&(51l!rreYB`J88%FT+o"9/hZDZ9h=%F]4p"9/hZGlIjG%FTM$!rreYGQ7jG%FU%4
'`Sr"s+13$s+13$s+13$s+13$s4@:1s8N(Ms+14's8Pdm0@QZq%0.-kUAk;q&CQ%."TJt[IfKWO
%b#q-!<3h`K)YiN"k+as!!!JVC&\88%FSqj"9/hYD?'e=%F]4p"9/hZDZ9h=%F]S%!rreYGlIjG
%FTJ$"9/hYL]A.h(4lL:s+13$s+13$s+13$s+14%s,I'Y!.k0$s4RGP9`HcpUAkZ&("/iV!rrn\
IfKWO%aoh,"TJt\J,]NK(=Rm8!<35O,l[iE%FStj!rreYB`J88%FT+o"9/hZDZ9h=%F]4p"9/hZ
GlIjG%FTM$!rreYGQ7jG%FU%4'`Sr"s+13$s+13$s+13$s+13$s4@:1s8N(Ms+14's8Pdm0@QZq
%0.-kUAk;q&CQ%."TJt[IfKWO%b#q-!<3h`K)YiN&(;U"!rreYC&\88%FSqj"9/hYD?'e=%F]4p
"9/hZDZ9h=%F]S%!rreYGlIjG%FTJ$"9/hYL]A.h(4lL:s+13$s+13$s+13$s+14%s,I'Y!.k0$
s4RGP9`HcpUAkZ&("/iV!rrn\IfKWO%aoh,"TJt\J,]NK(=Rm8!<3SY*rc<B%FStj!rreYB`J88
%FT+o"9/hZDZ9h=%F]4p"9/hZGlIjG%FTM$!rreYGQ7jG%FU%4'`Sr"s+13$s+13$s+13$s+13$
s4@:1s8N(Ms+14's8Pdm0@QZq%0.-kUAk;q&CQ%."TJt[IfKWO%b#q-!<3h`K)YiN&(>7m!rreY
C&\88%FSqj"9/hYD?'e=%F]4p"9/hZDZ9h=%F]S%!rreYGlIjG%FTJ$"9/hYL]A.h(4lL:s+13$
s+13$s+13$s+14%s,I'Y!.k0$s4RGP9`HcpUAkZ&("/iV!rrn\IfKWO%aoh,"TJt\J,]NK(=Rm8
!<3SYC&\88%FStj!rreYB`J88%FT+o"9/hZDZ9h=%F]4p"9/hZGlIjG%FTM$!rreYGQ7jG%FU%4
'`Sr"s+13$s+13$s+13$s+13$s4@:1s8N(Ms+14's8Pdm0@QZq%0.-kUAk;q&CQ%."TJt[IfKWO
%b#q-!<3h`K)YiN&(>7m!rreYC&\88%FSqj"9/hYD?'e=%F]4p"9/hZDZ9h=%F]S%!rreYGlIjG
%FTJ$"9/hYL]A.h(4lL:s+13$s+13$s+13$s+14%s,I'Y!.k0$s4RGP9`HcpUAkZ&("/iV!rrn\
IfKWO%aoh,"TJt\J,]NK(=Rm8!<3SYC&\88%FStj!rreYB`J88%FT+o"9/hZDZ9h=%F]4p"9/hZ
GlIjG%FTM$!rreYGQ7jG%FU%4"oeeQ9S*4ps+13$s+13$s+13$s,$c8s8N(Ms+14's8Pdm0@QZq
%0.-kUAk;q&CQ%."TJt[IfKWO%b#q-!<3h`K)YiN&(>7m!rreYC&\88%FSqj"9/hYD?'e=%F]4p
"9/hZDZ9h=%F]S%!rreYGlIjG%FTJ$"9/hYL]@VY#1#tos+13$s+13$s+13$s+13,s,I'Y!.k0$
s4RGP9`HcpUAkZ&("/iV!rrn\IfKWO%aoh,"TJt\J,]NK(=Rm8!<3SYC&\88%FStj!rreYB`J88
%FT+o"9/hZDZ9h=%F]4p"9/hZGlIjG%FTM$!rreYGQ7jG%FU%4"of+\1B1%!s+13$s+13$s+13$
s+13,s,I'Y!.k0$s4RGP9`HcpUAkZ&("/iV!rrn\IfKWO%aoh,"TJt\J,]NK(=Rm8!<3SYC&\88
%FStj!rreYB`J88%FT+o"9/hZDZ9h=%F]4p"9/hZGlIjG%FTM$!rreYGQ7jG%FU%4"of+\1B1%!
s+13$s+13$s+13$s+13,s,I'Y!.k0$s4RGP9`HcpUAkZ&("/iV!rrn\IfKWO%aoh,"TJt\J,]NK
(=Rm8!<3SYC&\88%FStj!rreYB`J88%FT+o"9/hZDZ9h=%F]4p"9/hZGlIjG%FTM$!rreYGQ7jG
%FU%4"of+^WrFjS9S*4ps+13$s+13$s+13$s,$c8s8N(Ms+14's8Pdm0@QZq%0.-kUAk;q&CQ%.
"TJt[IfKWO%b#q-!<3h`K)YiN&(>7m!rreYC&\88%FSqj"9/hYD?'e=%F]4p"9/hZDZ9h=%F]S%
!rreYGlIjG%FTJ$"9/hYL]@VY&(@QY1B1%!s+13$s+13$s+13$s+13,s,I'Y!.k0$s4RGP9`Hcp
UAkZ&("/iV!rrn\IfKWO%aoh,"TJt\J,]NK(=Rm8!<3SYC&\88%FStj!rreYB`J88%FT+o"9/hZ
DZ9h=%F]4p"9/hZGlIjG%FTM$!rreYGQ7jG%FU%4"of+^WrFjS9S*4ps+13$s+13$s+13$s,$c8
s8N(Ms+14's8Pdm0@QZq%0.-kUAk;q&CQ%."TJt[IfKWO%b#q-!<3h`K)YiN&(>7m!rreYC&\88
%FSqj"9/hYD?'e=%F]4p"9/hZDZ9h=%F]S%!rreYGlIjG%FTJ$"9/hYL]@VY&(@QY1B1%!s+13$
s+13$s+13$s+13,s,I'Y!.k0$s4RGP9`HcpUAkZ&("/iV!rrn\IfKWO%aoh,"TJt\J,]NK(=Rm8
!<3SYC&\88%FStj!rreYB`J88%FT+o"9/hZDZ9h=%F]4p"9/hZGlIjG%FTM$!rreYGQ7jG%FU%4
"of+^WrFjS9S*4ps+13$s+13$s+13$s,$c8s8N(Ms+14's8Pdm0@QZq%0.-kUAk;q&CQ%."TJt[
IfKWO%b#q-!<3h`K)YiN&(>7m!rreYC&\88%FSqj"9/hYD?'e=%F]4p"9/hZDZ9h=%F]S%!rreY
GlIjG%FTJ$"9/hYL]@VY&(@QY1B1%!s+13$s+13$s+13$s+13,s,I'Y!.k0$s4RGP9`HcpUAkZ&
("/iV!rrn\IfKWO%aoh,"TJt\J,]NK(=Rm8!<3SYC&\88%FStj!rreYB`J88%FT+o"9/hZDZ9h=
%F]4p"9/hZGlIjG%FTM$!rreYGQ7jG%FU%4"of+^WrFjS9S*4ps+13$s+13$s+13$s,$c8s8N(M
s+14's8Pdm0@QZq%0.-kUAk;q&CQ%."TJt[IfKWO%b#q-!<3h`K)YiN&(>7m!rreYC&\88%FSqj
"9/hYD?'e=%F]4p"9/hZDZ9h=%F]S%!rreYGlIjG%FTJ$"9/hYL]@VY&(@QY1B1%!s+13$s+13$
s+13$s+13,s,I'Y!.k0$s4RGP9`HcpUAkZ&("/iV!rrn\IfKWO%aoh,"TJt\J,]NK(=Rm8!<3SY
C&\88%FStj!rreYB`J88%FT+o"9/hZDZ9h=%F]4p"9/hZGlIjG%FTM$!rreYGQ7jG%FU%4"of+^
WrFjS9S*4ps+13$s+13$s+13$s,$c8s8N(Ms+14's8Pdm0@QZq%0.-kUAk;q&CQ%."TJt[IfKWO
%b#q-!<3h`K)YiN&(>7m!rreYC&\88%FSqj"9/hYD?'e=%F]4p"9/hZDZ9h=%F]S%!rreYGlIjG
%FTJ$"9/hYL]@VY&(@QY1B1%!s+13$s+13$s+13$s+13,s,I'Y!.k0$s4RGP9`HcpUAkZ&("/iV
!rrn\IfKWO%aoh,"TJt\J,]NK(=Rm8!<3SYC&\88%FStj!rreYB`J88%FT+o"9/hZDZ9h=%F]4p
"9/hZGlIjG%FTM$!rreYGQ7jG%FU%4"of+^WrFjS9S*4ps+13$s+13$s+13$s,$c8s8N(Ms+14'
s8Pdm0@QZq%0.-kUAk;q&CQ%."TJt[IfKWO%b#q-!<3h`K)YiN&(>7m!rreYC&\88%FSqj"9/hY
D?'e=%F]4p"9/hZDZ9h=%F]S%!rreYGlIjG%FTJ$"9/hYL]@VY&(@QY1B1%!s+13$s+13$s+13$
s+13,s,I'Y!.k0$s4RGP9`HcpUAkZ&("/iV!rrn\IfKWO%aoh,"TJt\J,]NK(=Rm8!<3SYC&\88
%FStj!rreYB`J88%FT+o"9/hZDZ9h=%F]4p"9/hZGlIjG%FTM$!rreYGQ7jG%FU%4"of+^WrFjS
9S*4ps+13$s+13$s+13$s,$c8s8N(Ms+14's8Pdm0@QZq%0.-kUAk;q&CQ%."TJt[IfKWO%b#q-
!<3h`K)YiN&(>7m!rreYC&\88%FSqj"9/hYD?'e=%F]4p"9/hZDZ9h=%F]S%!rreYGlIjG%FTJ$
"9/hYL]@VY&(@QY1B1%!s+13$s+13$s+13$s+13,s,I'Y!.k0$s4RGP9`HcpUAkZ&("/iV!rrn\
IfKWO%aoh,"TJt\J,]NK(=Rm8!<3SYC&\88%FStj!rreYB`J88%FT+o"9/hZDZ9h=%F]4p"9/hZ
GlIjG%FTM$!rreYGQ7jG%FU%4"of+^WrFjS9S*4ps+13$s+13$s+13$s,$c8s8N(Ms+14's8Pdm
0@QZq%0.-kUAk;q&CQ%."TJt[IfKWO%b#q-!<3h`K)YiN&(>7m!rreYC&\88%FSqj"9/hYD?'e=
%F]4p"9/hZDZ9h=%F]S%!rreYGlIjG%FTJ$"9/hYL]@VY&(@QY1B1%!s+13$s+13$s+13$s+13,
s,I'Y!.k0$s4RGP9`HcpUAkZ&("/iV!rrn\IfKWO%aoh,"TJt\J,]NK(=Rm8!<3SYC&\88%FStj
!rreYB`J88%FT+o"9/hZDZ9h=%F]4p"9/hZGlIjG%FTM$!rreYGQ7jG%FU%4"of+^WrFjS9S*4p
s+13$s+13$s+13$s,$c8s8N(Ms+14's8Pdm0@QZq%0.-kUAk;q&CQ%."TJt[IfKWO%b#q-!<3h`
K)YiN&(>7m!rreYC&\88%FSqj"9/hYD?'e=%F]4p"9/hZDZ9h=%F]S%!rreYGlIjG%FTJ$"9/hY
L]@VY&(@QY1B1%!s+13$s+13$s+13$s+13,s,I'Y!.k0$s4RGP9`HcpUAkZ&("/iV!rrn\IfKWO
%aoh,"TJt\J,]NK(=Rm8!<3SYC&\88%FStj!rreYB`J88%FT+o"9/hZDZ9h=%F]4p"9/hZGlIjG
%FTM$!rreYGQ7jG%FU%4"TJq[;?%I4(4lL:s+13$s+13$s+13$s,$c8s7QGDs+140s8Pdm0@QZq
%0.-kUAk;q&CQ%."TJt[IfKWO%b#q-!<3h`K)YiN&(>7m!rreYC&\88%FSqj"9/hYD?'e=%F]4p
"9/hZDZ9h=%F]S%!rreYGlIjG%FTJ$"9/hYL]@SX%F\2S(]P8%s+13$s+13$s+13$s+13,s,I'Y
!.k0$s4RGP9`HcpUAkZ&("/iV!rrn\IfKWO%aoh,"TJt\J,]NK(=Rm8!<3SYC&\88%FStj!rreY
B`J88%FT+o"9/hZDZ9h=%F]4p"9/hZGlIjG%FTM$!rreYGQ7jG%FU%4"TJq[8,j;'(4lL:s+13$
s+13$s+13$s,$c8s8N(Ms+14's8Pdm0@QZq%0.-kUAk;q&CQ%."TJt[IfKWO%b#q-!<3h`K)YiN
&(>7m!rreYC&\88%FSqj"9/hYD?'e=%F]4p"9/hZDZ9h=%F]S%!rreYGlIjG%FTJ$"9/hYL]@SX
%F^.5'`Sr"s+13$s+13$s+13$s+13,s,I'Y!.k0$s4RGP9`HcpUAkZ&("/iV!rrn\IfKWO%aoh,
"TJt\J,]NK(=Rm8!<3SYC&\88%FStj!rreYB`J88%FT+o"9/hZDZ9h=%F]4p"9/hZGlIjG%FTM$
!rreYGQ7jG%FU%4"TJq[M#S1h(4lL:s+13$s+13$s+13$s,$c8s8N(Ms+14's8Pdm0@QZq%0.-k
UAk;q&CQ%."TJt[IfKWO%b#q-!<3h`K)YiN&(>7m!rreYC&\88%FSqj"9/hYD?'e=%F]4p"9/hZ
DZ9h=%F]S%!rreYGlIjG%FTJ$"9/hYL]@SX%F^.5'`Sr"s+13$s+13$s+13$s+13,s,I'Y!.k0$
s4RGP9`HcpUAkZ&("/iV!rrn\IfKWO%aoh,"TJt\J,]NK(=Rm8!<3SYC&\88%FStj!rreYB`J88
%FT+o"9/hZDZ9h=%F]4p"9/hZGlIjG%FTM$!rreYGQ7jG%FU%4"TJq[M#S1h(4lL:s+13$s+13$
s+13$s,$c8s8N(Ms+14's8Pdm0@QZq%0.-kUAk;q&CQ%."TJt[IfKWO%b#q-!<3h`K)YiN&(>7m
!rreYC&\88%FSqj"9/hYD?'e=%F]4p"9/hZDZ9h=%F]S%!rreYGlIjG%FTJ$"9/hYL]@SX%F^.5
'`Sr"s+13$s+13$s+13$s+13,s,I'Y!.k0$s4RGP9`HcpUAkZ&("/iV!rrn\IfKWO%aoh,"TJt\
J,]NK(=Rm8!<3SYC&\88%FStj!rreYB`J88%FT+o"9/hZDZ9h=%F]4p"9/hZGlIjG%FTM$!rreY
GQ7jG%FU%4"TJq[M#S1h(4lL:s+13$s+13$s+13$s,$c8s8N(Ms+14's8Pdm0@QZq%0.-kUAk;q
&CQ%."TJt[IfKWO%b#q-!<3h`K)YiN&(>7m!rreYC&\88%FSqj"9/hYD?'e=%F]4p"9/hZDZ9h=
%F]S%!rreYGlIjG%FTJ$"9/hYL]@SX%F^.5'`Sr"s+13$s+13$s+13$s+13,s,I'Y!.k0$s4RGP
9`HcpUAkZ&("/iV!rrn\IfKWO%aoh,"TJt\J,]NK(=Rm8!<3SYC&\88%FStj!rreYB`J88%FS_d
"9/hZDZ9h=%F]4p"9/hZGlIjG%FTM$!rreYGQ7jG%FU%4"TJq[M#S1h(4lL:s+13$s+13$s+13$
s,$c8s8N(Ms+14's8Pdm0@QZq%0.-kUAk;q&CQ%."TJt[IfKWO%b#q-!<3h`K)YiN&(>7m!rreY
C&\88%FSqj"9/hY@K6N1%F]4p"9/hZDZ9h=%F]S%!rreYGlIjG%FTJ$"9/hYL]@SX%F^.5'`Sr"
s+13$s+13$s+13$s+13,s,I'Y!.k0$s4RGP9`HcpUAkZ&("/iV!rrn\IfKWO%aoh,"TJt\J,]NK
(=Rm8!<3SYC&\88%FStj!rreYB`J88%FS\c"9/hZDZ9h=%F]4p"9/hZGlIjG%FTM$!rreYGQ7jG
%FU%4"TJq[M#S1h(4lL:s+13$s+13$s+13$s,$c8s8N(Ms+14's8Pdm0@QZq%0.-kUAk;q&CQ%.
"TJt[IfKWO%b#q-!<3h`K)YiN&(>7m!rreYC&\88%FSqj"9/hYB`J88%F]4p"9/hZDZ9h=%F]S%
!rreYGlIjG%FTJ$"9/hYL]@SX%F^.5'`Sr"s+13$s+13$s+13$s+13,s,I'Y!.k0$s4RGP9`Hcp
UAkZ&("/iV!rrn\IfKWO%aoh,"TJt\J,]NK(=Rm8!<3SYC&\88%FStj!rreYB`J88%FSqj"9/hZ
DZ9h=%F]4p"9/hZGlIjG%FTM$!rreYGQ7jG%FU%4"TJq[M#S1h(4lL:s+13$s+13$s+13$s,$c8
s8N(Ms+14's8Pdm0@QZq%0.-kUAk;q&CQ%."TJt[IfKWO%b#q-!<3h`K)YiN&(>7m!rreYC&\88
%FSqj"9/hYB`J88%F]4p"9/hZDZ9h=%F]S%!rreYGlIjG%FTJ$"9/hYL]@SX%F^.5'`Sr"s+13$
s+13$s+13$s+13,s,I'Y!.k0$s4RGP9`HcpUAkZ&("/iV!rrn\IfKWO%aoh,"TJt\J,]NK(=Rm8
!<3SYC&\88%FStj!rreYB`J88%FSqj"9/hZDZ9h=%F]4p"9/hZGlIjG%FTM$!rreYGQ7jG%FU%4
"TJq[M#S1h(4lL:s+13$s+13$s+13$s,$c8s8N(Ms+14's8Pdm0@QZq%0.-kUAk;q&CQ%."TJt[
IfKWO%b#q-!<3h`K)YiN&(>7m!rreYC&\88%FSqj"9/hYB`J88%F]4p"9/hZDZ9h=%F]S%!rreY
GlIjG%FTJ$"9/hYL]@SX%F^.5'`Sr"s+13$s+13$s+13$s+13,s,I'Y!.k0$s4RGP9`HcpUAkZ&
("/iV!rrn\IfKWO%aoh,"TJt\J,]NK(=Rm8!<3SYC&\88%FStj!rreYB`J88%FSqj"9/hZDZ9h=
%F]4p"9/hZGlIjG%FTM$!rreYGQ7jG%FU%4"TJq[M#S1h(4lL:s+13$s+13$s+13$s,$c8s8N(M
s+14's8Pdm0@QZq%0.-kUAk;q&CQ%."TJt[IfKWO%b#q-!<3h`K)YiN&(>7m!rreYC&\88%FSqj
"9/hYB`J88%F]4p"9/hZDZ9h=%F]S%!rreYGlIjG%FTJ$"9/hYL]@SX%F^.5'`Sr"s+13$s+13$
s+13$s+13,s,I'Y!.k0$s4RGP9`HcpUAkZ&("/iV!rrn\IfKWO%aoh,"TJt\J,]NK(=Rm8!<3SY
C&\88%FStj!rreYB`J88%FSqj"9/hZDZ9h=%F]4p"9/hZGlIjG%FTM$!rreYGQ7jG%FU%4"TJq[
M#S1h(4lL:s+13$s+13$s+13$s,$c8s8N(Ms+14's8Pdm0@QZq%0.-kUAk;q&CQ%."TJt[IfKWO
%b#q-!<3h`K)YiN&(>7m!rreYC&\88%FSqj"9/hYB`J88%F]4p"9/hZDZ9h=%F]S%!rreYGlIjG
%FTJ$"9/hYL]@SX%F^.5'`Sr"s+13$s+13$s+13$s+13,s,I'Y!.k0$s4RGP9`HcpUAkZ&("/iV
!rrn\IfKWO%aoh,"TJt\J,]NK(=Rm8!<3SYC&\88%FStj!rreYB`J88%FSqj"9/hZDZ9h=%F]4p
"9/hZGlIjG%FTM$!rreYGQ7jG%FU%4"TJq[M#S1h(4lL:s+13$s+13$s+13$s,$c8s8N(Ms+14'
s8Pdm0@QZq%0.-kUAk;q&CQ%."TJt[IfKWO%b#q-!<3h`K)YiN&(>7m!rreYC&\88%FSqj"9/hY
B`J88%F]4p"9/hZDZ9h=%F]S%!rreYGlIjG%FTJ$"9/hYL]@SX%F^.5'`Sr"s+13$s+13$s+13$
s+13,s,I'Y!.k0$s4RGP9`HcpUAkZ&("/iV!rrn\IfKWO%aoh,"TJt\J,]NK(=Rm8!<3SYC&\88
%FStj!rreYB`J88%FSqj"9/hZDZ9h=%F]4p"9/hZGlIjG%FTM$!rreYGQ7jG%FU%4"TJq[M#S1h
(4lL:s+13$s+13$s+13$s,$c8s8N(Ms+14's8Pdm0@QZq%0.-kUAk;q&CQ%."TJt[IfKWO%b#q-
!<3h`K)YiN&(>7m!rreYC&\88%FSqj"9/hYB`J88%F]4p"9/hZDZ9h=%F]S%!rreYGlIjG%FTJ$
"9/hYL]@SX%F^.5'`Sr"s+13$s+13$s+13$s+13,s,I'Y!.k0$s4RGP9`HcpUAkZ&("/iV!rrn\
IfKWO%aoh,"TJt\J,]NK(=Rm8!<3SYC&\88%FStj!rreYB`J88%FSqj"9/hZDZ9h=%F]4p"9/hZ
GlIjG%FTM$!rreYGQ7jG%FU%4"TJq[M#S1h(4lL:s+13$s+13$s+13$s,$c8s8N(Ms+14's8Pdm
0@QZq%0.-kUAk;q&CQ%."TJt[IfKWO%b#q-!<3h`K)YiN&(>7m!rreYC&\88%FSqj"9/hYB`J88
%F]4p"9/hZDZ9h=%F]S%!rreYGlIjG%FTJ$"9/hYL]@SX%F^.5'`Sr"s+13$s+13$s+13$s+13,
s7-*jd$f@]!!6i&d-CW4d$d]/!!/&!lMgq4RSEe^!K>(Ys8N(Ms+14's8Pdm0@QZq%0.-kUAk;q
&CQ%."TJt[IfKWO%b#q-!<3h`K)YiN&(>7m!rreYC&\88%FSqj"9/hYB`J88%F]4p"9/hZDZ9h=
%F]S%!rreYGlIjG%FTJ$"9/hYL]@SX%F^.5'`Sr"s+13$s+13$s+13$s+13,s7?6ka%c=/!DU8q
rrM(lq>^Oja6rs.iFr&f!DUVqs8N(Ms+14's8Pdm0@QZq%0.-kUAk;q&CQ%."TJt[IfKWO%b#q-
!<3h`K)YiN&(>7m!rreYC&\88%FSqj"9/hYB`J88%F]4p"9/hZDZ9h=%F]S%!rreYGlIjG%FTJ$
"9/hYL]@SX%F^.5'`Sr"s+13$s+13$s+13$s+13,s7H<kN:[)MI.7.9a8Z,@9tg&rrrLJorr<%s
nG`L/rr<*p^$u(%!RQ5o!!&qYs8N(Ms+14's8Pdm0@QZq%0.-kUAk;q&CQ%."TJt[IfKWO%b#q-
!<3h`K)YiN&(>7m!rreYC&\88%FSqj"9/hYB`J88%F]4p"9/hZDZ9h=%F]S%!rreYGlIjG%FTJ$
"9/hYL]@SX%F^.5'`Sr"s+13$s+13$s+13$s+13,s7QBlI.@7;B_)0'ZMsn*:$MQT!.=eH!2oDf
!4)V)!DVhUrr@HH!!&qZs8N(Ms+14's8Pdm0@QZq%0.-kUAk;q&CQ%."TJt[IfKWO%b#q-!<3h`
K)YiN&(>7m!rreYC&\88%FSqj"9/hYB`J88%F]4p"9/hZDZ9h=%F]S%!rreYGlIjG%FTJ$"9/hY
L]@SX%F^.5'`Sr"s+13$s+13$s+13$s+13,s7ZHmVu?YtRb@31rrVH*B_qc0I.[F=d/F"FiVEKR
:&b1n^%D=)d/F"FiVEKR:&b1n^$#Fq!.k0$s4RGP9`HcpUAkZ&("/iV!rrn\IfKWO%aoh,"TJt\
J,]NK(=Rm8!<3SYC&\88%FStj!rreYB`J88%FSqj"9/hZDZ9h=%F]4p"9/hZGlIjG%FTM$!rreY
GQ7jG%FU%4"TJq[M#S1h(4lL:s+13$s+13$s+13$s,$dMrrD$X!!.K+q>UGmqZ$W%pAY0_:&b1n
Vtg8ld/F"FiV*9Pn4io_!2oVl!7:]F!9*/Arr@WMJcFF's%NGGe"ZjO!#<qVrrW64dXM6"rsmJ,
!!N<3dsqAtrta(8rrE'0dqSga!"I@jrrW61dV/[`rsdCj!!E61dr,0frsdFprr`91ds1lp!"IA$
rrW61dWb`orsdD4!!N<2dtn#<rt^1cJcC<$JcC<$JcC<$JcCT,p\t;R!.=M?!2o\o!:]a_!0$mW
!:]a_!,2B4!.=M?!0$mW!:]a_!,2B4!.=#1rr@WMJcFF's%NGGe"ZjO!#<qVrrW64dXM6"rsmJ,
!!N<3dsqAtrta(8rrE'0dqSga!"I@jrrW61dV/[`rsdCj!!E61dr,0frsdFprr`91ds1lp!"IA$
rrW61dWb`orsdD4!!N<2dtn#<rt^1cJcC<$JcC<$JcC<$JcCT,q#:Eb!,2$)!0$gU!6=m7!9*nW
!1NW]!4)S(!7:N@!9*nW!1NW]!4)S(!7:!1rr@WMJcFF's%NGGe"ZjO!#<qVrrW64dXM6"rsmJ,
!!N<3dsqAtrta(8rrE'0dqSga!"I@jrrW61dV/[`rsdCj!!E61dr,0frsdFprr`91ds1lp!"IA$
rrW61dWb`orsdD4!!N<2dtn#<rt^1cJcC<$JcC<$JcC<$JcCT,q#:E9!9*SM!:]md!0$^Q!0$mW
!7:H>!9sI_!,20-!0$mW!7:H>!9sI_!,1Wsrr@WMJcFF's%NGGe"ZjO!#<qVrrW64dXM6"rsmJ,
!!N<3dsqAtrta(8rrE'0dqSga!"I@jrrW61dV/[`rsdCj!!E61dr,0frsdFprr`91ds1lp!"IA$
rrW61dWb`orsdD4!!N<2dtn#<rt^1cJcC<$JcC<$JcC<$JcCT,q#CAQo)A]Yr;Zglq>UHar;Zie
p&>"drVurOqYpQbr;Ziep&>"drVurOlMpkaJcC<$g&M(Gs"Diqrs\rCd\?aD!"dS.!!N<3dXM6"
rsmM-rrE'7dt7T"rt!RmrrW61dV8^`!"I@j!!E61dV/[`rsdFprr`91dr,0frsdG%rrW61dWkco
!"IA$!!E61dYIl+rsdG5rtPJKJcC<$JcC<$JcC<$JcC<$M?!AN!DV8<rrCFD!;ZWpa8H#1rrA#W
!!&qnrrC+<!;-9kN;`eWVs=<^!.k0$s4RGP9`HcpUAkZ&("/iV!rrn\IfKWO%aoh,"TJt\J,]NK
(=Rm8!<3SYC&\88%FStj!rreYB`J88%FSqj"9/hZDZ9h=%F]4p"9/hZGlIjG%FTM$!rreYGQ7jG
%FU%4"TJq[M#S1h(4lL:s+13$s+13$s+13$s,$d=rrD<]!;ZWpI/X*GN:d,M^&A!3:&=kiI/X*G
N:d,M^&A!3:$VcY!.k0$s4RGP9`HcpUAkZ&("/iV!rrn\IfKWO%aoh,"TJt\J,]NK(=Rm8!<3SY
C&\88%FStj!rreYB`J88%FSqj"9/hZDZ9h=%F]4p"9/hZGlIjG%FTM$!rreYGQ7jG%FU%4"TJq[
M#S1h(4lL:s+13$s+13$s+13$s,$d<s8;otB_h],!!&qhrrC+<!!)9\s8;otVtBuha8Gu<l0JBL
!.k0$s4RGP9`HcpUAkZ&("/iV!rrn\IfKWO%aoh,"TJt\J,]NK(=Rm8!<3SYC&\88%FStj!rreY
B`J88%FSqj"9/hZDZ9h=%F]4p"9/hZGlIjG%FTM$!rreYGQ7jG%FU%4"TJq[M#S1h(4lL:s+13$
s+13$s+13$s,$d<s8;otN;EPSg&1mN^%D=)iV``Vd/<nDg&1mN^%D=)iV``Vd-L`3!.k0$s4RGP
9`HcpUAkZ&("/iV!rrn\IfKWO%aoh,"TJt\J,]NK(=Rm8!<3SYC&\88%FStj!rreYB`J88%FSqj
"9/hZDZ9h=%F]4p"9/hZGlIjG%FTM$!rreYGQ7jG%FU%4"TJq[M#S1h(4lL:s+13$s+13$s+13$
s,$d<s8;ota85f9^&7p2d.I><iV``VZMa_&^&7p2d.I><iV``VZKqPj!.k0$s4RGP9`HcpUAkZ&
("/iV!rrn\IfKWO%aoh,"TJt\J,]NK(=Rm8!<3SYC&\88%FStj!rreYB`J88%FSqj"9/hZDZ9h=
%F]4p"9/hZGlIjG%FTM$!rreYGQ7jG%FU%4"TJq[M#S1h(4lL:s+13$s+13$s+13$s,$d=rrD<^
!!)NbrrAMd!!)!Ls8;otN;W\URf*3diUd*J!!%uDs8N(Ms+14's8Pdm0@QZq%0.-kUAk;q&CQ%.
"TJt[IfKWO%b#q-!<3h`K)YiN&(>7m!rreYC&\88%FSqj"9/hYB`J88%F]4p"9/hZDZ9h=%F]S%
!rreYGlIjG%FTJ$"9/hYL]@SX%F^.5'`Sr"s+13$s+13$s+13$s+13,s6'C^d/F"FN;<JRN;W_V
iUd*J!!%uUrrA#V!!)!Ls8;otN9gND!.k0$s4RGP9`HcpUAkZ&("/iV!rrn\IfKWO%aoh,"TJt\
J,]NK(=Rm8!<3SYC&\88%FStj!rreYB`J88%FSqj"9/hZDZ9h=%F]4p"9/hZGlIjG%FTM$!rreY
GQ7jG%FU%4"TJq[M#S1h(4lL:s+13$s+13$s+13$s,$d=rrAtr!!)!Rrr?a2!!)N[s82lprr?a2
!!)N[s82l_s8N(Ms+14's8Pdm0@QZq%0.-kUAk;q&CQ%."TJt[IfKWO%b#q-!<3h`K)YiN&(>7m
!rreYC&\88%FSqj"9/hYB`J88%F]4p"9/hZDZ9h=%F]S%!rreYGlIjG%FTJ$"9/hYL]@SX%F^.5
'`Sr"s+13$s+13$s+13$s+13,s6'C^:&b1nN;3GN!:p0f!;ulp!:p0f!:0[b!.k0$s4RGP9`Hcp
UAkZ&("/iV!rrn\IfKWO%aoh,"TJt\J,]NK(=Rm8!<3SYC&\88%FStj!rreYB`J88%FSqj"9/hZ
DZ9h=%F]4p"9/hZGlIjG%FTM$!rreYGQ7jG%FU%4"TJq[M#S1h(4lL:s+13$s+13$s+13$s,$d>
rrCFF!!)N`s82lfs82lps82lfs82l_s8N(Ms+14's8Pdm0@QZq%0.-kUAk;q&CQ%."TJt[IfKWO
%b#q-!<3h`K)YiN&(>7m!rreYC&\88%FSqj"9/hYB`J88%F]4p"9/hZDZ9h=%F]S%!rreYGlIjG
%FTJ$"9/hYL]@SX%F^.5'`Sr"s+13$s+13$s+13$s+13,s60I_B`A&4^%_R)!:p0f!;ulp!:p0f
!:0[b!.k0$s4RGP9`HcpUAkZ&("/iV!rrn\IfKWO%aoh,"TJt\J,]NK(=Rm8!<3SYC&\88%FStj
!rreYB`J88%FSqj"9/hZDZ9h=%F]4p"9/hZGlIjG%FTM$!rreYGQ7jG%FU%4"TJq[M#S1h(4lL:
s+13$s+13$s+13$s,$d?rrCFG!!%E?s82lfs82lps82lfs82l_s6fr=s+147s8Pdm0@QZq%0.-k
UAk;q&CQ%."TJt[IfKWO%b#q-!<3h`K)YiN&(>7m!rreYC&\88%FSqj"9/hYB`J88%F]4p"9/hZ
DZ9h=%F]S%!rreYGlIjG%FTJ$"9/hYL]@SX%F^.5'`Sr"s+13$s+13$s+13$s+13,s69O`B`A&4
l1Y/T!:p0f!;ulp!:p0f!:0[b!.k0$s4RGP9`HcpUAkZ&("/iV!rrn\IfKWO%aoh,"TJt\J,]NK
(=Rm8!<3SYC&\88%FStj!rreYB`J88%FSqj"9/hZDZ9h=%F]4p"9/hZGlIjG%FTM$!rreYGQ7jG
%FU%4"TJq[M#S1h(4lL:s+13$s+13$s+13$s,$d@rrBA)!!((4rr>dl!:p0g!!$^1rr>dl!:p0g
!!$]us8N(Ms+14's8Pdm0@QZq%0.-kUAk;q&CQ%."TJt[IfKWO%b#q-!<3h`K)YiN&(>7m!rreY
C&\88%FSqj"9/hYB`J88%F]4p"9/hZDZ9h=%F]S%!rreYGlIjG%FTJ$"9/hYL]@SX%F^.5'`Sr"
s+13$s+13$s+13$s+13,s6K[biVrlXVtBuhN;WbJrrD$V!!%uUrrA#V!;$3jiV``VN9gND!.k0$
s4RGP9`HcpUAkZ&("/iV!rrn\IfKWO%aoh,"TJt\J,]NK(=Rm8!<3SYC&\88%FStj!rreYB`J88
%FSqj"9/hZDZ9h=%F]4p"9/hZGlIjG%FTM$!rreYGQ7jG%FU%4"TJq[M#S1h(4lL:s+13$s+13$
s+13$s,$dArrPmpI.R@<N;W_Vl1FuUiV``VRf*0cN;W_Vl1FuUiV``VRd:"R!.k0$s4RGP9`Hcp
UAkZ&("/iV!rrn\IfKWO%aoh,"TJt\J,]NK(=Rm8!<3SYC&\88%FStj!rreYB`J88%FSqj"9/hZ
DZ9h=%F]4p"9/hZGlIjG%FTM$!rreYGQ7jG%FU%4"TJq[M#S1h(4lL:s+13$s+13$s+13$s,$dB
rrS,Z:%J;a^&7p2iUm-MiV``V^&7m1^&7p2iUm-MiV``V^$G^u!.k0$s4RGP9`HcpUAkZ&("/iV
!rrn\IfKWO%aoh,"TJt\J,]NK(=Rm8!<3SYC&\88%FStj!rreYB`J88%FSqj"9/hZDZ9h=%F]4p
"9/hZGlIjG%FTM$!rreYGQ7jG%FU%4"TJq[M#S1h(4lL:s+13$s+13$s+13$s,$dCrr]/!:$M6K
!7:ZE!87#E!58=2!87;M!7:ZE!87#E!58=2!86]<rr@WMJcFF's%NGGe"ZjO!#<qVrrW64dXM6"
rsmJ,!!N<3dsqAtrta(8rrE'0dqSga!"I@jrrW61dV/[`rsdCj!!E61dr,0frsdFprr`91ds1lp
!"IA$rrW61dWb`orsdD4!!N<2dtn#<rt^1cJcC<$JcC<$JcC<$JcCT,mf*C9!);_JrrDQe!!'_)
rrBb2!!)NdrrDQe!!'_)rrBb2!!)NSs8N(Ms+14's8Pdm0@QZq%0.-kUAk;q&CQ%."TJt[IfKWO
%b#q-!<3h`K)YiN&(>7m!rreYC&\88%FSqj"9/hYB`J88%F]4p"9/hZDZ9h=%F]S%!rreYGlIjG
%FTJ$"9/hYL]@SX%F^.5'`Sr"s+13$s+13$s+13$s+13,s6osici?f)n,EB$rVuqeo`"oMrVuq3
qYpP/rVuqeo`"oMrVuq3lMpkaJcC<$g&M(Gs"Diqrs\rCd\?aD!"dS.!!N<3dXM6"rsmM-rrE'7
dt7T"rt!RmrrW61dV8^`!"I@j!!E61dV/[`rsdFprr`91dr,0frsdG%rrW61dWkco!"IA$!!E61
dTZ\RrsdG5rtPJKJcC<$JcC<$JcC<$JcC<$M?!)F"6fe[l0eQOZMjh(B_;<)B`7u3ZMOS$ZMjh(
B_;<)B`7u3ZKhJi!.k0$s4RGP9`HcpUAkZ&("/iV!rrn\IfKWO%aoh,"TJt\J,]NK(=Rm8!<3SY
C&\88%FStj!rreYB`J88%FSqj"9/hZDZ9h=%F]4p"9/hZGlIjG%FTM$!rreYGQ7jG%FSG\"9/hZ
M#S1h(4lL:s+13$s+13$s+13$s,$dGrrD<`9`XGFrrD<^!;-<i!!)9[rrD<^!;-<i!!)9Ks8N(M
s+14's8Pdm0@QZq%0.-kUAk;q&CQ%."TJt[IfKWO%b#q-!<3h`K)YiN&(>7m!rreYC&\88%FSqj
"9/hYB`J88%F]4p"9/hZDZ9h=%F]S%!rreYGlIjG%FTJ$"9/hY<r`@&%F^.5'`Sr"s+13$s+13$
s+13$s+13,s760il2OHXl0J?LI/X*Gd.[J>g&:sON;3DQI/X*Gd.[J>g&:sON9UBB!.k0$s4RGP
9`HcpUAkZ&("/iV!rrn\IfKWO%aoh,"TJt\J,]NK(=Rm8!<3SYC&\88%FStj!rreYB`J88%FSqj
"9/hZDZ9h=%F]4p"9/hZGlIjG%FTM$!rreYGQ7jG%FS;X"9/hZM#S1h(4lL:s+13$s+13$s+13$
s,$dIrrD<`9`XGKrrD$SrrCFF!!&J]rrAtr!!(C@rrCFF!!&J]rrAtr!!(C1s8N(Ms+14's8Pdm
0@QZq%0.-kUAk;q&CQ%."TJt[IfKWO%b#q-!<3h`K)YiN&(>7m!rreYC&\88%FSqj"9/hYB`J88
%F]4p"9/hZDZ9h=%F]S%!rreYGlIjG%FTJ$"9/hYGQ7jG%F^.5'`Sr"s+13$s+13$s+13$s+13,
s7H<kl2OHXl14iT]pecs!0$mWpAY+err<%XpAY,OrW)Zl!)<In!0$.Arr@WMJcFF's%NGGe"ZjO
!#<qVrrW64dXM6"rsmJ,!!N<3dsqAtrta(8rrE'0dqSga!"I@jrrW61dV/[`rsdCj!!E61dr,0f
rsdFprr`91ds1lp!"IA$rrW61dWb`orsdD$!!E61dtn#<rt^1cJcC<$JcC<$JcC<$JcCT,p&>$V
s%NLXo)Ad)!7:QA!9sI_!581-!58@3!9s4W!9sI_!581-!58@3!9r_Irr@WMJcFF's%NGGe"ZjO
!#<qVrrW64dXM6"rsmJ,!!N<3dsqAtrta(8rrE'0dqSga!"I@jrrW61dV/[`rsdCj!!E61dr,0f
rsdFprr`91ds1lp!"IA$rrW61dWb`orsdD$!!E61dtn#<rt^1cJcC<$JcC<$JcC<$JcCT,pAY6Z
9k`e`rrh<$BE1d$rrBb4!!,g`qYpT\:&b1n^%D=)^&J'5:%8#Z!U3>Y!!'^qs8N(Ms+14's8Pdm
0@QZq%0.-kUAk;q&CQ%."TJt[IfKWO%b#q-!<3h`K)YiN&(>7m!rreYC&\88%FSqj"9/hYB`J88
%F]4p"9/hZDZ9h=%F]S%!rreYGlIjG%FTJ$"9/hYGQ7jG%F^.5'`Sr"s+13$s+13$s+13$s+13,
s7cNocqWm-!4)=u!1Nof!.=\D!U4:t!!&qfrrAMf!!%EDrrM@trr<%sk5YG]JcC<$g&M(Gs"Diq
rs\rCd\?aD!"dS.!!N<3dXM6"rsmM-rrE'7dt7T"rt!RmrrW61dV8^`!"I@j!!E61dV/[`rsdFp
rr`91dr,0frsdG%rrW61dWkco!"IA$!!E61dWb`orsdG5rtPJKJcC<$JcC<$JcC<$JcC<$M?!AN
!7:$3!9s1V!0$pX!GKj[rrMW&rVur(nG`KIrr<(5d/X+Hn@ef$!4(_drr@WMJcFF's%NGGe"ZjO
!#<qVrrW64dXM6"rsmJ,!!N<3dsqAtrta(8rrE'0dqSga!"I@jrrW61dV/[`rsdCj!!E61dr,0f
rsdFprr`91ds1lp!"IA$rrW61dWb`orsdD$!!E61dtn#<rt^1cJcC<$JcC<$JcC<$JcCT,q>UHA
lMpp4oD\g(q#CG/iU6^G^%hX/B]8%Prr@WMJcFF's%NGGe"ZjO!#<qVrrW64dXM6"rsmJ,!!N<3
dsqAtrta(8rrE'0dqSga!"I@jrrW61dV/[`rsdCj!!E61dr,0frsdFprr`91dpi=Z!"IA$rrW61
dWb`orsdD$!!E61dtn#<rt^1cJcC<$JcC<$JcC<$JcCT,q>]^[!6=[1!q<LCrr<*pRb@$,!q<LC
rr<*pRb?^#rr@WMJcFF's%NGGe"ZjO!#<qVrrW64dXM6"rsmJ,!!N<3dsqAtrta(8rrE'0dqSga
!"I@jrrW61dV/[`rsdCj!!E61dr,0frsdFprr`91dpi=Z!"IA$rrW61dWb`orsdD$!!E61dtn#<
rt^1cJcC<$JcC<$JcC<$JcCT,NW9"YJcC<$g&M(Gs"Diqrs\rCd\?aD!"dS.!!N<3dXM6"rsmM-
rrE'7dt7T"rt!RmrrW61dV8^`!"I@j!!E61dV/[`rsdFprr`91dr,0frsdFarrW61dWkco!"IA$
!!E61dWb`orsdG5rtPJKJcC<$JcC<$JcC<$JcC<$M>rS8rr@WMJcFF's%NGGe"ZjO!#<qVrrW64
dXM6"rsmJ,!!N<3dsqAtrta(8rrE'0dqSga!"I@jrrW61dV/[`rsdCj!!E61dr,0frsdFprr`91
dr,0f!"IA$rrW61dWb`orsdD$!!E61dtn#<rt^1cJcC<$JcC<$JcC<$JcCT,NW9"YJcC<$g&M(G
s"Diqrs\rCd\?aD!"dS.!!N<3dXM6"rsmM-rrE'7dt7T"rt!RmrrW61dV8^`!"I@j!!E61dV/[`
rsdFprr`91dr,0frsdFprrW61dWkco!"IA$!!E61dWb`orsdG5rtPJKJcC<$JcC<$JcC<$JcC<$
M>rS8rr@WMJcFF's%NGGe"ZjO!#<qVrrW64dXM6"rsmJ,!!N<3dsqAtrta(8rrE'0dqSga!"I@j
rrW61dV/[`rsdCj!!E61dr,0frsdFprr`91dr,0f!"IA$rrW61dWb`orsdD$!!E61dtn#<rt^1c
JcC<$JcC<$JcC<$JcCT,NW9"YJcC<$g&M(Gs"Diqrs\rCd\?aD!"dS.!!N<3dXM6"rsmM-rrE'7
dt7T"rt!RmrrW61dV8^`!"I@j!!E61dV/[`rsdFprr`91dr,0frsdFprrW61dWkco!"IA$!!E61
dWb`orsdG5rtPJKJcC<$JcC<$JcC<$JcC<$M>rS8rr@WMJcFF's%NGGe"ZjO!#<qVrrW64dXM6"
rsmJ,!!N<3dsqAtrta(8rrE'0dqSga!"I@jrrW61dV/[`rsdCj!!E61dr,0frsdFprr`91dr,0f
!"IA$rrW61dWb`orsdD$!!E61dtn#<rt^1cJcC<$JcC<$JcC<$JcCT,NW9"YJcC<$g&M(Gs"Diq
rs\rCd\?aD!"dS.!!N<3dXM6"rsmM-rrE'7dt7T"rt!RmrrW61dV8^`!"I@j!!E61dV/[`rsdFp
rr`91dr,0frsdFprrW61dWkco!"IA$!!E61dWb`orsdG5rtPJKJcC<$JcC<$JcC<$JcC<$M>rS8
rr@WMJcFF's%NGGe"ZjO!#<qVrrW64dXM6"rsmJ,!!N<3dsqAtrta(8rrE'0dqSga!"I@jrrW61
dV/[`rsdCj!!E61dr,0frsdFprr`91dr,0f!"IA$rrW61dWb`orsdD$!!E61dtn#<rt^1cJcC<$
JcC<$JcC<$JcCT,NW9"YJcC<$g&M(Gs"Diqrs\rCd\?aD!"dS.!!N<3dXM6"rsmM-rrE'7dt7T"
rt!RmrrW61dV8^`!"I@j!!E61dV/[`rsdFprr`91dr,0frsdFprrW61dWkco!"IA$!!E61dWb`o
rsdG5rtPJKJcC<$JcC<$JcC<$JcC<$M>rS8rr@WMJcFF's%NGGe"ZjO!#<qVrrW64dXM6"rsmJ,
!!N<3dsqAtrta(8rrE'0dqSga!"I@jrrW61dV/[`rsdCj!!E61dr,0frsdFprr`91dr,0f!"IA$
rrW61dWb`orsdD$!!E61dtn#<rt^1cJcC<$JcC<$JcC<$JcCT,NW9"YJcC<$g&M(Gs"Diqrs\rC
d\?aD!"dS.!!N<3dXM6"rsmM-rrE'7dt7T"rt!RmrrW61dV8^`!"I@j!!E61dV/[`rsdFprr`91
dr,0frsdFprrW61dWkco!"IA$!!E61dWb`orsdG5rtPJKJcC<$JcC<$JcC<$JcC<$M>rS8rr@WM
JcFF's%NGGe"ZjO!#<qVrrW64dXM6"rsmJ,!!N<3dsqAtrta(8rrE'0dqSga!"I@jrrW61dV/[`
rsdCj!!E61dr,0frsdFprr`91dr,0f!"IA$rrW61dWb`orsdD$!!E61dtn#<rt^1cJcC<$JcC<$
JcC<$JcCT,NW9"YJcC<$g&M(Gs"Diqrs\rCd\?aD!"dS.!!N<3dXM6"rsmM-rrE'7dt7T"rt!Rm
rrW61dV8^`!"I@j!!E61dV/[`rsdFprr`91dr,0frsdFprrW61dWkco!"IA$!!E61dWb`orsdG5
rtPJKJcC<$JcC<$JcC<$JcC<$M>rS8rr@WMJcFF's%NGGe"ZjO!#<qVrrW64dXM6"rsmJ,!!N<3
dsqAtrta(8rrE'0dqSga!"I@jrrW61dV/[`rsdCj!!E61dr,0frsdFprr`91dr,0f!"IA$rrW61
dWb`orsdD$!!E61dtn#<rt^1cJcC<$JcC<$JcC<$JcCT,NW9"YJcC<$g&M(Gs"Diqrs\rCd\?aD
!"dS.!!N<3dXM6"rsmM-rrE'7dt7T"rt!RmrrW61dV8^`!"I@j!!E61dV/[`rsdFprr`91dr,0f
rsdFprrW61dWkco!"IA$!!E61dWb`orsdG5rtPJKJcC<$JcC<$JcC<$JcC<$M>rS8rr@WMJcFF'
s%NGGe"ZjO!#<qVrrW64dXM6"rsmJ,!!N<3dsqAtrta(8rrE'0dqSga!"I@jrrW61dV/[`rsdCj
!!E61dr,0frsdFprr`91dr,0f!"IA$rrW61dWb`orsdD$!!E61dtn#<rt^1cJcC<$JcC<$JcC<$
JcCT,NW9"YJcC<$g&M(Gs"Diqrs\rCd\?aD!"dS.!!N<3dXM6"rsmM-rrE'7dt7T"rt!RmrrW61
dV8^`!"I@j!!E61dV/[`rsdFprr`91dr,0frsdFprrW61dWkco!"IA$!!E61dWb`orsdG5rtPJK
JcC<$JcC<$JcC<$JcC<$M>rS8rr@WMJcFF's%NGGe"ZjO!#<qVrrW64dXM6"rsmJ,!!N<3dsqAt
rta(8rrE'0dqSga!"I@jrrW61dV/[`rsdCj!!E61dr,0frsdFprr`91dr,0f!"IA$rrW61dWb`o
rsdD$!!E61dtn#<rt^1cJcC<$JcC<$JcC<$JcCT,NW9"YJcC<$g&M(Gs"Diqrs\rCd\?aD!"dS.
!!N<3dXM6"rsmM-rrE'7dt7T"rt!RmrrW61dV8^`!"I@j!!E61dV/[`rsdFprr`91dr,0frsdFp
rrW61dWkco!"IA$!!E61dWb`orsdG5rtPJKJcC<$JcC<$JcC<$JcC<$M>rS8rr@WMJcFF's%NGG
e"ZjO!#<qVrrW64dXM6"rsmJ,!!N<3dsqAtrta(8rrE'0dqSga!"I@jrrW61dV/[`rsdCj!!E61
dr,0frsdFprr`91dr,0f!"IA$rrW61dWb`orsdD$!!E61dtn#<rt^1cJcC<$JcC<$JcC<$JcCT,
NW9"YJcC<$g&M(Gs"Diqrs\rCd\?aD!"dS.!!N<3dXM6"rsmM-rrE'7dt7T"rt!RmrrW61dV8^`
!"I@j!!E61dV/[`rsdFprr`91dr,0frsdFprrW61dWkco!"IA$!!E61dWb`orsdG5rtPJKJcC<$
JcC<$JcC<$JcC<$M>rS8rr@WMJcFF's%NGGe"ZjO!#<qVrrW64dXM6"rsmJ,!!N<3dsqAtrta(8
rrE'0dqSga!"I@jrrW61dV/[`rsdCj!!E61dr,0frsdFprr`91dr,0f!"IA$rrW61dWb`orsdD$
!!E61dtn#<rt^1cJcC<$JcC<$JcC<$JcCT,NW9"YJcCZ.cV4?SrtX"Wrs\rCd\?aD!"dS.!!N<3
dXM6"rsmM-rrE'7dt7T"rt!RmrrW61dV8^`!"I@j!!E61dV/[`rsdFprr`91dr,0frsdFprrW61
dWkco!"IA$!!E61dWb`orsdG5rtPJKJcC<$JcC<$JcC<$JcC<$M>rS8rr@WMMuV*srtbVLe"ZjO
!#<qVrrW64dXM6"rsmJ,!!N<3dsqAtrta(8rrE'0dqSga!"I@jrrW61dV/[`rsdCj!!E61dr,0f
rsdFprr`91dr,0f!"IA$rrW61dWb`orsdD$!!E61dtn#<rt^1cJcC<$JcC<$JcC<$JcCT,NW9"Y
JcCZ.s%LfnrseuCe"ZjO!#<qVrrW64dXM6"rsmJ,!!N<3dsqAtrta(8rrE'0dqSga!"I@jrrW61
dV/[`rsdCj!!E61dr,0frsdFprr`91dr,0f!"IA$rrW61dWb`orsdD$!!E61dtn#<rt^1cJcC<$
JcC<$JcC<$JcCT,NW9"YJcCZ.s%NGGe"ZjOrtX"Wrs\rCd\?aD!"dS.!!N<3dXM6"rsmM-rrE'7
dt7T"rt!RmrrW61dV8^`!"I@j!!E61dV/[`rsdFprr`91dr,0frsdFprrW61dWkco!"IA$!!E61
dWb`orsdG5rtPJKJcC<$JcC<$JcC<$JcC<$M>rS8rr@WMMuWfNs"DiqrseuCe"ZjO!#<qVrrW64
dXM6"rsmJ,!!N<3dsqAtrta(8rrE'0dqSga!"I@jrrW61dV/[`rsdCj!!E61dr,0frsdFprr`91
dr,0f!"IA$rrW61dWb`orsdD$!!E61dtn#<rt^1cJcC<$JcC<$JcC<$JcCT,NW9"YJcCZ.s%NGG
e"ZjOrtX"Wrs\rCd\?aD!"dS.!!N<3dXM6"rsmM-rrE'7dt7T"rt!RmrrW61dV8^`!"I@j!!E61
dV/[`rsdFprr`91dr,0frsdFprrW61dWkco!"IA$!!E61dWb`orsdG5rtPJKJcC<$JcC<$JcC<$
JcC<$M>rS8p&K[DPlLbWs"DiqrseuCe"ZjO!#<qVrrW64dXM6"rsmJ,!!N<3dsqAtrta(8rrE'0
dqSga!"I@jrrW61dV/[`rsdCj!!E61dr,0frsdFprr`91dr,0f!"IA$rrW61dWb`orsdD$!!E61
dtn#<rt^1cJcC<$JcC<$JcC<$JcCT,NW9"YJcCZ.s%NGGe"ZjOrtX"Wrs\rCd\?aD!"dS.!!N<3
dXM6"rsmM-rrE'7dt7T"rt!RmrrW61dV8^`!"I@j!!E61dV/[`rsdFprr`91dr,0frsdFprrW61
dWkco!"IA$!!E61dWb`orsdG5rtPJKJcC<$JcC<$JcC<$JcC<$M>rS8rr@WMMuWfNs"DiqrseuC
e"ZjO!#<qVrrW64dXM6"rsmJ,!!N<3dsqAtrta(8rrE'0dqSga!"I@jrrW61dV/[`rsdCj!!E61
dr,0frsdFprr`91dr,0f!"IA$rrW61dWb`orsdD$!!E61dtn#<rt^1cJcC<$JcC<$JcC<$JcCT,
NW9"YJcCZ.s%NGGe"ZjOrtX"Wrs\rCd\?aD!"dS.!!N<3dXM6"rsmM-rrE'7dt7T"rt!RmrrW61
dV8^`!"I@j!!E61dV/[`rsdFprr`91dr,0frsdFprrW61dWkco!"IA$!!E61dWb`orsdG5rtPJK
JcC<$JcC<$JcC<$JcC<$M>rS8rr@WMMuWfNs"DiqrseuCe"ZjO!#<qVrrW64dXM6"rsmJ,!!N<3
dsqAtrta(8rrE'0dqSga!"I@jrrW61dV/[`rsdCj!!E61dr,0frsdFprr`91dr,0f!"IA$rrW61
dWb`orsdD$!!E61dtn#<rt^1cJcC<$JcC<$JcC<$JcCT,NW9"YJcCZ.s%NGGe"ZjOrtX"Wrs\rC
d\?aD!"dS.!!N<3dXM6"rsmM-rrE'7dt7T"rt!RmrrW61dV8^`!"I@j!!E61dV/[`rsdFprr`91
dr,0frsdFprrW61dWkco!"IA$!!E61dWb`orsdG5rtPJKJcC<$JcC<$JcC<$JcC<$M>rS8rr@WM
MuWfNs"DiqrseuCe"ZjO!#<qVrrW64dXM6"rsmJ,!!N<3dsqAtrrpjurrE'0dqSga!"I@jrrW61
dV/[`rsdCj!!E61dr,0frsdFprr`91dr,0f!"IA$rrW61dWb`orsdD$!!E61dtn#<rt^1cJcC<$
JcC<$JcC<$JcCT,NW9"YJcCZ.s%NGGe"ZjOrtX"Wrs\rCd\?aD!"dS.!!N<3dXM6"rsmM-rrE'&
djG(prt!RmrrW61dV8^`!"I@j!!E61dV/[`rsdFprr`91dr,0frsdFprrW61dWkco!"IA$!!E61
dWb`orsdG5rtPJKJcC<$JcC<$JcC<$JcC<$M>rS8rr@WMMuWfNs"DiqrseuCe"ZjO!#<qVrrW64
dXM6"rsmJ,!!N<3dsqAtrtEj,rrE'0dqSga!"I@jrrW61dV/[`rsdCj!!E61dr,0frsdFprr`91
dr,0f!"IA$rrW61dWb`orsdD$!!E61dp)hTrrLG>JcC<$JcC<$JcC<$JcC<$]Dmljrr@WMMuWfN
s"DiqrseuCe"ZjO!#<qVrrW64dXM6"rsmJ,!!N<3dsqAtrtEk/rrE'0dqSga!"I@jrrW61dV/[`
rsdCj!!E61dr,0frsdFprr`91dr,0f!"IA$rrW61dWb`orsdD$!!E61dp)hTrrLG>JcC<$JcC<$
JcC<$JcC<$]Dmljrr@WMMuWfNs"DiqrseuCe"ZjO!#<qVrrW64dXM6"rsmJ,!!N<3dsqAtrtEk/
rrE'0dqSga!"I@jrrW61dV/[`rsdCj!!E61dr,0frsdFprr`91dr,0f!"IA$rrW61dWb`orsdD$
!!E61doZPPrsd@2s%J"DJcC<$JcC<$JcC<$JcE@^NW9"YJcCZ.s%NGGe"ZjOrtX"Wrs\rCd\?aD
!"dS.!!N<3dXM6"rsmM-rrE'4dsV/qrt!RmrrW61dV8^`!"I@j!!E61dV/[`rsdFprr`91dr,0f
rsdFprrW61dWkco!"IA$!!E61dWb`orsdFYrri?2d5(_qJcC<$JcC<$JcC<$JcC<$]Dmljrr@WM
MuWfNs"DiqrseuCe"ZjO!#<qVrrW64dXM6"rsmJ,!!N<3dsqAtrtEk/rrE'0dqSga!"I@jrrW61
dV/[`rsdCj!!E61dr,0frsdFprr`91dr,0f!"IA$rrW61dWb`orsdD$!!E61ds1lqrsdGWs"aUJ
JcC<$JcC<$JcC<$JcC<$]Dmljrr@WMMuWfNs"DiqrseuCe"ZjO!#<qVrrW64dXM6"rsmJ,!!*$$
dj>"ortEk/rrE'0dqSga!"I@jrrW61dV/[`rsdCj!!E61dr,0frsdFprr`91dr,0f!"IA$rrW61
dWb`orsdD$!!E61ds1lprs[@Rrtk\NJcC<$JcC<$JcC<$JcC<$]Dmljrr@WMMuWfNs"DiqrseuC
e"ZjO!#<qVrrW64dXM6"rsmJ,!!*$$dj>"ortEk/rrE'0dqSga!"I@jrrW61dV/[`rsdCj!!E61
dr,0frsdFprr`91dr,0f!"IA$rrW61dWb`orsdD$!!E61ds1lprs[@Rrtk\NJcC<$JcC<$JcC<$
JcC<$]Dmljrr@WMMuWfNs"DiqrseuCe"ZjO!#<qVrrW64dXM6"rsmJ,!!*$7djG(prtEk/rrE'0
dqSga!"I@jrrW61dV/[`rsdCj!!E61dr,0frsdFprr`91dr,0f!"IA$rrW61dWb`orsdD$!!E61
ds1lprsdFIrtPJKJcC<$JcC<$JcC<$JcC<$]Dmljrr@WMMuWfNs"DiqrseuCe"ZjO!#<qVrrW64
dXM6"rsmJ,!!*$7dt7T"rtEk/rrE'0dqSga!"I@jrrW61dV/[`rsdCj!!E61dr,0frsdFprr`91
dr,0f!"IA$rrW61dWb`orsdD$!!E61ds1lprsdG5rtPJKJcC<$JcC<$JcC<$JcC<$]Dmljrr@WM
MuWfNs"DiqrseuCe"ZjO!#<qVrrW64dXM6"rsmJ,!!*$7dt7T"rtEk/rrE'0dqSga!"I@jrrW61
dV/[`rsdCj!!E61dr,0frsdFprr`91dr,0f!"IA$rrW61dWb`orsdD$!!E61ds1lprsdG5rtPJK
JcC<$JcC<$JcC<$JcC<$]Dmljrr@WMMuWfNs"DiqrseuCe"ZjO!#<qVrrW64dXM6"rsmJ,!!*$7
dt7T"rtEk/rrE'0dqSga!"I@jrrW61dV/[`rsdCj!!E61dr,0frsdFprr`91dr,0f!"IA$rrW61
dWb`orsdD$!!E61ds1lprsdG5rtPJKJcC<$JcC<$JcC<$JcC<$]Dmljrr@WMMuWfNs"DiqrseuC
e"ZjO!#<qVrrW64dXM6"rsmJ,!!*$7dt7T"rtEk/rrE'0dqSga!"I@jrrW61dV/[`rsdCj!!E61
dr,0frsdFprr`91dr,0f!"IA$rrW61dWb`orsdD$!!E61ds1lprsdG5rtPJKJcC<$JcC<$JcC<$
JcC<$]Dmljrr@WMMuWfNs"DiqrseuCe"ZjO!#<qVrrW64dXM6"rsmJ,!!*$7dt7T"rtEk/rrE'0
dqSga!"I@jrrW61dV/[`rsdCj!!E61dr,0frsdFprr`91dr,0f!"IA$rrW61dWb`orsdD$!!E61
ds1lprsdG5rtPJKJcC<$JcC<$JcC<$JcC<$]Dmljrr@WMMuWfNs"DiqrseuCe"ZjO!#<qVrrW64
dXM6"rsmJ,!!*$7dt7T"rtEk/rrE'0dqSga!"I@jrrW61dV/[`rsdCj!!E61dr,0frsdFprr`91
dr,0f!"IA$rrW61dWb`orsdD$!!E61ds1lprsdG5rtPJKJcC<$JcC<$JcC<$JcC<$]Dmljrr@WM
MuWfNs"DiqrseuCe"ZjO!#<qVrrW64dXM6"rsmJ,!!*$7dt7T"rtEk/rrE'0dqSga!"I@jrrW61
dV/[`rsdCj!!E61dr,0frsdFprr`91dr,0f!"IA$rrW61dWb`orsdD$!!E61ds1lprsdG5rtPJK
JcC<$JcC<$JcC<$JcC<$]Dmljrr@WMMuWfNs"DiqrseuCe"ZjE!!Ue(rr<$/dXM6"rsmJ,!!*$7
dt7T"rtEk/rrE'0dqSga!"I@jrrW61dV/[`rsdCj!!E61dr,0frsdFprr`91dr,0f!"IA$rrW61
dWb`orsdD$!!E61ds1lprsdG5rtPJKJcC<$JcC<$JcC<$JcC<$]Dmljrr@WMMuWfNs"DiqrseuC
e"ZjE!"dR)rr`<3dXM6"rsmJ,!!*$7dt7T"rtEk/rrE'0dqSga!"I@jrrW61dV/[`rsdCj!!E61
dr,0frsdFprr`91dr,0f!"IA$rrW61dWb`orsdD$!!E61ds1lprsdG5rtPJKJcC<$JcC<$JcC<$
JcC<$]Dmljrr@WMMuWfNs"DiqrseuCe"ZjE!"dR)rr`<3dXM6"rsmJ,!!*$7dt7T"rtEk/rrE'0
dqSga!"I@jrrW61dV/[`rsdCj!!E61dr,0frsdFprr`91dr,0f!"IA$rrW61dWb`orsdD$!!E61
ds1lprsdG5rtPJKJcC<$JcC<$JcC<$JcC<$]Dmljrr@WMMuWfNs"DiqrseuCe"ZjE!"dS.rr`<3
dXM6"rsmJ,!!*$7dt7T"rtEk/rrE'0dqSga!"I@jrrW61dV/[`rsdCj!!E61dr,0frsdFprr`91
dr,0f!"IA$rrW61dWb`orsdD$!!E61ds1lprsdG5rtPJKJcC<$JcC<$JcC<$JcC<$]Dmljrr@WM
MuWfNs"DiqrseuCe"ZjE!"dS.rr`<3dXM6"rsmJ,!!*$7dt7T"rtEk/rrE'0dqSga!"I@jrrW61
dV/[`rsdCj!!E61dr,0frsdFprr`91dr,0f!"IA$rrW61dWb`orsdD$!!E61ds1lprsdG5rtPJK
JcC<$JcC<$JcC<$JcC<$]Dmljrr@WMMuWfNs"DiqrseuCe"ZjE!"dS.rr`<3dXM6"rsmJ,!!*$7
dt7T"rtEk/rrE'0dqSga!"I@jrrW61dV/[`rsdCj!!E61dr,0frsdFprr`91dr,0f!"IA$rrW61
dWb`orsdD$!!E61ds1lprsdG5rtPJKJcC<$JcC<$JcC<$JcC<$]Dmljrr@WMMuWfNs"DiqrseuC
e"ZjE!"dS.rr`<3dXM6"rsmJ,!!*$7dt7T"rtEk/rrE'0dqSga!"I@jrrW61dV/[`rsdCj!!E61
dr,0frsdFprr`91dr,0f!"IA$rrW61dWb`orsdD$!!E61ds1lprsdG5rtPJKJcC<$JcC<$JcC<$
JcC<$]Dmljrr@WMMuWfNs"DiqrseuCe"ZjE!"dS.rr`<3dXM6"rsmJ,!!*$7dt7T"rtEk/rrE'0
dqSga!"I@jrrW61dV/[`rsdCj!!E61dr,0frsdFprr`91dr,0f!"IA$rrW61dWb`orsdD$!!E61
ds1lprsdG5rtPJKJcC<$JcC<$JcC<$JcC<$]Dmljrr@WMMuWfNs"DiqrseuCe"ZjE!"dS.rr`<3
dXM6"rsmJ,!!*$7dt7T"rtEk/rrE'0dqSga!"I@jrrW61dV/[`rsdCj!!E61dr,0frsdFprr`91
dr,0f!"IA$rrW61dWb`orsdD$!!E61ds1lprsdG5rtPJKJcC<$JcC<$JcC<$JcC<$]Dmljrr@WM
MuWfNs"DiqrseuCe"ZjE!"dS.rr`<3dXM6"rsmJ,!!*$7dt7T"rtEk/rrE'0dqSga!"I@jrrW61
dV/[`rsdCj!!E61dr,0frsdFprr`91dr,0f!"IA$rrW61dWb`orsdD$!!E61ds1lprsdG5rtPJK
JcC<$JcC<$JcC<$JcC<$]Dmljrr@WMMuWfNs"DiqrseuCe"ZjE!"dS.rr`<3dXM6"rsmJ,!!*$7
dt7T"rtEk/rrE'0dqSga!"I@jrrW61dV/[`rsdCj!!E61dr,0frsdFprr`91dr,0f!"IA$rrW61
dWb`orsdD$!!E61ds1lprsdG5rtPJKJcC<$JcC<$JcC<$JcC<$]Dmljrr@WMMuWfNs"DiqrseuC
e"ZjE!"dS.rr`<3dXM6"rsmJ,!!*$7dt7T"rtEk/rrE'0dqSga!"I@jrrW61dV/[`rsdCj!!E61
dr,0frsdFprr`91dr,0f!"IA$rrW61dWb`orsdD$!!E61ds1lprsdG5rtPJKJcC<$JcC<$JcC<$
JcC<$]Dmljrr@WMMuWfNs"DiqrseuCe"ZjE!"dS.rr`<3dXM6"rsmJ,!!*$7dt7T"rtEk/rrE'0
dqSga!"I@jrrW61dV/[`rsdCj!!E61dprC[rsdFprr`91dr,0f!"IA$rrW61dWb`orsdD$!!E61
ds1lprsdG5rtPJKJcC<$JcC<$JcC<$JcC<$]Dmljrr@WMMuWfNs"DiqrseuCe"ZjE!"dS.rr`<3
dXM6"rsmJ,!!*$7dt7T"rtEk/rrE'0dqSga!"I@jrrW61dV/[`rsdCj!!E61dpi=ZrsdFprr`91
dr,0f!"IA$rrW61dWb`orsdD$!!E61ds1lprsdG5rtPJKJcC<$JcC<$JcC<$JcC<$]Dmljrr@WM
MuWfNs"DiqrseuCe"ZjE!"dS.rr`<3dXM6"rsmJ,!!*$7dt7T"rtEk/rrE'0dqSga!"I@jrrW61
dV/[`rsdCj!!E61dpi=ZrsdFprr`91dr,0f!"IA$rrW61dWb`orsdD$!!E61ds1lprsdG5rtPJK
JcC<$JcC<$JcC<$JcC<$]Dmljrr@WMMuWfNs"DiqrseuCe"ZjE!"dS.rr`<3dXM6"rsmJ,!!*$7
dt7T"rtEk/rrE'0dqSga!"I@jrrW61dV/[`rsdCj!!E61dqSgarsdFprr`91dr,0f!"IA$rrW61
dWb`orsdD$!!E61ds1lprsdG5rtPJKJcC<$JcC<$JcC<$JcC<$]Dmljrr@WMMuWfNs"DiqrseuC
e"ZjE!"dS.rr`<3dXM6"rsmJ,!!*$7dt7T"rtEk/rrE'0dqSga!"I@jrrW61dV/[`rsdCj!!E61
dqSgarsdFprr`91dr,0f!"IA$rrW61dWb`orsdD$!!E61ds1lprsdG5rtPJKJcC<$JcC<$JcC<$
JcC<$]Dmljrr@WMMuWfNs"DiqrseuCe"ZjE!"dS.rr`<3dXM6"rsmJ,!!*$7dt7T"rtEk/rrE'0
dqSga!"I@jrrW61dV/[`rsdCj!!E61dqSgarsdFprr`91dr,0f!"IA$rrW61dWb`orsdD$!!E61
ds1lprsdG5rtPJKJcC<$JcC<$JcC<$JcC<$]Dmljrr@WMMuWfNs"DiqrseuCe"ZjE!"dS.rr`<3
dXM6"rsmJ,!!*$7dt7T"rtEk/rrE'0dqSga!"I@jrrW61dV/[`rsdCj!!E61dqSgarsdFprr`91
dr,0f!"IA$rrW61dWb`orsdD$!!E61ds1lprsdG5rtPJKJcC<$JcC<$JcC<$JcC<$]Dmljrr@WM
MuWfNs"DiqrseuCe"ZjE!"dS.rr`<3dXM6"rsmJ,!!*$7dt7T"rtEk/rrE'0dqSga!"I@jrrW61
dV/[`rsdCj!!E61dqSgarsdFprr`91dr,0f!"IA$rrW61dWb`orsdD$!!E61ds1lprsdG5rtPJK
JcC<$JcC<$JcC<$JcC<$]Dmljrr@WMMuWfNs"DiqrseuCe"ZjE!"dS.rr`<3dXM6"rsmJ,!!*$7
dt7T"rtEk/rrE'0dqSga!"I@jrrW61dV/[`rsdCj!!E61dqSgarsdFprr`91dr,0f!"IA$rrW61
dWb`orsdD$!!E61ds1lprsdG5rtPJKJcC<$JcC<$JcC<$JcC<$]Dmljrr@WMMuWfNs"DiqrseuC
e"ZjE!"dS.rr`<3dXM6"rsmJ,!!*$7dt7T"rrpjsrrE'.dqSga!"I@jrrW61dV/[`rsdCj!!E61
dqSgarsdFprr`91dr,0f!"IA$rrW61dWb`orsdD$!!E61ds1lprsdG5rtPJKJcC<$JcC<$JcC<$
JcC<$]Dmljrr@WMMuWfNs"DiqrseuCe"ZjE!"dS.rr`<3dXM6"rsmJ,!!*$7dt7T"rrpjsrrE'.
dqSga!"I@jrrW61dV/[`rsdCj!!E61dqSgarsdFprr`91dr,0f!"IA$rrW61dWb`orsdD$!!E61
ds1lprsdG5rtPJKJcC<$JcC<$JcC<$JcC<$]Dmljrr@WMMuWfNs"DiqrseuCe"ZjE!"dS.rr`<3
dXM6"rsmJ,!!*$7dt7T"rt!R"rr`91dqSga!"I@jrrW61dV/[`rsdCj!!E61dqSgarsdFprr`91
dr,0f!"IA$rrW61dWb`orsdD$!!E61ds1lprsdG5rtPJKJcC<$JcC<$JcC<$JcC<$]Dmljrr@WM
MuWfNs"DiqrseuCe"ZjE!"dS.rr`<3dXM6"rsmJ,!!*$7dt7T"rt!Rmrr`91dqSga!"I@jrrW61
dV/[`rsdCj!!E61dqSgarsdFprr`91dr,0f!"IA$rrW61dWb`orsdD$!!E61ds1lprsdG5rtPJK
JcC<$JcC<$JcC<$JcC<$]Dmljp&K[DPlLbWs"DiqrseuCe"ZjE!"dS.rr`<3dXM6"rsmJ,!!*$7
dt7T"rt!Rmrr`91dqSga!"I@jrrW61dV/[`rsdCj!!E61dqSgarsdFprr`91dr,0f!"IA$rrW61
dWb`orsdD$!!E61ds1lprsdG5rtPJKJcC<$JcC<$JcC<$JcC<$]Dmljrr@WMMuWfNs"DiqrseuC
e"ZjE!"dS.rr`<3dXM6"rsmJ,!!*$7dt7T"rt!Rmrr`91dqSga!"I@jrrW61dV/[`rsdCj!!E61
dqSgarsdFprr`91dr,0f!"IA$rrW61dWb`orsdD$!!E61ds1lprsdG5rtPJKJcC<$JcC<$JcC<$
JcC<$]Dmljrr@WMMuWfNs"DiqrseuCe"ZjE!"dS.rr`<3dXM6"rsmJ,!!*$7dt7T"rt!Rmrr`91
dqSga!"I@jrrW61dV/[`rsdCj!!E61dqSgarsdFprr`91dr,0f!"IA$rrW61dWb`orsdD$!!E61
ds1lprsdG5rtPJKJcC<$JcC<$JcC<$JcC<$]Dmljrr@WMMuWfNs"DiqrseuCe"ZjE!"dS.rr`<3
dXM6"rsmJ,!!*$7dt7T"rt!Rmrr`91dqSga!"I@jrrW61dV/[`rsdCj!!E61dqSgarsdFprr`91
dr,0f!"I@crrW61dWb`orsdD$!!E61ds1lprsdG5rtPJKJcC<$JcC<$JcC<$JcC<$]Dmljrr@WM
MuWfNs"DiqrseuCe"ZjE!"dS.rr`<3dXM6"rsmJ,!!*$7dt7T"rt!Rmrr`91dqSga!"I@jrrW61
dV/[`rsdCj!!E61dqSgarsdFprr`91dr,0f!"I@crrW61dWb`orsdD$!!E61ds1lprsdG5rtPJK
JcC<$JcC<$JcC<$JcC<$]Dmljrr@WMMuWfNs"DiqrseuCe"ZjE!"dS.rr`<3dXM6"rsmJ,!!*$7
dt7T"rt!Rmrr`91dqSga!"I@jrrW61dV/[`rsdCj!!E61dqSgarsdFprr`91dr,0f!"I@`rrW61
dWb`orsdD$!!E61ds1lprsdG5rtPJKJcC<$JcC<$JcC<$JcC<$]Dmljrr@WMMuWfNs"DiqrseuC
e"ZjE!"dS.rr`<3dXM6"rsmJ,!!*$7dt7T"rt!Rmrr`91dqSga!"I@jrrW61dV/[`rsdCj!!E61
dqSgarsdFprr`91dr,0f!"I@`rrW61dWb`orsdD$!!E61ds1lprsdG5rtPJKJcC<$JcC<$JcC<$
JcC<$]Dmljrr@WMMuWfNs"DiqrseuCe"ZjE!"dS.rr`<3dXM6"rsmJ,!!*$7dt7T"rt!Rmrr`91
dqSga!"I@jrrW61dV/[`rsdCj!!E61dqSgarsdFprr`91dr,0f!"I@orrW61dWb`orsdD$!!E61
ds1lprsdG5rtPJKJcC<$JcC<$JcC<$JcC<$]Dmljrr@WMMuWfNs"DiqrseuCe"ZjE!"dS.rr`<3
dXM6"rsmJ,!!*$7dt7T"rt!Rmrr`91dqSga!"I@jrrW61dV/[`rsdCj!!E61dqSgarsdFprr`91
dr,0f!"I@orrW61dWb`orsdD$!!E61ds1lprsdG5rtPJKJcC<$JcC<$JcC<$JcC<$]Dmljrr@WM
MuWfNs"DiqrseuCe"ZjE!"dS.rr`<3dXM6"rsmJ,!!*$7dt7T"rt!Rmrr`91dqSga!"I@jrrW61
dV/[`rsdCj!!E61dqSgarsdFprr`91dr,0f!"I@orrW61dWb`orsdD$!!E61ds1lprsdG5rtPJK
JcC<$JcC<$JcC<$JcC<$]Dmljrr@WMMuWfNs"DiqrseuCe"ZjE!"dS.rr`<3dXM6"rsmJ,!!*$7
dt7T"rt!Rmrr`91dqSga!"I@jrrW61dV/[`rsdCj!!E61dqSgarsdFprr`91dr,0f!"I@orrW61
dWb`orsdD$!!E61ds1lprsdG5rtPJKJcC<$JcC<$JcC<$JcC<$]Dmljrr@WMMuWfNs"DiqrseuC
e"ZjE!"dS.rr`<3dXM6"rsmJ,!!*$7dt7T"rt!Rmrr`91dqSga!"I@jrrW61dV/[`rsdCj!!E61
dqSgarsdFprr`91dr,0f!"I@orrW61dWb`orsdD$!!E61ds1lprsdG5rtPJKJcC<$JcC<$JcC<$
JcC<$]Dmljrr@WMMuWfNs"DiqrseuCe"ZjE!"dS.rr`<3dXM6"rsmJ,!!*$7dt7T"rt!Rmrr`91
dqSga!"I@jrrW61dV/[`rsdCj!!E61dqSgarsdFprr`91dr,0f!"I@orrW61dWb`orsdD$!!E61
ds1lprsdG5rtPJKJcC<$JcC<$JcC<$JcC<$]Dmljrr@WMMuWfNs"DiqrseuCe"ZjE!"dS.rr`<3
dXM6"rsmJ,!!*$7dt7T"rt!Rmrr`91dqSga!"I@jrrW61dV/[`rsdCj!!E61dqSgarsdFprr`91
dr,0f!"I@orrW61dWb`orsdD$!!E61ds1lprsdG5rtPJKJcC<$JcC<$JcC<$JcC<$]Dmljrr@WM
MuWfNs"DiqrseuCe"ZjE!"dS.rr`<3dXM6"rsmJ,!!*$7dt7T"rt!Rmrr`91dqSga!"I@jrrW61
dV/[`rsdCj!!E61dqSgarsdFprr`91dr,0f!"I@orrW61dWb`orsdD$!!E61ds1lprsdG5rtPJK
JcC<$JcC<$JcC<$JcC<$]Dmljrr@WMMuWfNs"DiqrseuCe"ZjE!"dS.rr`<3dXM6"rsmJ,!!*$7
dt7T"rt!Rmrr`91dqSga!"I@jrrW61dV/[`rsdCj!!E61dqSgarsdFprr`91dr,0f!"I@orrW61
dWb`orsdD$!!E61ds1lprsdG5rtPJKJcC<$JcC<$JcC<$JcC<$]Dmljrr@WMMuWfNs"DiqrseuC
e"ZjE!"dS.rr`<3dXM6"rsmJ,!!*$7dt7T"rt!Rmrr`91dqSga!"I@jrrW61dV/[`rsdCj!!E61
dqSgarsdFprr`91dr,0f!"I@orrW61dWb`orsdD$!!E61ds1lprsdG5rtPJKJcC<$JcC<$JcC<$
JcC<$]Dmljrr@WMMuWfNs"DiqrseuCe"ZjE!"dS.rr`<3dXM6"rsmJ,!!*$7dt7T"rt!Rmrr`91
dqSga!"I@jrrW61dV/[`rsdCj!!E61dqSgarsdFprr`91dr,0f!"I@orrW61dWb`orsdD$!!E61
ds1lprsdG5rtPJKJcC<$JcC<$JcC<$JcC<$]Dmljrr@WMMuWfNs"DiqrseuCe"ZjE!"dS.rr`<3
dXM6"rsmJ,!!*$7dt7T"rt!Rmrr`91dqSga!"I@jrrW61dV/[`rsdCj!!E61dqSgarsdFprr`91
dr,0f!"I@orrW61dWb`orsdD$!!E61ds1lprsdG5rtPJKJcC<$JcC<$JcC<$JcC<$]Dmljrr@WM
MuWfNs"DiqrseuCe"ZjE!"dS.rr`<3dXM6"rsmJ,!!*$7dt7T"rt!Rmrr`91dqSga!"I@jrrW61
dV/[`rsdCj!!E61dqSgarsdFprr`91dr,0f!"I@orrW61dWb`orsdD$!!E61ds1lprsdG5rtPJK
JcC<$JcC<$JcC<$JcC<$]Dmljrr@WMMuWfNs"DiqrseuCe"ZjE!"dS.rr`<3dXM6"rsmJ,!!*$7
dt7T"rt!Rmrr`91dqSga!"I@jrrW61dV/[`rsdCj!!E61dqSgarsdFprr`91dr,0f!"I@orrW61
dWb`orsdD$!!E61ds1lprsdG5rtPJKJcC<$JcC<$JcC<$JcC<$]Dmljrr@WMMuWfNs"DiqrseuC
e"ZjE!"dS.rr`<3dXM6"rsmJ,!!*$7dt7T"rt!Rmrr`91dqSga!"I@jrrW61dV/[`rsdCj!!E61
dqSgarsdFprr`91dr,0f!"I@orrW61dWb`orsdD$!!E61ds1lprsdG5rtPJKJcC<$JcC<$JcC<$
JcC<$]Dmljrr@WMMuWfNs"DiqrseuCe"ZjE!"dS.rr`<3dXM6"rsmJ,!!*$7dt7T"rt!Rmrr`91
dqSga!"I@jrrW61dV/[`rsdCj!!E61dqSgarsdFprr`91dr,0f!"I@orrW61dWb`orsdD$!!E61
ds1lprsdG5rtPJKJcC<$JcC<$JcC<$JcC<$]Dmljrr@WMMuWfNs"DiqrseuCe"ZjE!"dS.rr`<3
dXM6"rsmJ,!!*$7dt7T"rt!Rmrr`91dqSga!"I@jrrW61dV/[`rsdCj!!E61dqSgarsdFprr`91
dr,0f!"I@orrW61dWb`orsdD$!!E61ds1lprsdG5rtPJKJcC<$JcC<$JcC<$JcC<$]Dmljrr@WM
MuWfNs"DiqrseuCe"ZjE!"dS.rr`<3dXM6"rsmJ,!!*$7dt7T"rt!Rmrr`91dqSga!"I@jrrW61
dV/[`rsdCj!!E61dqSgarsdFprr`91dr,0f!"I@orrW61dWb`orsdD$!!E61ds1lprsdG5rtPJK
JcC<$JcC<$JcC<$JcC<$]Dmljrr@WMMuWfNs"DiqrseuCe"ZjE!"dS.rr`<3dXM6"rsmJ,!!*$7
dt7T"rt!Rmrr`91dqSga!"I@jrrW61dV/[`rsdCj!!E61dqSgarsdFprr`91dr,0f!"I@orrW61
dWb`orsdD$!!E61ds1lprsdG5rtPJKJcC<$JcC<$JcC<$JcC<$]Dmljrr@WMMuWfNs"DiqrseuC
e"ZjE!"dS.rr`<3dXM6"rsmJ,!!*$7dt7T"rt!Rmrr`91dqSga!"I@jrrW61dV/[`rsdCj!!E61
dqSgarsdFprr`91dr,0f!"I@orrW61dWb`orsdD$!!E61ds1lprsdG5rtPJKJcC<$JcC<$JcC<$
JcC<$]Dmljrr@WMMuWfNs"DiqrseuCe"ZjE!"dS.rr`<3dXM6"rsmJ,!!*$7dt7T"rt!Rmrr`91
dqSga!"I@jrrW61dV/[`rsdCj!!E61dqSgarsdFprr`91dr,0f!"I@orrW61dWb`orsdD$!!E61
ds1lprsdG5rtPJKJcC<$JcC<$JcC<$JcC<$]Dmljrr@WMMuWfNs"DiqrseuCe"ZjE!"dS.rr`<3
dXM6"rsmJ,!!*$7dt7T"rt!Rmrr`91dqSga!"I@jrrW61dV/[`rsdCj!!E61dqSgarsdFprr`91
dr,0f!"I@orrW61dWb`orsdD$!!E61ds1lprsdG5rtPJKJcC<$JcC<$JcC<$JcC<$]Dmljrr@WM
MuWfNs"DiqrseuCe"ZjE!"dS.rr`<3dXM6"rsmJ,!!*$7dt7T"rt!Rmrr`91dqSga!"I@jrrW61
dV/[`rsdCj!!E61dqSgarsdFprr`91dr,0f!"I@orrW61dWb`orsdD$!!E61ds1lprsdG5rtPJK
JcC<$JcC<$JcC<$JcC<$]Dmljrr@WMMuWfNs"DiqrseuCe"ZjE!"dS.rr`<3dXM6"rsmJ,!!*$7
dt7T"rt!Rmrr`91dqSga!"I@jrrW61dV/[`rsdCj!!E61dqSgarsdFprr`91dr,0f!"I@orrW61
dWb`orsdD$!!E61ds1lprsdG5rtPJKJcC<$JcC<$JcC<$JcC<$]Dmljrr@WMMuWfNs"DiqrseuC
e"ZjE!"dS.rr`<3dXM6"rsmJ,!!*$7dt7T"rt!Rmrr`91dqSga!"I@jrrW61dV/[`rsdCj!!E61
dqSgarsdFprr`91dr,0f!"I@orrW61dWb`orsdD$!!E61ds1lprsdG5rtPJKJcC<$JcC<$JcC<$
JcC<$]Dmljrr@WMMuWfNs"DiqrseuCe"ZjE!"dS.rr`<3dXM6"rsmJ,!!*$7dt7T"rt!Rmrr`91
dqSga!"I@jrrW61dV/[`rsdCj!!E61dqSgarsdFprr`91dr,0f!"I@orrW61dWb`orsdD$!!E61
ds1lprsdG5rtPJKJcC<$JcC<$JcC<$JcC<$]Dmljrr@WMMuWfNs"DiqrseuCe"ZjE!"dS.rr`<3
dXM6"rsmJ,!!*$7dt7T"rt!Rmrr`91dqSga!"I@jrrW61dV/[`rsdCj!!E61dqSgarsdFprr`91
dr,0f!"I@orrW61dWb`orsdD$!!E61ds1lprsdG5rtPJKJcC<$JcC<$JcC<$JcC<$]Dmljrr@WM
MuWfNs"DiqrseuCe"ZjE!"dS.rr`<3dXM6"rsmJ,!!*$7dt7T"rt!Rmrr`91dqSga!"I@jrrW61
dV/[`rsdCj!!E61dqSgarsdFprr`91dr,0f!"I@orrW61dWb`orsdD$!!E61ds1lprsdG5rtPJK
JcC<$JcC<$JcC<$JcC<$]Dmljrr@WMMuWfNs"DiqrseuCe"ZjE!"dS.rr`<3dXM6"rsmJ,!!*$7
dt7T"rt!Rmrr`91dqSga!"I@jrrW61dV/[`rsdCj!!E61dqSgarsdFprr`91dr,0f!"I@orrW61
dWb`orsdD$!!E61ds1lprsdG5rtPJKJcC<$JcC<$JcC<$JcC<$]Dmljrr@WMMuWfNs"DiqrseuC
e"ZjE!"dS.rr`<3dXM6"rsmJ,!!*$7dt7T"rt!Rmrr`91dqSga!"I@jrrW61dV/[`rsdCj!!E61
dqSgarsdFprr`91dr,0f!"I@orrW61dWb`orsdD$!!E61ds1lprsdG5rtPJKJcC<$JcC<$JcC<$
JcC<$]Dmljrr@WMMuWfNs"DiqrseuCe"ZjE!"dS.rr`<3dXM6"rsmJ,!!*$7dt7T"rt!Rmrr`91
dqSga!"I@jrrW61dV/[`rsdCj!!E61dqSgarsdFprr`91dr,0f!"I@orrW61dWb`orsdD$!!E61
ds1lprsdG5rtPJKJcC<$JcC<$JcC<$JcC<$]Dmljrr@WMMuWfNs"DiqrseuCe"ZjE!"dS.rr`<3
dXM6"rsmJ,!!*$7dt7T"rt!Rmrr`91dqSga!"I@jrrW61dV/[`rsdCj!!E61dqSgarsdFprr`91
dr,0f!"I@orrW61dWb`orsdD$!!E61ds1lprsdG5rtPJKJcC<$JcC<$JcC<$JcC<$]Dmljrr@WM
MuWfNs"DiqrseuCe"ZjE!"dS.rr`<3dXM6"rsmJ,!!*$7dt7T"rt!Rmrr`91dqSga!"I@jrrW61
dV/[`rsdCj!!E61dqSgarsdFprr`91dr,0f!"I@orrW61dWb`orsdD$!!E61ds1lprsdG5rtPJK
JcC<$JcC<$JcC<$JcC<$]Dmljrr@WMMuWfNs"DiqrseuCe"ZjE!"dS.rr`<3dXM6"rsmJ,!!*$7
dt7T"rt!Rmrr`91dqSga!"I@jrrW61dV/[`rsdCj!!E61dqSgarsdFprr`91dr,0f!"I@orrW61
dWb`orsdD$!!E61ds1lprsdG5rtPJKJcC<$JcC<$JcC<$JcC<$]Dmljrr@WMMuWfNs"DiqrseuC
e"ZjE!"dS.rr`<3dXM6"rsmJ,!!*$7dt7T"rt!Rmrr`91dqSga!"I@jrrW61dV/[`rsdCj!!E61
dqSgarsdFprr`91dr,0f!"I@orrW61dWb`orsdD$!!E61ds1lprsdG5rtPJKJcC<$JcC<$JcC<$
JcC<$]Dmljrr@WMMuWfNs"DiqrseuCe"ZjE!"dS.rr`<3dXM6"rsmJ,!!*$7dt7T"rt!Rmrr`91
dqSga!"I@jrrW61dV/[`rsdCj!!E61dqSgarsdFprr`91dr,0f!"I@orrW61dWb`orsdD$!!E61
ds1lprsdG5rtPJKJcC<$JcC<$JcC<$JcC<$]Dmljrr@WMMuWfNs"DiqrseuCe"ZjE!"dS.rr`<3
dXM6"rsmJ,!!*$7dt7T"rt!Rmrr`91dqSga!"I@jrrW61dV/[`rsdCj!!E61dqSgarsdFprr`91
dr,0f!"I@orrW61dWb`orsdD$!!E61ds1lprsdG5rtPJKJcC<$JcC<$JcC<$JcC<$]Dmljrr@WM
MuWfNs"DiqrseuCe"ZjE!"dS.rr`<3dXM6"rsmJ,!!*$7dt7T"rt!Rmrr`91dqSga!"I@jrrW61
dV/[`rsdCj!!E61dqSgarsdFprr`91dr,0f!"I@orrW61dWb`orsdD$!!E61ds1lprsdG5rtPJK
JcC<$JcC<$JcC<$JcC<$]Dmljrr@WMMuWfNs"DiqrseuCe"ZjE!"dS.rr`<3dXM6"rsmJ,!!*$7
dt7T"rt!Rmrr`91dqSga!"I@jrrW61dV/[`rsdCj!!E61dqSgarsdFprr`91dr,0f!"I@orrW61
dWb`orsdD$!!E61ds1lprsdG5rtPJKJcC<$JcC<$JcC<$JcC<$]Dmljrr@WMMuWfNs"DiqrseuC
e"ZjE!"dS.rr`<3dXM6"rsmJ,!!*$7dt7T"rt!Rmrr`91dqSga!"I@jrrW61dV/[`rsdCj!!E61
dqSgarsdFprr`91dr,0f!"I@orrW61dWb`orsdD$!!E61ds1lprsdG5rtPJKJcC<$JcC<$JcC<$
JcC<$]Dmljp&K[DPlLbWs"DiqrseuCe"ZjE!"dS.rr`<3dXM6"rsmJ,!!*$7dt7T"rt!Rmrr`91
dqSga!"I@jrrW61dV/[`rsdCj!!E61dqSgarsdFprr`91dr,0f!"I@orrW61dWb`orsdD$!!E61
ds1lprsdG5rtPJKJcC<$JcC<$JcC<$JcC<$]Dmljp&K[DPlLbWs"DiqrseuCe"ZjE!"dS.rr`<3
dXM6"rsmJ,!!*$7dt7T"rt!Rmrr`91dqSga!"I@jrrW61dV/[`rsdCj!!E61dqSgarsdFprr`91
dr,0f!"I@orrW61dWb`orsdD$!!E61ds1lprsdG5rtPJKJcC<$JcC<$JcC<$JcC<$]Dmljrr@WM
MuWfNs"DiqrseuCe"ZjE!"dS.rr`<3dXM6"rsmJ,!!*$7dt7T"rt!Rmrr`91dqSga!"I@jrrW61
dV/[`rsdCj!!E61dqSgarsdFprr`91dr,0f!"I@orrW61dWb`orsdD$!!E61ds1lprsdG5rrrE,
cV/oiJcC<$JcC<$JcC<$JcG-;NW9"YJcCZ.s%NGGe"ZjOrtX"WrrW64dXV9"!"RG,!!N<3dXM5s
rta(8rrE'0dqSgarsdFkrrW61dV8^`!"I@j!!E61dV/[`rsdFkrr`91dr,0frsdFprrW61dVf'e
!"IA$!!E61dWb`orsdG%rr`91dtn#-rt!L4s%J"DJcC<$JcC<$JcC<$JcG-;NW9"YJcCZ.s%NGG
e"ZjOrtX"WrrW64dXV9"!"RG,!!N<3dXM5srta(8rrE'0dqSgarsdFkrrW61dV8^`!"I@j!!E61
dV/[`rsdFkrr`91dr,0frsdFprrW61dVf'e!"IA$!!E61dWb`orsdG%rr`91dtn#,rsd?lrt^1c
JcC<$JcC<$JcC<$JcG-;NW9"YJcCZ.s%NGGe"ZjOrtX"WrrW64dXV9"!"RG,!!N<3dXM5srta(8
rrE'0dqSgarsdFkrrW61dV8^`!"I@j!!E61dV/[`rsdFkrr`91dr,0frsdFprrW61dVf'e!"IA$
!!E61dWb`orsdG%rr`91dtn#,rsdFSrtk\NJcC<$JcC<$JcC<$JcC<$mJi1Grr@WMMuWfNs"Diq
rseuCe"ZjE!"dS.rr`<3dXM6"rsmJ,!!*$7dt7T"rt!Rmrr`91dqSga!"I@jrrW61dV/[`rsdCj
!!E61dqSgarsdFprr`91dr,0f!"I@orrW61dWb`orsdD$!!E61ds1lprsdG5rri?2dmsEPrt^1c
JcC<$JcC<$JcC<$JcG-;NW9"YJcCZ.s%NGGe"ZjOrtX"WrrW64dXV9"!"RG,!!N<3dXM5srta(8
rrE'0dqSgarsdFkrrW61dV8^`!"I@j!!E61dV/[`rsdFkrr`91dr,0frsdFprrW61dVf'e!"IA$
!!E61dWb`orsdG%rr`91dtn#,rsdFIrtPJKJcC<$JcC<$JcC<$JcC<$mJi1Grr@WMMuWfNs"Diq
rseuCe"ZjE!"dS.rr`<3dXM6"rsmJ,!!*$7dt7T"rt!Rmrr`91dqSga!"I@jrrW61dV/[`rsdCj
!!E61dqSgarsdFprr`91dr,0f!"I@orrW61dWb`orsdD$!!E61ds1lprsdG5rri?2dtn#<rt^1c
JcC<$JcC<$JcC<$JcG-;NW9"YJcCZ.s%NGGe"ZjOrtX"WrrW64dXV9"!"RG,!!N<3dXM5srta(8
rrE'0dqSgarsdFkrrW61dV8^`!"I@j!!E61dV/[`rsdFkrr`91dr,0frsdFprrW61dVf'e!"IA$
!!E61dWb`orsdG%rr`91dtn#,rsdG5rtPJKJcC<$JcC<$JcC<$JcC<$mJi1Grr@WMMuWfNs"Diq
rseuCe"ZjE!"dS.rr`<3dXM6"rsmJ,!!*$7dt7T"rt!Rmrr`91dqSga!"I@jrrW61dV/[`rsdCj
!!E61dqSgarsdFprr`91dr,0f!"I@orrW61dWb`orsdD$!!E61ds1lprsdG5rri?2dtn#<rt^1c
JcC<$JcC<$JcC<$JcG-;NW9"YJcCZ.s%NGGe"ZjOrtX"WrrW64dXV9"!"RG,!!N<3dXM5srta(8
rrE'0dqSgarsdFkrrW61dV8^`!"I@j!!E61dV/[`rsdFkrr`91dr,0frsdFprrW61dVf'e!"IA$
!!E61dWb`orsdG%rr`91dtn#,rsdG5rtPJKJcC<$JcC<$JcC<$JcC<$mJi1Grr@WMMuWfNs"Diq
rseuCe"ZjE!"dS.rr`<3dXM6"rsmJ,!!*$7dt7T"rt!Rmrr`91dqSga!"I@jrrW61dV/[`rsdCj
!!E61dqSgarsdFprr`91dr,0f!"I@orrW61dWb`orsdD$!!E61ds1lprsdG5rri?2dtn#<rt^1c
JcC<$JcC<$JcC<$JcG-;NW9"YJcCZ.s%NGGe"ZjOrtX"WrrW64dXV9"!"RG,!!N<3dXM5srta(8
rrE'0dqSgarsdFkrrW61dV8^`!"I@j!!E61dV/[`rsdFkrr`91dr,0frsdFprrW61dVf'e!"IA$
!!E61dWb`orsdG%rr`91dtn#,rsdG5rtPJKJcC<$JcC<$JcC<$JcC<$mJi1Grr@WMMuWfNs"Diq
rseuCe"ZjE!"dS.rr`<3dXM6"rsmJ,!!*$7dt7T"rt!Rmrr`91dqSga!"I@jrrW61dV/[`rsdCj
!!E61dqSgarsdFprr`91dr,0f!"I@orrW61dWb`orsdD$!!E61ds1lprsdG5rri?2dtn#<rt^1c
JcC<$JcC<$JcC<$JcG-;NW9"YJcCZ.s%NGGe"ZjOrtX"WrrW64dXV9"!"RG,!!N<3dXM5srta(8
rrE'0dqSgarsdFkrrW61dV8^`!"I@j!!E61dV/[`rsdFkrr`91dr,0frsdFprrW61dVf'e!"IA$
!!E61dWb`orsdG%rr`91dtn#,rsdG5rtPJKJcC<$JcC<$JcC<$JcC<$mJi1Grr@WMMuWfNs"Diq
rseuCe"ZjE!"dS.rr`<3dXM6"rsmJ,!!*$7dt7T"rt!Rmrr`91dqSga!"I@jrrW61dV/[`rsdCj
!!E61dqSgarsdFprr`91dr,0f!"I@orrW61dWb`orsdD$!!E61ds1lprsdG5rri?2dtn#<rt^1c
JcC<$JcC<$JcC<$JcG-;NW9"YJcCZ.s%NGGe"ZjOrtX"WrrW64dXV9"!"RG,!!N<3dXM5srta(8
rrE'0dqSgarsdFkrrW61dV8^`!"I@j!!E61dV/[`rsdFkrr`91dr,0frsdFprrW61dVf'e!"IA$
!!E61dWb`orsdG%rr`91dtn#,rsdG5rtPJKJcC<$JcC<$JcC<$JcC<$mJi1Grr@WMMuWfNs"Diq
rseuCe"ZjE!"dS.rr`<3dXM6"rsmJ,!!*$7dt7T"rt!Rmrr`91dqSga!"I@jrrW61dV/[`rsdCj
!!E61dqSgarsdFprr`91dr,0f!"I@orrW61dWb`orsdD$!!E61ds1lprsdG5rri?2dtn#<rt^1c
JcC<$JcC<$JcC<$JcG-;NW9"YJcCZ.s%NGGe"ZjOrtX"WrrW64dXV9"!"RG,!!N<3dXM5srta(8
rrE'0dqSgarsdFkrrW61dV8^`!"I@j!!E61dV/[`rsdFkrr`91dr,0frsdFprrW61dVf'e!"IA$
!!E61dWb`orsdG%rr`91dtn#,rsdG5rtPJKJcC<$JcC<$JcC<$JcC<$mJi1Grr@WMMuWfNs"Diq
rseuCe"ZjE!"dS.rr`<3dXM6"rsmJ,!!*$7dt7T"rt!Rmrr`91dqSga!"I@jrrW61dV/[`rsdCj
!!E61dqSgarsdFprr`91dr,0f!"I@orrW61dWb`orsdD$!!E61ds1lprsdG5rri?2dtn#<rt^1c
JcC<$JcC<$JcC<$JcG-;NW9"YJcEC_cqOHTrtX"WrseuCe"ZjE!"dS.rr`<3dXM6"rsmJ,!!*$7
dt7T"rt!Rmrr`91dqSga!"I@jrrW61dV/[`rsdCj!!E61dqSgarsdFprr`91dr,0f!"I@orrW61
dWb`orsdD$!!E61ds1lprsdG5rri?2dtn#<rt^1cJcC<$JcC<$JcC<$JcG-;NW9"YJcEC_cqOHT
rtX"WrseuCe"ZjE!"dS.rr`<3dXM6"rsmJ,!!*$7dt7T"rt!Rmrr`91dqSga!"I@jrrW61dV/[`
rsdCj!!E61dqSgarsdFprr`91dr,0f!"I@orrW61dWb`orsdD$!!E61ds1lprsdG5rri?2dtn#<
rt^1cJcC<$JcC<$JcC<$JcG-;NW9"YJcEC_!)1cnrseuCe"ZjOrtX"WrrW64dXV9"!"RG,!!N<3
dXM5srta(8rrE'0dqSgarsdFkrrW61dV8^`!"I@j!!E61dV/[`rsdFkrr`91dr,0frsdFprrW61
dVf'e!"IA$!!E61dWb`orsdG%rr`91dtn#,rsdG5rtPJKJcC<$JcC<$JcC<$JcC<$mJi1Grr@WM
]`.t*s"DiqrseuCe"ZjOrtX"WrrW64dXV9"!"RG,!!N<3dXM5srta(8rrE'0dqSgarsdFkrrW61
dV8^`!"I@j!!E61dV/[`rsdFkrr`91dr,0frsdFprrW61dVf'e!"IA$!!E61dWb`orsdG%rr`91
dtn#,rsdG5rtPJKJcC<$JcC<$JcC<$JcC<$mJi1Grr@WM]`.t*s"DiqrseuCe"ZjOrtX"WrrW64
dXV9"!"RG,!!N<3dXM5srta(8rrE'0dqSgarsdFkrrW61dV8^`!"I@j!!E61dV/[`rsdFkrr`91
dr,0frsdFprrW61dVf'e!"IA$!!E61dWb`orsdG%rr`91dtn#,rsdG5rtPJKJcC<$JcC<$JcC<$
JcC<$mJi1Grr@WM]`.t*s"DiqrseuCe"ZjOrtX"WrrW64dXV9"!"RG,!!N<3dXM5srta(8rrE'0
dqSgarsdFkrrW61dV8^`!"I@j!!E61dV/[`rsdFkrr`91dr,0frsdFprrW61dVf'e!"IA$!!E61
dWb`orsdG%rr`91dtn#,rsdG5rtPJKJcC<$JcC<$JcC<$JcC<$mJi1Grr@WM]`.t*s"DiqrseuC
e"ZjOrtX"WrrW64dXV9"!"RG,!!N<3dXM5srta(8rrE'0dqSgarsdFkrrW61dV8^`!"I@j!!E61
dV/[`rsdFkrr`91dr,0frsdFprrW61dVf'e!"IA$!!E61dWb`orsdG%rr`91dtn#,rsdG5rtPJK
JcC<$JcC<$JcC<$JcC<$mJi1Grr@WM]`.t*s"DiqrseuCe"ZjOrtX"WrrW64dXV9"!"RG,!!N<3
dXM5srta(8rrE'0dqSgarsdFkrrW61dV8^`!"I@j!!E61dV/[`rsdFkrr`91dr,0frsdFprrW61
dVf'e!"IA$!!E61dWb`orsdG%rr`91dtn#,rsdG5rtPJKJcC<$JcC<$JcC<$JcC<$mJi1Grr@WM
]`.t*s"DiqrseuCe"ZjOrtX"WrrW64dXV9"!"RG,!!N<3dXM5srta(8rrE'0dqSgarsdFkrrW61
dV8^`!"I@j!!E61dV/[`rsdFkrr`91dr,0frsdFprrW61dVf'e!"IA$!!E61dWb`orsdG%rr`91
dtn#,rsdG5rtPJKJcC<$JcC<$JcC<$JcC<$mJi1Grr@WM]`.t*s"DiqrseuCe"ZjOrtX"WrrW64
dXV9"!"RG,!!N<3dXM5srta(8rrE'0dqSgarsdFkrrW61dV8^`!"I@j!!E61dV/[`rsdFkrr`91
dr,0frsdFprrW61dVf'e!"IA$!!E61dWb`orsdG%rr`91dtn#,rsdG5rtPJKJcC<$JcC<$JcC<$
JcC<$mJi1Grr@WM]`.t*s"DiqrseuCe"ZjOrtX"WrrW64dXV9"!"RG,!!N<3dXM5srta(8rrE'0
dqSgarsdFkrrW61dV8^`!"I@j!!E61dV/[`rsdFkrr`91dr,0frsdFprrW61dVf'e!"IA$!!E61
dWb`orsdG%rr`91dtn#,rsdG5rtPJKJcC<$JcC<$JcC<$JcC<$mJi1Grr@WM]`.t*s"DiqrseuC
e"ZjOrtX"WrrW64dXV9"!"RG,!!N<3dXM5srta(8rrE'0dqSgarsdFkrrW61dV8^`!"I@j!!E61
dV/[`rsdFkrr`91dr,0frsdFprrW61dVf'e!"IA$!!E61dWb`orsdG%rr`91dtn#,rsdG5rtPJK
JcC<$JcC<$JcC<$JcC<$mJi1Grr@WM]`.t*s"DiqrseuCe"ZjOrtX"WrrW64dXV9"!"RG,!!N<3
dXM5srrpjurrE'0dqSgarsdFkrrW61dV8^`!"I@j!!E61dV/[`rsdFkrr`91dr,0frsdFprrW61
dVf'e!"IA$!!E61dWb`orsdG%rr`91dtn#,rsdG5rtPJKJcC<$JcC<$JcC<$JcC<$mJi1Grr@WM
]`.t*s"DiqrseuCe"ZjOrtX"WrrW64dXV9"!"RG,!!N<3dXM5srrpjurrE'0dqSgarsdFkrrW61
dV8^`!"I@j!!E61dV/[`rsdFkrr`91dr,0frsdFprrW61dVf'e!"IA$!!E61dWb`orsdG%rr`91
dtn#,rsdG5rtPJKJcC<$JcC<$JcC<$JcC<$mJi1Grr@WM]`.t*s"DiqrseuCe"ZjOrtX"WrrW64
dXV9"!"RG,!!N<3dXM5srtEj,rrE'0dqSgarsdFkrrW61dV8^`!"I@j!!E61dV/[`rsdFkrr`91
dr,0frsdFprrW61dVf'e!"IA$!!E61dWb`orsdG%rr`91dtn#,rsdG5rtPJKJcC<$JcC<$JcC<$
JcC<$mJi1Grr@WM]`.t*s"DiqrseuCe"ZjOrtX"WrrW64dXV9"!"RG,!!N<3dXM5srtEk/rrE'0
dqSgarsdFkrrW61dV8^`!"I@j!!E61dV/[`rsdFkrr`91dr,0frsdFprrW61dVf'e!"IA$!!E61
dWb`orsdG%rr`91dtn#,rsdG5rtPJKJcC<$JcC<$JcC<$JcC<$mJi1Grr@WM]`.t*s"DiqrseuC
e"ZjOrtX"WrrW64dXV9"!"RG,!!N<3dXM5srtEk/rrE'0dqSgarsdFkrrW61dV8^`!"I@j!!E61
dV/[`rsdFkrr`91dr,0frsdFprrW61dVf'e!"IA$!!E61dWb`orsdG%rr`91dtn#,rsdG5rtPJK
JcC<$JcC<$JcC<$JcC<$mJi1Grr@WM]`.t*s"DiqrseuCe"ZjOrtX"WrrW64dXV9"!"RG,!!N<3
dXM5srtEk/rrE'0dqSgarsdFkrrW61dV8^`!"I@j!!E61dV/[`rsdFkrr`91dr,0frsdFprrW61
dVf'e!"IA$!!E61dWb`orsdG%rr`91dtn#,rsdG5rtPJKJcC<$JcC<$JcC<$JcC<$mJi1Grr@WM
]`.t*s"DiqrseuCe"ZjOrtX"WrrW64dXV9"!"RG,!!N<3dXM5srtEk/rrE'0dqSgarsdFkrrW61
dV8^`!"I@j!!E61dV/[`rsdFkrr`91dr,0frsdFprrW61dVf'e!"IA$!!E61dWb`orsdG%rr`91
dtn#,rsdG5rtPJKJcC<$JcC<$JcC<$JcC<$mJi1Grr@WM]`.t*s"DiqrseuCe"ZjOrtX"WrrW64
dXV9"!"RG,!!N<3dXM5srtEk/rrE'0dqSgarsdFkrrW61dV8^`!"I@j!!E61dV/[`rsdFkrr`91
dr,0frsdFprrW61dVf'e!"IA$!!E61dWb`orsdG%rr`91dtn#,rsdG5rtPJKJcC<$JcC<$JcC<$
JcC<$mJi1Grr@WM]`.t*s"DiqrseuCe"ZjOrtX"WrrW64dXV9"!"RG,!!N<3dXM5srtEk/rrE'0
dqSgarsdFkrrW61dV8^`!"I@j!!E61dV/[`rsdFkrr`91dr,0frsdFprrW61dVf'e!"IA$!!E61
dWb`orsdG%rr`91dtn#,rsdG5rtPJKJcC<$JcC<$JcC<$JcC<$mJi1Grr@WM]`.t*s"DiqrseuC
e"ZjOrtX"WrrW64dXV9"!"RG,!!N<3dXM5srtEk/rrE'0dqSgarsdFkrrW61dV8^`!"I@j!!E61
dV/[`rsdFkrr`91dprC[rsdFprrW61dVf'e!"IA$!!E61dWb`orsdG%rr`91dtn#,rsdG5rtPJK
JcC<$JcC<$JcC<$JcC<$mJi1Grr@WM]`.t*s"DiqrseuCe"ZjOrtX"WrrW64dXV9"!"RG,!!N<3
dXM5srtEk/rrE'0dqSgarsdFkrrW61dV8^`!"I@j!!E61dV/[`rsdFkrr`91dprC[rsdFprrW61
dVf'e!"IA$!!E61dWb`orsdG%rr`91dtn#,rsdG5rtPJKJcC<$JcC<$JcC<$JcC<$mJi1Grr@WM
]`.t*s"DiqrseuCe"ZjOrtX"WrrW64dXV9"!"RG,!!N<3dXM5srtEk/rrE'0dqSgarsdFkrrW61
dV8^`!"I@j!!E61dV/[`rsdFkrr`91dpi=ZrsdFprrW61dVf'e!"IA$!!E61dWb`orsdG%rr`91
dtn#,rsdG5rtPJKJcC<$JcC<$JcC<$JcC<$mJi1Grr@WM]`.t*s"DiqrseuCe"ZjOrtX"WrrW64
dXV9"!"RG,!!N<3dXM5srtEk/rrE'0dqSgarsdFkrrW61dV8^`!"I@j!!E61dV/[`rsdFkrr`91
dpi=ZrsdFprrW61dVf'e!"IA$!!E61dWb`orsdG%rr`91dp)hSrsdG5rtPJKJcC<$JcC<$JcC<$
JcC<$mJi1Grr@WM]`.t*s"DiqrseuCe"ZjOrtX"WrrW64dXV9"!"RG,!!N<3dXM5srtEk/rrE'0
dqSgarsdFkrrW61dV8^`!"I@j!!E61dV/[`rsdFkrr`91dqSgarsdFprrW61dVf'e!"IA$!!E61
dWb`orsdG%rr`91dp)hSrsdG5rtPJKJcC<$JcC<$JcC<$JcC<$mJi1Grr@WM]`.t*s"DiqrseuC
e"ZjOrtX"WrrW64dXV9"!"RG,!!N<3dXM5srtEk/rrE'0dqSgarsdFkrrW61dV8^`!"I@j!!E61
dV/[`rsdFkrr`91dqSgarsdFprrW61dVf'e!"IA$!!E61dWb`orsdG%rr`91doZPOrsdG5rtPJK
JcC<$JcC<$JcC<$JcC<$mJi1Gp&K[D`W#p3s"DiqrseuCe"ZjOrtX"WrrW64dXV9"!"RG,!!N<3
dXM5srtEk/rrE'0dqSgarsdFkrrW61dV8^`!"I@j!!E61dV/[`rsdFkrr`91dqSgarsdFprrW61
dVf'e!"IA$!!E61dWb`orsdG%rr`91ds1lprsdG5rtPJKJcC<$JcC<$JcC<$JcC<$mJi1Gp&K[D
`W#p3s"DiqrseuCe"ZjOrtX"WrrW64dXV9"!"RG,!!N<3dXM5srtEk/rrE'0dqSgarsdFkrrW61
dV8^`!"I@j!!E61dV/[`rsdFkrr`91dqSgarsdFprrW61dVf'e!"IA$!!E61dWb`orsdG%rr`91
ds1lprsdG5rtPJKJcC<$JcC<$JcC<$JcC<$mJi1Grr@WM]`.t*s"DiqrseuCe"ZjOrtX"WrrW64
dXV9"!"RG,!!N<3dXM5srtEk/rrE'0dqSgarsdFkrrW61dV8^`!"I@j!!E61dV/[`rsdFkrr`91
dqSgarsdFprrW61dVf'e!"IA$!!E61dWb`orsdG%rr`91ds1lprsdG5rtPJKJcC<$JcC<$JcC<$
JcC<$mJi1Grr@WM]`.t*s"DiqrseuCe"ZjOrtX"WrrW64dXV9"!"RG,!!N<3dXM5srtEk/rrE'0
dqSgarsdFkrrW61dV8^`!"I@j!!E61dV/[`rsdFkrr`91dqSgarsdFprrW61dVf'e!"IA$!!E61
dWb`orsdG%rr`91ds1lprsdG5rtPJKJcC<$JcC<$JcC<$JcC<$mJi1Grr@WM]`.t*s"DiqrseuC
e"ZjOrtX"WrrW64dXV9"!"RG,!!N<3dXM5srtEk/rrE'0dqSgarsdFkrrW61dV8^`!"I@j!!E61
dV/[`rsdFkrr`91dqSgarsdFprrW61dVf'e!"IA$!!E61dWb`orsdG%rr`91ds1lprsdG5rtPJK
JcC<$JcC<$JcC<$JcC<$mJi1Grr@WM]`.t*s"DiqrseuCe"ZjOrtX"WrrW64dXV9"!"RG,!!N<3
dXM5srtEk/rrE'0dqSgarsdFkrrW61dV8^`!"I@j!!E61dV/[`rsdFkrr`91dqSgarsdFprrW61
dVf'e!"IA$!!E61dWb`orsdG%rr`91ds1lprsdG5rtPJKJcC<$JcC<$JcC<$JcC<$mJi1Grr@WM
]`.t*s"DiqrseuCe"ZjOrtX"WrrW64dXV9"!"RG,!!N<3dXM5srtEk/rrE'0dqSgarsdFkrrW61
dV8^`!"I@j!!E61dV/[`rsdFkrr`91dqSgarsdFprrW61dVf'e!"IA$!!E61dWb`orsdG%rr`91
ds1lprsdG5rtPJKJcC<$JcC<$JcC<$JcC<$mJi1Grr@WM]`.t*s"DiqrseuCe"ZjOrtX"WrrW64
dXV9"!"RG,!!N<3dXM5srtEk/rrE'0dqSgarsdFkrrW61dV8^`!"I@j!!E61dV/[`rsdFkrr`91
dqSgarsdFprrW61dVf'e!"IA$!!E61dWb`orsdG%rr`91ds1lprsdG5rtPJKJcC<$JcC<$JcC<$
JcC<$mJi1Grr@WM]`.t*s"DiqrseuCe"ZjOrtX"WrrW64dXV9"!"RG,!!N<3dXM5srtEk/rrE'0
dqSgarsdFkrrW61dV8^`!"I@j!!E61dV/[`rsdFkrr`91dqSgarsdFprrW61dVf'e!"IA$!!E61
dWb`orsdG%rr`91ds1lprsdG5rtPJKJcC<$JcC<$JcC<$JcC<$mJi1Grr@WM]`.t*s"DiqrseuC
e"ZjOrtX"WrrW64dXV9"!"RG,!!N<3dXM5srtEk/rrE'0dqSgarsdFkrrW61dV8^`!"I@j!!E61
dV/[`rsdFkrr`91dqSgarsdFprrW61dVf'e!"IA$!!E61dWb`orsdG%rr`91ds1lprsdG5rtPJK
JcC<$JcC<$JcC<$JcC<$mJi1Grr@WM]`.t*s"DiqrseuCe"ZjOrtX"WrrW64dXV9"!"RG,!!N<3
dXM5srtEk/rrE'0dqSgarsdFkrrW61dV8^`!"I@j!!E61dV/[`rsdFkrr`91dqSgarsdFprrW61
dVf'e!"IA$!!E61dWb`orsdG%rr`91ds1lprsdG5rtPJKJcC<$JcC<$JcC<$JcC<$mJi1Grr@WM
]`.t*s"DiqrseuCe"ZjOrtX"WrrW64dXV9"!"RG,!!N<3dXM5srtEk/rrE'0dqSgarsdFkrrW61
dV8^`!"I@j!!E61dV/[`rsdFkrr`91dqSgarsdFprrW61dVf'e!"IA$!!E61dWb`orsdG%rr`91
ds1lprsdG5rtPJKJcC<$JcC<$JcC<$JcC<$mJi1Grr@WM]`.t*s"DiqrseuCe"ZjOrtX"WrrW64
dXV9"!"RG,!!N<3dXM5srtEk/rrE'0dqSgarsdFkrrW61dV8^`!"I@j!!E61dV/[`rsdFkrr`91
dqSgarsdFprrW61dVf'e!"IA$!!E61dWb`orsdG%rr`91ds1lprsdG5rtPJKJcC<$JcC<$JcC<$
JcC<$mJi1Grr@WM]`.t*s"DiqrseuCe"ZjOrtX"WrrW64dXV9"!"RG,!!N<3dXM5srtEk/rrE'0
dqSgarsdFkrrW61dV8^`!"I@j!!E61dV/[`rsdFkrr`91dqSgarsdFprrW61dVf'e!"IA$!!E61
dWb`orsdG%rr`91ds1lprsdG5rtPJKJcC<$JcC<$JcC<$JcC<$mJi1Grr@WM]`.t*s"DiqrseuC
e"ZjOrtX"WrrW64dXV9"!"RG,!!N<3dXM5srtEk/rrE'0dqSgarsdFkrrW61dV8^`!"I@j!!E61
dV/[`rsdFkrr`91dqSgarsdFprrW61dVf'e!"IA$!!E61dWb`orsdG%rr`91ds1lprsdG5rtPJK
JcC<$JcC<$JcC<$JcC<$mJi1Grr@WM]`.t*s"DiqrseuCe"ZjOrtX"WrrW64dXV9"!"RG,!!N<3
dXM5srtEk/rrE'0dqSgarsdFkrrW61dV8^`!"I@j!!E61dV/[`rsdFkrr`91dqSgarsdFprrW61
dVf'e!"IA$!!E61dWb`orsdG%rr`91ds1lprsdG5rtPJKJcC<$JcC<$JcC<$JcC<$mJi1Grr@WM
]`.t*s"DiqrseuCe"ZjOrtX"WrrW64dXV9"!"RG,!!N<3dXM5srtEk/rrE'0dqSgarsdFkrrW61
dV8^`!"I@j!!E61dV/[`rsdFkrr`91dqSgarsdFprrW61dVf'e!"IA$!!E61dWb`orsdG%rr`91
ds1lprsdG5rtPJKJcC<$JcC<$JcC<$JcC<$mJi1Grr@WM]`.t*s"DiqrseuCe"ZjOrtX"WrrW64
dXV9"!"RG,!!N<3dXM5srtEk/rrE'0dqSgarsdFkrrW61dV8^`!"I@j!!E61dV/[`rsdFkrr`91
dqSgarsdFprrW61dVf'e!"IA$!!E61dWb`orsdG%rr`91ds1lprsdG5rtPJKJcC<$JcC<$JcC<$
JcC<$mJi1Grr@WM]`.t*s"DiqrseuCe"ZjOrtX"WrrW64dXV9"!"RG,!!*$$dNnknrtEk/rrE'0
dqSgarsdFkrrW61dV8^`!"I@j!!E61dV/[`rsdFkrr`91dqSgarsdFprrW61dVf'e!"IA$!!E61
dWb`orsdG%rr`91ds1lprsdG5rtPJKJcC<$JcC<$JcC<$JcC<$mJi1Grr@WM]`.t*s"DiqrseuC
e"ZjOrtX"WrrW64dXV9"!"RG,!!*$$dNnknrtEk/rrE'0dqSgarsdFkrrW61dV8^`!"I@j!!E61
dV/[`rsdFkrr`91dqSgarsdFprrW61dVf'e!"IA$!!E61dWb`orsdG%rr`91ds1lprsdG5rtPJK
JcC<$JcC<$JcC<$JcC<$mJi1Grr@WM]`.t*s"DiqrseuCe"ZjOrtX"WrrW64dXV9"!"RG,!!*$7
dO"qortEk/rrE'0dqSgarsdFkrrW61dV8^`!"I@j!!E61dV/[`rsdFkrr`91dqSgarsdFprrW61
dVf'e!"IA$!!E61dWb`orsdG%rr`91ds1lprsdG5rtPJKJcC<$JcC<$JcC<$JcC<$mJi1Grr@WM
]`.t*s"DiqrseuCe"ZjOrtX"WrrW64dXV9"!"RG,!!*$7dO"qortEk/rrE'0dqSgarsdFkrrW61
dV8^`!"I@j!!E61dV/[`rsdFkrr`91dqSgarsdFprrW61dVf'e!"IA$!!E61dWb`orsdG%rr`91
ds1lprsdG5rtPJKJcC<$JcC<$JcC<$JcC<$mJi1Grr@WM]`.t*s"DiqrseuCe"ZjOrtX"WrrW64
dXV9"!"RG,!!*$7dXhH!rtEk/rrE'0dqSgarsdFkrrW61dV8^`!"I@j!!E61dV/[`rsdFkrr`91
dqSgarsdFprrW61dVf'e!"IA$!!E61dWb`orsdG%rr`91ds1lprsdG5rtPJKJcC<$JcC<$JcC<$
JcC<$mJi1Grr@WM]`.t*s"DiqrseuCe"ZjOrtX"WrrW64dXV9"!"RG,!!*$7dXhH!rtEk/rrE'0
dqSgarsdFkrrW61dV8^`!"I@j!!E61dV/[`rsdFkrr`91dqSgarsdFprrW61dVf'e!"IA$!!E61
dWb`orsdG%rr`91ds1lprsdG5rtPJKJcC<$JcC<$JcC<$JcC<$mJi1Grr@WM]`.t*s"DiqrseuC
e"ZjOrtX"WrrW64dXV9"!"RG,!!*$7dXhH!rtEk/rrE'0dqSgarsdFkrrW61dV8^`!"I@j!!E61
dV/[`rsdFkrr`91dqSgarsdFprrW61dVf'e!"IA$!!E61dWb`orsdG%rr`91ds1lprsdG5rtPJK
JcC<$JcC<$JcC<$JcC<$mJi1Grr@WM]`.t*s"DiqrseuCe"ZjOrtX"WrrW64dXV9"!"RG,!!*$7
dXhH!rtEk/rrE'0dqSgarsdFkrrW61dV8^`!"I@j!!E61dV/[`rsdFkrr`91dqSgarsdFprrW61
dVf'e!"IA$!!E61dWb`orsdG%rr`91ds1lprsdG5rtPJKJcC<$JcC<$JcC<$JcC<$mJi1Grr@WM
]`.t*s"DiqrseuCe"ZjOrtX"WrrW64dXV9"!"RG,!!*$7dXhH!rtEk/rrE'0dqSgarsdFkrrW61
dV8^`!"I@j!!E61dV/[`rsdFkrr`91dqSgarsdFprrW61dVf'e!"IA$!!E61dWb`orsdG%rr`91
ds1lprsdG5rtPJKJcC<$JcC<$JcC<$JcC<$mJlMP!o](<lMgq4RSEe^!K>(arrUQ9:&b1oN5srX
rr@WM]`.t*s"DiqrseuCe"ZjOrtX"WrrW64dXV9"!"RG,!!*$7dXhH!rtEk/rrE'0dqSgarsdFk
rrW61dV8^`!"I@j!!E61dV/[`rsdFkrr`91dqSgarsdFprrW61dVf'e!"IA$!!E61dWb`orsdG%
rr`91ds1lprsdG5rtPJKJcC<$JcC<$JcC<$JcC<$mJlSR!TB":!:9^diFr&f!DUW&rrM(lq>^Oj
a5m:#!.k0_rr>am0@QZq%K@0lUAk]&("8oW!rrn\J,]WO%aoh,!<3h_JcGfN'@V@/!<3SYC&\;8
%F]%k!rreYC&\88%FSqj"9/hYB`J88%F]%k"9/hZC&\;8%F]4p!rreYDZ9e=%FTJ$"9/hYGQ7jG
%F]S%"9/hZGlImG%F^.5'`Sr"s+13$s+13$s+13$s+14;s6osgiJd[7mJd1,rr<*p^$u(%!RQ5o
!!&qdrrC+>!!5m.nGiLhd!Yin!2nrYrr@WM]`.t*s"DiqrseuCe"ZjOrtX"WrrW64dXV9"!"RG,
!!*$7dXhH!rtEk/rrE'0dqSgarsdFkrrW61dV8^`!"I@j!!E61dV/[`rsdFkrr`91dqSgarsdFp
rrW61dVf'e!"IA$!!E61dWb`orsdG%rr`91ds1lprsdG5rtPJKJcC<$JcC<$JcC<$JcC<$mJl_V
!TB"6!:KjeZMsn*:$MQT!.=eH!2oDf!4)V)!DVhUrr@HH!!&qZs8N(Ms1J@39`HcpUAk]&("8oW
%K@0lUAk;q&CQ(."98q[IfKKK(=Id7!<3_]I/a3H&(>7m"9/hZC&\88%FStj!rreYB`J88%FSqj
"9/hZC&\;8%F]%k"9/hZDZ9e=%FT.o!rreYGQ7jG%FTJ$"9/hZGlImG%F]S%"9/hZM#S1h(4lL:
s+13$s+13$s+13$s6]jXrrM);p]0d_!7:]F!9*bR!)<In!58%)!7:]F!9*bR!)<In!57Rqrr@WM
]`.t*s"DiqrseuCe"ZjOrtX"WrrW64dXV9"!"RG,!!*$7dXhH!rtEk/rrE'0dqSgarsdFkrrW61
dV8^`!"I@j!!E61dV/[`rsdFkrr`91dqSgarsdFprrW61dVf'e!"IA$!!E61dWb`orsdG%rr`91
ds1lprsdG5rtPJKJcC<$JcC<$JcC<$JcC<$mJleX"e)aUs4L-E!:^!hn4io_!2oVl!7:]F!9*YO
!Urh`!!&qlrrCFF!!)!As8N(Ms1J@39`HcpUAk]&("8oW%K@0lUAk;q&CQ(."98q[IfKKK(=Id7
!<3_]I/a3H&(>7m"9/hZC&\88%FStj!rreYB`J88%FSqj"9/hZC&\;8%F]%k"9/hZDZ9e=%FT.o
!rreYGQ7jG%FTJ$"9/hZGlImG%F]S%"9/hZM#S1h(4lL:s+13$s+13$s+13$s6]jSrrCFD!:^!g
N;`eWnFuq_B`A&4I.mR?N;`eWnFuq_B`A&4I-CV1!.k0_rr>am0@QZq%K@0lUAk]&("8oW!rrn\
J,]WO%aoh,!<3h_JcGfN'@V@/!<3SYC&\;8%F]%k!rreYC&\88%FSqj"9/hYB`J88%F]%k"9/hZ
C&\;8%F]4p!rreYDZ9e=%FS\c"9/hYGQ7jG%F]S%"9/hZGlImG%F^.5'`Sr"s+13$s+13$s+13$
s+14;s6fmeiVW]GrrD$W!!&J]rrBA(!!(C@rrD$W!!&J]rrBA(!!(C1s8N(Ms1J@39`HcpUAk]&
("8oW%K@0lUAk;q&CQ(."98q[IfKKK(=Id7!<3_]I/a3H&(>7m"9/hZC&\88%FStj!rreYB`J88
%FSqj"9/hZC&\;8%F]%k"9/hZDZ9e=%FT.o!rreY?N:3.%FTJ$"9/hZGlImG%F]S%"9/hZM#S1h
(4lL:s+13$s+13$s+13$s6]jRs82lerrA#W!!(C>rrD<_!!$^-rrA#W!!(C>rrD<_!!$]ss8N(M
s1J@39`HcpUAk]&("8oW%K@0lUAk;q&CQ(."98q[IfKKK(=Id7!<3_]I/a3H&(>7m"9/hZC&\88
%FStj!rreYB`J88%FSqj"9/hZC&\;8%F]%k"9/hZDZ9e=%FT.o!rreY?N:3.%FTJ$"9/hZGlImG
%F]S%"9/hZM#S1h(4lL:s+13$s+13$s+13$s6]jRs82lfrrDQe!!)N]rr>dm!!(^KrrDQe!!)N]
rr>dm!!(^;s8N(Ms1J@39`HcpUAk]&("8oW%K@0lUAk;q&CQ(."98q[IfKKK(=Id7!<3_]I/a3H
&(>7m"9/hZC&\88%FStj!rreYB`J88%FSqj"9/hZC&\;8%F]%k"9/hZDZ9e=%FT.o!rreYD?'e=
%FTJ$"9/hZGlImG%F]S%"9/hZM#S1h(4lL:s+13$s+13$s+13$s6]jRs82lfrrC+<!;-9kN;`eW
Vu$Dna8H#1rrA#W!!&q^s8N(Ms1J@39`HcpUAk]&("8oW%K@0lUAk;q&CQ(."98q[IfKKK(=Id7
!<3_]I/a3H&(>7m"9/hZC&\88%FStj!rreYB`J88%FSqj"9/hZC&\;8%F]%k"9/hZDZ9e=%FT.o
!rreYD?'e=%FTJ$"9/hZGlImG%F]S%"9/hZM#S1h(4lL:s+13$s+13$s+13$s6]jRs82lfrr@HG
!!%uMrrBb3!!#airr@HG!!%uMrrBb3!!#aYs8N(Ms1J@39`HcpUAk]&("8oW%K@0lUAk;q&CQ(.
"98q[IfKKK(=Id7!<3_]I/a3H&(>7m"9/hZC&\88%FStj!rreYB`J88%FSqj"9/hZC&\;8%F]%k
"9/hZDZ9e=%FT.o!rreYD?'e=%FTJ$"9/hZGlImG%F]S%"9/hZM#S1h(4lL:s+13$s+13$s+13$
s6]jRs82lfs8;otVtBuha8Gu<l21MZ!!&qhrrC+<!!)9Ls8N(Ms1J@39`HcpUAk]&("8oW%K@0l
UAk;q&CQ(."98q[IfKKK(=Id7!<3_]I/a3H&(>7m"9/hZC&\88%FStj!rreYB`J88%FSqj"9/hZ
C&\;8%F]%k"9/hZDZ9e=%FT.o!rreYD?'e=%FTJ$"9/hZGlImG%F]S%"9/hZM#S1h(4lL:s+13$
s+13$s+13$s6]jRs82lgrrCaN!!'_)rrD$V!!(CDrrCaN!!'_)rrD$V!!(C3s8N(Ms1J@39`Hcp
UAk]&("8oW%K@0lUAk;q&CQ(."98q[IfKKK(=Id7!<3_]I/a3H&(>7m"9/hZC&\88%FStj!rreY
B`J88%FSqj"9/hZC&\;8%F]%k"9/hZDZ9e=%FT.o!rreYD?'e=%FTJ$"9/hZGlImG%F]S%"9/hZ
M#S1h(4lL:s+13$s+13$s+13$s6]jRs82lgrrBb2!!(C<rrD$V!!'>&rrBb2!!(C<rrD$V!!'=j
s8N(Ms1J@39`HcpUAk]&("8oW%K@0lUAk;q&CQ(."98q[IfKKK(=Id7!<3_]I/a3H&(>7m"9/hZ
C&\88%FStj!rreYB`J88%FSqj"9/hZC&\;8%F]%k"9/hZDZ9e=%FT.o!rreYD?'e=%FTJ$"9/hZ
GlImG%F]S%"9/hZM#S1h(4lL:s+13$s+13$s+13$s6]jRs82lgrrAMd!!)!Ls8;otN;W\URf*3d
iUd*J!!%uDs8N(Ms1J@39`HcpUAk]&("8oW%K@0lUAk;q&CQ(."98q[IfKKK(=Id7!<3_]I/a3H
&(>7m"9/hZC&\88%FStj!rreYB`J88%FSqj"9/hZC&\;8%F]%k"9/hZDZ9e=%FT.o!rreYD?'e=
%FTJ$"9/hZGlImG%F]S%"9/hZM#S1h(4lL:s+13$s+13$s+13$s6]jRs82lgrrA#V!!)!Ls8;ot
N;W\UN;W_ViUd*J!!%uDs8N(Ms1J@39`HcpUAk]&("8oW%K@0lUAk;q&CQ(."98q[IfKKK(=Id7
!<3_]I/a3H&(>7m"9/hZC&\88%FStj!rreYB`J88%FSqj"9/hZC&\;8%F]%k"9/hZDZ9e=%FT.o
!rreYD?'e=%FTJ$"9/hZGlImG%F]S%"9/hZM#S1h(4lL:s+13$s+13$s+13$s6]jRs82lgrr?a2
!!)N[s82lprr?a2!!)N[s82l_s8N(Ms1J@39`HcpUAk]&("8oW%K@0lUAk;q&CQ(."98q[IfKKK
(=Id7!<3_]I/a3H&(>7m"9/hZC&\88%FStj!rreYB`J88%FSqj"9/hZC&\;8%F]%k"9/hZDZ9e=
%FT.o!rreYD?'e=%FTJ$"9/hZGlImG%F]S%"9/hZM#S1h(4lL:s+13$s+13$s+13$s6]jRs82lg
s82lfs82lps82lfs82l_s8N(Ms1J@39`HcpUAk]&("8oW%K@0lUAk;q&CQ(."98q[IfKKK(=Id7
!<3_]I/a3H&(>7m"9/hZC&\88%FStj!rreYB`J88%FSqj"9/hZC&\;8%F]%k"9/hZDZ9e=%FT.o
!rreYD?'e=%FTJ$"9/hZGlImG%F]S%"9/hZM#S1h(4lL:s+13$s+13$s+13$s6]jRs82lgs82lf
s82lps82lfs82l_s8N(Ms1J@39`HcpUAk]&("8oW%K@0lUAk;q&CQ(."98q[IfKKK(=Id7!<3_]
I/a3H&(>7m"9/hZC&\88%FStj!rreYB`J88%FSqj"9/hZC&\;8%F]%k"9/hZDZ9e=%FT.o!rreY
D?'e=%FTJ$"9/hZGlImG%F]S%"9/hZM#S1h(4lL:s+13$s+13$s+13$s6]jRs82lgs82lfs82lp
s82lfs82l_s8N(Ms1J@39`HcpUAk]&("8oW"9/PR0E2"P%aok,"98q[IfKKK(=Id7!<35O,l[lE
%F]%k"9/hZC&\88%FStj!rreYB`J88%FSqj"9/hZC&\;8%F]%k"9/hZDZ9e=%FT.o!rreYD?'e=
%FTJ$"9/hZGlImG%F]S%"9/hZM#S1h(4lL:s+13$s+13$s+13$s6]jRs82lgs82lfs82lps82lf
s82l_s6fr=s31KC9`HcpUAk]&("8oW"9/PR0E2"P%aok,"98q[IfKKK(=Id7!<35O,l[lE%F]%k
"9/hZC&\88%FStj!rreYB`J88%FSqj"9/hZC&\;8%F]%k"9/hZDZ9e=%FT.o!rreYD?'e=%FTJ$
"9/hZGlImG%F]S%"9/hZM#S1h(4lL:s+13$s+13$s+13$s6]jRs82lgs82lfs82lps82lfs82l_
s8N(Ms1J@39`HcpUAk]&("8oW"9/q]-3")J%aok,"98q[IfKKK(=Id7!<3SY*rc?B%F]%k"9/hZ
C&\88%FStj!rreYB`J88%FSqj"9/hZC&\;8%F]%k"9/hZDZ9e=%FT.o!rreYD?'e=%FTJ$"9/hZ
GlImG%F]S%"9/hZM#S1h(4lL:s+13$s+13$s+13$s6]jRs82lgrr>dl!:p0g!!$^1rr>dl!:p0g
!!$]us8N(Ms1J@39`HcpUAk]&("8oW"9/q]J,]WO%aok,"98q[IfKKK(=Id7!<3SYC&\;8%F]%k
"9/hZC&\88%FStj!rreYB`J88%FSqj"9/hZC&\;8%F]%k"9/hZDZ9e=%FT.o!rreYD?'e=%FTJ$
"9/hZGlImG%F]S%"9/hZM#S1h(4lL:s+13$s+13$s+13$s6]jRs82lgrrA#V!;$3jiV``VN;W\U
N;WbJrrD$V!!%uDs8N(Ms1J@39`HcpUAk]&("8oW"9/q]J,]WO%aok,"98q[IfKKK(=Id7!<3SY
C&\;8%F]%k"9/hZC&\88%FStj!rreYB`J88%FSqj"9/hZC&\;8%F]%k"9/hZDZ9e=%FT.o!rreY
D?'e=%FTJ$"9/hZGlImG%F]S%"9/hZM#S1h(4lL:s+13$s+13$s+13$s6]jRs82lgrrA#V!!)9U
rrD$V!!&JcrrA#V!!)9UrrD$V!!&JRs8N(Ms1J@39`HcpUAk]&("8oW"9/q]J,]WO%aok,"98q[
IfKKK(=Id7!<3SYC&\;8%F]%k"9/hZC&\88%FStj!rreYB`J88%FSqj"9/hZC&\;8%F]%k"9/hZ
DZ9e=%FT.o!rreYD?'e=%FTJ$"9/hZGlImG%F]S%"9/hZM#S1h(4lL:s+13$s+13$s+13$s6]jR
s82lgrrBb2!!)!MrrD$V!!'_1rrBb2!!)!MrrD$V!!'^us8N(Ms1J@39`HcpUAk]&("8oW"9/q]
J,]WO%aok,"98q[IfKKK(=Id7!<3SYC&\;8%F]%k"9/hZC&\88%FStj!rreYB`J88%FSqj"9/hZ
C&\;8%F]%k"9/hZDZ9e=%FT.o!rreYD?'e=%FTJ$"9/hZGlImG%F]S%"9/hZM#S1h(4lL:s+13$
s+13$s+13$s6]jRs82lgrrCFE!!(^ErrBb2!!(^MrrCFE!!(^ErrBb2!!(^<s8N(Ms1J@39`Hcp
UAk]&("8oW"9/q]J,]WO%aok,"98q[IfKKK(=Id7!<3SYC&\;8%F]%k"9/hZC&\88%FStj!rreY
B`J88%FSqj"9/hZC&\;8%F]%k"9/hZDZ9e=%FT.o!rreYD?'e=%FTJ$"9/hZGlImG%F]S%"9/hZ
M#S1h(4lL:s+13$s+13$s+13$s6]jRs82lgrrDQe!!'_)rrBb2!!)NdrrDQe!!'_)rrBb2!!)NS
s8N(Ms1J@39`HcpUAk]&("8oW"9/q]J,]WO%aok,"98q[IfKKK(=Id7!<3SYC&\;8%F]%k"9/hZ
C&\88%FStj!rreYB`J88%FSqj"9/hZC&\;8%F]%k"9/hZDZ9e=%FT.o!rreYD?'e=%FTJ$"9/hZ
GlImG%F]S%"9/hZM#S1h(4lL:s+13$s+13$s+13$s6]jRs82lfrr?a3!!&J[rrA#W!!$^/rr?a3
!!&J[rrA#W!!$]ts8N(Ms1J@39`HcpUAk]&("8oW"9/q]J,]WO%aok,"98q[IfKKK(=Id7!<3SY
C&\;8%F]%k"9/hZC&\88%FStj!rreYB`J88%FSqj"9/hZC&\;8%F]%k"9/hZDZ9e=%FT.o!rreY
D?'e=%FTJ$"9/hZGlImG%F]S%"9/hZM#S1h(4lL:s+13$s+13$s+13$s6]jRs82lfrrBA(!!$^)
rr?a3!!'>$rrBA(!!$^)rr?a3!!'=is8N(Ms1J@39`HcpUAk]&("8oW"9/q]J,]WO%aok,"98q[
IfKKK(=Id7!<3SYC&\;8%F]%k"9/hZC&\88%FStj!rreYB`J88%FSqj"9/hZC&\;8%F]%k"9/hZ
DZ9e=%FT.o!rreYD?'e=%FTJ$"9/hZGlImG%F]S%"9/hZM#Rtb#1-%ps+13$s+13$s+13$s.98X
s82lfrrD<^!;-<i!!)9[rrD<^!;-<i!!)9Ks8N(Ms1J@39`HcpUAk]&("8oW"9/q]J,]WO%aok,
"98q[IfKKK(=Id7!<3SYC&\;8%F]%k"9/hZC&\88%FStj!rreYB`J88%FSqj"9/hZC&\;8%F]%k
"9/hZDZ9e=%FT.o!rreYD?'e=%FTJ$"9/hZGlImG%F]S%"9/hZM#Rtb#LPF09S*4ps+13$s+13$
s+13As6]ja!:g'hI/X*Gd.[J>g&:sON;3DQI/X*Gd.[J>g&:sON9UBB!.k0_rr>am0@QZq%K@0l
UAk>q&CZ./"98q[J,]WO%aoh,!<3h_JcGfN&(>7m"9/hZC&\;8%F]%k!rreYC&\88%FSqj"9/hY
B`J88%F]%k"9/hZC&\;8%F]4p!rreYDZ9e=%FT+o"9/hYGQ7jG%F]S%"9/hZGlImG%F^.5%fZd]
2?6F%s+13$s+13$s+13$s.98Xs82lerrCFF!!&J]rrAtr!!(C@rrCFF!!&J]rrAtr!!(C1s8N(M
s1J@39`HcpUAk]&("8oW"9/q]J,]WO%aok,"98q[IfKKK(=Id7!<3SYC&\;8%F]%k"9/hZC&\88
%FStj!rreYB`J88%FSqj"9/hZC&\;8%F]%k"9/hZDZ9e=%FT.o!rreYD?'e=%FTJ$"9/hZGlImG
%F]S%"9/hZM#Rtb#Lg6`2?6F%s+13$s+13$s+13$s.98Xs82ldrrA#W!;?Em:&b1nN;!8ON;`hN
rr>dn!!%uAs8N(Ms1J@39`HcpUAk]&("8oW"9/q]J,]WO%aok,"98q[IfKKK(=Id7!<3SYC&\;8
%F]%k"9/hZC&\88%FStj!rreYB`J88%FSqj"9/hZC&\;8%F]%k"9/hZDZ9e=%FT.o!rreYD?'e=
%FTJ$"9/hZGlImG%F]S%"9/hZM#RVX!Rit,%fdArs+13$s+13$s+13$s.98Xs82ldrrD<_!!'_-
rrBb3!!)9WrrD<_!!'_-rrBb3!!)9Is8N(Ms1J@39`HcpUAk]&("8oW"9/q]J,]WO%aok,"98q[
IfKKK(=Id7!<3SYC&\;8%F]%k"9/hZC&\88%FStj!rreYB`J88%FSqj"9/hZC&\;8%F]%k"9/hZ
DZ9e=%FT.o!rreYD?'e=%FTJ$"9/hZGlImG%F]S%"9/hZM#RVX!Rit,%fdArs+13$s+13$s+13$
s.98Xs82lcrrBb4!!,g`qYpT\:&b1n^%D=)^&J'5:%8#Z!U3>Y!!'^qs8N(Ms1J@39`HcpUAk]&
("8oW"9/q]J,]WO%aok,"98q[IfKKK(=Id7!<3SYC&\;8%F]%k"9/hZC&\88%FStj!rreYB`J88
%FSqj"9/hZC&\;8%F]%k"9/hZDZ9e=%FT.o!rreYD?'e=%FTJ$"9/hZGlImG%F]S%"9/hZM#RVX
%FZa*'EAo"s+13$s+13$s+13$s.98YrrDQd!!)NWrrAMf!!%EDrrM@trr<%so)A]Yrr<%Hqu6]]
B`A&4Vrn$Z!.k0_rr>am0@QZq%K@0lUAk>q&CZ./"98q[J,]WO%aoh,!<3h_JcGfN&(>7m"9/hZ
C&\;8%F]%k!rreYC&\88%FSqj"9/hYB`J88%F]%k"9/hZC&\;8%F]4p!rreYDZ9e=%FT+o"9/hY
GQ7jG%F]S%"9/hZGlImG%F^.5"TJq[./st](4lL:s+13$s+13$s+13As6fmea8>o;a6rs-N;ikY
B[HeZ!V!f%!!'=orrA#X!!-c[s8N,h^&A!3ZK;,d!.k0_rr>am0@QZq%K@0lUAk>q&CZ./"98q[
J,]WO%aoh,!<3h_JcGfN&(>7m"9/hZC&\;8%F]%k!rreYC&\88%FSqj"9/hYB`J88%F]%k"9/hZ
C&\;8%F]4p!rreYDZ9e=%FT+o"9/hYGQ7jG%F]S%"9/hZGlImG%F^.5"TJq[M#S.h(4lL:s+13$
s+13$s+13As7$$iiOqt_!!0dln,EC$q#CG/iU6^G^%hX/B]8%Prr@WM]`.t*s"DiqrseuCe"ZjE
rt*Y/rr`<3dXV9"!"RG,!!*$7dXhH!rt!Rmrr`91dqSgarsdFkrrW61dV8^`!"I@j!!E61dV/[`
rsdFkrr`91dqSgarsdFprrW61dVf'e!"I@o!!E61dWb`orsdG%rr`91ds1lprsdG5rri?2dtn#<
!#C.cJcC<$JcC<$JcC<$T)\B]nc81Z!q<LCrr<*pRb@$,!q<LCrr<*pRb?^#rr@WM]`.t*s"Diq
rseuCe"ZjErt*Y/rr`<3dXV9"!"RG,!!*$7dXhH!rt!Rmrr`91dqSgarsdFkrrW61dV8^`!"I@j
!!E61dV/[`rsdFkrr`91dqSgarsdFprrW61dVf'e!"I@o!!E61dWb`orsdG%rr`91ds1lprsdG5
rri?2dtn#<!#C.cJcC<$JcC<$JcC<$T)XfMrr@WM]`.t*s"DiqrseuCe"ZjErt*Y/rr`<3dXV9"
!"RG,!!*$7dXhH!rt!Rmrr`91dqSgarsdFkrrW61dV8^`!"I@j!!E61dV/[`rsdFkrr`91dqSga
rsdFprrW61dVf'e!"I@o!!E61dWb`orsdG%rr`91ds1lprsdG5rri?2dtn#<!#C.cJcC<$JcC<$
JcC<$T)XfMrr@WM]`.t*s"DiqrseuCe"ZjErt*Y/rr`<3dXV9"!"RG,!!*$7dXhH!rt!Rmrr`91
dqSgarsdFkrrW61dV8^`!"I@j!!E61dV/[`rsdFkrr`91dqSgarsdFprrW61dVf'e!"I@o!!E61
dWb`orsdG%rr`91ds1lprsdG5rri?2dtn#<!#C.cJcC<$JcC<$JcC<$T)XfMrr@WM]`.t*s"Diq
rseuCe"ZjErt*Y/rr`<3dXV9"!"RG,!!*$7dXhH!rt!Rmrr`91dqSgarsdFkrrW61dV8^`!"I@j
!!E61dV/[`rsdFkrr`91dqSgarsdFprrW61dVf'e!"I@o!!E61dWb`orsdG%rr`91ds1lprsdG5
rri?2dtn#<!#C.cJcC<$JcC<$JcC<$T)XfMrr@WM]`.t*s"DiqrseuCe"ZjErt*Y/rr`<3dXV9"
!"RG,!!*$7dXhH!rt!Rmrr`91dqSgarsdFkrrW61dV8^`!"I@j!!E61dV/[`rsdFkrr`91dqSga
rsdFprrW61dVf'e!"I@o!!E61dWb`orsdG%rr`91ds1lprsdG5rri?2dtn#<!#C.cJcC<$JcC<$
JcC<$T)XfMrr@WM]`.t*s"DiqrseuCe"ZjErt*Y/rr`<3dXV9"!"RG,!!*$7dXhH!rt!Rmrr`91
dqSgarsdFkrrW61dV8^`!"I@j!!E61dV/[`rsdFkrr`91dqSgarsdFprrW61dVf'e!"I@o!!E61
dWb`orsdG%rr`91ds1lprsdG5rri?2dtn#<!#C.cJcC<$JcC<$JcC<$T)XfMrr@WM]`.t*s"Diq
rseuCe"ZjErt*Y/rr`<3dXV9"!"RG,!!*$7dXhH!rt!Rmrr`91dqSgarsdFkrrW61dV8^`!"I@j
!!E61dV/[`rsdFkrr`91dqSgarsdFprrW61dVf'e!"I@o!!E61dWb`orsdG%rr`91ds1lprsdG5
rri?2dtn#<!#C.cJcC<$JcC<$JcC<$T)XfMrr@WM]`.t*s"DiqrseuCe"ZjErt*Y/rr`<3dXV9"
!"RG,!!*$7dXhH!rt!Rmrr`91dqSgarsdFkrrW61dV8^`!"I@j!!E61dV/[`rsdFkrr`91dqSga
rsdFprrW61dVf'e!"I@o!!E61dWb`orsdG%rr`91ds1lprsdG5rri?2dtn#<!#C.cJcC<$JcC<$
JcC<$T)XfMrr@WM]`.t*s"DiqrseuCe"ZjErt*Y/rr`<3dXV9"!"RG,!!*$7dXhH!rt!Rmrr`91
dqSgarsdFkrrW61dV8^`!"I@j!!E61dV/[`rsdFkrr`91dqSgarsdFprrW61dVf'e!"I@o!!E61
dWb`orsdG%rr`91ds1lprsdG5rri?2dtn#<!#C.cJcC<$JcC<$JcC<$T)XfMrr@WM]`.t*s"Diq
rseuCe"ZjErt*Y/rr`<3dXV9"!"RG,!!*$7dXhH!rt!Rmrr`91dqSgarsdFkrrW61dV8^`!"I@j
!!E61dV/[`rsdFkrr`91dqSgarsdFprrW61dVf'e!"I@o!!E61dWb`orsdG%rr`91ds1lprsdG5
rri?2dtn#<!#C.cJcC<$JcC<$JcC<$T)XfMrr@WM]`.t*s"DiqrseuCe"ZjErt*Y/rr`<3dXV9"
!"RG,!!*$7dXhH!rt!Rmrr`91dqSgarsdFkrrW61dV8^`!"I@j!!E61dV/[`rsdFkrr`91dqSga
rsdFprrW61dVf'e!"I@o!!E61dWb`orsdG%rr`91ds1lprsdG5rri?2dtn#<!#C.cJcC<$JcC<$
JcC<$T)XfMrr@WM]`.t*s"DiqrseuCe"ZjErt*Y/rr`<3dXV9"!"RG,!!*$7dXhH!rt!Rmrr`91
dqSgarsdFkrrW61dV8^`!"I@j!!E61dV/[`rsdFkrr`91dqSgarsdFprrW61dVf'e!"I@o!!E61
dWb`orsdG%rr`91ds1lprsdG5rri?2dtn#<!#C.cJcC<$JcC<$JcC<$T)XfMrr@WM]`.t*s"Diq
rseuCe"ZjErt*Y/rr`<3dXV9"!"RG,!!*$7dXhH!rt!Rmrr`91dqSgarsdFkrrW61dV8^`!"I@j
!!E61dV/[`rsdFkrr`91dqSgarsdFprrW61dVf'e!"I@o!!E61dWb`orsdG%rr`91ds1lprsdG5
rri?2dtn#<!#C.cJcC<$JcC<$JcC<$T)XfMrr@WM]`.t*s"DiqrseuCe"ZjErt*Y/rr`<3dXV9"
!"RG,!!*$7dXhH!rt!Rmrr`91dqSgarsdFkrrW61dV8^`!"I@j!!E61dV/[`rsdFkrr`91dqSga
rsdFprrW61dVf'e!"I@o!!E61dWb`orsdG%rr`91ds1lprsdG5rri?2dtn#<!#C.cJcC<$JcC<$
JcC<$T)XfMrr@WM]`.t*s"DiqrseuCe"ZjErt*Y/rr`<3dXV9"!"RG,!!*$7dXhH!rt!Rmrr`91
dqSgarsdFkrrW61dV8^`!"I@j!!E61dV/[`rsdFkrr`91dqSgarsdFprrW61dVf'e!"I@o!!E61
dWb`orsdG%rr`91ds1lprsdG5rri?2dtn#<!#C.cJcC<$JcC<$JcC<$T)XfMrr@WM]`.t*s"Diq
rseuCe"ZjErt*Y/rr`<3dXV9"!"RG,!!*$7dXhH!rt!Rmrr`91dqSgarsdFkrrW61dV8^`!"I@j
!!E61dV/[`rsdFkrr`91dqSgarsdFprrW61dVf'e!"I@o!!E61dWb`orsdG%rr`91ds1lprsdG5
rri?2dtn#<!#C.cJcC<$JcC<$JcC<$T)XfMrr@WM]`.t*s"DiqrseuCe"ZjErt*Y/rr`<3dXV9"
!"RG,!!*$7dXhH!rt!Rmrr`91dqSgarsdFkrrW61dV8^`!"I@j!!E61dV/[`rsdFkrr`91dqSga
rsdFprrW61dVf'e!"I@o!!E61dWb`orsdG%rr`91ds1lprsdG5rri?2dtn#<!#C.cJcC<$JcC<$
JcC<$T)XfMrr@WM]`.t*s"DiqrseuCe"ZjErt*Y/rr`<3dXV9"!"RG,!!*$7dXhH!rt!Rmrr`91
dqSgarsdFkrrW61dV8^`!"I@j!!E61dV/[`rsdFkrr`91dqSgarsdFprrW61dVf'e!"I@o!!E61
dWb`orsdG%rr`91ds1lprsdG5rri?2dtn#<!#C.cJcC<$JcC<$JcC<$T)XfMrr@WM]`.t*s"Diq
rseuCe"ZjErt*Y/rr`<3dXV9"!"RG,!!*$7dXhH!rt!Rmrr`91dqSgarsdFkrrW61dV8^`!"I@j
!!E61dV/[`rsdFkrr`91dqSgarsdFprrW61dVf'e!"I@o!!E61dWb`orsdG%rr`91ds1lprsdG5
rri?2dtn#<!#C.cJcC<$JcC<$JcC<$T)XfMrr@WM]`.t*s"DiqrseuCe"ZjErt*Y/rr`<3dXV9"
!"RG,!!*$7dXhH!rt!Rmrr`91dqSgarsdFkrrW61dV8^`!"I@j!!E61dV/[`rsdFkrr`91dqSga
rsdFprrW61dVf'e!"I@o!!E61dWb`orsdG%rr`91ds1lprsdG5rri?2dtn#<!#C.cJcC<$JcC<$
JcC<$T)XfMrr@WM]`.t*s"DiqrseuCe"ZjErt*Y/rr`<3dXV9"!"RG,!!*$7dXhH!rt!Rmrr`91
dqSgarsdFkrrW61dV8^`!"I@j!!E61dV/[`rsdFkrr`91dqSgarsdFprrW61dVf'e!"I@o!!E61
dWb`orsdG%rr`91ds1lprsdG5rri?2dtn#<!#C.cJcC<$JcC<$JcC<$T)XfMrr@WM]`.t*s"Diq
rseuCe"ZjErt*Y/rr`<3dXV9"!"RG,!!*$7dXhH!rt!Rmrr`91dqSgarsdFkrrW61dV8^`!"I@j
!!E61dV/[`rsdFkrr`91dqSgarsdFprrW61dVf'e!"I@o!!E61dWb`orsdG%rr`91ds1lprsdG5
rri?2dtn#<!#C.cJcC<$JcC<$JcC<$T)XfMrr@WM]`.t*s"DiqrseuCe"ZjErt*Y/rr`<3dXV9"
!"RG,!!*$7dXhH!rt!Rmrr`91dqSgarsdFkrrW61dV8^`!"I@j!!E61dV/[`rsdFkrr`91dqSga
rsdFprrW61dVf'e!"I@o!!E61dWb`orsdG%rr`91ds1lprsdG5rri?2dtn#<!#C.cJcC<$JcC<$
JcC<$T)XfMrr@WM]`.t*s"DiqrseuCe"ZjErt*Y/rr`<3dXV9"!"RG,!!*$7dXhH!rt!Rmrr`91
dqSgarsdFkrrW61dV8^`!"I@j!!E61dV/[`rsdFkrr`91dqSgarsdFprrW61dVf'e!"I@o!!E61
dWb`orsdG%rr`91ds1lprsdG5rri?2dtn#<!#C.cJcC<$JcC<$JcC<$T)XfMrr@WM]`.t*s"Diq
rseuCe"ZjErt*Y/rr`<3dXV9"!"RG,!!*$7dXhH!rt!Rmrr`91dqSgarsdFkrrW61dV8^`!"I@j
!!E61dV/[`rsdFkrr`91dqSgarsdFprrW61dVf'e!"I@o!!E61dWb`orsdG%rr`91ds1lprsdG5
rri?2dtn#<!#C.cJcC<$JcC<$JcC<$T)XfMrr@WM]`.t*s"DiqrseuCe"ZjErt*Y/rr`<3dXV9"
!"RG,!!*$7dXhH!rt!Rmrr`91dqSgarsdFkrrW61dV8^`!"I@j!!E61dV/[`rsdFkrr`91dqSga
rsdFprrW61dVf'e!"I@o!!E61dWb`orsdG%rr`91ds1lprsdG5rri?2dtn#<!#C.cJcC<$JcC<$
JcC<$T)XfMrr@WM]`.t*s"DiqrseuCe"ZjErt*Y/rr`<3dXV9"!"RG,!!*$7dXhH!rt!Rmrr`91
dqSgarsdFkrrW61dV8^`!"I@j!!E61dV/[`rsdFkrr`91dqSgarsdFprrW61dVf'e!"I@o!!E61
dWb`orsdG%rr`91ds1lprsdG5rri?2dtn#<!#C.cJcC<$JcC<$JcC<$T)XfMrr@WM]`.t*s"Diq
rseuCe"ZjErt*Y/rr`<3dXV9"!"RG,!!*$7dXhH!rt!Rmrr`91dqSgarsdFkrrW61dV8^`!"I@j
!!E61dV/[`rsdFkrr`91dqSgarsdFprrW61dVf'e!"I@o!!E61dWb`orsdG%rr`91ds1lprsdG5
rri?2dtn#<!#C.cJcC<$JcC<$JcC<$T)XfMrr@WM]`.t*s"DiqrseuCe"ZjErt*Y/rr`<3dXV9"
!"RG,!!*$7dXhH!rt!Rmrr`91dqSgarsdFkrrW61dV8^`!"I@j!!E61dV/[`rsdFkrr`91dqSga
rsdFprrW61dVf'e!"I@o!!E61dWb`orsdG%rr`91ds1lprsdG5rri?2dtn#<!#C.cJcC<$JcC<$
JcC<$T)XfMp&K[D`W#p3s"DiqrseuCe"ZjErt*Y/rr`<3dXV9"!"RG,!!*$7dXhH!rt!Rmrr`91
dqSgarsdFkrrW61dV8^`!"I@j!!E61dV/[`rsdFkrr`91dqSgarsdFprrW61dVf'e!"I@o!!E61
dWb`orsdG%rr`91ds1lprsdG5rri?2dtn#<!#C.cJcC<$JcC<$JcC<$T)XfMrr@WM]`.t*s"Diq
rseuCe"ZjErt*Y/rr`<3dXV9"!"RG,!!*$7dXhH!rt!Rmrr`91dqSgarsdFkrrW61dV8^`!"I@j
!!E61dV/[`rsdFkrr`91dqSgarsdFprrW61dVf'e!"I@o!!E61dWb`orsdG%rr`91ds1lprsdF]
rr`91dtn#<!#C.cJcC<$JcC<$JcC<$T)XfMrr@WM]`.t*s"DiqrseuCe"ZjErt*Y/rr`<3dXV9"
!"RG,!!*$7dXhH!rt!Rmrr`91dqSgarsdFkrrW61dV8^`!"I@j!!E61dV/[`rsdFkrr`91dqSga
rsdFprrW61dVf'e!"I@o!!E61dWb`orsdG%rr`91ds1lprsdF]rr`91dtn#<!#C.cJcC<$JcC<$
JcC<$T)XfMrr@WM]`.t*s"DiqrseuCe"ZjErt*Y/rr`<3dXV9"!"RG,!!*$7dXhH!rt!Rmrr`91
dqSgarsdFkrrW61dV8^`!"I@j!!E61dV/[`rsdFkrr`91dqSgarsdFprrW61dVf'e!"I@o!!E61
dWb`orsdG%rr`91ds1lprsdFYrr`91dtn#<!#C.cJcC<$JcC<$JcC<$T)XfMrr@WM]`.t*s"Diq
rseuCe"ZjErt*Y/rr`<3dXV9"!"RG,!!*$7dXhH!rt!Rmrr`91dqSgarsdFkrrW61dV8^`!"I@j
!!E61dV/[`rsdFkrr`91dqSgarsdFprrW61dVf'e!"I@o!!E61dWb`orsdG%rr`91ds1lprsdFY
rr`91dtn#<!#C.cJcC<$JcC<$JcC<$T)XfMrr@WM]`.t*s"DiqrseuCe"ZjErt*Y/rr`<3dXV9"
!"RG,!!*$7dXhH!rt!Rmrr`91dqSgarsdFkrrW61dV8^`!"I@j!!E61dV/[`rsdFkrr`91dqSga
rsdFprrW61dVf'e!"I@o!!E61dWb`orsdG%rr`91ds1lprsdG%rr`91dtn#<!#C.cJcC<$JcC<$
JcC<$T)XfMrr@WM]`.t*s"DiqrseuCe"ZjErt*Y/rr`<3dXV9"!"RG,!!*$7dXhH!rt!Rmrr`91
dqSgarsdFkrrW61dV8^`!"I@j!!E61dV/[`rsdFkrr`91dqSgarsdFprrW61dVf'e!"I@o!!E61
dWb`orsdG%rr`91ds1lprsdG%rr`91dtn#<!#C.cJcC<$JcC<$JcC<$T)XfMrr@WM]`.t*s"Diq
rseuCe"ZjErt*Y/rr`<3dXV9"!"RG,!!*$7dXhH!rt!Rmrr`91dqSgarsdFkrrW61dV8^`!"I@j
!!E61dV/[`rsdFkrr`91dqSgarsdFprrW61dVf'e!"I@o!!E61dWb`orsdG%rr`91ds1lprsdG%
rr`91dtn#<!#C.cJcC<$JcC<$JcC<$T)XfMrr@WM]`.t*s"DiqrseuCe"ZjErt*Y/rr`<3dXV9"
!"RG,!!*$7dXhH!rt!Rmrr`91dqSgarsdFkrrW61dV8^`!"I@j!!E61dV/[`rsdFkrr`91dqSga
rsdFprrW61dVf'e!"I@o!!E61dWb`orsdG%rr`91ds1lprsdG%rr`91dtn#<!#C.cJcC<$JcC<$
JcC<$T)XfMrr@WM]`.t*s"DiqrseuCe"ZjErt*Y/rr`<3dXV9"!"RG,!!*$7dXhH!rt!Rmrr`91
dqSgarsdFkrrW61dV8^`!"I@j!!E61dV/[`rsdFkrr`91dqSgarsdFprrW61dVf'e!"I@o!!E61
dWb`orsdG%rr`91ds1lprsdG%rr`91dtn#<!#C.cJcC<$JcC<$JcC<$T)XfMrr@WM]`.t*s"Diq
rseuCe"ZjErt*Y/rr`<3dXV9"!"RG,!!*$7dXhH!rt!Rmrr`91dqSgarsdFkrrW61dV8^`!"I@j
!!E61dV/[`rsdFkrr`91dqSgarsdFprrW61dVf'e!"I@o!!E61dWb`orsdG%rr`91ds1lprsdG%
rr`91dtn#<!#C.cJcC<$JcC<$JcC<$T)XfMrr@WM]`.t*s"DiqrseuCe"ZjErt*Y/rr`<3dXV9"
!"RG,!!*$7dXhH!rt!Rmrr`91dqSgarsdFkrrW61dV8^`!"I@j!!E61dV/[`rsdFkrr`91dqSga
rsdFprrW61dVf'e!"I@o!!E61dWb`orsdG%rr`91ds1lprsdG%rr`91dtn#<!#C.cJcC<$JcC<$
JcC<$T)XfMrr@WM]`.t*s"DiqrseuCe"ZjErt*Y/rr`<3dXV9"!"RG,!!*$7dXhH!rt!Rmrr`91
dqSgarsdFkrrW61dV8^`!"I@j!!E61dV/[`rsdFkrr`91dqSgarsdFprrW61dVf'e!"I@o!!E61
dWb`orsdG%rr`91ds1lprsdG%rr`91dtn#<!#C.cJcC<$JcC<$JcC<$T)XfMrr@WM]`.t*s"Diq
rseuCe"ZjErt*Y/rr`<3dXV9"!"RG,!!*$7dXhH!rt!Rmrr`91dqSgarsdFkrrW61dV8^`!"I@j
!!E61dV/[`rsdFkrr`91dqSgarsdFprrW61dVf'e!"I@o!!E61dWb`orsdG%rr`91ds1lprsdG%
rr`91dtn#6!!^bCJcC<$JcC<$JcC<$JcF*sNW9"YJcEC_!)3DGe"ZjOrtX"Wrr`94dsqB#!"RG,
rr`<3dXM5srta%7!!*$0dqSgarsdFkrr`91dqSga!"I@jrrW61dV/[`rsdCj!!E61dqSgarsdFk
rr`91dr,0f!"I@orrW61dV]$ersdD$!!E61ds1lprsdG%rr`91ds1lprsdG5rsf#5cV/oiJcC<$
JcC<$JcC<$d/T+*rr@WM]`.t*s"DiqrseuCe"ZjErt*Y/rr`<3dXV9"!"RG,!!*$7dXhH!rt!Rm
rr`91dqSgarsdFkrrW61dV8^`!"I@j!!E61dV/[`rsdFkrr`91dqSgarsdFprrW61dVf'e!"I@o
!!E61dWb`orsdG%rr`91ds1lprsdG%rr`91dtn#6!!gk/!).tDJcC<$JcC<$JcC<$d/T+*rr@WM
]`.t*s"DiqrseuCe"ZjErt*Y/rr`<3dXV9"!"RG,!!*$7dXhH!rt!Rmrr`91dqSgarsdFkrrW61
dV8^`!"I@j!!E61dV/[`rsdFkrr`91dqSgarsdFerrW61dVf'e!"I@o!!E61dWb`orsdG%rr`91
ds1lprsdG%rr`91dtn#6!!gk/!).tDJcC<$JcC<$JcC<$d/T+*rr@WM]`.t*s"DiqrseuCe"ZjE
rt*Y/rr`<3dXV9"!"RG,!!*$7dXhH!rt!Rmrr`91dqSgarsdFkrrW61dV8^`!"I@j!!E61dV/[`
rsdFkrr`91dqSgarsdFdrrW61dVf'e!"I@o!!E61dWb`orsdG%rr`91ds1lprsdG%rr`91dtn#6
!!gr_s#'jNJcC<$JcC<$JcC<$JcF*sNW9"YJcEC_!)3DGe"ZjOrtX"Wrr`94dsqB#!"RG,rr`<3
dXM5srta%7!!*$0dqSgarsdFkrr`91dqSga!"I@jrrW61dV/[`rsdCj!!E61dqSgarsdFkrr`91
dpi=Z!"I@orrW61dV]$ersdD$!!E61ds1lprsdG%rr`91ds1lprsdG5rsf#6d^fB9!).tDJcC<$
JcC<$JcC<$d/T+*rr@WM]`.t*s"DiqrseuCe"ZjErt*Y/rr`<3dXV9"!"RG,!!*$7dXhH!rt!Rm
rr`91dqSgarsdFkrrW61dV8^`!"I@j!!E61dV/[`rsdFkrr`91dqSgarsdFkrrW61dVf'e!"I@o
!!E61dWb`orsdG%rr`91ds1lprsdG%rr`91dtn#6!!gr_s#'jNJcC<$JcC<$JcC<$JcF*sNW9"Y
JcEC_!)3DGe"ZjOrtX"Wrr`94dsqB#!"RG,rr`<3dXM5srta%7!!*$0dqSgarsdFkrr`91dqSga
!"I@jrrW61dV/[`rsdCj!!E61dqSgarsdFkrr`91dqSga!"I@orrW61dV]$ersdD$!!E61ds1lp
rsdG%rr`91ds1lprsdG5rsf#6d^fB9!).tDJcC<$JcC<$JcC<$d/T+*rr@WM]`.t*s"DiqrseuC
e"ZjErt*Y/rr`<3dXV9"!"RG,!!*$7dXhH!rt!Rmrr`91dqSgarsdFkrrW61dV8^`!"I@j!!E61
dV/[`rsdFkrr`91dqSgarsdFkrrW61dVf'e!"I@o!!E61dWb`orsdG%rr`91ds1lprsdG%rr`91
dtn#6!!gr_s#'jNJcC<$JcC<$JcC<$JcF*sNW9"YJcEC_!)3DGe"ZjOrtX"Wrr`94dsqB#!"RG,
rr`<3dXM5srta%7!!*$0dqSgarsdFkrr`91dqSga!"I@jrrW61dV/[`rsdCj!!E61dqSgarsdFk
rr`91dqSga!"I@orrW61dV]$ersdD$!!E61ds1lprsdG%rr`91ds1lprsdG5rsf#6d^fB9!).tD
JcC<$JcC<$JcC<$d/T+*rr@WM]`.t*s"DiqrseuCe"ZjErt*Y/rr`<3dXV9"!"RG,!!*$7dXhH!
rt!Rmrr`91dqSgarsdFkrrW61dV8^`!"I@j!!E61dV/[`rsdFkrr`91dqSgarsdFkrrW61dVf'e
!"I@o!!E61dWb`orsdG%rr`91ds1lprsdG%rr`91dtn#6!!gr_s#'jNJcC<$JcC<$JcC<$JcF*s
NW9"YJcEC_!)3DGe"ZjOrtX"Wrr`94dsqB#!"RG,rr`<3dXM5srta%7!!*$0dqSgarsdFkrr`91
dqSga!"I@jrrW61dV/[`rsdCj!!E61dqSgarsdFkrr`91dqSga!"I@orrW61dV]$ersdD$!!E61
ds1lprsdG%rr`91ds1lprsdG5rsf#6d^fB9!).tDJcC<$JcC<$JcC<$d/T+*rr@WM]`.t*s"Diq
rseuCe"ZjErt*Y/rr`<3dXV9"!"RG,!!*$7dXhH!rt!Rmrr`91dqSgarsdFkrrW61dV8^`!"I@j
!!E61dV/[`rsdFkrr`91dqSgarsdFkrrW61dVf'e!"I@o!!E61dWb`orsdG%rr`91ds1lprsdG%
rr`91dtn#6!!gr_s#'jNJcC<$JcC<$JcC<$JcF*sNW9"YJcEC_!)3DGe"ZjOrtX"Wrr`94dsqB#
!"RG,rr`<3dXM5srta%7!!*$0dqSgarsdFkrr`91dqSga!"I@jrrW61dV/[`rsdCj!!E61dqSga
rsdFkrr`91dqSga!"I@orrW61dV]$ersdD$!!E61ds1lprsdG%rr`91ds1lprsdG5rsf#6d^fB9
!).tDJcC<$JcC<$JcC<$d/T+*rr@WM]`.t*s"DiqrseuCe"ZjErt*Y/rr`<3dXV9"!"RG,!!*$7
dXhH!rt!Rmrr`91dqSgarsdFkrrW61dV8^`!"I@j!!E61dV/[`rsdFkrr`91dqSgarsdFkrrW61
dVf'e!"I@o!!E61dWb`orsdG%rr`91ds1lprsdG%rr`91dtn#6!!gr_s#'jNJcC<$JcC<$JcC<$
JcF*sNW9"YJcEC_!)3DGe"ZjOrtX"Wrr`94dsqB#!"RG,rr<$$dNnknrtEh4!!*$0dqSgarsdFk
rr`91dqSga!"I@jrrW61dV/[`rsdCj!!E61dqSgarsdFkrr`91dqSga!"I@orrW61dV]$ersdCc
!!E61ds1lprsdG%rr`91ds1lprsdG5rsf#6d^fB9!).tDJcC<$JcC<$JcC<$d/T+*rr@WM]`.t*
s"DiqrseuCe"ZjErt*Y/rr`<3dXV8s!#F!0!!WB9dXhH!rt!Rmrr`91dqSgarsdFkrrW61dV8^`
!"I@j!!E61dV/[`rsdFkrr`91dqSgarsdFkrrW61dVf'e!"I@o!!E61dU)tVrsdG%rr`91ds1lp
rsdG%rr`91dtn#6!!gr_s#'jNJcC<$JcC<$JcC<$JcF*sNW9"YJcEC_!)3DGe"ZjOrtX"Wrr`94
dsqB#!"RG,rr<$7dO"qtrtEh4!!*$0dqSgarsdFkrr`91dqSga!"I@jrrW61dV/[`rsdCj!!E61
dqSgarsdFkrr`91dqSga!"I@orrW61dV]$ersdC`!!E61ds1lprsdG%rr`91ds1lprsdG5rsf#6
d^fB9!).tDJcC<$JcC<$JcC<$d/T+*rr@WM]`.t*s"DiqrseuCe"ZjErt*Y/rr`<3dXV8s!#F"7
!!WB9dXhH!rt!Rmrr`91dqSgarsdFkrrW61dV8^`!"I@j!!E61dV/[`rsdFkrr`91dqSgarsdFk
rrW61dVf'e!"I@o!!E61dV]$ersdG%rr`91ds1lprsdG%rr`91dtn#6!!gr_s#'jNJcC<$JcC<$
JcC<$JcF*sNW9"YJcG0<cV+<SrtX"WrseuCe"ZjErt*Y/rr`<3dXV8s!#F"7!!WB9dXhH!rt!Rm
rr`91dqSgarsdFkrrW61dV8^`!"I@j!!E61dV/[`rsdFkrr`91dqSgarsdFkrrW61dVf'e!"I@o
!!E61dV]$ersdG%rr`91ds1lprsdG%rr`91dtn#6!!gr_s#'jNJcC<$JcC<$JcC<$JcF*sNW9"Y
JcG0<cV+<SrtX"WrseuCe"ZjErt*Y/rr`<3dXV8s!#F"7!!WB9dXhH!rt!Rmrr`91dqSgarsdFk
rrW61dV8^`!"I@j!!E61dV/[`rsdFkrr`91dqSgarsdFkrrW61dVf'e!"I@o!!E61dV]$ersdG%
rr`91ds1lprsdG%rr`91dtn#6!!gr_s#'jNJcC<$JcC<$JcC<$JcF*sNW9"YJcG0<!)1`m!"JrC
e"ZjOrtX"Wrr`94dsqB#!"RG,rr<$7dXhH&rtEh4!!*$0dqSgarsdFkrr`91dqSga!"I@jrrW61
dV/[`rsdCj!!E61dqSgarsdFkrr`91dqSga!"I@orrW61dV]$ersdCo!!E61ds1lprsdG%rr`91
ds1lprsdG5rsf#6d^fB9!).tDJcC<$JcC<$JcC<$d/T+*rr@WMmf*8\cn>A.rtX"WrseuCe"ZjE
rt*Y/rr`<3dXV8s!#F"7!!WB9dXhH!rt!Rmrr`91dqSgarsdFkrrW61dV8^`!"I@j!!E61dV/[`
rsdFkrr`91dqSgarsdFkrrW61dVf'e!"I@o!!E61dV]$ersdG%rr`91ds1lprsdG%rr`91dtn#6
!!gr_s#'jNJcC<$JcC<$JcC<$JcF*sNW9"YJcG0<!)3DGd\6^NrtX"WrseuCe"ZjErt*Y/rr`<3
dXV8s!#F"7!!WB9dXhH!rt!Rmrr`91dqSgarsdFkrrW61dV8^`!"I@j!!E61dV/[`rsdFkrr`91
dqSgarsdFkrrW61dVf'e!"I@o!!E61dV]$ersdG%rr`91ds1lprsdG%rr`91dtn#6!!gr_s#'jN
JcC<$JcC<$JcC<$JcF*sNW9"YJcG0<!)3DGd\6^NrtX"WrseuCe"ZjErt*Y/rr`<3dXV8s!#F"7
!!*$%dO"qort!Rmrr`91dqSgarsdFkrrW61dV8^`!"I@j!!E61dV/[`rsdFkrr`91dqSgarsdFk
rrW61dVf'e!"I@o!!E61dV]$ersdG%rr`91ds1lprsdG%rr`91dtn#,!!1M+rso)FJcC<$JcC<$
JcC<$JcF*sNW9"YJcG0<!)3DGd\6^NrtX"WrseuCe"ZjErt*Y/rr`<3dXV8s!#F"7!!*$%dO"qo
rt!Rmrr`91dqSgarsdFkrrW61dV8^`!"I@j!!E61dV/[`rsdFkrr`91dqSgarsdFkrrW61dVf'e
!"I@o!!E61dV]$ersdG%rr`91ds1lprsdG%rr`91dtn#,!!1M+rso)FJcC<$JcC<$JcC<$JcF*s
NW9"YJcG0<!)3DGd\6^NrtX"WrseuCe"ZjErt*Y/rr`<3dXV8s!#F"7!!*$4dNeemrt!Rmrr`91
dqSgarsdFkrrW61dV8^`!"I@j!!E61dV/[`rsdFkrr`91dqSgarsdFkrrW61dVf'e!"I@o!!E61
dV]$ersdG%rr`91ds1lprsdG%rr`91dtn#,!"I@)rtGGKJcC<$JcC<$JcC<$JcF*sNW9"YJcG0<
!)3DGd\6^NrtX"WrseuCe"ZjErt*Y/rr`<3dXV8s!#F"7!!*$4dNeemrt!Rmrr`91dqSgarsdFk
rrW61dV8^`!"I@j!!E61dV/[`rsdFkrr`91dqSgarsdFkrrW61dVf'e!"I@o!!E61dV]$ersdG%
rr`91ds1lprsdG%rr`91dtn#,!"I@)rtGGKJcC<$JcC<$JcC<$JcF*sNW9"YJcG0<!)3DGd\6^N
rtX"WrseuCe"ZjErt*Y/rr`<3dXV8s!#F"7!!*$4dX2#prt!Rmrr`91dqSgarsdFkrrW61dV8^`
!"I@j!!E61dV/[`rsdFkrr`91dqSgarsdFkrrW61dVf'e!"I@o!!E61dV]$ersdG%rr`91ds1lp
rsdG%rr`91dtn#,!"IA4rtGGKJcC<$JcC<$JcC<$JcF*sNW9"YJcG0<!)3DGd\6^NrtX"WrseuC
e"ZjErt*Y/rr`<3dXV8s!#F"7!!*$&dNeemrsdFkrr`91dqSgarsdFkrrW61dV8^`!"I@j!!E61
dV/[`rsdFkrr`91dqSgarsdFkrrW61dVf'e!"I@o!!E61dV]$ersdG%rr`91ds1lprsdG%rr`91
dtn#,!"IA4rtGGKJcC<$JcC<$JcC<$JcF*sNW9"YJcG0<!)3DGd\6^NrtX"WrseuCe"ZjErt*Y/
rr`<3dXV8s!#F"7!!*$&dNeemrsdFkrr`91dqSgarsdFkrrW61dV8^`!"I@j!!E61dV/[`rsdFk
rr`91dqSgarsdFkrrW61dVf'e!"I@o!!E61dV]$ersdG%rr`91ds1lprsdG%rr`91dtn#,!"IA4
rtGGKJcC<$JcC<$JcC<$JcF*sNW9"YJcG0<!)3DGd\6^NrtX"WrseuCe"ZjErt*Y/rr`<3dXV8s
!#F"7!!*$0dN/AjrsdFkrr`91dqSgarsdFkrrW61dV8^`!"I@j!!E61dV/[`rsdFkrr`91dqSga
rsdFkrrW61dVf'e!"I@o!!E61dV]$ersdG%rr`91ds1lprsdG%rr`91dtn#,!"IA4rtGGKJcC<$
JcC<$JcC<$JcF*sNW9"YJcG0<!)3DGd\6^NrtX"WrseuCe"ZjErt*Y/rr`<3dXV8s!#F"7!!*$0
dV/[`rsdFkrr`91dqSgarsdFkrrW61dV8^`!"I@j!!E61dV/[`rsdFkrr`91dqSgarsdFkrrW61
dVf'e!"I@o!!E61dV]$ersdG%rr`91ds1lprsdG%rr`91dtn#,!"IA4rtGGKJcC<$JcC<$JcC<$
JcF*sNW9"YJcG0<!)3DGd\6^NrtX"WrseuCe"ZjErt*Y/rr`<3dXV8s!#F"7!!*$0dV/[`rsdFk
rr`91dqSgarsdFkrrW61dV8^`!"I@j!!E61dV/[`rsdFkrr`91dqSgarsdFkrrW61dVf'e!"I@o
!!E61dV]$ersdG%rr`91ds1lprsdG%rr`91dtn#,!"IA4rtGGKJcC<$JcC<$JcC<$JcF*sNW9"Y
JcG0<!)3DGd\6^NrtX"WrseuCe"ZjErt*Y/rr`<3dXV8s!#F"7!!*$0dV/[`rsdFkrr`91dqSga
rsdFkrrW61dV8^`!"I@j!!E61dV/[`rsdFkrr`91dqSgarsdFkrrW61dVf'e!"I@o!!E61dV]$e
rsdG%rr`91ds1lprsdG%rr`91dtn#,!"IA4rtGGKJcC<$JcC<$JcC<$JcF*sNW8\PJcGKE!)3DG
d\6^NrtX"WrseuCe"ZjErt*Y/rr`<3dXV8s!#F"7!!*$0dV/[`rsdFkrr`91dqSgarsdFkrrW61
dV8^`!"I@j!!E61dV/[`rsdFkrr`91dqSgarsdFkrrW61dVf'e!"I@o!!E61dV]$ersdG%rr`91
ds1lprsdG%rr`91dtn#,!"IA4rtGGKJcC<$JcC<$JcC<$JcF*sNW9"YJcG0<!)3DGd\6^NrtX"W
rseuCe"ZjErt*Y/rr`<3dXV8s!#F"7!!*$0dV/[`rsdFkrr`91dqSgarsdFkrrW61dV8^`!"I@j
!!E61dV/[`rsdFkrr`91dqSgarsdFkrrW61dVf'e!"I@o!!E61dV]$ersdG%rr`91ds1lprsdG%
rr`91dtn#,!"IA4rtGGKJcC<$JcC<$JcC<$JcF*sNW9"YJcG0<!)3DGd\6^NrtX"WrseuCe"ZjE
rt*Y/rr`<3dXV8s!#F"7!!*$0dV/[`rsdFkrr`91dqSgarsdFkrrW61dV8^`!"I@j!!E61dV/[`
rsdFkrr`91dqSgarsdFkrrW61dVf'e!"I@o!!E61dV]$ersdG%rr`91ds1lprsdG%rr`91dtn#,
!"IA4rtGGKJcC<$JcC<$JcC<$JcF*sNW9"YJcG0<!)3DGd\6^NrtX"WrseuCe"ZjErt*Y/rr`<3
dXV8s!#F"7!!*$0dV/[`rsdFkrr`91dqSgarsdFkrrW61dV8^`!"I@j!!E61dV/[`rsdFkrr`91
dqSgarsdFkrrW61dVf'e!"I@o!!E61dV]$ersdG%rr`91ds1lprsdG%rr`91dtn#,!"IA4rtGGK
JcC<$JcC<$JcC<$JcF*sNW9"YJcG0<!)3DGd\6^NrtX"WrseuCe"ZjErt*Y/rr`<3dXV8s!#F"7
!!*$0dV/[`rsdFkrr`91dqSgarsdFkrrW61dV8^`!"I@j!!E61dV/[`rsdFkrr`91dqSgarsdFk
rrW61dVf'e!"I@o!!E61dV]$ersdG%rr`91ds1lprsdG%rr`91dtn#,!"IA4rtGGKJcC<$JcC<$
JcC<$JcF*sNW9"YJcG0<!)3DGd\6^NrtX"WrseuCe"ZjErt*Y/rr`<3dXV8s!#F"7!!*$0dV/[`
rsdFkrr`91dqSgarsdFkrrW61dV8^`!"I@j!!E61dV/[`rsdFkrr`91dqSgarsdFkrrW61dVf'e
!"I@o!!E61dV]$ersdG%rr`91ds1lprsdG%rr`91dtn#,!"IA4rtGGKJcC<$JcC<$JcC<$JcF*s
NW9"YJcG0<!)3DGd\6^NrtX"WrseuCe"ZjErt*Y/rr`<3dXV8s!#F"7!!*$0dV/[`rsdFkrr`91
dqSgarsdFkrrW61dV8^`!"I@j!!E61dV/[`rsdFkrr`91dqSgarsdFkrrW61dVf'e!"I@o!!E61
dV]$ersdG%rr`91ds1lprsdG%rr`91dtn#,!"IA4rriB,cV/oiJcC<$JcC<$JcC?%NW9"YJcG0<
!)3DGd\6^NrtX"WrseuCe"ZjErt*Y/rr`<3dXV8s!#F"7!!*$0dV/[`rsdFkrr`91dqSgarsdFk
rrW61dV8^`!"I@j!!E61dV/[`rsdFkrr`91dqSgarsdFkrrW61dVf'e!"I@o!!E61dV]$ersdG%
rr`91ds1lprsdG%rr`91dtn#,!"IA4rriB,cV/oiJcC<$JcC<$JcC?%NW9"YJcG0<!)3DGd\6^N
rtX"WrseuCe"ZjErt*Y/rr`<3dXV8s!#F"7!!*$0dV/[`rsdFkrr`91dqSgarsdFkrrW61dV8^`
!"I@j!!E61dV/[`rsdFkrr`91dqSgarsdFkrrW61dVf'e!"I@o!!E61dV]$ersdFdrr`91ds1lp
rsdG%rr`91dtn#,!"IA4rriB5d5(_qJcC<$JcC<$JcC<$K)^i1rr@WMmf*8\s"Dfp!"JrCe"ZjO
rtX"Wrr`94dsqB#!"RG,rr<$7dXhH!rt!Ol!!E61dqSgarsdFkrr`91dqSga!"I@jrrW61dV/[`
rsdCj!!E61dqSgarsdFkrr`91dqSga!"I@orrW61dV]$ersdCo!!E61dpi=ZrsdG%rr`91ds1lp
rsdG5rr`<2dYRo,!"[MX!&FRJJcC<$JcC<$JcC<$K)^i1rr@WMmf*8\s"Dfp!"JrCe"ZjOrtX"W
rr`94dsqB#!"RG,rr<$7dXhH!rt!Ol!!E61dqSgarsdFkrr`91dqSga!"I@jrrW61dV/[`rsdCj
!!E61dqSgarsdFkrr`91dqSga!"I@orrW61dV]$ersdCo!!E61dpN+WrsdG%rr`91ds1lprsdG5
rr`<2dYRo,!"[MX!&FRJJcC<$JcC<$JcC<$K)^i1rr@WMmf*8\s"Dfp!"JrCe"ZjOrtX"Wrr`94
dsqB#!"RG,rr<$7dXhH!rt!Ol!!E61dqSgarsdFkrr`91dqSga!"I@jrrW61dV/[`rsdCj!!E61
dqSgarsdFkrr`91dqSga!"I@orrW61dV]$ersdCo!!E61dpN+WrsdG%rr`91ds1lprsdG5rr`<2
dYRo,!"[MX!&FRJJcC<$JcC<$JcC<$K)^i1rr@WMmf*8\s"Dfp!"JrCe"ZjOrtX"Wrr`94dsqB#
!"RG,rr<$7dXhH!rt!Ol!!E61dqSgarsdFkrr`91dqSga!"I@jrrW61dV/[`rsdCj!!E61dqSga
rsdFkrr`91dqSga!"I@orrW61dV]$ersdCo!!E61dr,0frsdG%rr`91ds1lprsdG5rr`<2dYRo,
!"[MX!&FRJJcC<$JcC<$JcC<$K)^i1rr@WMmf*8\s"Dfp!"JrCe"ZjOrtX"Wrr`94dsqB#!"RG,
rr<$7dXhH!rt!Ol!!E61dqSgarsdFkrr`91dqSga!"I@jrrW61dV/[`rsdCj!!E61dqSgarsdFk
rr`91dqSga!"I@orrW61dV]$ersdCo!!E61dr,0frsdG%rr`91ds1lprsdG5rr`<2dYRo,!"[MX
!&FRJJcC<$JcC<$JcC<$K)^i1rr@WMmf*8\s"Dfp!"JrCe"ZjOrtX"Wrr`94dsqB#!"RG,rr<$7
dXhH!rt!Ol!!E61dqSgarsdFkrr`91dqSga!"I@jrrW61dV/[`rsdCj!!E61dqSgarsdFkrr`91
dqSga!"I@orrW61dV]$ersdCo!!E61dr,0frsdG%rr`91ds1lprsdG5rr`<2dYRo,!"[MX!&FRJ
JcC<$JcC<$JcC<$K)^i1rr@WMmf*8\s"Dfp!"JrCe"ZjOrtX"Wrr`94dsqB#!"RG,rr<$7dXhH!
rt!Ol!!E61dqSgarsdFkrr`91dqSga!"I@jrrW61dV/[`rsdCj!!E61dqSgarsdFkrr`91dqSga
!"I@orrW61dV]$ersdCo!!E61dr,0frsdG%rr`91ds1lprsdG5rr`<2dYRo,!"[MX!&FRJJcC<$
JcC<$JcC<$K)^i1rr@WMmf*8\s"Dfp!"JrCe"ZjOrtX"Wrr`94dsqB#!"RG,rr<$7dXhH!rt!Ol
!!E61dqSgarsdFkrr`91dqSga!"I@jrrW61dV/[`rsdCj!!E61dqSgarsdFkrr`91dqSga!"I@o
rrW61dV]$ersdCo!!E61dr,0frsdG%rr`91ds1lprsdG5rr`<2dYRo,!"[MX!&FRJJcC<$JcC<$
JcC<$K)^i1rr@WMmf*8\s"Dfp!"JrCe"ZjOrtX"Wrr`94dsqB#!"RG,rr<$7dXhH!rt!Ol!!E61
dqSgarsdFkrr`91dqSga!"I@jrrW61dV/[`rsdCj!!E61dqSgarsdFkrr`91dqSga!"I@orrW61
dV]$ersdCo!!E61dr,0frsdG%rr`91ds1lprsdG5rr`<2dYRo,!"[MX!&FRJJcC<$JcC<$JcC<$
K)^i1rr@WMmf*8\s"Dfp!"JrCe"ZjOrtX"Wrr`94dsqB#!"RG,rr<$7dXhH!rt!Ol!!E61dqSga
rsdFkrr`91dqSga!"I@jrrW61dV/[`rsdCj!!E61dqSgarsdFkrr`91dqSga!"I@orrW61dV]$e
rsdCo!!E61dr,0frsdG%rr`91ds1lprsdG5rr`<2dYRo,!"[MX!&FRJJcC<$JcC<$JcC<$K)^i1
rr@WMmf*8\s"Dfp!"JrCe"ZjOrtX"Wrr`94dsqB#!"RG,rr<$7dXhH!rt!Ol!!E61dqSgarsdFk
rr`91dqSga!"I@jrrW61dV/[`rsdCj!!E61dqSgarsdFkrr`91dqSga!"I@orrW61dV]$ersdCo
!!E61dr,0frsdG%rr`91ds1lprsdG5rr`<2dYRo,!"[MX!&FRJJcC<$JcC<$JcC<$K)^i1rr@WM
mf*8\s"Dfp!"JrCe"ZjOrtX"Wrr`94dsqB#!"RG,rr<$7dXhH!rt!Ol!!E61dqSgarsdFkrr`91
dqSga!"I@jrrW61dV/[`rsdCj!!E61dqSgarsdFkrr`91dqSga!"I@orrW61dV]$ersdCo!!E61
dr,0frsdG%rr`91ds1lprsdG5rr`<2dYRo,!"[MX!&FRJJcC<$JcC<$JcC<$K)^i1rr@WMmf*8\
s"Dfp!"JrCe"ZjOrtX"Wrr`94dsqB#!"RG,rr<$7dXhH!rt!Ol!!E61dqSgarsdFkrr`91dqSga
!"I@jrrW61dV/[`rsdCj!!E61dqSgarsdFkrr`91dqSga!"I@orrW61dV]$ersdCo!!E61dr,0f
rsdG%rr`91ds1lprsdG5rr`<2dYRo,!"[MX!&FRJJcC<$JcC<$JcC<$K)^i1rr@WMmf*8\s"Dfp
!"JrCe"ZjOrtX"Wrr`94dsqB#!"RG,rr<$7dXhH!rt!Ol!!E61dqSgarsdFkrr`91dqSga!"I@j
rrW61dV/[`rsdCj!!E61dqSgarsdFkrr`91dqSga!"I@orrW61dV]$ersdCo!!E61dr,0frsdG%
rr`91ds1lprsdG5rr`<2dYRo,!"[MX!&FRJJcC<$JcC<$JcC<$K)^i1rr@WMmf*8\s"Dfp!"JrC
e"ZjOrtX"Wrr`94dsqB#!"RG,rr<$7dXhH!rt!Ol!!E61dqSgarsdFkrr`91dqSga!"I@jrrW61
dV/[`rsdCj!!E61dqSgarsdFkrr`91dqSga!"I@orrW61dV]$ersdCo!!E61dr,0frsdG%rr`91
ds1lprsdF]rrW61dYRo,!"[MX!&FRJJcC<$JcC<$JcC<$K)^i1rr@WMmf*8\s"Dfp!"JrCe"ZjO
rtX"Wrr`94dsqB#!"RG,rr<$7dXhH!rt!Ol!!E61dqSgarsdFkrr`91dqSga!"I@jrrW61dV/[`
rsdCj!!E61dqSgarsdFkrr`91dqSga!"I@orrW61dV]$ersdCo!!E61dr,0frsdG%rr`91ds1lp
rsdFYrrW61dYRo,!"[MX!&FRJJcC<$JcC<$JcC<$K)^i1rr@WMmf*8\s"Dfp!"JrCe"ZjOrtX"W
rr`94dsqB#!"RG,rr<$7dXhH!rt!Ol!!E61dqSgarsdFkrr`91dqSga!"I@jrrW61dV/[`rsdCj
!!E61dqSgarsdFkrr`91dqSga!"I@orrW61dV]$ersdCo!!E61dr,0frsdG%rr`91ds1lprsdFY
rrW61dYRo,!"[MX!&FRJJcC<$JcC<$JcC<$K)^i1rr@WMmf*8\s"Dfp!"JrCe"ZjOrtX"Wrr`94
dsqB#!"RG,rr<$7dXhH!rt!Ol!!E61dqSgarsdFkrr`91dqSga!"I@jrrW61dV/[`rsdCj!!E61
dqSgarsdFkrr`91dqSga!"I@orrW61dV]$ersdCo!!E61dr,0frsdG%rr`91ds1lprsdG%rrW61
dYRo,!"[MX!&FRJJcC<$JcC<$JcC<$K)^i1rr@WMmf*8\s"Dfp!"JrCe"ZjOrtX"Wrr`94dsqB#
!"RG,rr<$7dXhH!rt!Ol!!E61dqSgarsdFkrr`91dqSga!"I@jrrW61dV/[`rsdCj!!E61dqSga
rsdFkrr`91dqSga!"I@orrW61dV]$ersdCo!!E61dr,0frsdG%rr`91ds1lprsdG%rrW61dYRo,
!"[MX!&FRJJcC<$JcC<$JcC<$K)^i1rr@WMmf*8\s"Dfp!"JrCe"ZjOrtX"Wrr`94dsqB#!"RG,
rr<$7dXhH!rt!Ol!!E61dqSgarsdFkrr`91dqSga!"I@jrrW61dV/[`rsdCj!!E61dqSgarsdFk
rr`91dqSga!"I@orrW61dV]$ersdCo!!E61dr,0frsdG%rr`91ds1lprsdG%rrW61dYRo,!"[MX
!&FRJJcC<$JcC<$JcC<$K)^i1rr@WMmf*8\s"Dfp!"JrCe"ZjOrtX"Wrr`94dsqB#!"RG,rr<$7
dXhH!rt!Ol!!E61dqSgarsdFkrr`91dqSga!"I@jrrW61dV/[`rsdCj!!E61dqSgarsdFkrr`91
dqSga!"I@orrW61dV]$ersdCo!!E61dr,0frsdG%rr`91ds1lprsdG%rrW61dYRo,!"[MX!&FRJ
JcC<$JcC<$JcC<$K)^i1rr@WMmf*8\s"Dfp!"JrCe"ZjOrtX"Wrr`94dsqB#!"RG,rr<$7dXhH!
rt!Ol!!E61dqSgarsdFkrr`91dqSga!"I@jrrW61dV/[`rsdCj!!E61dqSgarsdFkrr`91dqSga
!"I@orrW61dV]$ersdCo!!E61dr,0frsdG%rr`91ds1lprsdG%rrW61dYRo,!"[MX!&FRJJcC<$
JcC<$JcC<$K)^i1rr@WMmf*8\s"Dfp!"JrCe"ZjOrtX"Wrr`94dsqB#!"RG,rr<$7dXhH!rt!Ol
!!E61dqSgarsdFkrr`91dqSga!"I@jrrW61dV/[`rsdCj!!E61dqSgarsdFkrr`91dqSga!"I@o
rrW61dV]$ersdCo!!E61dr,0frsdG%rr`91ds1lprsdG%rrW61dYRo,!"[MX!&FRJJcC<$JcC<$
JcC<$K)^i1rr@WMmf*8\s"Dfp!"JrCe"ZjOrtX"Wrr`94dsqB#!"RG,rr<$7dXhH!rt!Ol!!E61
dqSgarsdFkrr`91dqSga!"I@jrrW61dV/[`rsdCj!!E61dqSgarsdFkrr`91dqSga!"I@orrW61
dV]$ersdCo!!E61dr,0frsdG%rr`91ds1lprsdG%rrW61dYRo+!"I@R!#PYNJcC<$JcC<$JcC<$
K)^i1rr@WMmf*8\s"Dfp!"JrCe"ZjOrtX"Wrr`94dsqB#!"RG,rr<$7dXhH!rt!Ol!!E61dqSga
rsdFkrr`91dqSga!"I@jrrW61dV/[`rsdCj!!E61dqSgarsdFkrr`91dqSga!"I@orrW61dV]$e
rsdCo!!E61dr,0frsdG%rr`91ds1lprsdG%rrW61dYRo+!"I@R!#PYNJcC<$JcC<$JcC<$K)^i1
rr@WMmf*8\s"Dfp!"JrCe"ZjOrtX"Wrr`94dsqB#!"RG,rr<$7dXhH!rt!Ol!!E61dqSgarsdFk
rr`91dqSga!"I@jrrW61dV/[`rsdCj!!E61dqSgarsdFkrr`91dqSga!"I@orrW61dV]$ersdCo
!!E61dr,0frsdG%rr`91ds1lprsdG%rrW61dYRo+!"I@H!#5GKJcC<$JcC<$JcC<$K)^i1rr@WM
mf*8\s"Dfp!"JrCe"ZjOrtX"Wrr`94dsqB#!"RG,rr<$7dXhH!rt!Ol!!E61dqSgarsdFkrr`91
dqSga!"I@jrrW61dV/[`rsdCj!!E61dqSgarsdFkrr`91dqSga!"I@orrW61dV]$ersdCo!!E61
dr,0frsdG%rr`91ds1lprsdG%rrW61dYRo+!"I@H!#5GKJcC<$JcC<$JcC<$K)^i1rr@WMmf*8\
s"Dfp!"JrCe"ZjOrtX"Wrr`94dsqB#!"RG,rr<$7dXhH!rt!Ol!!E61dqSgarsdFkrr`91dqSga
!"I@jrrW61dV/[`rsdCj!!E61dqSgarsdFkrr`91dqSga!"I@orrW61dV]$ersdCo!!E61dr,0f
rsdG%rr`91ds1lprsdG%rrW61dYRo+!"IA4!#5GKJcC<$JcC<$JcC<$K)^i1rr@WMmf*8\s"Dfp
!"JrCe"ZjOrtX"Wrr`94dsqB#!"RG,rr<$7dXhH!rt!Ol!!E61dqSgarsdFkrr`91dqSga!"I@j
rrW61dV/[`rsdCj!!E61dqSgarsdFkrr`91dqSga!"I@orrW61dV]$ersdCo!!E61dr,0frsdG%
rr`91ds1lprsdG%rrW61dYRo+!"IA4!#5GKJcC<$JcC<$JcC<$K)^i1rr@WMmf*8\s"Dfp!"JrC
e"ZjOrtX"Wrr`94dsqB#!"RG,rr<$7dXhH!rt!Ol!!E61dqSgarsdFkrr`91dqSga!"I@jrrW61
dV/[`rsdCj!!E61dqSgarsdFkrr`91dqSga!"I@orrW61dV]$ersdCo!!E61dr,0frsdG%rr`91
ds1lprsdG%rrW61dYRo+!"IA4!#5GKJcC<$JcC<$JcC<$K)^i1rr@WMmf*8\s"Dfp!"JrCe"ZjO
rtX"Wrr`94dsqB#!"RG,rr<$7dXhH!rt!Ol!!E61dqSgarsdFkrr`91dqSga!"I@jrrW61dV/[`
rsdCj!!E61dqSgarsdFkrr`91dqSga!"I@orrW61dV]$ersdCo!!E61dr,0frsdG%rr`91ds1lp
rsdG%rrW61dYRo+!"IA4!#5GKJcC<$JcC<$JcC<$K)^i1rr@WMmf*8\s"Dfp!"JrCe"ZjOrtX"W
rr`94dsqB#!"RG,rr<$7dXhH!rt!Ol!!E61dqSgarsdFkrr`91dqSga!"I@jrrW61dV/[`rsdCj
!!E61dqSgarsdFkrr`91dqSga!"I@orrW61dV]$ersdCo!!E61dr,0frsdG%rr`91ds1lprsdG%
rrW61dYRo+!"IA4!#5GKJcC<$JcC<$JcC<$K)^i1rr@WMmf*8\s"Dfp!"JrCe"ZjOrtX"Wrr`94
dsqB#!"RG,rr<$7dXhH!rt!Ol!!E61dqSgarsdFkrr`91dqSga!"I@jrrW61dV/[`rsdCj!!E61
dqSgarsdFkrr`91dqSga!"I@orrW61dV]$ersdCo!!E61dr,0frsdG%rr`91ds1lprsdG%rrW61
dYRo+!"IA4!#5GKJcC<$JcC<$JcC<$K)^i1rr@WMmf*8\s"Dfp!"JrCe"ZjOrtX"Wrr`94dsqB#
!"RG,rr<$7dXhH!rt!Ol!!E61dqSgarsdFkrr`91dqSga!"I@jrrW61dV/[`rsdCj!!E61dqSga
rsdFkrr`91dqSga!"I@orrW61dV]$ersdCo!!E61dr,0frsdG%rr`91ds1lprsdG%rrW61dYRo+
!"IA4!#5GKJcC<$JcC<$JcC<$K)^i1rr@WMmf*8\s"Dfp!"JrCe"ZjOrtX"Wrr`94dsqB#!"RG,
rr<$7dXhH!rt!Ol!!E61dqSgarsdFkrr`91dqSga!"I@jrrW61dV/[`rsdCj!!E61dqSgarsdFk
rr`91dqSga!"I@orrW61dV]$ersdCo!!E61dr,0frsdG%rr`91ds1lprsdG%rrW61dYRo+!"IA4
!#5GKJcC<$JcC<$JcC<$K)^i1rr@WMmf*8\s"Dfp!"JrCe"ZjOrtX"Wrr`94dsqB#!"RG,rr<$7
dXhH!rt!Ol!!E61dqSgarsdFkrr`91dqSga!"I@jrrW61dV/[`rsdCj!!E61dqSgarsdFkrr`91
dqSga!"I@orrW61dV]$ersdCo!!E61dr,0frsdG%rr`91ds1lprsdG%rrW61dYRo+!"IA4!#5GK
JcC<$JcC<$JcC<$K)^i1rr@WMmf*8\s"Dfp!"JrCe"ZjOrtX"Wrr`94dsqB#!"RG,rr<$7dXhH!
rt!Ol!!E61dqSgarsdFkrr`91dqSga!"I@jrrW61dV/[`rsdCj!!E61dqSgarsdFkrr`91dqSga
!"I@orrW61dV]$ersdCo!!E61dr,0frsdG%rr`91ds1lprsdG%rrW61dYRo+!"IA4!#5GKJcC<$
JcC<$JcC<$K)^i1rr@WMmf*8\s"Dfp!"JrCe"ZjOrtX"Wrr`94dsqB#!"RG,rr<$7dXhH!rt!Ol
!!E61dqSgarsdFkrr`91dqSga!"I@jrrW61dV/[`rsdCj!!E61dqSgarsdFkrr`91dqSga!"I@o
rrW61dV]$ersdCo!!E61dr,0frsdG%rr`91ds1lprsdG%rrW61dYRo+!"IA4!#5GKJcC<$JcC<$
JcC<$K)^i1rr@WMmf*8\s"Dfp!"JrCe"ZjOrtX"Wrr`94dsqB#!"RG,rr<$7dXhH!rt!Ol!!E61
dqSgarsdFkrr`91dqSga!"I@jrrW61dV/[`rsdCj!!E61dqSgarsdFkrr`91dqSga!"I@orrW61
dV]$ersdCo!!E61dr,0frsdG%rr`91ds1lprsdG%rrW61dYRo+!"IA4!#5GKJcC<$JcC<$JcC<$
K)^i1p&K[Dp\t4es"Dfp!"JrCe"ZjOrtX"Wrr`94dsqB#!"RG,rr<$7dXhH!rt!Ol!!E61dqSga
rsdFkrr`91dqSga!"I@jrrW61dV/[`rsdCj!!E61dqSgarsdFkrr`91dqSga!"I@orrW61dV]$e
rsdCo!!E61dr,0frsdG%rr`91ds1lprsdG%rrW61dYRo+!"IA4!#5GKJcC<$JcC<$JcC<$K)^i1
rr@WMmf*8\s"Dfp!"JrCe"ZjErrpk)rrE'/dsqB#!"RG,rr<$7dXhH!rt!Ol!!E61dqSgarsdFk
rr`91dqSga!"I@jrrW61dV/[`rsdCj!!E61dqSgarsdFkrr`91dqSga!"I@orrW61dV]$ersdCo
!!E61dr,0frsdG%rr`91ds1lprsdG%rrW61dYRo+!"IA4!#5GKJcC<$JcC<$JcC<$K)^i1rr@WM
mf*8\s"Dfp!"JrCe"ZjErrpk)rrE'/dsqB#!"RG,rr<$7dXhH!rt!Ol!!E61dqSgarsdFkrr`91
dqSga!"I@jrrW61dV/[`rsdCj!!E61dqSgarsdFkrr`91dqSga!"I@orrW61dV]$ersdCo!!E61
dr,0frsdG%rr`91ds1lprsdG%rrW61dYRo+!"IA4!#5GKJcC<$JcC<$JcC<$K)^i1rr@WMmf*8\
s"Dfp!"JrCe"ZjErt*X*rri?3dsqB#!"RG,rr<$7dXhH!rt!Ol!!E61dqSgarsdFkrr`91dqSga
!"I@jrrW61dV/[`rsdCj!!E61dqSgarsdFkrr`91dqSga!"I@orrW61dV]$ersdCo!!E61dr,0f
rsdFdrr`91ds1lprsdG%rrW61dYRo+!"IA4!#5GKJcC<$JcC<$JcC<$K)^i1rr@WMmf*8\s"Dfp
!"JrCe"ZjErt*Y/rri?3dsqB#!"RG,rr<$7dXhH!rt!Ol!!E61dqSgarsdFkrr`91dqSga!"I@j
rrW61dV/[`rsdCj!!E61dqSgarsdFkrr`91dqSga!"I@orrW61dV]$ersdCo!!E61dr,0frsdFd
rr`91ds1lprsdG%rrW61dYRo+!"IA4!#5GKJcC<$JcC<$JcC<$K)^i1rr@WMmf*8\s"Dfp!"JrC
e"ZjErt*Y/rri?3dsqB#!"RG,rr<$7dXhH!rt!Ol!!E61dqSgarsdFkrr`91dqSga!"I@jrrW61
dV/[`rsdCj!!E61dqSgarsdFkrr`91dqSga!"I@orrW61dV]$ersdCo!!E61dr,0frsdFarr`91
ds1lprsdG%rrW61dYRo+!"IA4!#5GKJcC<$JcC<$JcC<$K)^i1rr@WMmf*8\s"Dfp!"JrCe"ZjE
rt*Y/rri?3dsqB#!"RG,rr<$7dXhH!rt!Ol!!E61dqSgarsdFkrr`91dqSga!"I@jrrW61dV/[`
rsdCj!!E61dqSgarsdFkrr`91dqSga!"I@orrW61dV]$ersdCo!!E61dr,0frsdFarr`91ds1lp
rsdG%rrW61dYRo+!"IA4!#5GKJcC<$JcC<$JcC<$K)^i1rr@WMmf*8\s"Dfp!"JrCe"ZjErt*Y/
rri?3dsqB#!"RG,rr<$7dXhH!rt!Ol!!E61dqSgarsdFkrr`91dqSga!"I@jrrW61dV/[`rsdCj
!!E61dqSgarsdFkrr`91dqSga!"I@orrW61dV]$ersdCo!!E61dr,0frsdFprr`91ds1lprsdG%
rrW61dYRo+!"IA4!#5GKJcC<$JcC<$JcC<$K)^i1rrA_lcV+<SrtWtV!"JrCe"ZjErt*Y/rri?3
dsqB#!"RG,rr<$7dXhH!rt!Ol!!E61dqSgarsdFkrr`91dqSga!"I@jrrW61dV/[`rsdCj!!E61
dqSgarsdFkrr`91dqSga!"I@orrW61dV]$ersdCo!!E61dr,0frsdFprr`91ds1lprsdG%rrW61
dYRo+!"IA4!#5GKJcC<$JcC<$JcC<$K)^i1rrA_lcV+<SrtWtV!"JrCe"ZjErt*Y/rri?3dsqB#
!"RG,rr<$7dXhH!rt!Ol!!E61dqSgarsdFkrr`91dqSga!"I@jrrW61dV/[`rsdCj!!E61dqSga
rsdFkrr`91dqSga!"I@orrW61dV]$ersdCo!!E61dr,0frsdFprr`91ds1lprsdG%rrW61dYRo+
!"IA4!#5GKJcC<$JcC<$JcC<$K)^i1rrA_ls%Lfn!"JrCd\6^NrtX"Wrr`94dsqB#rsmM-rr`<3
dXV8s!#F"7!!*$0dV/[`rsdFkrr`91dqSgarsdFkrrW61dV8^`!"I@j!!E61dV/[`rsdFkrr`91
dqSgarsdFkrrW61dVf'e!"I@o!!E61dV]$ersdFprr`91dr,0frsdG%rr`91ds1lp!"IA4rr`<2
dYIl;rt^1cJcC<$JcC<$JcC?%NW9"YT`>$cd4YJ/rtWtV!"JrCe"ZjErt*Y/rri?3dsqB#!"RG,
rr<$7dXhH!rt!Ol!!E61dqSgarsdFkrr`91dqSga!"I@jrrW61dV/[`rsdCj!!E61dqSgarsdFk
rr`91dqSga!"I@orrW61dV]$ersdCo!!E61dr,0frsdFprr`91ds1lprsdG%rrW61dTc_R!"IA4
!!WB,cV/oiJcC<$JcC<$JcE+WNW9"YT`>$c!&)cp!"JrCd\6^NrtX"Wrr`94dsqB#rsmM-rr`<3
dXV8s!#F"7!!*$0dV/[`rsdFkrr`91dqSgarsdFkrrW61dV8^`!"I@j!!E61dV/[`rsdFkrr`91
dqSgarsdFkrrW61dVf'e!"I@o!!E61dV]$ersdFprr`91dr,0frsdG%rr`91ds1lp!"I@XrrW61
dYIl,rt!L4s%J"DJcC<$JcC<$JcE+WNW9"YT`>$c!&)cp!"JrCd\6^NrtX"Wrr`94dsqB#rsmM-
rr`<3dXV8s!#F"7!!*$0dV/[`rsdFkrr`91dqSgarsdFkrrW61dV8^`!"I@j!!E61dV/[`rsdFk
rr`91dqSgarsdFkrrW61dUW:Z!"I@o!!E61dV]$ersdFprr`91dr,0frsdG%rr`91ds1lp!"I@X
rrW61dYIl,rt!L4s%J"DJcC<$JcC<$JcE+WNW9"YT`>$c!&)cp!"JrCd\6^NrtX"Wrr`94dsqB#
rsmM-rr`<3dXV8s!#F"7!!*$0dV/[`rsdFkrr`91dqSgarsdFkrrW61dV8^`!"I@j!!E61dV/[`
rsdFkrr`91dqSgarsdFkrrW61dUW:Z!"I@o!!E61dV]$ersdFprr`91dr,0frsdG%rr`91ds1lp
!"IA$rrW61dYIl,rt!PX!&FRJJcC<$JcC<$JcC<$[/Z-crrA_ls%EDGd\6^NrtWtV!"JrCe"ZjE
rt*Y/rri?3dsqB#!"RG,rr<$7dXhH!rt!Ol!!E61dqSgarsdFkrr`91dqSga!"I@jrrW61dV/[`
rsdCj!!E61dqSgarsdFkrr`91dqSga!"I@crrW61dV]$ersdCo!!E61dr,0frsdFprr`91ds1lp
rsdG%rrW61dWkco!"IA4!!N<2dSTu\rt^1cJcC<$JcC<$JcE+WNW9"YT`>$c!&)cp!"JrCd\6^N
rtX"Wrr`94dsqB#rsmM-rr`<3dXV8s!#F"7!!*$0dV/[`rsdFkrr`91dqSgarsdFkrrW61dV8^`
!"I@j!!E61dV/[`rsdFkrr`91dqSgarsdFkrrW61dV8^`!"I@o!!E61dV]$ersdFprr`91dr,0f
rsdG%rr`91ds1lp!"IA$rrW61dYIl+rsdCR!#PYNJcC<$JcC<$JcC<$[/Z-crrA_ls%EDGd\6^N
rtWtV!"JrCe"ZjErt*Y/rri?3dsqB#!"RG,rr<$7dXhH!rt!Ol!!E61dqSgarsdFkrr`91dqSga
!"I@jrrW61dV/[`rsdCj!!E61dqSgarsdFkrr`91dqSga!"I@jrrW61dV]$ersdCo!!E61dr,0f
rsdFprr`91ds1lprsdG%rrW61dWkco!"IA4!!N<2dRO9Ort^1cJcC<$JcC<$JcE+WNW9"YT`>$c
!&)cp!"JrCd\6^NrtX"Wrr`94dsqB#rsmM-rr`<3dXV8s!#F"7!!*$0dV/[`rsdFkrr`91dqSga
rsdFkrrW61dV8^`!"I@j!!E61dV/[`rsdFkrr`91dqSgarsdFkrrW61dV8^`!"I@o!!E61dV]$e
rsdFprr`91dr,0frsdG%rr`91ds1lp!"IA$rrW61dYIl+rsdCH!#5GKJcC<$JcC<$JcC<$[/Z-c
rrA_ls%EDGd\6^NrtWtV!"JrCe"ZjErt*Y/rri?3dsqB#!"RG,rr<$7dXhH!rt!Ol!!E61dqSga
rsdFkrr`91dqSga!"I@jrrW61dV/[`rsdCj!!E61dqSgarsdFkrr`91dqSga!"I@jrrW61dV]$e
rsdCo!!E61dr,0frsdFprr`91ds1lprsdG%rrW61dWkco!"IA4!!N<2dYIl;rt^1cJcC<$JcC<$
JcE+WNW9"YT`>$c!&)cp!"JrCd\6^NrtX"Wrr`94dsqB#rsmM-rr`<3dXV8s!#F"7!!*$0dV/[`
rsdFkrr`91dqSgarsdFkrrW61dV8^`!"I@j!!E61dV/[`rsdFkrr`91dqSgarsdFkrrW61dV8^`
!"I@o!!E61dV]$ersdFprr`91dr,0frsdG%rr`91ds1lp!"IA$rrW61dYIl+rsdD4!#5GKJcC<$
JcC<$JcC<$[/Z-crrA_ls%EDGd\6^NrtWtV!"JrCe"ZjErt*Y/rri?3dsqB#!"RG,rr<$7dXhH!
rt!Ol!!E61dqSgarsdFkrr`91dqSga!"I@jrrW61dV/[`rsdCj!!E61dqSgarsdFkrr`91dqSga
!"I@jrrW61dV]$ersdCo!!E61dr,0frsdFprr`91ds1lprsdG%rrW61dWkco!"IA4!!N<2dYIl;
rt^1cJcC<$JcC<$JcE+WNW9"YT`>$c!&)cp!"JrCd\6^NrtX"Wrr`94dsqB#rsmM-rr`<3dXV8s
!#F"7!!*$0dV/[`rsdFkrr`91dqSgarsdFkrrW61dV8^`!"I@j!!E61dV/[`rsdFkrr`91dqSga
rsdFkrrW61dV8^`!"I@o!!E61dV]$ersdFprr`91dr,0frsdG%rr`91ds1lp!"IA$rrW61dYIl+
rsdD4!#5GKJcC<$JcC<$JcC<$[/Z-crrA_ls%EDGd\6^NrtWtV!"JrCe"ZjErt*Y/rri?3dsqB#
!"RG,rr<$7dXhH!rt!Ol!!E61dqSgarsdFkrr`91dqSga!"I@jrrW61dV/[`rsdCj!!E61dqSga
rsdFkrr`91dqSga!"I@jrrW61dUN7ZrsdCo!!E61dr,0frsdFprr`91ds1lprsdG%rrW61dWkco
!"I@\!!E61dYIl,rs$eCJcC<$JcC<$JcC<$k5UG@rrA_ls%EDGd\6^NrtWtV!"JrCe"ZjErt*Y/
rri?3dsqB#!"RG,rr<$7dXhH!rt!Ol!!E61dqSgarsdFkrr`91dqSga!"I@jrrW61dV/[`rsdCj
!!E61dqSgarsdFkrr`91dqSga!"I@jrrW61dUE1YrsdCo!!E61dr,0frsdFprr`91ds1lprsdG%
rrW61dWkco!"I@X!!E61dYIl,rt!L4s%J"DJcC<$JcC<$JcFm4NW9"YT`>$c!&)cp!"JrCd\6^N
rtX"Wrr`94dsqB#rsmM-rr<$$dO"nn!#*e4!!*$0dV/[`rsdFkrr`91dqSgarsdFkrrW61dV8^`
!"I@j!!E61dV/[`rsdFkrr`91dqSgarsdFkrrW61dV8^`!"I@c!!E61dV]$ersdFprr`91dr,0f
rsdG%rr`91ds1lp!"IA$rrW61dT6DNrsdD4!!WB5d5(_qJcC<$JcC<$JcC<$k5UG@rrA_ls%EDG
d\6^NrtWtV!"JrCe"ZjErt*Y/rri?3dsqAt!!CXqrr<$4dXhH!rt!Ol!!E61dqSgarsdFkrr`91
dqSga!"I@jrrW61dV/[`rsdCj!!E61dqSgarsdFkrr`91dqSga!"I@jrrW61dV/[`rsdCo!!E61
dr,0frsdFprr`91ds1lprsdG%rrW61dWkco!"IA$!!E61dYIl,rt!SYs"aUJJcC<$JcC<$JcC<$
k5UG@rrA_ls%EDGd\6^NrtWtV!"JrCe"ZjErt*Y/rri?3dsqAt!#F!0rr<$%dO"qorsdCj!!E61
dqSgarsdFkrr`91dqSga!"I@jrrW61dV/[`rsdCj!!E61dqSgarsdFkrr`91dqSga!"I@jrrW61
dV/[`rsdCo!!E61dr,0frsdFprr`91ds1lprsdG%rrW61dWkco!"IA$!!E61dYIl,rt!SYs"aUJ
JcC<$JcC<$JcC<$k5UG@rrA_ls%EDGd\6^NrtWtV!"JrCe"ZjErt*Y/rri?3dsqAt!#F"7rr<$%
dO"qorsdCj!!E61dqSgarsdFkrr`91dqSga!"I@jrrW61dV/[`rsdCj!!E61dqSgarsdFkrr`91
dqSga!"I@jrrW61dV/[`rsdCo!!E61dr,0frsdFprr`91ds1lprsdG%rrW61dWkco!"IA$!!E61
dYIl,rt!SYs"aUJJcC<$JcC<$JcC<$k5UG@rrA_ls%EDGd\6^NrtWtV!"JrCe"ZjErt*Y/rri?3
dsqAt!#F"7rr<$0dN8GkrsdCj!!E61dqSgarsdFkrr`91dqSga!"I@jrrW61dV/[`rsdCj!!E61
dqSgarsdFkrr`91dqSga!"I@jrrW61dV/[`rsdCo!!E61dr,0frsdFprr`91ds1lprsdG%rrW61
dWkco!"IA$!!E61dYIl,rt!SYs"aUJJcC<$JcC<$JcC<$k5UG@rrA_ls%EDGd\6^NrtWtV!"JrC
e"ZjErt*Y/rri?3dsqAt!#F"7rr<$0dN8GkrsdCj!!E61dqSgarsdFkrr`91dqSga!"I@jrrW61
dV/[`rsdCj!!E61dqSgarsdFkrr`91dqSga!"I@jrrW61dV/[`rsdCo!!E61dr,0frsdFprr`91
ds1lprsdG%rrW61dWkco!"IA$!!E61dYIl,rt!SYs"aUJJcC<$JcC<$JcC<$k5UG@rrA_ls%EDG
d\6^NrtWtV!"JrCe"ZjErt*Y/rri?3dsqAt!#F"7rr<$0dVJmcrsdCj!!E61dqSgarsdFkrr`91
dqSga!"I@jrrW61dV/[`rsdCj!!E61dqSgarsdFkrr`91dqSga!"I@jrrW61dV/[`rsdCo!!E61
dr,0frsdFprr`91ds1lprsdG%rrW61dWkco!"IA$!!E61dYIl,rt!SYs"aUJJcC<$JcC<$JcC<$
k5UG@rrA_ls%EDGd\6^NrtWtV!"JrCe"ZjErt*Y/rri?3dsqAt!#F"7rr<$0dVJmcrsdCj!!E61
dqSgarsdFkrr`91dqSga!"I@jrrW61dV/[`rsdCj!!E61dqSgarsdFkrr`91dqSga!"I@jrrW61
dV/[`rsdCd!!E61dr,0frsdFprr`91ds1lprsdG%rrW61dWkco!"IA$!!E61dYIl,rt!SYs"aUJ
JcC<$JcC<$JcC<$k5UG@rrA_ls%EDGd\6^NrtWtV!"JrCe"ZjErt*Y/rri?3dsqAt!#F"7rr<$0
dVJmcrsdCj!!E61dqSgarsdFkrr`91dqSga!"I@jrrW61dV/[`rsdCj!!E61dqSgarsdFkrr`91
dqSga!"I@jrrW61dV/[`rsdCd!!E61dr,0frsdFprr`91ds1lprsdG%rrW61dWkco!"IA$!!E61
dYIl,rt!SYs"aUJJcC<$JcC<$JcC<$k5UG@rrA_ls%EDGd\6^NrtWtV!"JrCe"ZjErt*Y/rri?3
dsqAt!#F"7rr<$0dVJmcrsdCj!!E61dqSgarsdFkrr`91dqSga!"I@jrrW61dV/[`rsdCj!!E61
dqSgarsdFkrr`91dqSga!"I@jrrW61dV/[`rsdCc!!E61dr,0frsdFprr`91ds1lprsdG%rrW61
dWkco!"IA$!!E61dYIl,rt!SYs"aUJJcC<$JcC<$JcC<$k5UG@rrA_ls%EDGd\6^NrtWtV!"JrC
e"ZjErt*Y/rri?3dsqAt!#F"7rr<$.dQ[^6rsdCj!!E61dqSgarsdFkrr`91dqSga!"I@jrrW61
dV/[`rsdCj!!E61dqSgarsdFkrr`91dqSga!"I@jrrW61dV/[`rsdCj!!E61dr,0frsdFprr`91
ds1lprsdG%rrW61dWkco!"IA$!!E61dYIl+rsdFSrtk\NJcC<$JcC<$JcC<$k5UG@rrA_ls%EDG
d\6^NrtWtV!"JrCe"ZjErt*Y/rri?3dsqAt!#F"7rr<$0dQRX5rsdCj!!E61dqSgarsdFkrr`91
dqSga!"I@jrrW61dV/[`rsdCj!!E61dqSgarsdFkrr`91dqSga!"I@jrrW61dV/[`rsdCj!!E61
dr,0frsdFprr`91ds1lprsdG%rrW61dWkco!"IA$!!E61dYIl+rsdFIrtPJKJcC<$JcC<$JcC<$
k5UG@rrA_ls%EDGd\6^NrtWtV!"JrCe"ZjErt*Y/rri?3dsqAt!#F"7rr<$0dQRX5rsdCj!!E61
dqSgarsdFkrr`91dqSga!"I@jrrW61dV/[`rsdCj!!E61dqSgarsdFkrr`91dqSga!"I@jrrW61
dV/[`rsdCj!!E61dr,0frsdFprr`91ds1lprsdG%rrW61dWkco!"IA$!!E61dTZ\RrsdFIrtPJK
JcC<$JcC<$JcC<$k5UG@rrA_ls%EDGd\6^NrtWtV!"JrCe"ZjErt*Y/rri?3dsqAt!#F"7rr<$0
dV/[`rsdCj!!E61dqSgarsdFkrr`91dqSga!"I@jrrW61dV/[`rsdCj!!E61dqSgarsdFkrr`91
dqSga!"I@jrrW61dV/[`rsdCj!!E61dr,0frsdFprr`91ds1lprsdG%rrW61dWkco!"IA$!!E61
dTZ\RrsdG5rtPJKJcC<$JcC<$JcC<$k5UG@rrA_ls%EDGd\6^NrtWtV!"JrCe"ZjErt*Y/rri?3
dsqAt!#F"7rr<$0dV/[`rsdCj!!E61dqSgarsdFkrr`91dqSga!"I@jrrW61dV/[`rsdCj!!E61
dqSgarsdFkrr`91dqSga!"I@jrrW61dV/[`rsdCj!!E61dr,0frsdFprr`91ds1lprsdG%rrW61
dWkco!"IA$!!E61dT6DNrsdG5rtPJKJcC<$JcC<$JcC<$k5UG@rrA_ls%EDGd\6^NrtWtV!"JrC
e"ZjErt*Y/rri?3dsqAt!#F"7rr<$0dV/[`rsdCj!!E61dqSgarsdFkrr`91dqSga!"I@jrrW61
dV/[`rsdCj!!E61dqSgarsdFkrr`91dqSga!"I@jrrW61dV/[`rsdCj!!E61dr,0frsdFprr`91
ds1lprsdG%rrW61dWkco!"IA$!!E61dWb`orsdG5rtPJKJcC<$JcC<$JcC<$k5UG@rrA_ls%EDG
d\6^NrtWtV!"JrCe"ZjErt*Y/rri?3dsqAt!#F"7rr<$0dV/[`rsdCj!!E61dqSgarsdFkrr`91
dqSga!"I@jrrW61dV/[`rsdCj!!E61dqSgarsdFkrr`91dqSga!"I@jrrW61dV/[`rsdCj!!E61
dr,0frsdFprr`91ds1lprsdG%rrW61dWkco!"IA$!!E61dWb`orsdG5rtPJKJcC<$JcC<$JcC<$
k5UG@rrA_ls%EDGd\6^NrtWtV!"JrCe"ZjErt*Y/rri?3dsqAt!#F"7rr<$0dV/[`rsdCj!!E61
dqSgarsdFkrr`91dqSga!"I@jrrW61dV/[`rsdCj!!E61dqSgarsdFkrr`91dqSga!"I@jrrW61
dV/[`rsdCj!!E61dr,0frsdFprr`91ds1lprsdG%rrW61dWkco!"IA$!!E61dWb`orsdG5rtPJK
JcC<$JcC<$JcC<$k5UG@rrA_ls%EDGd\6^NrtWtV!"JrCe"ZjErt*Y/rri?3dsqAt!#F"7rr<$0
dV/[`rsdCj!!E61dqSgarsdFkrr`91dqSga!"I@jrrW61dV/[`rsdCj!!E61dqSgarsdFkrr`91
dqSga!"I@jrrW61dV/[`rsdCj!!E61dr,0frsdFprr`91ds1lprsdG%rrW61dWkco!"IA$!!E61
dWb`orsdG5rtPJKJcC<$JcC<$JcC<$k5UG@rrA_ls%EDGd\6^NrtWtV!"JrCe"ZjErt*Y/rri?3
dsqAt!#F"7rr<$0dV/[`rsdCj!!E61dqSgarsdFkrr`91dqSga!"I@jrrW61dV/[`rsdCj!!E61
dqSgarsdFkrr`91dqSga!"I@jrrW61dV/[`rsdCj!!E61dr,0frsdFprr`91ds1lprsdG%rrW61
dWkco!"IA$!!E61dWb`orsdG5rtPJKJcC<$JcC<$JcC<$k5UG@rrA_ls%EDGd\6^NrtWtV!"JrC
e"ZjErt*Y/rri?3dsqAt!#F"7rr<$0dV/[`rsdCj!!E61dqSgarsdFkrr`91dqSga!"I@jrrW61
dV/[`rsdCj!!E61dqSgarsdFkrr`91dqSga!"I@jrrW61dV/[`rsdCj!!E61dr,0frsdFprr`91
ds1lprsdG%rrW61dWkco!"IA$!!E61dWb`orsdG5rtPJKJcC<$JcC<$JcC<$k5UG@rrA_ls%EDG
d\6^NrtWtV!"JrCe"ZjErt*Y/rri?3dsqAt!#F"7rr<$0dV/[`rsdCj!!E61dqSgarsdFkrr`91
dqSga!"I@jrrW61dV/[`rsdCj!!E61dqSgarsdFkrr`91dqSga!"I@jrrW61dV/[`rsdCj!!E61
dr,0frsdFprr`91ds1lprsdG%rrW61dWkco!"IA$!!E61dWb`orsdG5rtPJKJcC<$JcC<$JcC<$
k5UG@rrA_ls%EDGd\6^NrtWtV!"JrCe"ZjErt*Y/rri?3dsqAt!#F"7rr<$0dV/[`rsdCj!!E61
dqSgarsdFkrr`91dqSga!"I@jrrW61dV/[`rsdCj!!E61dqSgarsdFkrr`91dqSga!"I@jrrW61
dV/[`rsdCj!!E61dr,0frsdFprr`91ds1lprsdG%rrW61dWkco!"IA$!!E61dWb`orsdG5rtPJK
JcC<$JcC<$JcC<$k5UG@p&M)ls%EDGd\6^NrtWtV!"JrCe"ZjErt*Y/rri?3dsqAt!#F"7rr<$0
dV/[`rsdCj!!E61dqSgarsdFkrr`91dqSga!"I@jrrW61dV/[`rsdCj!!E61dqSgarsdFkrr`91
dqSga!"I@jrrW61dV/[`rsdCj!!E61dr,0frsdFprr`91ds1lprsdG%rrW61dWkco!"IA$!!E61
dWb`orsdG5rtPJKJcC<$JcC<$JcC<$k5UG@rrA_ls%EDGd\6^NrtWtV!"JrCe"ZjErt*Y/rri?3
dsqAt!!Udtrr<$0dV/[`rsdCj!!E61dqSgarsdFkrr`91dqSga!"I@jrrW61dV/[`rsdCj!!E61
dqSgarsdFkrr`91dqSga!"I@jrrW61dV/[`rsdCj!!E61dr,0frsdFprr`91ds1lprsdG%rrW61
dWkco!"IA$!!E61dWb`orsdG5rtPJKJcC<$JcC<$JcC<$k5UG@rrA_ls%EDGd\6^NrtWtV!"JrC
e"ZjErt*Y/rri?3dsqAt!!Udtrr<$0dV/[`rsdCj!!E61dqSgarsdFkrr`91dqSga!"I@jrrW61
dV/[`rsdCj!!E61dqSgarsdFkrr`91dqSga!"I@jrrW61dV/[`rsdCj!!E61dr,0frsdFprr`91
ds1lprsdG%rrW61dWkco!"IA$!!E61dWb`orsdG5rtPJKJcC<$JcC<$JcC<$k5UG@rrA_ls%EDG
d\6^NrtWtV!"JrCe"ZjErt*Y/rri?3dsqAt!#*d+rr<$0dV/[`rsdCj!!E61dqSgarsdFkrr`91
dqSga!"I@jrrW61dV/[`rsdCj!!E61dqSgarsdFkrr`91dqSga!"I@jrrW61dV/[`rsdCj!!E61
dr,0frsdFprr`91ds1lprsdG%rrW61dWkco!"IA$!!E61dWb`orsdG5rso&5cV/oiJcC<$JcC<$
R/`0GrrA_ls%EDGd\6^NrtWtV!"JrCe"ZjErt*Y/rri?3dsqAt!#*e.rr<$0dV/[`rsdCj!!E61
dqSgarsdFkrr`91dqSga!"I@jrrW61dV/[`rsdCj!!E61dqSgarsdFkrr`91dqSga!"I@jrrW61
dV/[`rsdCj!!E61dr,0frsdFprr`91ds1lprsdG%rrW61dWkco!"IA$!!E61dWb`orsdG5rso&5
cV/oiJcC<$JcC<$R/`0GrrA_ls%EDGd\6^NrtWtV!"JrCe"ZjErt*Y/rri?3dsqAt!#*e.rr<$0
dV/[`rsdCj!!E61dqSgarsdFkrr`91dqSga!"I@jrrW61dV/[`rsdCj!!E61dqSgarsdFkrr`91
dqSga!"I@jrrW61dV/[`rsdCj!!E61dr,0frsdFprr`91ds1lprsdG%rrW61dWkco!"IA$!!E61
dWb`orsdG5rso&6d5M"uJcC<$JcC<$JcD,;NW9"YT`>$c!&)cp!"JrCd\6^Drrpk)rrE'/dsqB#
rsmM-rr<$4dX;&p!"[Ll!!E61dV/[`rsdFkrr`91dqSgarsdFkrrW61dV8^`!"I@j!!E61dV/[`
rsdFkrr`91dqSgarsdFkrrW61dV8^`!"I@j!!E61dV/[`rsdFprr`91dr,0frsdG%rr`91ds1lp
!"IA$rrW61dWb`orsdD$!!E61dtn#,rrLRZrri?+cqK#jJcC<$JcC<$ao@A#rrA_ls%EDGd\6^N
rtWtV!!E64dj>"srsmM-rri?3dsqAt!#*e.rr<$0dV/[`rsdCj!!E61dqSgarsdFkrr`91dqSga
!"I@jrrW61dV/[`rsdCj!!E61dqSgarsdFkrr`91dqSga!"I@jrrW61dV/[`rsdCj!!E61dr,0f
rsdFprr`91ds1lprsdG%rrW61dWkco!"IA$!!E61dWb`orsdG5rri?2djY5"rt!L4!).tDJcC<$
JcC<$ao@A#rrA_ls%EDGd\6^NrtWtV!!E64dj>"srsmM-rri?3dsqAt!#*e.rr<$0dV/[`rsdCj
!!E61dqSgarsdFkrr`91dqSga!"I@jrrW61dV/[`rsdCj!!E61dqSgarsdFkrr`91dqSga!"I@j
rrW61dV/[`rsdCj!!E61dr,0frsdFprr`91ds1lprsdG%rrW61dWkco!"IA$!!E61dWb`orsdG5
rri?2djY5"rt!L4!).tDJcC<$JcC<$ao@A#rrA_ls%EDGd\6^NrtWtV!!E64dsqB#rsmM-rri?3
dsqAt!#*e.rr<$0dV/[`rsdCj!!E61dqSgarsdFkrr`91dqSga!"I@jrrW61dV/[`rsdCj!!E61
dqSgarsdFkrr`91dqSga!"I@jrrW61dV/[`rsdCj!!E61dr,0frsdFprr`91ds1lprsdG%rrW61
dWkco!"IA$!!E61dWb`orsdG5rri?2dtn#-rt!SYs"XRJJcC<$JcC<$JcEjlNW9"YT`>$c!&)cp
!"JrCd\6^Drt*Y/rri?3dsqAtrr^^rrr<$4dX;&p!"[Ll!!E61dV/[`rsdFkrr`91dqSgarsdFk
rrW61dV8^`!"I@j!!E61dV/[`rsdFkrr`91dqSgarsdFkrrW61dV8^`!"I@j!!E61dV/[`rsdFp
rr`91dr,0frsdG%rr`91ds1lp!"IA$rrW61dWb`orsdD$!!E61dtn#,rsdG5rrrE5e#NF'!).tD
JcC<$JcC<$ao@A#rrA_ls%EDGd\6^NrtWtV!!E64dsqB#rsmM-rrE'$dj>"o!#*e.rr<$0dV/[`
rsdCj!!E61dqSgarsdFkrr`91dqSga!"I@jrrW61dV/[`rsdCj!!E61dqSgarsdFkrr`91dqSga
!"I@jrrW61dV/[`rsdCj!!E61dr,0frsdFprr`91ds1lprsdG%rrW61dWkco!"IA$!!E61dWb`o
rsdG5rri?2dtn#-rt!SYs"XRJJcC<$JcC<$JcEjlNW9"YT`>$c!&)cp!"JrCd\6^Drt*Y/rri?3
dsqAtrta'1rr<$4dX;&p!"[Ll!!E61dV/[`rsdFkrr`91dqSgarsdFkrrW61dV8^`!"I@j!!E61
dV/[`rsdFkrr`91dqSgarsdFkrrW61dV8^`!"I@j!!E61dV/[`rsdFprr`91dr,0frsdG%rr`91
ds1lp!"IA$rrW61dWb`orsdD$!!E61dtn#,rsdG5rrrE5e#NF'!).tDJcC<$JcC<$ao@A#rrA_l
s%EDGd\6^NrtWtV!!E64dsqB#rsmM-rrE'7djG(p!#*e.rr<$0dV/[`rsdCj!!E61dqSgarsdFk
rr`91dqSga!"I@jrrW61dV/[`rsdCj!!E61dqSgarsdFkrr`91dqSga!"I@jrrW61dV/[`rsdCj
!!E61dr,0frsdFprr`91ds1lprsdG%rrW61dWkco!"IA$!!E61dWb`orsdG5rri?2dtn#-rt!SY
s"XRJJcC<$JcC<$JcEjlNW9"YT`>$c!&)cp!"JrCd\6^Drt*Y/rri?3dsqAtrta(8rr<$4dX;&p
!"[Ll!!E61dV/[`rsdFkrr`91dqSgarsdFkrrW61dV8^`!"I@j!!E61dV/[`rsdFkrr`91dqSga
rsdFkrrW61dV8^`!"I@j!!E61dV/[`rsdFprr`91dr,0frsdG%rr`91ds1lp!"IA$rrW61dWb`o
rsdD$!!E61dtn#,rsdG5rrrE5e#NF'!).tDJcC<$JcC<$ao@A#rrA_ls%EDGd\6^NrtWtV!!E64
dsqB#rsmM-rrE'&djG(p!!L^qrr<$.dV/[`rsdCj!!E61dqSgarsdFkrr`91dqSga!"I@jrrW61
dV/[`rsdCj!!E61dqSgarsdFkrr`91dqSga!"I@jrrW61dV/[`rsdCj!!E61dr,0frsdFprr`91
dpi=ZrsdFdrrW61dWkco!"IA$!!E61dWb`orsdG5rri?2dtn#-rt!SYs"XRJJcC<$JcC<$JcEjl
NW9"YT`>$c!&)cp!"JrCd\6^Drt*Y/rri?3dsqAtrrpjurr<$%dNnhm!"I@j!!E61dV/[`rsdFk
rr`91dqSgarsdFkrrW61dV8^`!"I@j!!E61dV/[`rsdFkrr`91dqSgarsdFkrrW61dV8^`!"I@j
!!E61dV/[`rsdFprr`91dr,0frsdFdrr`91dpi=Z!"IA$rrW61dWb`orsdD$!!E61dtn#,rsdG5
rrrE5e#NF'!).tDJcC<$JcC<$ao@A#rrA_ls%EDGd\6^NrtWtV!!E64dsqB#rsmM-rrE'4dj4qn
!"[L!rrW61dV/[`rsdCj!!E61dqSgarsdFkrr`91dqSga!"I@jrrW61dV/[`rsdCj!!E61dqSga
rsdFkrr`91dqSga!"I@jrrW61dV/[`rsdCj!!E61dr,0frsdFprr`91dpN+WrsdFarrW61dWkco
!"IA$!!E61dWb`orsdG5rri?2dtn#-rt!SYs"XRJJcC<$JcC<$JcEjlNW9"YT`>$c!&)cp!"JrC
d\6^Drt*Y/rri?3dsqAtrtEj,rr<$0dN8Dj!"I@j!!E61dV/[`rsdFkrr`91dqSgarsdFkrrW61
dV8^`!"I@j!!E61dV/[`rsdFkrr`91dqSgarsdFkrrW61dV8^`!"I@j!!E61dV/[`rsdFprr`91
dr,0frsdFarr`91dpN+W!"IA$rrW61dUE1YrsdD$!!E61dtn#,rsdG5rrrE5e#NF'!).tDJcC<$
JcC<$ao@A#rrA_ls%EDGd\6^NrtWtV!!E64dsqB#rsmM-rrE'4dsV/q!"[LlrrW61dV/[`rsdCj
!!E61dqSgarsdFkrr`91dqSga!"I@jrrW61dV/[`rsdCj!!E61dqSgarsdFkrr`91dqSga!"I@j
rrW61dV/[`rsdCj!!E61dr,0frsdFprr`91dr,0frsdFprrW61dWkco!"I@`!!E61dWb`orsdG5
rri?2dtn#-rt!SYs"XRJJcC<$JcC<$JcEjlNW9"YT`>$c!&)cp!"JrCd\6^Drt*Y/rri?3dsqAt
rtEk/rr<$0dV8^`!"I@j!!E61dV/[`rsdFkrr`91dqSgarsdFkrrW61dV8^`!"I@j!!E61dV/[`
rsdFkrr`91dqSgarsdFkrrW61dV8^`!"I@j!!E61dV/[`rsdFprr`91dr,0frsdFprr`91dr,0f
!"I@crrW61dU)tVrsdD$!!E61dtn#,rsdG5rri?2do$,]!#C.cJcC<$JcC<$ao@A#rrA_ls%EDG
d\6^NrtWtV!!E64dsqB#rsmM-rrE'4dsV/q!"[LlrrW61dV/[`rsdCj!!E61dqSgarsdFkrr`91
dqSga!"I@jrrW61dV/[`rsdCj!!E61dqSgarsdFkrr`91dqSga!"I@jrrW61dV/[`rsdCj!!E61
dr,0frsdFprr`91dr,0frsdFprrW61dUN4Y!"I@o!!E61dWb`orsdG5rri?2dtn#,rsdFSrtbYN
JcC<$JcC<$JcEjlNW9"YT`>$c!&)cp!"JrCd\6^Drt*Y/rri?3dsqAtrtEk/rr<$0dV8^`!"I@j
!!E61dV/[`rsdFkrr`91dqSgarsdFkrrW61dV8^`!"I@j!!E61dV/[`rsdFkrr`91dqSgarsdFk
rrW61dV8^`!"I@j!!E61dV/[`rsdFprr`91dr,0frsdFprr`91dr,0f!"I@`rrW61dV]$ersdD$
!!E61dtn#+rsdF]rr`91dmsEA!!^bCJcC<$JcC<$JcGWINW9"YT`>$c!&)cp!"JrCd\6^Drt*Y/
rri?3dsqAtrtEk/rr<$0dV8^`!"I@j!!E61dV/[`rsdFkrr`91dqSgarsdFkrrW61dV8^`!"I@j
!!E61dV/[`rsdFkrr`91dqSgarsdFkrrW61dV8^`!"I@j!!E61dV/[`rsdFprr`91dr,0frsdFp
rr`91dr,0f!"I@orrW61dV]$ersdD$!!E61dtn#+rsdF]rr`91dtn#-!!^bCJcC<$JcC<$JcGWI
NW9"YT`>$c!&)cp!"JrCd\6^Drt*Y/rri?3dsqAtrtEk/rr<$0dV8^`!"I@j!!E61dV/[`rsdFk
rr`91dqSgarsdFkrrW61dV8^`!"I@j!!E61dV/[`rsdFkrr`91dqSgarsdFkrrW61dV8^`!"I@j
!!E61dV/[`rsdFprr`91dr,0frsdFprr`91dr,0f!"I@orrW61dV]$ersdD$!!E61dtn#+rsdFY
rr`91dtn#-!"[F3!).tDJcC<$JcC<$qu;ZUrrA_ls%EDGd\6^NrtWtV!!E64dsqB#rsmM-rrE'4
dsV/q!"[LlrrW61dV/[`rsdCj!!E61dqSgarsdFkrr`91dqSga!"I@jrrW61dV/[`rsdCj!!E61
dqSgarsdFkrr`91dqSga!"I@jrrW61dV/[`rsdCj!!E61dr,0frsdFerr`91dr,0frsdFprrW61
dVf'e!"I@o!!E61dWb`orsdG5rr`91doZPOrsdG5rr`<2ckcZtJcC<$JcC<$JcGWINW9"YT`>$c
!&)cp!"JrCd\6^Drt*Y/rri?3dsqAtrtEk/rr<$0dV8^`!"I@j!!E61dV/[`rsdFkrr`91dqSga
rsdFkrrW61dV8^`!"I@j!!E61dV/[`rsdFkrr`91dqSgarsdFkrrW61dV8^`!"I@j!!E61dV/[`
rsdFprr`91dpi=ZrsdFprr`91dr,0f!"I@orrW61dV]$ersdD$!!E61dtn#+rsdG%rr`91dtn#,
!"I@HrtGGKJcC<$JcC<$JcGWINW9"YT`>$c!&)cp!"JrCd\6^Drt*Y/rri?3dsqAtrtEk/rr<$0
dV8^`!"I@j!!E61dV/[`rsdFkrr`91dqSgarsdFkrrW61dV8^`!"I@j!!E61dV/[`rsdFkrr`91
dqSgarsdFkrrW61dV8^`!"I@j!!E61dV/[`rsdFprr`91dpi=ZrsdFprr`91dr,0f!"I@orrW61
dV]$ersdD$!!E61dp)hSrsdG%rr`91dtn#,!"I@HrtGGKJcC<$JcC<$JcGWINW9"YT`>$c!&)cp
!"JrCd\6^Drt*Y/rri?3dsqAtrtEk/rr<$0dV8^`!"I@j!!E61dV/[`rsdFkrr`91dqSgarsdFk
rrW61dV8^`!"I@j!!E61dV/[`rsdFkrr`91dqSgarsdFkrrW61dV8^`!"I@j!!E61dV/[`rsdFp
rr`91dqSgarsdFprr`91dr,0f!"I@orrW61dV]$ersdD$!!E61dp)hSrsdG%rr`91dtn#,!"IA4
rtGGKJcC<$JcC<$JcGWINW9"YT`>$c!&)cp!"JrCd\6^Drt*Y/rri?3dsqAtrtEk/rr<$0dV8^`
!"I@j!!E61dV/[`rsdFkrr`91dqSgarsdFkrrW61dV8^`!"I@j!!E61dV/[`rsdFkrr`91dqSga
rsdFkrrW61dV8^`!"I@j!!E61dV/[`rsdFprr`91dqSgarsdFprr`91dr,0f!"I@orrW61dV]$e
rsdD$!!E61doZPOrsdG%rr`91dtn#,!"IA4rtGGKJcC<$JcC<$JcGWINW9"YT`>$c!&)cp!!E6)
dOtS#rsmM-rri?3dsqAtrrpjsrr<$.dV8^`!"I@j!!E61dV/[`rsdFkrr`91dqSgarsdFkrrW61
dV8^`!"I@j!!E61dV/[`rsdFkrr`91dqSgarsdFkrrW61dV8^`!"I@j!!E61dV/[`rsdFprr`91
dqSgarsdFprr`91dr,0f!"I@orrW61dV]$ersdD$!!E61doZPOrsdG%rr`91dtn#,!"IA4rtGGK
JcC<$JcC<$JcGWINW9"YT`>$c!&)cp!!E64dNnkrrsmM-rri?3dsqAtrt!R"!WrE3dV8^`!"I@j
!!E61dV/[`rsdFkrr`91dqSgarsdFkrrW61dV8^`!"I@j!!E61dV/[`rsdFk!!E6$!"ICkrr`91
dqSga!"I@jrrW61dV/[`rsdCj!!E61dr,0frsdFkrr`91dr,0frsdFprrW61dV]*g!"I@o!!E61
dWb`orsdG%rr`91ds1lprsdG5rr`<2dYRo;!#C.c]`8!3JcC<$JcEUeNrK)QrrCJ@rYEpUrtYSL
d\6^Drt*U)!!N<3dsqAtrr^^rrrE'0diJPm!"I@jrrW61dV/[`rsdCj!!E61dqSgarsdFkrr`91
dqSga!"I@jrrW61dV/[`rsdCj!!E61dqJdarr<$.dqSgarsdFkrrW61dV8^`!"I@j!!E61dV/[`
rsdFerr`91dqSgarsdFerr`91dr,0f!"I@o!WrE3dV]$ersdD$!!E61ds1lprsdG%rr`91dtn#,
!"IA4rtGGKdf7NbT`>#lJcC<$JcEUeNrK)QrrCJ@rYEpUrtYSLd\6^Drt*V.!!N<3dsqAtrr^^r
rrE'0dqJjc!"I@jrrW61dV/[`rsdCj!!E61dqSgarsdFkrr`91dqSga!"I@jrrW61dV/[`rsdCj
!!E61dqJdarr<$.dqSgarsdFkrrW61dV8^`!"I@j!!E61dV/[`rsdFerr`91dqSgarsdFerr`91
dr,0f!"I@o!WrE3dV]$ersdD$!!E61ds1lprsdG%rr`91dtn#,!"IA4rtGGKdf7NbT`>#lJcC<$
JcEUeNrK)QrrCJ#rs\rCdP(V0!#<qV!!E64dXM6"rsmM-rrE'7djG(prt!Rm!WrE3dV8^`!"I@j
!!E61dV/[`rsdFkrr`91dqSgarsdFkrrW61dV8^`!"I@j!!E61dV/[`rsdFk!!E6$!"ICkrr`91
dqSga!"I@jrrW61dV/[`rsdCj!!E61dpi=ZrsdFkrr`91dpi=ZrsdFprrW61dV]*g!"I@o!!E61
dWb`orsdG%rr`91ds1lprsdG5rr`<2dYRo;!#F#_!)1]os%K*crr@WMJcC<$_Z,Yr!)3Cm!&)fq
rs\rCd\?aN!#<qV!!E64dXM6"rsmM-rrE'7dt7T"rt!Rm!WrE3dV8^`!"I@j!!E61dV/[`rsdFk
rr`91dqSgarsdFkrrW61dV8^`!"I@j!!E61dV/[`rsdFk!!E6$!"ICkrr`91dqSga!"I@jrrW61
dV/[`rsdCj!!E61dqSgarsdFkrr`91dqSgarsdFprrW61dV]*g!"I@o!!E61dWb`orsdG%rr`91
ds1lprsdG5rr`<2dYRo;!#F#_!)3DJd]*:&s%K*crr@WMJcC<$_Z,Yr!)3Cm!&)fqrs\rCd\?aN
!#<qV!!E64dXM6"rsmM-rrE'7dt7T"rt!Rm!WrE3dV8^`!"I@j!!E61dV/[`rsdFkrr`91dqSga
rsdFkrrW61dV8^`!"I@j!!E61dV/[`rsdFk!!E6$!"ICkrr`91dqSga!"I@jrrW61dV/[`rsdCj
!!E61dqSgarsdFkrr`91dqSgarsdFprrW61dV]*g!"I@o!!E61dWb`orsdG%rr`91ds1lprsdG5
rr`<2dYRo;!#F#_!)3DJd]*:&s%K*crr@WMJcC<$_Z,Yr!)3Cm!&)fqrs\rCd\?aD!!Ue(!!*$/
dXM6"rsmM-rrE'7dt7T"rt!Rm!WrE3dV8^`!"I@j!!E61dV/[`rsdFkrr`91dqSgarsdFkrrW61
dV8^`!"I@j!!E61dV/[`rsdFk!!E6$!"ICkrr`91dqSga!"I@jrrW61dV/[`rsdCj!!E61dqSga
rsdFkrr`91dqSgarsdFprrW61dV]*g!"I@o!!E61dWb`orsdG%rr`91ds1lprsdG5rr`<2dYRo;
!#F#_!#GSNdSTu\rt_:-rr@WMJcC<$_Z,Yr!)3Cm!&)fq!Y#,Ed\?aD!"dR)!X&K5dXM6"rsmM-
rVup6dt7T"rt!Rm!WrE3dV8^`!"I@j!WrE3dV/[`rsdFk!!E6$!"ICkrr`91dqJjc!"I@jrrW61
dV/ab!"I@j!!E61dqJdarr<$.dqSgarsdFk!WrE3dV8^`!"I@j!WrE3dV/[`rsdFk!!E6$!"ICk
rr`91dqJdarr<$.dr,0f!"I@o!WrE3dV]$ersdD$!WrE3ds1lprsdG%!!E6$!"ID5rr`<2dYIr=
!#F#_!#GSKdRO?Q!#D7-rrA\k!!&Vj!!&YkrrA\k!!(CGNrK)Qrr<$Pe"QmQ!#<qVrrW64dNnqt
!"RG,!!N<3dsq>s!!UgurrE'0dqJjc!"I@jrrW61dV/ab!"I@j!!E61dqJdarr<$.dqSgarsdFk
!WrE3dV8^`!"I@j!WrE3dV/[`rsdFk!!E6$!"ICkrr`91dqJjc!"I@jrrW61dV/ab!"I@j!!E61
dqJdarr<$.dqSgarsdFk!!E6$!"ICprrW61dV]*g!"I@o!!E61dWbfq!"ID%rr`91ds(iprr<$.
dp)hS!"IA4!X/Q.dS'WFrsmII!X/Q.cV2derrA\k!!&Vj!!&YkrrA\k!!(CGNrK)Qrr<$Pe"QmQ
!#<qVrrW64dXM<$!"RG,!!N<3dsq>s!!UgurrE'0dqJjc!"I@jrrW61dV/ab!"I@j!!E61dqJda
rr<$.dqSgarsdFk!WrE3dV8^`!"I@j!WrE3dV/[`rsdFk!!E6$!"ICkrr`91dqJjc!"I@jrrW61
dV/ab!"I@j!!E61dqJdarr<$.dqSgarsdFk!!E6$!"ICprrW61dV]*g!"I@o!!E61dWbfq!"ID%
rr`91ds(iprr<$.dp)hS!"IA4!X/Q.dS'WFrsmJ5!X/Q.cV2derrA\k!!&Vj!!&YkrrA\k!!(CG
NrK)Qrr<$Pe"QmQ!#<qVrrW64dXM<$!"RG,!!N<3dsq>s!#*g,rrE'0dqJjc!"I@jrrW61dV/ab
!"I@j!!E61dqJdarr<$.dqSgarsdFk!WrE3dV8^`!"I@j!WrE3dV/[`rsdFk!!E6$!"ICkrr`91
dqJjc!"I@jrrW61dV/ab!"I@j!!E61dqJdarr<$.dqSgarsdFk!!E6$!"ICprrW61dV]*g!"I@o
!!E61dWbfq!"ID%rr`91ds(iprr<$.doZPO!"IA4!X/Q7dP:e,rsmJ5!X/Q7d5(_qdf9=ITDnlk
T)ScjTE"okTDnlkd/T.+!)3Cm!&)fq!Y#,Ed\?aD!"dS.!X&K5dXM5srr^^rrVup3dj4qnrt!Rm
!WrE3dV8^`!"I@j!WrE3dV/[`rsdFk!!E6$!"ICkrr`91dqJjc!"I@jrrW61dV/ab!"I@j!!E61
dqJdarr<$.dqSgarsdFk!WrE3dV8^`!"I@j!WrE3dV/[`rsdFk!!E6$!"ICkrr`91dqJdarr<$.
dprC[!"I@o!WrE3dV]$ersdCc!WrE3ds1lprsdG%!!E6$!"ICYrrW61dTZbT!"@9d!!E61dYIr-
!"I<lrta&_rrA\k!!&Vj!!&YkrrA\k!!(CGNrK)Qrr<$Pe"QmQ!#<qVrrW64dXM<$!"RG,!!*$7
djG%o!#*h/rrE'0dqJjc!"I@jrrW61dV/ab!"I@j!!E61dqJdarr<$.dqSgarsdFk!WrE3dV8^`
!"I@j!WrE3dV/[`rsdFk!!E6$!"ICkrr`91dqJjc!"I@jrrW61dV/ab!"I@j!!E61dqJdarr<$.
dqSgarsdFk!!E6$!"ICdrrW61dV]*g!"I@o!!E61dU*%X!"ID%rr`91ds(iprr<$.ds1lp!"I@X
!WrE3dPq4/rsdD4!X&K4dmsEPrta&_rrA\k!!&Vj!!&YkrrA\k!!(CGNrK)Qrr<$Pe"QmQ!#<qV
rrW64dXM<$!"RG,!!*$7djG%o!!UgsrrE'.dqJjc!"I@jrrW61dV/ab!"I@j!!E61dqJdarr<$.
dqSgarsdFk!WrE3dV8^`!"I@j!WrE3dV/[`rsdFk!!E6$!"ICkrr`91dqJjc!"I@jrrW61dV/ab
!"I@j!!E61dqJdarr<$.dqSgarsdFk!!E6$!"ICdrrW61dV]*g!"I@d!!E61dTchU!"ICdrr`91
dp`:Zrr<$.ds1lp!"I@X!WrE3dP_(-rsdCO!WrE3dmsELrs$qG!#GS7!#F$WrYEpU!YtbOcV2ad
!!&YkrrCLIc:e6=9[Wm#rr>am!!"\$U&kc(("/iV!rrn\If]`Q%aoh,!<3h`K)P`M"k+as!<3MW
B`\A:%FStj!rreYB`\A:%FSqj"9/hZB`J88!!!JWC&\;8%F]"m!rreYC&\88%FSql!rreYB`J88
%F]"k"9/?$%F]%k"9/hZB`\A:%FStj!rreYB`\A:%FSqj"9/hZB`J88!!!JWC&\;8%F]"k"9/?$
%F]%k!rreYD?9n?%FS_d"9/hY@fc`4%F\ed"9/hZ@K6N1!!!JWGlIjG%FTJ&!rreY@K6N1%FRuQ
!rreZM#S%d#1H6G(B4@7(=PtV(=GkX('#,r9[Wk?!2';k!7Lnm9E>,edJo7,!)3CmdOtY2!#<p8
rrW64dM)`c!"REk!!(C^rW(@Wrr`91dglK^!"I?errW61dLQB]!"I?e!!E61dglE\rr<$.dguH\
rsdEf!WrE3dLZ?[!"I?e!WrE3dLQ<[rsdEf!!E6$!"IBfrr`91dglK^!"I?errW61dLQB]!"I?e
!!E61dglE\rr<$.dguH\rsdEf!!E6$!"IBfrrW61dLZH^!"I?e!!E61dLQB]!"IBgrr`91dguK]
rr<$.dh)N]!"I?f!WrE3dLZB\rsdBf!WrE3dhMfnrrge2!"f/1!#O*>rtbYHdQ%@?!$9NJs%Li?
!!&YkrrCLIs%Lcp!<>g@s1A;^!.b-$!.b-$!.b-$!.b-$!.b-$!.b-$!.b-$!.b-$!.b./!<3#1
s+(0$!.b-$!.b-$!.b-$!.b-$!.b-$!.b-$!.b-$!.b-$!9!qWs,R*Z9`G+@9`>gU9`>7E(B+?_
(B+<_#(Zc*!.b-$!.b-$!.b-$!9X@1!La#;!W<#I!W<#I#6"VN#6"VN!WE)I!WE)J(B"Hd9`5aU
9`>gU9`>gR9S*5Ws3+0as,I'Y!.k0$s+13$s+13$s+13$s+13$s+13$s+13$s+13$s+131s,I'Y
!.k0$s+13$s+13$s+13$s+13$s+13$s+13$s+13$s+131s,I'Y!.k0$s+13$s+13$s+13$s+13$
s+13$s+13$s+13$s+131s,I'Y!.k0$s+13$s+13$s+13$s+13$s+13$s+13$s+13$s+131s,I'Y
!.k0$s+13$s+13$s+13$s+13$s+13$s+13$s+13$s+131s,I'Y!.k0$s+13$s+13$s+13$s+13$
s+13$s+13$s+13$s+131s,I'Y!.k0$s+13$s+13$s+13$s+13$s+13$s+13$s+13$s+131s,I'Y
[truncated: 1,781,839 more chars]
