# Supplementary material for: Probabilistic analysis of a concrete column in an aggressive soil environment
Source: PLoS One. 2019 Mar 7;14(3):e0212902. doi: 10.1371/journal.pone.0212902 (PMC6407909; doi:10.1371/journal.pone.0212902)
Supplement: S4 File — (CSV) [file pone.0212902.s004.csv]

0	1	0.005141386822967346	33.80595853760942
0	1	0.004890339776143171	32.99583523950938
0	1	0.005507427686085687	34.21964424039975
0	1	0.005135788802170304	34.0042877127182
0	1	0.005317413527859977	34.50880081019037
0	1	0.005270709046700923	33.8044433757243
0	1	0.005286337153314511	34.68917876478632
0	1	0.00567045425207582	33.39701072370832
0	1	0.005656696807359863	35.5066392115705
0	1	0.005223427051647504	34.55662595018779
0	1	0.005309395793662694	34.91326211978041
0	1	0.00536507659136117	33.107023054846906
0	1	0.005697907636950412	35.445798838695374
0	1	0.006266649803674701	36.718606788180374
0	1	0.005144280405445896	34.10119147753892
0	1	0.0052122331403651415	34.26165938163995
0	1	0.00486301440678741	33.56067878822822
0	1	0.005189232346741752	33.86562075781897
0	1	0.004722253899033957	31.86157501811403
0	1	0.005771959931894321	34.97964335293452
0	1	0.005373423571589704	34.75250370649435
0	1	0.006196663189607666	36.255956141790826
0	1	0.005632055990146539	35.711151368857315
0	1	0.004969377503633164	33.54791443849233
0	1	0.005293531310057871	33.813432374634004
0	1	0.005338275579440492	34.57782166493262
0	1	0.004685382889977262	31.38116170868369
0	1	0.005657813809536556	34.633920687162956
0	1	0.005338344768860594	33.568080361070585
0	1	0.005350971734836406	34.167806280706074
0	1	0.0054172687059461395	34.30909096841444
0	1	0.004961699595901391	33.40633664732705
0	1	0.004923656887158165	32.416607569842434
0	1	0.0049049162615091525	32.50573244211797
0	1	0.0052006539506768285	32.971325637871246
0	1	0.005241496609063638	33.77222797083673
0	1	0.005597669590847301	36.52361985897847
0	1	0.005210340170352505	33.35421128269472
0	1	0.005670521518425372	35.17491852641188
0	1	0.0058559978369363205	34.73628358127553
0	1	0.006200242697853688	36.28852239140311
0	1	0.00562480403986524	35.88188499906599
0	1	0.005971116996308517	36.762480651797695
0	1	0.005007376003816634	33.53171838171403
0	1	0.005765441975913849	35.00698667099945
0	1	0.005367270750700495	34.82796789184923
0	1	0.005774449800969279	34.23770760146735
0	1	0.004720688085350997	32.341728740058514
0	1	0.005156295523818105	33.3334925239893
0	1	0.005671466261848975	35.386692068254725
0	1	0.005522098870302762	35.62465228328952
0	1	0.005997802368049953	34.99521868345294
0	1	0.005266426468304972	33.96937353318989
0	1	0.00537756127570434	33.665333001545996
0	1	0.004433117064308444	31.020282976704213
0	1	0.004925335334541322	32.618557664616596
0	1	0.0052255479390103665	33.96121612164967
0	1	0.005124778317666174	33.532444185671146
0	1	0.005423560490929538	34.65179227896968
0	1	0.005444114089928269	35.40655741613019
0	1	0.004841123088068395	32.86579536981186
0	1	0.004737820616993169	32.62384814114123
0	1	0.0061526631431989155	36.030107827871866
0	1	0.005451104623148921	33.88030485996892
0	1	0.005245353878381481	34.11800451712506
0	1	0.005117759248222433	32.61078558807509
0	1	0.0054691627196046845	33.46194909482929
0	1	0.0049639212086865425	32.7032685994463
0	1	0.005306805137009519	33.98679780835771
0	1	0.0052743224415616905	33.81003598120831
0	1	0.0067048029494794865	37.825046774413714
0	1	0.005360896099250955	34.29277536386557
0	1	0.00522032842632119	32.71152984654317
0	1	0.0056217551609759366	34.36314763204675
0	1	0.005145886042965158	32.56841203854716
0	1	0.005204949231479356	34.14534107497094
0	1	0.004941244402810542	31.931068445992278
0	1	0.005181052915922021	33.64697098917698
0	1	0.005737438168406104	34.59287647120463
0	1	0.005322158505796768	32.47335973765504
0	1	0.00563087128059232	34.70985748469634
0	1	0.006743077973514063	38.68532567207108
0	1	0.00577341031568213	36.32111373677608
0	1	0.004977811968815202	33.14696838072504
0	1	0.005058529621407991	33.09708385099161
0	1	0.005212661267267761	34.95640337736616
0	1	0.005295083287121765	33.38248438225088
0	1	0.004745742153697454	32.792440812157075
0	1	0.005835701879143088	33.67605840481562
0	1	0.005003682885841184	33.22935581441324
0	1	0.005570519810834373	34.878352809780004
0	1	0.005282781593742175	33.659090162176355
0	1	0.005338497973579365	35.35329478012881
0	1	0.005247020139966441	33.852139227971215
0	1	0.005558697438577381	33.403531574642656
0	1	0.005908899404072421	35.35766020845778
0	1	0.0057412345936950476	35.830963071064936
0	1	0.0050846503340421945	33.384624763358715
0	1	0.0056353222961873966	35.86622405610093
0	1	0.005136310146496921	33.454733913428186
0	1	0.005364227839976949	34.48525977137245
0	1	0.004889527173633435	33.60872473912216
0	1	0.005361621791454591	33.96061374915954
0	1	0.005054921532387042	32.80102861533833
0	1	0.005119898351472047	33.6463377869938
0	1	0.005097595886890284	33.571626115092315
0	1	0.005254966164593399	33.72569930064188
0	1	0.004865341152258275	32.9909087138502
0	1	0.005561278702256429	33.921868723098264
0	1	0.005258792443969153	32.84798435666555
0	1	0.005160996391064421	34.35327824677303
0	1	0.00539104251725758	33.742863664491864
0	1	0.005391682621812078	33.19732006884609
0	1	0.005452188526202317	34.264033276747384
0	1	0.005026778160513832	32.87216846352241
0	1	0.005274320740994005	34.01915277682464
0	1	0.0053439127698234395	33.12924913568146
0	1	0.005886792685777064	35.05437734006753
0	1	0.004949751512427486	33.693556796204476
0	1	0.005392548712690738	34.77437647379204
0	1	0.005483162001857798	34.02390977042813
0	1	0.00637397007347737	37.22877655908929
0	1	0.005970090534953452	33.7756535364048
0	1	0.0049547415515283424	32.30141162082456
0	1	0.005264623429502756	34.027539452962074
0	1	0.005726435647323909	34.67576473921795
0	1	0.005442891874041525	34.528881204002296
0	1	0.00534393885305486	34.0130023592391
0	1	0.005885963011591121	35.43287446075185
0	1	0.005388280924258974	34.03553246686765
0	1	0.005261151833486387	32.84482254352458
0	1	0.005272132353297136	35.85078361188509
0	1	0.005539143709536301	35.00564314341718
0	1	0.005689275941450567	35.56878417715711
0	1	0.0049387904402207064	32.12265302496453
0	1	0.004897926030274928	32.469000936939686
0	1	0.006035616166310013	36.836379536936654
0	1	0.004947446471848494	33.199959125818445
0	1	0.005301554246732938	33.73268056774465
0	1	0.005543283865527222	34.14002376149948
0	1	0.0048640577662546714	32.794325449668065
0	1	0.00520788322482733	34.240889949390706
0	1	0.005638224129389705	36.08836651619034
0	1	0.00605503882615222	37.489896209064185
0	1	0.005103744388038397	31.78438683408307
0	1	0.006303244833078982	37.64419568382641
0	1	0.004998086533298401	33.685248298451874
0	1	0.005881999938632004	36.906399954642794
0	1	0.0047694939073908895	30.398994652324014
0	1	0.005275505713271026	32.64468399776596
0	1	0.005520140604762485	34.40661487747503
0	1	0.004989922792413542	32.20130738352596
0	1	0.005500406893054162	34.48807354346304
0	1	0.0060427861186804575	34.89896365304523
0	1	0.004957556392921186	32.02361741840287
0	1	0.00562256771330558	34.2824337896104
0	1	0.005118053639013609	32.64289149129762
0	1	0.005797130313199016	35.35313892788198
0	1	0.005200394088750466	32.48889320863589
0	1	0.005608126373331547	35.16663816642458
0	1	0.00534339284243442	33.127016679276096
0	1	0.005102841262053056	33.527762845655396
0	1	0.005132097579023566	34.34104990349286
0	1	0.005380193968987119	35.16528120137138
0	1	0.006296985652201217	37.7363628283499
0	1	0.006012750803919089	36.30256758613537
0	1	0.005431002099043169	33.90942949726636
0	1	0.0050845198914901074	33.13586607225627
0	1	0.0058866925529121655	35.76040187297646
0	1	0.00565178344305562	34.18413441344172
0	1	0.005378643243729592	34.49689125086693
0	1	0.00516004954148458	34.17902973257709
0	1	0.005025077858779473	33.38035498477873
0	1	0.005072113247898273	32.39353960815353
0	1	0.00551683351177135	34.68976875474188
0	1	0.006061713783815363	34.59669143301716
0	1	0.004927991068012082	32.83297768590555
0	1	0.005013499798367323	34.26048197386575
0	1	0.0056245074950236435	36.336614741270495
0	1	0.005406302596875567	34.15053011877821
0	1	0.005221782449609923	34.138395635833696
0	1	0.004997919136895138	32.55053806235267
0	1	0.006017796167744173	36.15221611357186
0	1	0.005474988957015403	34.13655624799504
0	1	0.005882655154230654	35.16844229182536
0	1	0.005426297445446689	34.274048335272894
0	1	0.005397236970915064	31.84237651318902
0	1	0.0053647804232326984	34.02712031272115
0	1	0.00503033339917449	33.032071024246434
0	1	0.005414436183654058	32.93162490401118
0	1	0.005088581725364201	34.67791677246982
0	1	0.004609807715074946	31.237885447169397
0	1	0.0062134028001850135	36.117451450378994
0	1	0.0052593214325635206	33.988648545645496
0	1	0.00586260754819571	34.47346696712612
0	1	0.005037966873429596	33.18283981418451
0	1	0.005028152667274086	32.89092370062476
0	1	0.004698524869659319	32.60495758287636
0	1	0.005877134433830223	35.37505016985925
0	1	0.005345498188130039	34.75753361104375
0	1	0.005674553649217663	34.496115837651736
0	1	0.005224490786534532	33.83592370352278
0	1	0.005255609530424228	33.36475285732795
0	1	0.004888697345532321	32.89453779663562
0	1	0.005221636882614448	33.95532027810496
0	1	0.006645892048863879	38.34417841181455
0	1	0.005818795295654192	34.65031233129052
0	1	0.005471750635175408	34.09945752055495
0	1	0.005711088221499489	36.32061768266672
0	1	0.005253821872738693	35.346036932732886
0	1	0.005334018244675014	33.520391488209484
0	1	0.00517468848677674	34.42840851987044
0	1	0.005586776367607954	35.32951103575954
0	1	0.005475772845485794	35.22920396975012
0	1	0.0055624116429184006	34.68094386475991
0	1	0.006355073859702319	36.941859827377236
0	1	0.005078803039856514	33.94968380709671
0	1	0.005117627247284522	33.46160780941481
0	1	0.006131491282035116	35.938278868756505
0	1	0.005690267402411428	34.90870573439264
0	1	0.005778641652085727	35.252792184417274
0	1	0.0057656864239950725	35.13178992485719
0	1	0.0049451831163906885	32.13762061001344
0	1	0.00573033909032858	35.5045836174095
0	1	0.005199516443151141	34.07630612300275
0	1	0.006099194389916405	36.4258272232453
0	1	0.005314516428700506	33.30154284419043
0	1	0.005021779729599527	32.662319143205124
0	1	0.00538159069129133	34.4527527089509
0	1	0.005228834367260112	34.01507290515921
0	1	0.0055289232200416505	34.69181251668508
0	1	0.005539094281720049	33.92430023968362
0	1	0.0046865860799879915	31.89630148506584
0	1	0.0053193644668120665	34.08411286496361
0	1	0.005672759164852472	34.78641823625323
0	1	0.004696923555165712	31.098519169237303
0	1	0.005135316564658713	32.50168627280869
0	1	0.005246610659790581	33.58864890192032
0	1	0.005670195311433272	34.54002086560005
0	1	0.004895042514531558	32.221762456410126
0	1	0.005077331709318742	33.154855962874336
0	1	0.005284281839163261	34.4589760992479
0	1	0.0055593783705079605	34.13017262955333
0	1	0.0052375443964377145	33.842128309955406
0	1	0.005791690671688525	34.83830520729193
0	1	0.0055361125819306375	34.11699928198918
0	1	0.005883472990795212	36.16081123949707
0	1	0.004958084295414467	32.93622450553584
0	1	0.004923234164240468	33.07008183077512
0	1	0.005479273653433797	32.97062911199992
0	1	0.00498251622162243	32.8526697461305
0	1	0.005520315429834447	33.5631598262234
0	1	0.005384320869587894	33.307370587126506
0	1	0.005140431619609502	34.19041691422574
0	1	0.0056855358345107776	34.36971622770489
0	1	0.006518573305683619	37.622728042650856
0	1	0.0050166758398063165	32.56905796343748
0	1	0.005653713382721499	35.00753113501354
0	1	0.005110815542777197	31.6486186639017
0	1	0.00493322509962966	32.51035880812534
0	1	0.005487809409200364	33.76054118810662
0	1	0.005781393112708793	35.05030773177607
0	1	0.005013837245524584	32.28346858023061
0	1	0.005674708910544426	33.95271387597399
0	1	0.005681369531787668	35.162793837009524
0	1	0.004822685018741993	32.14753360766758
0	1	0.00581325330190693	35.01705335465082
0	1	0.005630924349603277	35.79762542692455
0	1	0.005539276286774718	34.06952838936919
0	1	0.005263507532665906	32.2002557199952
0	1	0.005561955759913269	34.835080882969464
0	1	0.005468319151683778	35.67867294933771
0	1	0.005591557965423219	34.20042887916318
0	1	0.004764775484699283	32.192712795312616
0	1	0.0047196728162069625	32.901820509722846
0	1	0.005050745138056464	32.4133443593515
0	1	0.00476306437370052	31.788838990477522
0	1	0.0045907768048731494	31.450687814078535
0	1	0.005053315494453832	33.32442460667837
0	1	0.005822523441244843	35.37928313280014
0	1	0.005710045178483039	33.39041547965087
0	1	0.005650573246542906	35.02656750940201
0	1	0.005069887484962506	32.8267770397089
0	1	0.005484734652077273	35.85765732951113
0	1	0.004856328569436657	31.278542072752863
0	1	0.005319316459315376	33.80567774602442
0	1	0.006271037178571781	36.38728751194594
0	1	0.004790902589229913	32.17986093672634
0	1	0.005422781694985371	32.752548532609836
0	1	0.005643746100293295	34.63135748922483
0	1	0.005216738928310478	34.09104710900492
0	1	0.005374016900900514	33.45823829987844
0	1	0.005865133128606622	35.12882210875302
0	1	0.005259131197151772	33.72187246795999
0	1	0.004652301200066906	32.283853379197716
0	1	0.004924112990795101	33.0840245562075
0	1	0.005029123557560586	33.594278018448605
0	1	0.00613147807344655	35.337195443264804
0	1	0.0053692607831816504	33.81305231404247
0	1	0.005308826129299703	33.92186656482937
0	1	0.004992695588645645	31.847136484201517
0	1	0.005428666237736545	34.84956378441888
0	1	0.005043279685786925	33.2149633458271
0	1	0.004490133975977305	30.626012577898887
0	1	0.005728043743050704	36.04025779856388
0	1	0.005742693211908539	35.33291186588015
0	1	0.006013906887269952	36.01730154548723
0	1	0.005273923732089057	33.375292830133425
0	1	0.005488285521226245	35.84253001007393
0	1	0.005129076393136531	34.31097158641231
0	1	0.005718193530462412	35.14103934086403
0	1	0.005427652216523555	34.54520756113027
0	1	0.005630820078279331	34.79468506779408
0	1	0.00591892270073315	36.69060548232027
0	1	0.005003979209148546	32.41589539267425
0	1	0.005520385846773002	34.51935052605883
0	1	0.005383535102256251	34.490028731996226
0	1	0.004925327099921319	32.4776697366914
0	1	0.004783695388016394	31.23332550209603
0	1	0.005970035635278764	35.52976731459843
0	1	0.005271652954051913	33.9549461768265
0	1	0.005376154812231759	34.00806764399587
0	1	0.005102380417839859	33.65537375900995
0	1	0.0056158060282273424	35.63778954780821
0	1	0.006520305227552035	36.75257375050743
0	1	0.0051044292314879015	33.306677337817646
0	1	0.005259707239757988	33.77336450070764
0	1	0.005633265040293166	35.30638867372927
0	1	0.005676670556579673	34.67886515157332
0	1	0.005446087908084667	33.652025326315595
0	1	0.00541157788087525	35.10171775852729
0	1	0.00562782642875122	34.6148810252077
0	1	0.005107204359441132	33.44985350122356
0	1	0.006372215745313225	37.42384232411766
0	1	0.0052182440411369085	34.15569961024123
0	1	0.004642699925968332	32.26021197870664
0	1	0.005549710543707141	34.46694135749717
0	1	0.005609776698509781	35.08393932772393
0	1	0.005243654354804645	32.823767533757156
0	1	0.005446869054375398	34.84697133803067
0	1	0.005654822156736459	35.06995889913264
0	1	0.005154719508495937	33.37484788672127
0	1	0.005015430043957813	33.7824072709962
0	1	0.006049085489316727	36.081240428730695
0	1	0.006056942127096115	36.113073773254
0	1	0.005421064281484377	33.880536786005095
0	1	0.004989653324169257	32.05898596309712
0	1	0.0056739295812178936	35.18327162413885
0	1	0.004986655787979055	31.578265844663058
0	1	0.00506154055434861	32.83781819805104
0	1	0.00570832560221782	35.55322116962266
0	1	0.005172009280208409	33.04073943972249
0	1	0.005366700764292182	32.904954861572335
0	1	0.005007335826408997	33.288861011431074
0	1	0.0054537703069583365	33.91527859347202
0	1	0.005366586652480316	34.05427741065086
0	1	0.0055919470802020385	35.26139218651177
0	1	0.005415865541992126	35.20408524153933
0	1	0.0054642219489935235	34.129655440593496
0	1	0.005531120369407274	34.59090806732101
0	1	0.00492340602010008	32.801806715411935
0	1	0.005365648047111289	33.8236341516184
0	1	0.005562109787956911	34.82805438051337
0	1	0.0052614039924364295	33.19060815972645
0	1	0.005269476580760133	34.39012170595218
0	1	0.005456717176936143	34.48035778515579
0	1	0.005049705849598618	33.56004687097514
0	1	0.005439743584021993	34.51908003369569
0	1	0.005722897431811751	36.21061475063073
0	1	0.005241712837271525	33.329387795983926
0	1	0.005190073089462356	32.6709633839958
0	1	0.004460637792600629	30.748180378552217
0	1	0.005572779553677189	34.38178595470536
0	1	0.0051514707366101305	33.28484563038074
0	1	0.005579458899332786	35.4286438868226
0	1	0.005217851602459183	33.95810113869426
0	1	0.0050089485170417255	33.544283796683914
0	1	0.005891847718231964	34.50347100647129
0	1	0.00556821407070007	35.075673486833765
0	1	0.005923959567470456	36.28671078953658
0	1	0.005362447734630093	33.52023374626757
0	1	0.005590045968530103	34.16572211172403
0	1	0.006034888693470405	35.839931233522094
0	1	0.004803156242199964	32.58939415006299
0	1	0.005389210894253887	35.1464952135603
0	1	0.005298669787699372	34.76913997818996
0	1	0.005605918563216549	34.74211045905484
0	1	0.005350140648691986	33.84429915858908
0	1	0.0049553099686400134	32.33452160518952
0	1	0.00517454833335425	31.764318870913097
0	1	0.0049238611083167756	32.91924269710669
0	1	0.005494448556715517	35.02470403171393
0	1	0.0046913221753121705	32.610842062967315
0	1	0.005419650842631038	34.390929131913886
0	1	0.005274944029633907	33.51722894112329
0	1	0.005367585828107343	34.0943073535012
0	1	0.005435372225245715	34.06203942642611
0	1	0.005463048289842987	34.69822855928066
0	1	0.005750449018534698	35.21769734230693
0	1	0.004901918880635665	32.44800136024884
0	1	0.005304257384393246	34.06616514837186
0	1	0.0051116037070332064	32.90412896516475
0	1	0.005375262927749929	34.73523706140413
0	1	0.005642281406093163	34.78332634589985
0	1	0.004674744830402083	30.88053765488803
0	1	0.005228929448951593	33.574156392049154
0	1	0.004976406003097497	33.82289103866642
0	1	0.005040566564130933	32.985510164295434
0	1	0.005873726786137081	36.079174950169595
0	1	0.005776858980198099	35.813166112754544
0	1	0.005303081915874012	34.49310676557683
0	1	0.005518654420525962	34.59932072721493
0	1	0.0060516841755534545	37.297766468157135
0	1	0.005552052378444626	34.95212050939898
0	1	0.005605144982809073	35.30488524053119
0	1	0.0053095305600625205	33.555230798532236
0	1	0.005911488413136792	36.405118410138755
0	1	0.005125588148048898	33.039663449462246
0	1	0.005188464091906921	34.11013257081667
0	1	0.004927571389918825	32.73996400417932
0	1	0.00552553416342797	34.702335825537055
0	1	0.005277295342602152	33.035080031374136
0	1	0.004837608760374795	32.384558308114734
0	1	0.005515354658394751	34.52782787483678
0	1	0.004986800376787371	32.704593202278346
0	1	0.005014505103480029	32.84090484071067
0	1	0.004677365668123813	31.53093529366295
0	1	0.005584711284478897	34.93449881274811
0	1	0.005230652406200382	33.686289412917894
0	1	0.00588873378794419	34.26320164864755
0	1	0.005008783458003346	34.00939840573312
0	1	0.005966155273808259	35.83560296857443
0	1	0.004699763381911988	31.439345152103854
0	1	0.005716325739894585	35.839659279802454
0	1	0.00494829805934212	33.35840282546068
0	1	0.005306532185986744	33.96889055628253
0	1	0.006067451578958395	36.435244808546415
0	1	0.005559115454161596	34.40295039485753
0	1	0.005517702308963497	35.25607020126371
0	1	0.005595942997864472	34.99059186352524
0	1	0.005682608441585966	34.8966833813293
0	1	0.004749156105893649	31.706733789521977
0	1	0.00600022232536456	36.83392088676971
0	1	0.005288821318625565	33.35746390039413
0	1	0.005407264809405279	34.50739613789213
0	1	0.005031704076044396	33.88724806293926
0	1	0.005288957737691327	33.584140593924566
0	1	0.005413298878446319	34.70820082419298
0	1	0.004889300855063255	31.67242045780002
0	1	0.005487006688760023	34.602785896476995
0	1	0.005374930342780235	34.371352354341894
0	1	0.005489130358774554	34.05607903223595
0	1	0.006314383623338546	37.972278845614824
0	1	0.00512534995130574	34.0666258286658
0	1	0.004976386141675517	33.27276575188447
0	1	0.005215342035755342	32.88962291673324
0	1	0.006030113574369083	35.81382021820877
0	1	0.005125460764074853	33.492826697310825
0	1	0.005327215877992316	35.14738659676286
0	1	0.0047502952448940485	32.97233551463894
0	1	0.005174403019396528	34.07384624964543
0	1	0.005093750172792014	32.600988918305056
0	1	0.0049920948147199945	33.63366949588328
0	1	0.005043509012338355	32.59804747647515
0	1	0.005204733871433412	33.67471648869752
0	1	0.005643251969516449	34.993911220918726
0	1	0.005082740063171288	33.70404713452168
0	1	0.005456131332944607	35.17160424219354
0	1	0.005579950438144521	35.12959675756694
0	1	0.005503768999391311	33.86485646523005
0	1	0.00490821558369528	32.24174075084061
0	1	0.005107078415198615	33.70108872170522
0	1	0.005701078886305919	34.717066771938995
0	1	0.005268935369387434	33.75930768492084
0	1	0.005262417946309939	32.65736121464465
0	1	0.005273235385068665	33.502009632390084
0	1	0.005315694896059592	33.21563667883927
0	1	0.005196682392281156	31.987854896945432
0	1	0.005104172841790162	34.02797371890428
0	1	0.005203371936228152	34.314171456006484
0	1	0.00596093956116265	35.63959337192686
0	1	0.004936955242911045	33.088247393811926
0	1	0.005290470373616949	34.36758872537058
0	1	0.005836298526353264	36.0221266751837
0	1	0.00525949318802451	35.03696664676392
0	1	0.005498461148506865	34.23925356968153
0	1	0.004962708321341599	33.38789693439368
0	1	0.005188064042353239	33.40766403498763
0	1	0.006232639597493189	36.552875298262066
0	1	0.004881575725802402	32.73658982389752
0	1	0.005242094992373704	34.09884890143942
0	1	0.004794273347447636	31.476092238973216
0	1	0.005007215303101007	32.24390018227275
0	1	0.005355861254873575	33.62013571847302
0	1	0.0057147923578383195	34.62485434917253
0	1	0.004991741528088239	33.219898105229035
0	1	0.005490583968410286	35.02432652700578
0	1	0.005707764553326662	36.00128978885936
0	1	0.00508136027634688	33.18900126553885
0	1	0.005992378570546908	35.20519076071916
0	1	0.006512854147012506	37.36637345264791
0	1	0.006344259616830299	37.4726413892534
0	1	0.00535600929753806	34.39022292090331
0	1	0.005922842070527444	35.113255178197285
0	1	0.0053075023542380586	34.693148809728164
0	1	0.005686370567781513	35.41005845257269
0	1	0.004937233875903668	32.461809552491275
0	1	0.005360763613585912	34.692741942555145
0	1	0.005722985962526974	36.00051992860568
0	1	0.005285791185797975	34.128584034567254
0	1	0.0050542639254146995	32.458353391857734
0	1	0.005434099426123596	34.60102957148692
0	1	0.0055265821389694	33.90446432909769
0	1	0.005518516070169328	34.692393177966814
0	1	0.00542922432547107	33.56289582272549
0	1	0.005006833573524633	33.85314452789352
0	1	0.004853024009432747	31.322746344064722
0	1	0.0050209645043297136	32.91980376426356
0	1	0.0047614101719938105	31.97374206187007
0	1	0.005077953390078938	32.43334441085924
0	1	0.005109175861211976	32.70157849790187
0	1	0.005404727278437724	34.93375120977823
0	1	0.005519436114356921	34.41818877333001
0	1	0.0059434112088224585	35.70878314111898
0	1	0.004948676110527769	33.325869275426264
0	1	0.005150258010115422	34.243032407917525
0	1	0.005326468747166682	33.66771240803406
0	1	0.0055133326122837655	34.49145396501938
0	1	0.005190668741165541	34.75078473380922
0	1	0.004681107177374034	32.2855444781148
0	1	0.005415572829864504	33.782616868606674
0	1	0.005729811219802321	36.134078028452684
0	1	0.006201503605566112	38.55217987227235
0	1	0.0047212359158246954	31.852728320902855
0	1	0.005061966315280378	33.34878814868199
0	1	0.00508154354688819	33.48374891054794
0	1	0.005892136737896461	35.31122468489813
0	1	0.006194453825041663	36.890094905140415
0	1	0.005345716793642634	33.33544552296321
0	1	0.005078081580281514	34.058075424280425
0	1	0.005533783924053168	34.48492398302259
0	1	0.005344815681692736	33.39118466198214
0	1	0.0050432421387686084	32.860819253126955
0	1	0.006095088844569845	36.05004532550866
0	1	0.0056653149092682625	34.65532337429023
0	1	0.005895515254641987	36.20764924343062
0	1	0.005155819820948362	33.96335286989396
0	1	0.005241743241270551	34.612646741331126
0	1	0.005322747815746996	34.28400839852083
0	1	0.005481489988139997	34.064197849770984
0	1	0.005643248198256023	36.06268163799781
0	1	0.005019159334817839	32.862013090774454
0	1	0.005181630082255591	33.01212674779441
0	1	0.005009554240956849	33.060677715572815
0	1	0.00550805187935478	34.01442688878238
0	1	0.005620960796379622	33.59446466248823
0	1	0.004999633029661258	33.73331821018688
0	1	0.005067389639990177	32.84851007511643
0	1	0.0047321584680479695	32.2818243817981
0	1	0.005641875262710187	34.59667508676517
0	1	0.005710929662262043	33.90457853388515
0	1	0.005232304522763705	34.23410496296583
0	1	0.005644826119224067	34.475100692875074
0	1	0.005115595804695526	33.2817858631442
0	1	0.006237222305408965	35.62800188187634
0	1	0.0051243943235714864	33.14294178909943
0	1	0.005355514336961119	34.336085779783346
0	1	0.005597407343397569	35.79453186609879
0	1	0.005056153150158773	32.65806938750169
0	1	0.005422636648172233	34.82614338120979
0	1	0.0058778434748723235	35.21397869462595
0	1	0.005242578923784619	34.192911392317
0	1	0.005430251601910196	34.379760106237086
0	1	0.005509521091563565	35.208628402002546
0	1	0.005706854973205212	35.13159502155565
0	1	0.0054738716073077075	35.446278809401285
0	1	0.005174205510388695	33.95757837870123
0	1	0.00514126685650692	33.238189659262154
0	1	0.005219561323487985	34.00000238431829
0	1	0.005024601425788301	32.89458591082708
0	1	0.006101596093398731	36.095962365935016
0	1	0.005220627492460611	34.17506203813666
0	1	0.005458852220775732	35.56951118984153
0	1	0.005364457046064796	34.252417601491594
0	1	0.00555038157197144	34.71043216044942
0	1	0.005134226508611309	33.29119879123417
0	1	0.005162880274066525	33.82770752498753
0	1	0.0059623997085774035	37.5577572117547
0	1	0.005475423403588927	35.35024288094226
0	1	0.005390702316428833	34.340752597783734
0	1	0.006219687641271885	35.316246293027014
0	1	0.005214901603404632	33.96972798494491
0	1	0.005366319622011323	34.02300100360059
0	1	0.005186641250692428	33.418887707998095
0	1	0.00565324969814796	34.38152787858945
0	1	0.005364955046835202	33.292676745303574
0	1	0.005349454728392541	33.01011164202381
0	1	0.005422113896184466	33.74171467341072
0	1	0.0052220324435744295	31.6575730701668
0	1	0.005088748025808085	34.124181864090055
0	1	0.004846674290962807	32.76661598540876
0	1	0.0050679697098548115	32.79385197825966
0	1	0.0054996226092619595	34.62969486801954
0	1	0.005213739059936707	33.63431857002623
0	1	0.00500324402791111	32.761391635799725
0	1	0.005128612670768279	33.13597516819861
0	1	0.005656725646834328	36.44201682682508
0	1	0.005558765633904152	34.54420570982344
0	1	0.0055829413630460005	34.7378993110762
0	1	0.005109483176561499	34.415298896996674
0	1	0.00501720926869539	33.42480217757972
0	1	0.00507963160259718	33.08728164670391
0	1	0.005220757066643097	34.042976735668084
0	1	0.005580230832729748	34.68810880147609
0	1	0.00499499697806187	33.0886185221588
0	1	0.005617362372804418	34.083699975877295
0	1	0.005008123684732372	33.84959378456765
0	1	0.0051156727535374815	33.18916608300667
0	1	0.005123997624641617	32.11700370192682
0	1	0.0057614857494822005	34.71570818628192
0	1	0.0056218811719948225	34.87563194340144
0	1	0.0057630174900718725	34.479796927195295
0	1	0.005406764392275151	33.5517115236059
0	1	0.005149691080455476	34.34708903226511
0	1	0.005711966722503012	34.31531731924919
0	1	0.004992022442038849	33.21587029692556
0	1	0.005561115212171418	35.31005351622286
0	1	0.005420447651381021	35.212972759551675
0	1	0.006316934475763271	37.90444123594482
0	1	0.0062588484018238555	36.23412733390869
0	1	0.004904959565343352	33.22884755911795
0	1	0.0054120059047713396	33.410125376830734
0	1	0.00498408981500924	33.17003857251221
0	1	0.005267261404315302	34.200939142698445
0	1	0.0058257631797270434	35.69821228878632
0	1	0.005133458573698811	33.12738883225744
0	1	0.005657233330519324	34.44051818477638
0	1	0.004926416679840537	32.79684867187223
0	1	0.005040529007002989	34.08106944856699
0	1	0.00489358130809453	32.536369514979526
0	1	0.004879248672044904	33.464938933024904
0	1	0.004869057423367937	32.80478601945259
0	1	0.005255448359248667	34.458167176617394
0	1	0.004963832067667598	32.488915621331664
0	1	0.004917259970747805	32.90272991028781
0	1	0.005215289423273321	33.73333270645991
0	1	0.004935347258524307	32.64798843332111
0	1	0.00461856414222907	31.595285161258015
0	1	0.005474606969107167	33.57439665496839
0	1	0.00506137146856109	33.09272300719196
0	1	0.0054530624030885355	34.67624825020074
0	1	0.005350142474103018	34.62200999623851
0	1	0.005819698537003063	35.45754525664138
0	1	0.0049063499404168095	32.561021819535206
0	1	0.005246447204631507	33.8046490426591
0	1	0.005065913928467323	32.58758724763198
0	1	0.005310916112654847	34.07864536231938
0	1	0.005338455581484336	33.22745059828909
0	1	0.005040798124583233	32.83734978022232
0	1	0.005313003703450446	34.3446729309454
0	1	0.005592331676981648	34.71098849792363
0	1	0.00557691119043132	34.38594851300188
0	1	0.004988292162801061	33.65836597925535
0	1	0.005720884399520806	34.63742649111615
0	1	0.005602182851321899	35.80025706514348
0	1	0.005444423601039506	34.87742746508957
0	1	0.005095388155039954	32.923290078435556
0	1	0.005419773857978111	34.265613967512884
0	1	0.005021487797149878	32.649751378530304
0	1	0.004866610797891065	32.18069991091656
0	1	0.005745847503982034	35.71266541837462
0	1	0.005123436448301053	33.61013934558064
0	1	0.005902809361510454	35.281334125066856
0	1	0.005283657472733905	34.42184377239829
0	1	0.0052958017810219495	33.60659728490294
0	1	0.005610432302666786	33.60835080842225
0	1	0.005014970822529749	33.105807657068375
0	1	0.005412854278584834	35.44490046421355
0	1	0.005297796889701341	34.22027619767484
0	1	0.004839667411227557	32.713931286771086
0	1	0.004673269141509531	31.47156864086357
0	1	0.0057511318282217816	34.98906911153132
0	1	0.005469486714640226	32.775908621703934
0	1	0.004845112990036978	32.334804346674666
0	1	0.005695896242549486	35.00621017229886
0	1	0.005360433635076137	34.24020044819397
0	1	0.005621726442527143	35.09395742282645
0	1	0.004778663327803491	32.311153455418584
0	1	0.005471928636322098	34.236471705552155
0	1	0.005618444268992616	33.59505485711851
0	1	0.005121410119355233	32.85488751089332
0	1	0.005908710502348233	35.827600186040506
0	1	0.005371848646873293	33.83985478239048
0	1	0.0052157314903672125	33.416803242593254
0	1	0.00470734369136206	32.13193425904276
0	1	0.006152061028973512	36.077712555947194
0	1	0.004978628583004074	32.65183235449429
0	1	0.0053337265068433126	33.28427725745665
0	1	0.006270292195347631	37.63988879601401
0	1	0.005764899398792615	35.65749529949864
0	1	0.006527500517574465	38.84574129853563
0	1	0.005250685041236494	32.266725110994415
0	1	0.005630189788593316	35.90179084582686
0	1	0.005238319500615479	33.96091367022306
0	1	0.005393428818666431	34.95132646231784
0	1	0.005709028985549738	35.39590464307344
0	1	0.005137162625673922	33.12020922452942
0	1	0.004903592960003529	32.25365766467218
0	1	0.005155772470684587	33.27225134053878
0	1	0.004993758114745637	32.65535956938696
0	1	0.005562290350599741	33.95084476966689
0	1	0.005514661135977648	35.39834091029467
0	1	0.005243450025397519	34.255817645344806
0	1	0.005441010139193745	34.08350375850712
0	1	0.005518702090637962	34.168523843230865
0	1	0.0049353724765805115	32.97045776188693
0	1	0.004779365887242343	32.59036542946996
0	1	0.004817857887468984	31.87194563284092
0	1	0.004984510794797055	32.502421941581744
0	1	0.005579105156884426	35.45426488049371
0	1	0.0060370763205631105	34.769631181999756
0	1	0.004734071879773448	32.192455046542136
0	1	0.005081302423741471	32.60120998108071
0	1	0.00518854316475827	33.09549515469007
0	1	0.004776435424517	31.280318356053126
0	1	0.005699240373790542	34.40786212672684
0	1	0.005256332534503959	34.76397812067474
0	1	0.005500705033961246	36.201589680472786
0	1	0.006235436331071038	36.908150087183444
0	1	0.005300911099253063	34.45806452277222
0	1	0.005299389740066902	34.282335477160395
0	1	0.005278292888411188	34.596049782869436
0	1	0.005208365329832934	33.47444482580436
0	1	0.005515456611509588	35.13682496729095
0	1	0.0048937533365883525	32.176730000043314
0	1	0.005107054018942232	32.53186898895343
0	1	0.005647630230715381	36.34976823924413
0	1	0.005282058446421028	33.94199282657902
0	1	0.006299684446244368	35.8030206386817
0	1	0.005821526008362345	36.54872335658237
0	1	0.00501341635485728	33.169762459780365
0	1	0.00551951126223781	35.14550345781429
0	1	0.004946848419894534	32.360953757385104
0	1	0.005448025330047643	34.90324892076296
0	1	0.005271432756381277	32.93831840202659
0	1	0.004969275078415182	32.34398612254137
0	1	0.005916453076763254	35.27759768217447
0	1	0.005660471103170957	34.673095771529724
0	1	0.005290137170294815	33.60054898665182
0	1	0.0056037792409490425	34.90261896150886
0	1	0.005706401422455717	34.886174666675224
0	1	0.005056346601376005	33.52518594983097
0	1	0.0049000803379886946	32.75558155046238
0	1	0.005507940671123328	34.278065636410666
0	1	0.005337344742736817	33.98725566880136
0	1	0.00566680079462273	34.701698406567324
0	1	0.005177578409892385	33.74063223206727
0	1	0.005253069365389304	34.56217154247683
0	1	0.005199903304142984	33.19411416198269
0	1	0.005569790432703937	33.586535369019884
0	1	0.005641475204687945	35.42610975210775
0	1	0.005497506892168269	34.52277521606889
0	1	0.0048593538009944265	32.739106036661816
0	1	0.00547771876092097	35.59424428907117
0	1	0.004997056123478307	34.250634842814314
0	1	0.00548945412048724	35.0610131968684
0	1	0.005296028695891928	33.91836508359964
0	1	0.005597134091543605	35.75335749284617
0	1	0.006066028648052475	37.5314830654888
0	1	0.004938447530985984	31.849227598990062
0	1	0.005937823666332098	33.46724379951797
0	1	0.005503364882360071	34.58935892172109
0	1	0.005599032749959805	34.308235821399855
0	1	0.0051943761268939065	34.03742801106097
0	1	0.005642104736272324	34.82293453927356
0	1	0.005676964277042653	35.37416653687539
0	1	0.005141060365382355	32.684146920677726
0	1	0.005086136318493897	32.64729530721101
0	1	0.004850698620280869	32.652674047950825
0	1	0.004817142833653184	32.334068778935446
0	1	0.00534896279140143	34.62504545115773
0	1	0.005751079474246262	35.39209939262038
0	1	0.005175661546318293	34.743463352178765
0	1	0.005226056112564917	33.33987012911213
0	1	0.005424817807145809	33.82218665907561
0	1	0.005444402703607941	33.15162184839502
0	1	0.0060743522146433785	36.568167436986364
0	1	0.005466433458392398	33.706232750903794
0	1	0.005038765708856044	33.4751949776315
0	1	0.005278157326176498	34.571441852456005
0	1	0.005496605703879308	33.85301339308583
0	1	0.004876383954631174	33.18109345433914
0	1	0.004939331880255555	32.25387397217203
0	1	0.005129875633039355	32.46041686632264
0	1	0.004900308466818151	32.333032788949716
0	1	0.005759978960920312	35.36444924684512
0	1	0.005287329380749062	34.84458602862888
0	1	0.00503878415514813	32.97377328072384
0	1	0.00536225128229073	33.25750036911086
0	1	0.00520958930695039	33.537946822427045
0	1	0.005068838834103099	32.37152283681575
0	1	0.005785514472438819	35.11444716631161
0	1	0.005307613345066317	34.25489445368449
0	1	0.0052701431775914595	32.649789807736276
0	1	0.004976630880556257	31.21020032684554
0	1	0.00484262107563146	32.937595401850245
0	1	0.005490781520966556	34.00340075514828
0	1	0.005414834649028739	35.41254186745777
0	1	0.005828671036595213	35.60430467098297
0	1	0.0055122122291681105	34.47712904603844
0	1	0.0052950906634392616	34.028513810532864
0	1	0.005381062013273828	33.28330964412843
0	1	0.0054461381307951955	33.78478192252026
0	1	0.005581985094535948	34.28659509131817
0	1	0.004778376185708807	31.87624402616313
0	1	0.005571926462264899	34.268595660367275
0	1	0.0049153359692809566	33.11071879446223
0	1	0.005500661306031915	33.74559192481494
0	1	0.004611770890711095	31.74785272415457
0	1	0.005912978375597522	35.64821576195925
0	1	0.005481377909204415	33.9283057016659
0	1	0.005298980276800259	33.113653497543524
0	1	0.005729416564000079	35.13870017313063
0	1	0.004999444735517252	32.969852756961096
0	1	0.005423003501784291	35.35931763887586
0	1	0.005842172949292954	36.86051310895096
0	1	0.005130321640914332	33.558108364485726
0	1	0.00505091774653755	32.60102037907987
0	1	0.005260080009520501	34.354768800747884
0	1	0.005676200872545692	35.12612800598575
0	1	0.005348425705295373	32.899934038909855
0	1	0.005204906168235318	32.57433428828166
0	1	0.005265095721936657	33.64376301377328
0	1	0.005105078567884498	34.033360758179
0	1	0.005066512411265241	32.73757783024603
0	1	0.005513654167242076	33.74179072444753
0	1	0.005148850539595685	33.83212614769836
0	1	0.005370228406388729	34.06860883041605
0	1	0.005768402535590202	35.710941141486266
0	1	0.005328440712347282	33.55399400120935
0	1	0.005844020166742151	35.78686901929179
0	1	0.004768412759389771	33.21544057385999
0	1	0.004933225029499077	32.26736676982507
0	1	0.005660821588101859	34.26980127953875
0	1	0.005057998330205544	32.64102067359149
0	1	0.0056559205556822815	35.51622892448534
0	1	0.00479624290213636	32.26815270846614
0	1	0.0060245848152856735	35.875034957620315
0	1	0.005614251059989114	35.042152340341495
0	1	0.005398408886910405	33.39884535642646
0	1	0.005031848112196906	33.68426926986242
0	1	0.00589894407553878	34.275215661676356
0	1	0.004466383635078501	30.731797423738143
0	1	0.005496789239331211	34.866744872008965
0	1	0.005676269980885351	34.382001031827315
0	1	0.005262502090201055	34.36750383136906
0	1	0.005116309836828612	33.79043845494465
0	1	0.0050867472575496855	33.480803862875185
0	1	0.005347278112972258	34.277979482735056
0	1	0.0047253066132361835	32.04676854764671
0	1	0.005407634872597355	34.3971384846564
0	1	0.005571031431381865	34.09638963367958
0	1	0.005774149988410032	35.44406015973394
0	1	0.005843995411667219	35.27601352345587
0	1	0.004954837772226186	32.49248937747114
0	1	0.005353893674555946	33.66714194085139
0	1	0.0057998184153711975	35.274896551038374
0	1	0.004745836169790405	32.230476110114544
0	1	0.00561376955020269	34.05681381156306
0	1	0.0059697160868455446	37.420849882551664
0	1	0.006127803310166646	37.04208022337094
0	1	0.006020622212972087	35.550676985665184
0	1	0.005654979186403631	34.6067381696431
0	1	0.005573226454674756	33.725231797008036
0	1	0.004997816180283494	32.34860650175857
0	1	0.0051934248696312605	34.34349985694871
0	1	0.006123995806805724	37.705935015190136
0	1	0.005369189176251606	34.922184969345274
0	1	0.004960755238642079	31.759829988209074
0	1	0.005598615437825876	33.90962098589444
0	1	0.004814091714739503	31.66710410582075
0	1	0.00515318091945661	33.04368954221709
0	1	0.005025116788072287	33.84196579337192
0	1	0.005953340428485635	36.62966397865779
0	1	0.005307924322464285	33.80317694582965
0	1	0.005113506487190671	33.43029613959316
0	1	0.005480121508229992	36.412037109003336
0	1	0.0059198965449568305	36.423612713040775
0	1	0.005217667331367724	33.29732770357764
0	1	0.005267752656650532	32.69937520720568
0	1	0.005217236754322713	33.037291869823605
0	1	0.004964209371865256	32.911035330035325
0	1	0.0061367267501647475	35.352892407481356
0	1	0.005536512200250551	35.1036774704673
0	1	0.005469020200639001	34.0048263923671
0	1	0.005558288644334974	35.60992479095508
0	1	0.005365966257744385	34.31877310126086
0	1	0.0052818309772150185	32.94031551172357
0	1	0.004954468462246713	32.79770773824184
0	1	0.004971137419348443	34.45296289931956
0	1	0.0058690451765078784	35.44258736123256
0	1	0.005505168295283332	34.94779374230647
0	1	0.005100082050136259	33.39592923867671
0	1	0.00573948975214645	35.37314121466763
0	1	0.00567916989523021	34.91011923847703
0	1	0.005186142580761285	34.73822009645273
0	1	0.0057697029518758575	35.72649095004312
0	1	0.005714722510089616	34.39215773280154
0	1	0.005190271712627	33.32557322021455
0	1	0.005449023585688491	34.17084409861316
0	1	0.0055758816260390925	35.82847065338839
0	1	0.005317347364035298	35.14965362243998
0	1	0.004747064514439936	33.02044140122223
0	1	0.006062062187500483	35.13628012104597
0	1	0.005693087601740278	34.5526684366204
0	1	0.005605437887672018	34.93031269900026
0	1	0.00540935070330551	34.86221283051956
0	1	0.0052190986126525165	34.29778264987696
0	1	0.004855262841747978	32.98242173506578
0	1	0.004942523602675655	32.68108856734442
0	1	0.00632113122868741	36.86665169985003
0	1	0.00524521525289299	34.85499532987942
0	1	0.006075165476381376	36.51267369615272
0	1	0.005255941286244851	33.319796130076
0	1	0.005302909648984189	33.66409320936342
0	1	0.005166148447685939	33.283797165839005
0	1	0.004788782280020026	32.742420117291985
0	1	0.00604879580313195	35.44483510009657
0	1	0.005311948099847336	34.07905013284268
0	1	0.004838897312637319	33.07333552876394
0	1	0.004949323255660667	33.006195317183426
0	1	0.005536175659935264	35.53713120735534
0	1	0.005032141512002559	32.67798854777714
0	1	0.00479882101669037	32.388828411293446
0	1	0.005846474854901067	35.789788050325065
0	1	0.005133906340947407	33.241627443162905
0	1	0.005197045957963775	33.32519061999489
0	1	0.004769263265238836	31.336703626158542
0	1	0.005454088091228717	35.817372891766965
0	1	0.005310856418945893	33.55363142864732
0	1	0.004964960349923456	33.00491929687744
0	1	0.005543262011831728	34.258622097931124
0	1	0.0048592942175808606	33.35816935700051
0	1	0.00554486421050245	34.375478089687924
0	1	0.006016128952069027	34.64962808556621
0	1	0.005132584092891835	33.764034931891366
0	1	0.0055781582205510745	35.27284711495612
0	1	0.005268415204371889	33.595803218002395
0	1	0.004962492772296442	32.76941419704301
0	1	0.005271095431409936	33.45048759856139
0	1	0.005202894286520512	34.62806511851114
0	1	0.005078009185594561	32.77939391521622
0	1	0.005023305272886439	33.4755485362694
0	1	0.005210291917112659	33.06956254196416
0	1	0.005103937851042616	32.92446543238335
0	1	0.004874856095335285	32.015786233789086
0	1	0.005353405190166772	34.03348983887698
0	1	0.005308909343650904	33.16046583416994
0	1	0.0053948261550950585	34.442271416775654
0	1	0.004850820079650652	33.55831571030142
0	1	0.005301148331576435	34.35862446092326
0	1	0.00546427044176556	34.76868991503373
0	1	0.005462489327445281	35.090433671742076
0	1	0.005832378882616821	35.81387161899822
0	1	0.005503932347658697	34.669600881425474
0	1	0.005235484218836676	33.37140222892681
0	1	0.005040085430032713	32.26863595172588
0	1	0.005425494159185225	34.59752850380667
0	1	0.005440596934477294	35.17173207469141
0	1	0.006092841373315502	36.84350182328989
0	1	0.005673288743348702	35.11033085712064
0	1	0.004736753809600255	32.73803348041979
0	1	0.005517532962029129	35.21786620041359
0	1	0.005431932697710012	33.229769249499675
0	1	0.00519059927708116	32.99085722105731
0	1	0.005404761387076086	34.292545230981965
0	1	0.00548664481562025	33.9148534233532
0	1	0.005507351365159397	35.757320576875706
0	1	0.005650920856202986	34.92365925312827
0	1	0.005408461822999887	33.61342461671165
0	1	0.004922386027856926	32.62024342179206
0	1	0.005802640442133688	36.41254383194938
0	1	0.005546032277879854	35.920151980639446
0	1	0.005764055501069427	35.05127379738601
0	1	0.005165147486110329	34.17441990619774
0	1	0.005345610826866019	33.994262943513064
0	1	0.00574901492332916	34.83508580972594
0	1	0.005610728668940752	35.467734161552436
0	1	0.0057698988237429825	34.707662551052344
0	1	0.006127867500579539	35.41806583274218
0	1	0.005121877266864734	33.21823652289458
0	1	0.005268331424594153	34.1400058673281
0	1	0.004842921575758833	32.77955002819501
0	1	0.005504983687399088	35.2974893157101
0	1	0.0056440499531365896	35.61611960599506
0	1	0.005580920811517403	34.96341317692422
0	1	0.005996306047139001	36.601773552040406
0	1	0.005195581065926941	34.54669770022032
0	1	0.005810873705296047	36.05948685728949
0	1	0.005491304481766016	34.450563079877604
0	1	0.005388335283915537	34.68603439132139
0	1	0.005263158779719415	34.244828697684824
0	1	0.004878086652200218	32.75383701055319
0	1	0.005079930372635139	33.35540030784227
0	1	0.004813610707149091	32.54293000607185
0	1	0.004995952706924613	33.58168399855629
0	1	0.005425071995340022	34.706975282509504
0	1	0.005450690948446993	33.70712811808461
0	1	0.005049844869461797	33.533273776054074
0	1	0.005085108195972213	34.08860779737782
0	1	0.005426320132024571	33.48810641954205
0	1	0.005104684510255243	32.864014749070975
0	1	0.005303040809975841	34.22761698564503
0	1	0.005994682906744799	35.82209070547371
0	1	0.0046368999024262135	31.86238906067189
0	1	0.005639787749302501	35.663600709602164
0	1	0.005441836680676911	33.79872567270646
0	1	0.005454069457398575	33.46336849567362
0	1	0.005552223859947216	34.94587000995944
0	1	0.005783087488862833	34.14895422792494
0	1	0.004912794198055396	33.167868398638916
0	1	0.005037820698435045	33.15230208196633
0	1	0.005534250252498135	35.77279053897055
0	1	0.005793029310256394	35.18230486510724
0	1	0.005853424207047039	35.811505936125045
0	1	0.004779859043096203	32.84208913150923
0	1	0.005751304130909782	35.120275198634516
0	1	0.005232242093386323	33.015212273166
0	1	0.00504984508463701	33.214716748644044
0	1	0.005449631246098122	34.27402563315664
0	1	0.005201887014703259	33.529823314802016
0	1	0.0058973920758559955	35.46677729557453
0	1	0.0050740999454462156	33.85125828398944
0	1	0.006206733082245595	36.86375391448029
0	1	0.0053117397962757764	33.97638033901019
0	1	0.005359280386957361	34.50087377904463
0	1	0.005494527695498373	34.02789040666763
0	1	0.0053924596076952375	34.06605735349741
0	1	0.005127191693579356	33.13991170214202
0	1	0.004915091346835104	31.768132399742438
0	1	0.00569367190892066	33.8544410339326
0	1	0.006041674778840775	34.30431588887418
0	1	0.004850879862218885	32.17281975595063
0	1	0.005306988434603543	32.78846740640249
0	1	0.005413234341748344	34.399764696446354
0	1	0.004723055803382636	32.650874148210654
0	1	0.005303120348937849	34.38107036664631
0	1	0.005614355865270307	34.82283935309671
0	1	0.005939088166734685	35.258294952705825
0	1	0.005590564149483997	35.688626284450585
0	1	0.005570926488476869	35.28082447831362
0	1	0.005884369551146678	35.57908945779269
0	1	0.005472993138563113	33.70306948025579
0	1	0.004691072539774053	31.59680619643756
0	1	0.005379974015465615	34.99907099286283
0	1	0.005509477509917501	34.082900920065605
0	1	0.005767467383095772	37.27747810204295
0	1	0.0056389297217750035	33.715592982225665
0	1	0.005596447458828342	34.659405305785846
0	1	0.005357777903267286	33.52232612016384
0	1	0.0051575611415142	34.845787540244594
0	1	0.0054146261299475645	34.36360106617365
0	1	0.005275021062339283	33.05384936627591
0	1	0.00557251974789025	34.19957559360093
0	1	0.0053100278406543544	33.536278569552685
0	1	0.005404266002722558	33.679215461999846
0	1	0.006184238435799619	36.43708423755789
0	1	0.004886087458843553	32.56645548289869
0	1	0.0055806752183501975	34.62280469632504
0	1	0.0056423014140638515	35.3248049669223
0	1	0.005571252426878862	35.43554813051299
0	1	0.005463204356563373	33.929999046176604
0	1	0.005176826884256544	33.765372644435736
0	1	0.004973135018787442	33.415242912528505
0	1	0.005027224718788421	33.1574932241781
0	1	0.005295025832933519	33.984854283184205
0	1	0.004915661434069706	32.354743833141185
0	1	0.006011636199023485	35.208060669575566
0	1	0.005950352543129955	34.89142997502243
0	1	0.0056006417712599335	34.88505638685712
0	1	0.0054818373136380615	33.93641086030906
0	1	0.005946297472728145	35.15575759240128
0	1	0.0049565683917766725	32.54999130368011
0	1	0.005922604767939995	36.011648398249086
0	1	0.005573860930288949	35.02300789495406
0	1	0.005709998249619317	34.59687348198202
0	1	0.005428694632376043	33.98240929711837
0	1	0.004919602586312889	32.88468788454991
0	1	0.0048939233669161135	32.72940340261856
0	1	0.00603304620402198	36.80262715003623
0	1	0.0057905718594385815	34.48631554517731
0	1	0.00572087810748896	35.088194532796
0	1	0.004834651475044045	32.56719677573962
0	1	0.00547611735890734	34.174288626272535
0	1	0.005255734380471149	33.26583150944612
0	1	0.005341466976096918	34.13239354766904
0	1	0.004680524213678168	31.600561630134713
0	1	0.004827410831110404	32.52752520437315
0	1	0.005254916537921949	33.92554213587905
0	1	0.004731426995137565	32.2563278637043
0	1	0.005995776068707549	36.43955537329417
0	1	0.006029139295403418	36.57260025177618
0	1	0.005777592098325705	34.39316781973847
0	1	0.004961591715726987	33.45674594313191
0	1	0.005185545468425224	33.314282350288735
0	1	0.005457716310673019	33.99340762512712
0	1	0.005302939431810528	33.96454781290477
0	1	0.005682817284166234	34.5851436813515
0	1	0.005014894119812822	32.741952848717254
0	1	0.005327801731297074	32.385035438764376
0	1	0.005071253331465826	33.60232838668471
0	1	0.005200761355140381	33.21670407326016
0	1	0.005287550956230788	33.408135271601445
0	1	0.006003269382810511	34.45134467020892
0	1	0.005810717526763214	35.57152148146419
0	1	0.005762096930408509	34.715100066145354
0	1	0.005299446778865825	34.24526493604907
0	1	0.0053436380056595635	34.191768290048266
0	1	0.005579552388760122	34.94679862650489
0	1	0.004988654172040982	32.364409508725984
0	1	0.005456061711685595	33.86754223322208
0	1	0.005534532073703151	34.82904544206704
0	1	0.00520224135673835	33.30928785043593
0	1	0.005271011015103615	34.0392007269634
0	1	0.005280209697609291	34.48006988081884
0	1	0.006358059812719024	38.10356082721655
0	1	0.005921758484185099	36.3750875352488
0	1	0.005375986877476892	35.21234107050136
0	1	0.005261761099571425	33.36068951224752
0	1	0.00609024886023261	37.01151680582169
0	1	0.005957785687834882	35.99041129548761
0	1	0.005610979104542931	35.139575593734655
0	1	0.004803251592982068	33.29905558911642
0	1	0.0057617738291643695	35.5515241045014
0	1	0.005957761387451133	37.68769860664869
0	1	0.004773817141344165	32.01165229996442
0	1	0.004736082685876263	32.6810148317179
0	1	0.00517985404639661	35.072955531146945
0	1	0.005890261440651649	36.939658508811206
0	1	0.005017792105256038	33.82709476447844
0	1	0.005127557197737742	34.6714397854245
0	1	0.004655492591769973	31.764811461401514
0	1	0.005716910405486349	34.35436878914152
0	1	0.0050373174606343305	33.05950359142765
0	1	0.005275893181403223	33.95145117070353
0	1	0.005630096894644184	35.43087206522415
0	1	0.005092569203155027	32.253002846457754
0	1	0.005291828327827577	34.428979481765026
0	1	0.005284641449711831	33.67833572681913
0	1	0.005196308316583093	31.99332250273272
0	1	0.0057389897233065075	35.529578462253816
0	1	0.005008964781659626	33.05756601836159
0	1	0.005647696300573923	34.44918151410632
0	1	0.006430152940205483	35.96381536145708
0	1	0.005207913989966874	33.33151164374297
0	1	0.005047639224669298	32.82010389182754
0	1	0.0054175558856800225	35.40648303446267
0	1	0.004900499124847603	32.2584144669651
0	1	0.006106906579557044	35.52031330647811
0	1	0.004854222239518654	32.372856825663064
0	1	0.004910638712986774	32.88346987768586
0	1	0.005594572463467125	34.16766875655585
0	1	0.005748304418778444	34.331986855676774
0	1	0.005001515551351339	33.31261318021314
0	1	0.004909012898857779	33.33727440476495
0	1	0.004720053984563546	32.00701691577514
0	1	0.005282264030482154	33.73498220236829
0	1	0.0053620384131510025	33.42049910632715
0	1	0.005713401333243327	34.04514529015296
0	1	0.005505660012854042	34.29897364099815
0	1	0.005911553967396108	34.97869941940565
0	1	0.005450343407186918	33.97269816585753
0	1	0.005459093211116562	34.31407440899681
0	1	0.006114110877133139	36.3592343910961
0	1	0.005486048293977871	32.877244180229766
0	1	0.005484716479570787	34.36896239281728
0	1	0.005688707350736677	35.619749666425605
0	1	0.005652561878092947	34.98614835014832
0	1	0.004655177351882147	32.220188676621504
0	1	0.0052591701497396405	34.41434001420204
0	1	0.005108836524661517	34.028698095061266
0	1	0.005207792355206478	34.087104206038795
0	1	0.004994890088807268	32.00221331912902
0	1	0.005076326755272333	34.07527302555261
0	1	0.005618940442266567	35.850400657766514
0	1	0.005352581482004065	33.38040325264439
0	1	0.005474424352441271	33.921969274459535
0	1	0.005646663915558443	35.02427206396381
0	1	0.005665851381166279	35.75893468294683
0	1	0.004826914977802387	32.50859328097784
0	1	0.005086237183534166	32.91434757313407
0	1	0.005365557467471316	34.764475173071666
0	1	0.005789069483779133	35.802380719966656
0	1	0.005188201553918929	33.10730974474158
0	1	0.006013281558725537	36.92805992347115
0	1	0.005411048704450135	35.46911860424487
0	1	0.005382264044589874	35.16672508359123
0	1	0.005465515273387779	34.79360264418049
0	1	0.00542852295085237	33.65634357788509
0	1	0.005357183836919276	33.973483447609276
0	1	0.005390028096050701	34.261336293317406
0	1	0.005125401069779715	33.30094884706393
0	1	0.0051826146342270315	32.194588336158915
0	1	0.006049780225698096	35.52069282229644
0	1	0.004797593542738009	32.09608315736104
0	1	0.005047131965342184	33.2167276593182
0	1	0.005110670027917377	33.83501813850649
0	1	0.004850864956585585	32.40186745846382
0	1	0.004960557100847495	34.08690916174589
0	1	0.005395739486403661	33.334252539216386
0	1	0.00494057920470599	33.35603007404204
0	1	0.005835464989162621	35.57392052442143
0	1	0.005487751277805045	35.06935125671299
0	1	0.005600562057704784	35.443711772966424
0	1	0.0055003215218853195	33.980802290265146
0	1	0.00573542561047779	36.24307494400329
0	1	0.00518409665610418	32.93742340900034
0	1	0.005255251490753128	33.88212146366542
0	1	0.0055160702432014005	33.6756603550986
0	1	0.006208966664126063	36.95804782283689
0	1	0.005592934204781486	34.72845118145679
0	1	0.005576342577698755	34.88339734493295
0	1	0.004447397768771987	31.08891154442764
0	1	0.0051970581135956494	32.92700309671129
0	1	0.005755657541147319	35.13148304104137
0	1	0.005268068749360744	33.519687290784454
0	1	0.005831655456561442	34.581623579022136
0	1	0.005239044808066579	33.88545563180652
0	1	0.005237390608481003	32.635341287547675
0	1	0.006104836471908274	37.25189694556484
0	1	0.00552603795041664	33.98214966041313
0	1	0.005497513937693551	34.58139240843114
0	1	0.00454629350849761	32.21480805258929
0	1	0.005580496909898238	35.47164736188168
0	1	0.0057624056460449215	34.37108704081764
0	1	0.0052804101460011245	33.56174022923255
0	1	0.005309588603475655	34.05881322144697
0	1	0.005766127946075615	35.70867889374506
0	1	0.0048865535878598034	32.38395455506401
0	1	0.005016531315278782	33.20755410669596
0	1	0.005463783761634146	34.82018246676592
0	1	0.005944161615913895	37.124781901406415
0	1	0.005678458193833033	34.316534341038846
0	1	0.005179692208174398	33.696639247122754
0	1	0.005074519398722524	34.100365568943786
0	1	0.005221143297215094	33.81367964384013
0	1	0.004579812222239525	31.604412720309462
0	1	0.005247921285277754	34.6140437486128
0	1	0.005064276122801583	33.4174105176689
0	1	0.004903458319213539	31.98664702435147
0	1	0.005059605285783366	33.326576189225115
0	1	0.004810050400393956	32.61206513004611
0	1	0.005200949463578815	32.1237875648713
0	1	0.005230701759757188	33.68060669589348
0	1	0.005118727047653986	33.45235095259701
0	1	0.004739853819868184	32.81041279264835
0	1	0.0061660865210434925	37.23808485300194
0	1	0.005961436710380043	36.16279055885509
0	1	0.005396896247384937	33.03980926371319
0	1	0.00537609305241767	34.3651371075072
0	1	0.005195424461818038	34.043174079763645
0	1	0.00512994839321887	33.9217810149042
0	1	0.005823066107305416	34.97876006871793
0	1	0.00508477586905809	33.43319026664272
0	1	0.005119581959124658	33.503639934912556
0	1	0.005529487603496558	34.7475014648767
0	1	0.00481303448030123	33.63558576678084
0	1	0.005279870677336696	33.45290030640046
0	1	0.005900593369790852	36.43118160377375
0	1	0.00501544992765133	33.307306370360834
0	1	0.005437216680912196	34.60980937724197
0	1	0.005752701915774381	35.44652014776774
0	1	0.005809359924884325	36.29388054709992
0	1	0.004567927172854443	30.79018192496027
0	1	0.006088701128850132	36.280410086222226
0	1	0.005791564531648339	36.85288604625069
0	1	0.0052393349104462835	34.529342464294444
0	1	0.005232323247409652	33.94819431459538
0	1	0.0060356483364506115	35.029173430518064
0	1	0.005348061925717749	33.705307293065204
0	1	0.005334597538080734	34.058836731520465
0	1	0.0049629853830078	32.18300980353262
0	1	0.0053444154475909	34.2107472040245
0	1	0.005898570634648142	36.19918078179102
0	1	0.005003415793417761	32.281933388925914
0	1	0.005244036059538221	32.95505063933047
0	1	0.005839230343238491	35.45361643977637
0	1	0.005696801933733635	35.90111611729344
0	1	0.005623195336895974	34.414958353900744
0	1	0.005923579818744839	36.7788372634066
0	1	0.005349745397451227	33.45274293876078
0	1	0.006057593470939632	36.46003704899119
0	1	0.005331648088859217	33.69227715170117
0	1	0.005502200359428739	35.777572085966675
0	1	0.005443014383024088	34.71075812839681
0	1	0.004857966839734878	32.59875376744051
0	1	0.005237763722572643	34.63573737730472
0	1	0.005221932823902763	33.96556823240695
0	1	0.005515010622162089	35.20469487937757
0	1	0.0053208509262313375	34.63477730320388
0	1	0.005638000837753543	34.66166439922152
0	1	0.005407472097760188	34.70632229193325
0	1	0.005818575593041986	35.10955044199613
0	1	0.004989581728511247	33.40272009852425
0	1	0.004991345271150284	33.14074942796161
0	1	0.005576160812148756	35.252612264994774
0	1	0.005272227229021978	34.52668003261335
0	1	0.0053698699944782335	34.2178514569239
0	1	0.005016090747961133	31.885084993075353
0	1	0.0066537625924488475	38.247213639887846
0	1	0.005244584011169714	32.85029653584192
0	1	0.0052101483153452486	34.16389742012402
0	1	0.005030907125374745	34.09461685489188
0	1	0.0051569150691703	34.321510643422954
0	1	0.005677004353094282	34.35517776605542
0	1	0.00517021008825443	33.728698623101174
0	1	0.005496475583936389	35.40249757346779
0	1	0.005068271598196026	32.99415192493477
0	1	0.005662593765425277	35.138766786088866
0	1	0.0053882919622183605	34.51066206574203
0	1	0.004983577320656245	33.822759173245515
0	1	0.0049868462473905825	32.93137678312299
0	1	0.005097946547226832	33.25506235252658
0	1	0.005540058911274326	34.896618839199284
0	1	0.005330843580001178	33.46846563145186
0	1	0.005752208294820492	36.019105957678356
0	1	0.005500485143320552	34.72080921950326
0	1	0.005540733072586523	34.18624300239412
0	1	0.005445347780476621	33.73522449562991
0	1	0.005614011671021731	34.27755154782136
0	1	0.005177309424386827	33.598975687796894
0	1	0.005368797230661362	35.10403398867294
0	1	0.00478621555377565	32.40634366171228
0	1	0.0055563698801854525	34.77947224892245
0	1	0.005684244640905947	34.643243460507115
0	1	0.005779983419684125	34.13301124247533
0	1	0.004881235825222746	32.965500855197625
0	1	0.005349875483774074	34.2944454352947
0	1	0.005926027090443717	36.18076144044197
0	1	0.005126413209815657	33.2962364727441
0	1	0.004509842885006513	30.89041843906136
0	1	0.005466003327685436	33.825861111381926
0	1	0.005096205420258381	33.47913446014619
0	1	0.0057746194020988776	35.13017851069621
0	1	0.005063629749996006	33.94626715654756
0	1	0.005115547786140285	33.282603330265886
0	1	0.005280717049328611	35.1768740691372
0	1	0.006433733819297682	38.160704851298384
0	1	0.004869488874828421	32.37880947059248
0	1	0.004887102631830581	32.74432270642952
0	1	0.006036179644986178	36.39449369613137
0	1	0.0052683083866728285	34.870190375126874
0	1	0.0052768084671970744	33.7339277359186
0	1	0.005336931477441104	34.448787459947006
0	1	0.005812049803466373	36.20527424192545
0	1	0.005155209518744131	32.59603264480675
0	1	0.005486414781177894	34.80945397870124
0	1	0.0051659625674551	34.55475678378915
0	1	0.006180940859870854	36.033951502702045
0	1	0.005856915160866238	35.01916165638307
0	1	0.005295257191206197	34.243209130955094
0	1	0.005145944543833792	33.79139430381504
0	1	0.00491664516684343	32.655075379800806
0	1	0.005224854042561603	33.5296457884639
0	1	0.005002738304504526	33.5571776203878
0	1	0.005270898836785301	33.36401887003829
0	1	0.005033229234992694	33.51921536117961
0	1	0.005186150785774314	33.85095896046918
0	1	0.005613217521607993	34.518450685989684
0	1	0.005133070372018502	32.11084760101172
0	1	0.005306337470201055	33.11522490317407
0	1	0.005448809493099266	35.578361336439244
0	1	0.005790918778841896	35.274021174561504
0	1	0.005496128197761189	35.19350015926435
0	1	0.005026925418537729	33.67368815175753
0	1	0.005539819941516995	33.91251248991838
0	1	0.005270363899948517	35.25269235231701
0	1	0.005652166328918197	34.476723590402955
0	1	0.005519532474449037	33.719138720006235
0	1	0.005180563273062773	33.758559968005855
0	1	0.005241219463546301	34.476223752020054
0	1	0.005681526413286301	35.53713173227149
0	1	0.005057920415125046	32.9081960825722
0	1	0.00513800553582792	34.175287700682674
0	1	0.005189120237459856	33.41204763710092
0	1	0.005766639108911398	35.26077688271212
0	1	0.0051703534915676684	33.13009717555621
0	1	0.005537918369665709	33.18023248181099
0	1	0.006715268421511357	38.074930020871406
0	1	0.005057254840611076	33.32205789218774
0	1	0.005576896671381531	34.90684841019372
0	1	0.005221123728776617	33.47114389854614
0	1	0.004695109421318174	31.246804930290686
0	1	0.005567272623236387	34.48021669145459
0	1	0.006270305587842752	36.96399484511557
0	1	0.00506779463465764	32.83413849440655
0	1	0.004990022120321914	32.38988983446236
0	1	0.004991554111771025	32.64989567046477
0	1	0.005340590731555714	32.97841389802506
0	1	0.005020135707604295	33.03449099241046
0	1	0.005467028521820803	34.364463926382896
0	1	0.005213827907755297	33.89889135836352
0	1	0.005092073479636778	33.38899718524673
0	1	0.005029281975340242	33.440400717080706
0	1	0.0061448907808838394	35.703802075465916
0	1	0.004866471282563128	32.260367583423715
0	1	0.004483230226554464	31.325767231458826
0	1	0.004961763970473972	33.17097972428655
0	1	0.004761851860431563	32.169481425106966
0	1	0.0050373855700863	33.80983886333328
0	1	0.005415947624555529	34.95435294934774
0	1	0.005144514698946119	33.59572002904475
0	1	0.006351816290588141	37.50348665471399
0	1	0.005087263744346179	33.00000246980762
0	1	0.005288397199797622	33.218482979193595
0	1	0.0050563604836885295	33.86144433408201
0	1	0.005010999278560576	33.34260734669697
0	1	0.006652069340678968	37.86825282861799
0	1	0.005192399602397137	33.31312044917958
0	1	0.005036202369840128	33.29031174803807
0	1	0.0059715833579935184	35.88285998883867
0	1	0.0049034873685370245	32.1621859284755
0	1	0.005412289198968738	33.394875433495784
0	1	0.005210060728185154	34.3401084762196
0	1	0.005257109831772892	32.8313724049131
0	1	0.0060865814794511175	35.62664118256928
0	1	0.005068461347780702	33.67736819169151
0	1	0.005712127351024878	35.24328878687266
0	1	0.005691776253410581	34.95014451891835
0	1	0.005028983376662965	32.622403373581065
0	1	0.004815715081020887	31.86162292655975
0	1	0.004796227826057047	32.2137922589456
0	1	0.005040511959229748	32.33231153711082
0	1	0.005478605033691651	33.829998801351394
0	1	0.005290423827607795	34.15551925856003
0	1	0.006022084489900745	36.91879838390047
0	1	0.00593820017698007	35.4760766751451
0	1	0.005630457462701637	34.98329413979022
0	1	0.0058037795889436	35.97992055038853
0	1	0.00612269700785419	35.95359340584298
0	1	0.005503089592244873	34.78261900910549
0	1	0.005061238214296197	32.286731885664146
0	1	0.005168989897878572	33.58213994291647
0	1	0.005337110754164732	34.711592820966075
0	1	0.005092173978804196	34.12528808234144
0	1	0.005246566723031068	33.42378520332732
0	1	0.005508822967765353	35.48849990991681
0	1	0.005362141484445644	34.01806872609214
0	1	0.005416976583040365	34.69257840542273
0	1	0.00453342337889667	31.39849524099676
0	1	0.005517447647699106	33.700837040063824
0	1	0.0054094880365110265	34.40303398107943
0	1	0.005549194904866008	34.672036213873255
0	1	0.005374205697798245	34.384856048764036
0	1	0.005262257875181379	34.54065219273884
0	1	0.0053927588278152765	33.983304248487705
0	1	0.005040439302740483	33.51708299938617
0	1	0.005926059019875321	36.84938652571751
0	1	0.005864339893539954	36.02198735237994
0	1	0.00481864513776549	31.893262998140283
0	1	0.0053716209423172005	33.41064576199971
0	1	0.005820959207648771	36.04987741521173
0	1	0.005611237408348423	34.27656215126207
0	1	0.00510486886479027	33.09690500045153
0	1	0.005703403922221189	34.70102839529712
0	1	0.005083685800562063	32.872692760560746
0	1	0.00574559595391114	35.49757135427251
0	1	0.005018501212506269	33.3652915833505
0	1	0.005447312065033045	35.100301917799406
0	1	0.005556795147894809	34.399934466561355
0	1	0.0049040627478647	33.53906747189471
0	1	0.006036917410944002	35.414675716882186
0	1	0.005331615570057057	34.69338355880723
0	1	0.005211917843136154	32.445300631288674
0	1	0.004809329849289622	32.36500263716464
0	1	0.0047277310860753055	32.08119114042702
0	1	0.005143630432903918	32.432178584939756
0	1	0.005916279243436367	35.838610311075946
0	1	0.0058718071397521904	35.459501038555864
0	1	0.005349414061517834	34.46325228095227
0	1	0.005489792788316298	33.59614626268007
0	1	0.0052236223530907995	34.358538208740484
0	1	0.005240004082850976	33.336088577159174
0	1	0.005415658832604926	33.546280214180825
0	1	0.0059373968062001094	35.63241102771726
0	1	0.005468215958472925	35.06756443630103
0	1	0.005216940148065258	33.59611179491693
0	1	0.004847942931081604	33.426840830101696
0	1	0.0053891410730522345	32.95668413834684
0	1	0.005018079165956094	33.22564803500093
0	1	0.005445892885071771	33.29225940946695
0	1	0.005108896885907415	34.26407540744814
0	1	0.005935277549879831	36.11638219379163
0	1	0.005191255029423339	32.78261492250021
0	1	0.0059002170762366205	36.16302398563613
0	1	0.005503610959624512	34.71011798004922
0	1	0.005885872913861221	34.54625259943652
0	1	0.0050208358100752555	33.17608165232745
0	1	0.00558051447749996	34.81712230388484
0	1	0.005327447003957246	33.976300910000425
0	1	0.005494362258245753	33.040540124156394
0	1	0.005498727461115317	34.50549270103876
0	1	0.005226961857699316	34.592914093937566
0	1	0.005106436928776669	33.43765437957237
0	1	0.005172324857937613	33.7884142724677
0	1	0.004946770632249907	33.05945498816903
0	1	0.004855090371725955	32.879987352718814
0	1	0.0050264114981286466	32.808165099002515
0	1	0.005056706491259591	32.46093228939602
0	1	0.0052184308797615046	33.55201564070687
0	1	0.005519201983925108	33.78835853387157
0	1	0.005223663767264527	33.71164488706968
0	1	0.004827109275388558	33.08233272043723
0	1	0.005186488073588063	33.12807573189298
0	1	0.005381609040473224	33.75975350745554
0	1	0.005549343000285245	34.1004830061303
0	1	0.005808829639038582	35.73125769779667
0	1	0.005805979758852457	35.8190548794893
0	1	0.005469807552039792	34.052171661217685
0	1	0.005517137100355763	33.541042162146994
0	1	0.005645588735712511	34.25539849729441
0	1	0.006405885789867483	37.017555834575354
0	1	0.005560486811652028	35.322213191732985
0	1	0.005521181349890919	33.6669287713984
0	1	0.0059078096801066645	36.21773501920154
0	1	0.0053522441847557575	34.554257277935676
0	1	0.0047821308790387835	31.29580919091528
0	1	0.004830508297183271	32.13355375549673
0	1	0.005471474847326002	34.09671112245495
0	1	0.005174201900638392	33.84038835453936
0	1	0.005517573803437258	34.948261614163094
0	1	0.005170519025665348	33.32843725037718
0	1	0.005578207610390859	35.37774082826255
0	1	0.005262410512403985	33.67495225183422
0	1	0.00514748597729007	33.392740282966265
0	1	0.005297585610804501	34.23027335810049
0	1	0.005566216136398251	34.569675611289426
0	1	0.005174362278862737	34.327357799435724
0	1	0.0048022230233327	32.810558816708316
0	1	0.004927010610618574	33.013501644140824
0	1	0.005486016066602373	34.80024517341406
0	1	0.004975054381100444	32.761862848175184
0	1	0.005031781274971918	33.05707636370533
0	1	0.005290019891967262	33.334972084467424
0	1	0.005206308972900897	34.88812592980973
0	1	0.005839578645462595	35.383174899154206
0	1	0.0057126047346024505	36.6313208199638
0	1	0.0048729825592507695	32.19029025133515
0	1	0.005634892513109051	33.84243791866609
0	1	0.006008216264908506	35.12993474501729
0	1	0.005325925641832488	34.185048842415156
0	1	0.006049905438625625	35.911839657354975
0	1	0.004719155020731587	32.11442782341796
0	1	0.004848682829451816	32.26974726617312
0	1	0.005606752470321688	35.363177848985245
0	1	0.006359204391431058	37.94355869190532
0	1	0.005839071599019948	34.5518115060843
0	1	0.005005692731919323	33.38644284458487
0	1	0.006261505666660474	36.99466974234205
0	1	0.005372640768414088	33.17658055363647
0	1	0.0052826330389617844	33.25802675082245
0	1	0.005907899716186808	36.293465651100895
0	1	0.005240666365684575	33.74119946066696
0	1	0.005142761432598968	32.85589838997479
0	1	0.0052171814649064705	33.14426355788774
0	1	0.005662036445033217	35.57649580246664
0	1	0.00562400613864982	34.38119657623951
0	1	0.006132323159486993	37.129694723101444
0	1	0.005805004869447931	33.745769059656396
0	1	0.004938800657910109	32.88818973062121
0	1	0.004838555327976387	31.935030520577843
0	1	0.00501756448981302	32.54386423459515
0	1	0.004961379458557841	33.1512648760706
0	1	0.004932541975868676	32.78756982241347
0	1	0.005336008033724047	34.59902583923175
0	1	0.005598274202878269	34.94395145333451
0	1	0.005947100757547045	35.832876187187104
0	1	0.006221472083550808	36.70920078867207
0	1	0.005399018799123942	34.503780415391226
0	1	0.00498730263609402	34.08366642078153
0	1	0.004747050185486144	31.573474334296982
0	1	0.0049455247320379335	32.680865340211085
0	1	0.006094539170154206	37.3329640415029
0	1	0.00486419590603336	32.498100877758894
0	1	0.005072139524360989	32.55749757816866
0	1	0.005232781351699363	34.35147869823963
0	1	0.005763817251133718	36.117357383804695
0	1	0.005396534314680315	35.02426471714473
0	1	0.006340686913242355	36.913730154539785
0	1	0.004827065623896471	32.60627929368259
0	1	0.006954905755193001	38.67173752060919
0	1	0.005069774959298762	32.62053226175113
0	1	0.005452314770899065	34.18691683602026
0	1	0.005551759434822622	35.82031914707958
0	1	0.0051794041133118056	33.515111127532904
0	1	0.005327173387623689	34.97425120785243
0	1	0.005262863053257268	33.31355144194733
0	1	0.005214845918352745	33.20291473186334
0	1	0.0049921654957047696	33.03410997890646
0	1	0.005621227361010474	34.97887874203284
0	1	0.004603258825345223	31.44981193399716
0	1	0.004631933142279682	31.12353537968428
0	1	0.005251267821229563	33.447288622789706
0	1	0.005348412655131581	33.959121684632045
0	1	0.005456334497929438	34.229939178139
0	1	0.004992142415778567	33.41484469568717
0	1	0.005939122856893608	34.38791266876192
0	1	0.005740300144191955	35.95107939631402
0	1	0.004798838311626698	31.67642739605352
0	1	0.0054925286055055944	33.476328383568934
0	1	0.005891515420453476	35.226113719183694
0	1	0.004808032785543205	31.922067211681394
0	1	0.005080759673868809	33.304477534080114
0	1	0.005856864665704043	34.47197530214434
0	1	0.00562114796932944	34.44719765583798
0	1	0.004525655391548267	31.161955862524135
0	1	0.0058358612714523184	34.90885436444672
0	1	0.005100489260549694	33.708030829076606
0	1	0.004998558813423535	32.48853975222484
0	1	0.0052853211050770165	33.96253533267965
0	1	0.005274192136545779	33.643501706625216
0	1	0.005504955025886217	35.091058662823976
0	1	0.005386492641860691	33.73706899785275
0	1	0.005465969685460137	34.38678540569804
0	1	0.005832860507825167	35.56171572801898
0	1	0.005846218345741725	35.88323112351169
0	1	0.005460849796416603	32.895459000933954
0	1	0.00486257520143771	32.57007004597183
0	1	0.005019904903532187	32.77149876982325
0	1	0.0056117694660242105	35.265075634766426
0	1	0.005611904036427695	33.793464465356365
0	1	0.005308395488738985	33.667428954999124
0	1	0.005284531627758878	33.64914131644026
0	1	0.005253977110798421	32.363372664645674
0	1	0.004954986001746954	31.565790859800163
0	1	0.00542955345966934	33.77552204910715
0	1	0.006215899692150314	36.64485803998518
0	1	0.005086969998454679	32.85983725978561
0	1	0.0055145217554867215	35.10621485533673
0	1	0.005579398512773877	34.37729880922729
0	1	0.005337933608516301	33.382654020603596
0	1	0.005412461551810336	34.05272890469403
0	1	0.004862699723112549	31.51035789562667
0	1	0.005005374073484846	33.41330490908732
0	1	0.0053585728048525325	33.984088874383495
0	1	0.005614122195232789	34.705292367152836
0	1	0.005261822158938841	33.59437788875881
0	1	0.0047624570767080335	32.58216988425058
0	1	0.00552500506538855	35.375405530451886
0	1	0.005787198070096333	36.07703994839602
0	1	0.004381843611063011	31.25935405700358
0	1	0.005531023144645117	34.81586146162546
0	1	0.005523619195065993	35.81958959122137
0	1	0.005183520874021839	33.0131124582031
0	1	0.005212499111417993	33.21460761555509
0	1	0.004626308538990738	31.37678947243972
0	1	0.00569624013238894	36.0885124802982
0	1	0.005215575776984603	33.18310030367493
0	1	0.005084474512115345	33.49445981748495
0	1	0.005627100037562834	34.85632375683906
0	1	0.005134658564791868	33.345648739081035
0	1	0.005255114765124991	33.765640072865175
0	1	0.005325177452744388	34.196476455153665
0	1	0.005938036876889488	36.60671182616279
0	1	0.004789117935636042	32.615957221770344
0	1	0.004857058384851783	32.36266084178417
0	1	0.005228899972093111	33.952226289512595
0	1	0.0056636120138162166	35.272149913124274
0	1	0.0051235807117625855	33.460214108716336
0	1	0.005772828014845194	36.077633642099215
0	1	0.005339936534057873	34.729673863442805
0	1	0.005169521887979274	34.84976413071473
0	1	0.005267516060487215	33.872006462585794
0	1	0.005484196998463359	34.550727584042114
0	1	0.0050647243829189175	33.21403668097038
0	1	0.006307257254219324	36.787043319922226
0	1	0.005447727996619859	34.43702683015515
0	1	0.005674946723267038	34.73051812574945
0	1	0.005276609623984007	33.89889891666174
0	1	0.0053702322967211025	35.206994234036145
0	1	0.005205715938636156	34.17117781004578
0	1	0.005899600120758478	35.29369081053076
0	1	0.005329508750771127	34.24325779587783
0	1	0.005057969606266177	33.587422926942935
0	1	0.005621890260064423	35.101112162622776
0	1	0.0055191024484364005	35.03689198987616
0	1	0.00510858929805429	33.25025780865436
0	1	0.0050797359927933295	32.19223195957184
0	1	0.006161081123603262	36.332746657998186
0	1	0.004867623888296665	32.89898333387507
0	1	0.005052692019830201	32.67437497826925
0	1	0.004962495960182306	31.5789040878179
0	1	0.005839808234263115	35.43472261624613
0	1	0.005407729382439663	34.62515299491732
0	1	0.005085983835429833	34.35017223864423
0	1	0.00556126423176934	35.17274123817998
0	1	0.005975416558368876	36.647807330340925
0	1	0.005286460714002439	33.21759067206422
0	1	0.005249440705900398	33.267011177925774
0	1	0.005212906952939248	34.013883012530634
0	1	0.0062294206271557824	36.7202024592023
0	1	0.005706606474360594	35.65449132761031
0	1	0.005225447067171647	33.43407869013925
0	1	0.005350103899885056	33.65121630339607
0	1	0.005224569419142767	34.42535835167742
0	1	0.005579889572615791	35.361609999528156
0	1	0.005788205637776414	34.705427511430614
0	1	0.005565822731267148	34.30114520330433
0	1	0.006010791690452185	34.75088863761572
0	1	0.005437276500938328	34.82269061073169
0	1	0.005214034807733151	34.8595490767283
0	1	0.00532920705836606	33.83233215373272
0	1	0.005586262538583287	35.27841848928551
0	1	0.00552653356875648	34.041084058650405
0	1	0.00521437047520293	33.69196982214782
0	1	0.005076097241599982	33.77185966095199
0	1	0.005519813132167428	35.4013539016375
0	1	0.004953875381179677	31.53392250050731
0	1	0.00587130169232209	34.43174651185406
0	1	0.004733617538063417	32.73914626521807
0	1	0.00532645053197956	34.046189325092044
0	1	0.004924478995281605	32.90386651816612
0	1	0.005565804012312414	34.80747480169734
0	1	0.0055689141058106965	35.343774170795385
0	1	0.004994432576698087	33.478305964042484
0	1	0.004714231556340116	32.75372848476879
0	1	0.00546482953423764	34.77298245727982
0	1	0.005521198279865698	33.69922349829488
0	1	0.005227821636880493	33.67643714893311
0	1	0.0060817761570756725	36.71415379709309
0	1	0.00595005221782932	35.52973160732868
0	1	0.005276859177388305	33.156285061154335
0	1	0.00529001445357613	33.7033313597838
0	1	0.0051296735764263576	34.22809889547347
0	1	0.004743741305050337	31.7302428213695
0	1	0.005871829595991636	34.99345148694205
0	1	0.005135748517431237	33.307299081105846
0	1	0.005483305983664367	34.018493575336784
0	1	0.004978985160401052	32.6518267482075
0	1	0.006185280125213331	37.5583226197563
0	1	0.004966897687395736	33.297998850658196
0	1	0.005954316364446582	36.708842122292545
0	1	0.005196803972412296	33.86431080783067
0	1	0.004894701537022697	32.565381220613716
0	1	0.005557645552935062	34.317615252519694
0	1	0.005390743426657154	33.71168603911413
0	1	0.005343342185185433	34.511118144665296
0	1	0.005253316928376543	33.02142107415057
0	1	0.0053730739799699116	34.014828114792806
0	1	0.005333195023991396	33.15201252090442
0	1	0.005223004861797352	33.67977162902508
0	1	0.005486548453440501	34.54257722009122
0	1	0.006275686987483818	36.28433831814694
0	1	0.005506287478148033	35.22839374588999
0	1	0.005311525014796774	32.717973557380326
0	1	0.005956460596287141	35.6169743335832
0	1	0.005103752974569388	32.88829307116966
0	1	0.005637913956160984	34.68430670250006
0	1	0.00527123043834514	32.91487547345783
0	1	0.005866514574959644	34.991694825088
0	1	0.004924374388089579	33.50614753755086
0	1	0.004929875664895625	33.04862387363539
0	1	0.005545335171688707	33.88336505574262
0	1	0.005265682974677188	34.28073064936337
0	1	0.005304851519254289	32.464538521737936
0	1	0.004995455677774687	31.76860360653072
0	1	0.00535088871453971	34.4210187783007
0	1	0.0054086087009244934	33.214735813365564
0	1	0.004864445756371297	32.421905515492895
0	1	0.005241580232375035	33.48810119142098
0	1	0.005547372211162975	33.60956234270813
0	1	0.005864490655565432	34.918283356327535
0	1	0.005214309961594042	33.420129285918804
0	1	0.004821968764007819	31.397611454370026
0	1	0.005521083387040507	34.866310403858236
0	1	0.004778865047776306	31.745343264396165
0	1	0.005432616483610152	32.76547681016128
0	1	0.00553697337071412	34.01206164729692
0	1	0.006137243060445965	34.81900505398558
0	1	0.005138770828970674	32.629050176976705
0	1	0.004977018970368466	31.816200416025033
0	1	0.005199700408629685	33.57237815082833
0	1	0.004829028876844769	32.911187360894594
0	1	0.005478705326968773	34.81442874281593
0	1	0.0062173786667481185	37.130017074121135
0	1	0.004995169453681718	33.33669957286806
0	1	0.005717965126167018	35.53380378290897
0	1	0.0051443224820658185	32.905506889418774
0	1	0.005013455636341017	33.00892861102931
0	1	0.0057286946891467365	35.24154559231399
0	1	0.005436693455507768	34.40310306532865
0	1	0.005336769108961906	33.13827449054721
0	1	0.005231736286671407	33.26727004828823
0	1	0.0055960007595524655	34.68203936492189
0	1	0.004967425661629155	32.32911923501564
0	1	0.00481852066626154	32.51071649585765
0	1	0.005319519515227136	34.29671364415967
0	1	0.005724703667490322	35.508575598572264
0	1	0.004993029391130518	33.19723678644451
0	1	0.006188807815911231	37.10019690757016
0	1	0.005518563162302163	33.632793286869145
0	1	0.005344136634465331	33.98532898357025
0	1	0.005384302655634066	34.499812153149676
0	1	0.005297837385405963	33.80555408033256
0	1	0.005263058956697981	32.6685976542525
0	1	0.005069317093573454	33.01097578804619
0	1	0.005221708175843945	32.9190908152506
0	1	0.0051769789668886365	33.35192596701905
0	1	0.006236136333140018	35.9650222334176
0	1	0.004890161817742756	32.84510485083683
0	1	0.005350401504425842	34.064817623507636
0	1	0.005461091226854868	33.314973770999345
0	1	0.005196737942317392	34.46721843583149
0	1	0.005027622579760319	33.286448374074716
0	1	0.005419101133678	35.28940236965907
0	1	0.004976449680063189	32.85811740634603
0	1	0.006224855894295924	35.86875902628132
0	1	0.004751877574599316	31.864670719404096
0	1	0.004898091571506579	32.58773676472091
0	1	0.005100958484271596	32.04742894508426
0	1	0.005274212393432507	33.61876563506253
0	1	0.005632518248012276	34.98819888000669
0	1	0.005296645844301815	33.1200485907674
0	1	0.005167905025660701	32.706004299352855
0	1	0.005536137698951504	35.15761612140159
0	1	0.006609913368158534	36.51592628043196
0	1	0.0047813804137853445	31.09016601895499
0	1	0.005558886639534672	34.55774684141333
0	1	0.005561000562568374	34.392305496898516
0	1	0.005980729179614925	36.24282122735758
0	1	0.005246764877473749	34.13050006928629
0	1	0.005799877592756594	35.808275408247276
0	1	0.005012403734936664	33.39523157613323
0	1	0.006109007661495145	36.23185482483025
0	1	0.004805688177170098	31.909883084892247
0	1	0.005044149245112428	32.527697632572476
0	1	0.005689495298050995	34.245220162281
0	1	0.005514753534141218	35.15252170226357
0	1	0.005460600351283024	34.16102878382614
0	1	0.005303810887777531	33.85116461722411
0	1	0.004897925380326253	33.18415271138744
0	1	0.006060848391840638	36.355174704247574
0	1	0.004670423352910113	32.21758467264852
0	1	0.006144073441195351	36.433410249751944
0	1	0.0052363864309865745	33.69182900462619
0	1	0.0062269918525775835	36.19960893209042
0	1	0.004945333365507889	33.26307343174678
0	1	0.006036035221004679	35.345627174785854
0	1	0.0062775481219665445	36.41596185071782
0	1	0.005552237421423005	34.7113315178005
0	1	0.005311236432185566	33.02113470127274
0	1	0.0049701264996597294	33.22478095454316
0	1	0.005054380783739473	33.52744047878298
0	1	0.005343275396661334	34.13300553476623
0	1	0.006027681770653271	37.4818051478756
0	1	0.004869779004348569	32.42385385123238
0	1	0.005395359601230312	34.140750036084526
0	1	0.005163780019208869	32.76103945486301
0	1	0.005340043640818084	34.3251827301211
0	1	0.005568997690639446	35.04119959077973
0	1	0.0055507126159294	34.05999847535623
0	1	0.005830222800371221	35.74394692758511
0	1	0.0051330488280742406	33.08457306708359
0	1	0.005788596288290067	36.22338802515332
0	1	0.006107626853721467	35.805838771258344
0	1	0.004745649507644537	32.573469647339515
0	1	0.004677501106375548	31.80321223221813
0	1	0.004734912163412566	31.20862332840887
0	1	0.005095631116502477	33.2858152111706
0	1	0.005415588802565777	34.34982507349906
0	1	0.004788048673860127	33.36000703955285
0	1	0.005214883116677564	33.792656831062544
0	1	0.005101769477595757	34.29734829174921
0	1	0.005768708748299231	35.03708899334258
0	1	0.005183132860991299	33.14917096622914
0	1	0.005105204468865206	33.48839069591912
0	1	0.00486990506122868	33.4016843436335
0	1	0.0056063969442384995	34.57034150279703
0	1	0.005143941866132128	34.08033301702447
0	1	0.0055985793133575094	35.43038438137049
0	1	0.005401094529828018	34.51833513479708
0	1	0.005411871982814874	33.5321890326613
0	1	0.00507351713526497	34.386293386078954
0	1	0.005302301171830044	34.1870238721601
0	1	0.005494430185044448	33.641618814832775
0	1	0.005034600601944231	32.69721158417066
0	1	0.0054607340222365365	34.40842025288708
0	1	0.00497723349861616	32.7870044934441
0	1	0.004958726843647338	32.24499052856858
0	1	0.005312099391575389	35.26488676430914
0	1	0.005341504153065093	33.897777359186
0	1	0.005596463038818122	34.68774112178109
0	1	0.0056764122862726415	35.91830994920791
0	1	0.005202542341223777	34.062387967657266
0	1	0.004818012703232507	32.11817939412615
0	1	0.005706425367018181	34.969892742962344
0	1	0.0051458761248658795	32.76346349262495
0	1	0.005513326771985099	34.6028032034841
0	1	0.005512202972631701	33.81110000896678
0	1	0.004913893897493894	31.86368942518129
0	1	0.005835707540521731	35.983293335289865
0	1	0.00514645697104679	32.64031996546485
0	1	0.005095185718576244	33.12784795780599
0	1	0.005456190595196959	33.60228212662825
0	1	0.005261613782745375	34.36235167485153
0	1	0.0059506074448239035	36.34493459185754
0	1	0.004921478938478763	32.136371309761145
0	1	0.006242885747713292	36.40466287418758
0	1	0.005311340924048284	32.90608592327354
0	1	0.005765770823538606	34.3373878430198
0	1	0.004599415674714207	31.308878170597637
0	1	0.004668826280863929	32.58078051504555
0	1	0.004956187364554601	33.0214961671962
0	1	0.005602002649274846	34.69461506898706
0	1	0.006086692768999827	35.254097501445294
0	1	0.005883461252842619	34.53073594561326
0	1	0.006088734303226365	36.74509636181012
0	1	0.005951819961656381	36.305855807288886
0	1	0.004933548670498798	32.68556516409592
0	1	0.005082946770897251	33.259086708468
0	1	0.006041275639683546	36.997720286568864
0	1	0.0055939155835245365	34.59846941383655
0	1	0.005791377400256405	35.491610396537794
0	1	0.005162989756470435	33.27932363208533
0	1	0.005065857224524703	33.13828359682282
0	1	0.004928824553003394	33.07163779399973
0	1	0.005685099551657664	34.952287806557855
0	1	0.0055052606030946034	35.254463333696435
0	1	0.004863603581498086	32.27608427125106
0	1	0.005039668036922392	33.86389988276543
0	1	0.004850710489611423	32.40084580511825
0	1	0.005962356274966569	37.040129466223654
0	1	0.005727502069341864	34.46203453968046
0	1	0.005309684659069409	33.86610879888125
0	1	0.005225924732790379	33.44448292662491
0	1	0.005275319228011924	34.12264107024723
0	1	0.005683776201059295	34.66152194423274
0	1	0.005466845929212172	33.75399327427484
0	1	0.006909875869939201	37.86905178142107
0	1	0.005945762681551978	35.51372308251524
0	1	0.005600731934005271	34.635700079189554
0	1	0.005276499226118929	33.93213892474653
0	1	0.005477349826449254	34.67410701862238
0	1	0.005004232014685763	33.267851951945914
0	1	0.0054541224484535855	34.175716463891355
0	1	0.005428882529354907	34.86159391130558
0	1	0.005373850077286364	32.31826306100022
0	1	0.005472835559477637	33.73888108269793
0	1	0.0053841686692568105	34.52144091808713
0	1	0.005940481632682145	36.715953430888135
0	1	0.004576427674694479	31.507319676813285
0	1	0.005208145511433603	33.66588663956995
0	1	0.005145566497951888	33.767018041982695
0	1	0.005345305054206696	33.63337215851475
0	1	0.005093623991636056	32.99090601861887
0	1	0.005108602359587172	32.705744783376915
0	1	0.005370600345362038	34.32389047381353
0	1	0.005143417270757308	33.97432455431381
0	1	0.00517432506048617	33.42307255620743
0	1	0.00510439134187351	33.87368506958753
0	1	0.0053082011051171244	34.35082211507655
0	1	0.005341786987372508	33.72400608187091
0	1	0.0048802126371692385	32.80631095735756
0	1	0.006082944547289625	35.38429535123089
0	1	0.005445307163206934	33.78668474538502
0	1	0.005673795004999638	34.73445208506018
0	1	0.005342586233878944	33.882313183928495
0	1	0.004898658448640976	32.82117726769102
0	1	0.005560644542400152	34.8311471475094
0	1	0.005136959183742923	33.36866215873059
0	1	0.005525186101795912	33.58162126750318
0	1	0.005700821105992743	36.29643022346591
0	1	0.005540992230155056	35.93141079350869
0	1	0.005453191806113543	34.75224900709969
0	1	0.005297990802759863	32.75699692566224
0	1	0.0057123887724969576	34.463158100815214
0	1	0.0056712991930974194	34.787126776411796
0	1	0.005775286268194006	34.6805942687865
0	1	0.004873375284641651	32.47006970019833
0	1	0.00550643263573493	35.01348314775024
0	1	0.005114244344299305	32.99606060235904
0	1	0.005397539077532747	34.475351250027906
0	1	0.005035380122889895	32.827099684261015
0	1	0.0053247069171028834	33.904488421040355
0	1	0.005027162361649156	33.07080602242909
0	1	0.005188307095964321	34.3049905797365
0	1	0.0048796359338340554	32.92979095398594
0	1	0.0053605645187685185	34.30059361970975
0	1	0.0056360763555840035	36.07802515005922
0	1	0.005338876047068742	33.9618382949485
0	1	0.005526667244854853	34.23850015419164
0	1	0.005843096691629694	36.35894217097581
0	1	0.005578905987454373	35.333637242699254
0	1	0.005117364999586809	34.31977126492663
0	1	0.004979382733660513	32.86642322987333
0	1	0.005762855777015236	34.67982999850873
0	1	0.005094751001030117	31.78669933568554
0	1	0.005061368329192325	33.82800853983213
0	1	0.005202272457275462	33.98499702868672
0	1	0.005270699709327758	33.532193768532146
[truncated: 123,000 more rows]
