# Supplementary material for: Probabilistic analysis of a concrete column in an aggressive soil environment
Source: PLoS One. 2019 Mar 7;14(3):e0212902. doi: 10.1371/journal.pone.0212902 (PMC6407909; doi:10.1371/journal.pone.0212902)
Supplement: S5 File — (CSV) [file pone.0212902.s005.csv]

{0, 0}	{5, 0.01}	{10, 0.015}	{15, 0.02}	{20, 0.02}	{25, 0.025}	{30, 0.025}	{35, 0.03}	{40, 0.03}	{45, 0.03}	{50, 0.035}
{0, 0}	{5, 0.02}	{10, 0.03}	{15, 0.035}	{20, 0.045}	{25, 0.05}	{30, 0.055}	{35, 0.06}	{40, 0.065}	{45, 0.07}	{50, 0.075}
{0, 0}	{5, 0.015}	{10, 0.02}	{15, 0.025}	{20, 0.025}	{25, 0.03}	{30, 0.035}	{35, 0.035}	{40, 0.04}	{45, 0.04}	{50, 0.04}
{0, 0}	{5, 0.02}	{10, 0.025}	{15, 0.035}	{20, 0.04}	{25, 0.045}	{30, 0.05}	{35, 0.055}	{40, 0.055}	{45, 0.06}	{50, 0.065}
{0, 0}	{5, 0.015}	{10, 0.02}	{15, 0.025}	{20, 0.03}	{25, 0.035}	{30, 0.04}	{35, 0.04}	{40, 0.045}	{45, 0.05}	{50, 0.05}
{0, 0}	{5, 0.015}	{10, 0.02}	{15, 0.025}	{20, 0.025}	{25, 0.03}	{30, 0.03}	{35, 0.035}	{40, 0.035}	{45, 0.04}	{50, 0.04}
{0, 0}	{5, 0.02}	{10, 0.025}	{15, 0.035}	{20, 0.04}	{25, 0.045}	{30, 0.045}	{35, 0.05}	{40, 0.055}	{45, 0.06}	{50, 0.065}
{0, 0}	{5, 0.02}	{10, 0.025}	{15, 0.03}	{20, 0.035}	{25, 0.04}	{30, 0.045}	{35, 0.05}	{40, 0.055}	{45, 0.06}	{50, 0.06}
{0, 0}	{5, 0.01}	{10, 0.015}	{15, 0.02}	{20, 0.02}	{25, 0.025}	{30, 0.025}	{35, 0.025}	{40, 0.03}	{45, 0.03}	{50, 0.035}
{0, 0}	{5, 0.015}	{10, 0.02}	{15, 0.025}	{20, 0.03}	{25, 0.03}	{30, 0.035}	{35, 0.035}	{40, 0.04}	{45, 0.04}	{50, 0.045}
{0, 0}	{5, 0.01}	{10, 0.01}	{15, 0.015}	{20, 0.015}	{25, 0.015}	{30, 0.02}	{35, 0.02}	{40, 0.02}	{45, 0.025}	{50, 0.025}
{0, 0}	{5, 0.015}	{10, 0.02}	{15, 0.025}	{20, 0.03}	{25, 0.03}	{30, 0.035}	{35, 0.04}	{40, 0.04}	{45, 0.045}	{50, 0.045}
{0, 0}	{5, 0.01}	{10, 0.015}	{15, 0.02}	{20, 0.025}	{25, 0.025}	{30, 0.03}	{35, 0.03}	{40, 0.035}	{45, 0.035}	{50, 0.04}
{0, 0}	{5, 0.015}	{10, 0.025}	{15, 0.03}	{20, 0.035}	{25, 0.04}	{30, 0.04}	{35, 0.045}	{40, 0.05}	{45, 0.05}	{50, 0.055}
{0, 0}	{5, 0.015}	{10, 0.025}	{15, 0.03}	{20, 0.035}	{25, 0.04}	{30, 0.04}	{35, 0.045}	{40, 0.05}	{45, 0.05}	{50, 0.055}
{0, 0}	{5, 0.015}	{10, 0.02}	{15, 0.025}	{20, 0.03}	{25, 0.035}	{30, 0.04}	{35, 0.04}	{40, 0.045}	{45, 0.045}	{50, 0.05}
{0, 0}	{5, 0.015}	{10, 0.02}	{15, 0.025}	{20, 0.03}	{25, 0.03}	{30, 0.035}	{35, 0.04}	{40, 0.04}	{45, 0.045}	{50, 0.045}
{0, 0}	{5, 0.01}	{10, 0.015}	{15, 0.02}	{20, 0.025}	{25, 0.025}	{30, 0.03}	{35, 0.03}	{40, 0.035}	{45, 0.035}	{50, 0.035}
{0, 0}	{5, 0.015}	{10, 0.025}	{15, 0.03}	{20, 0.03}	{25, 0.035}	{30, 0.04}	{35, 0.045}	{40, 0.045}	{45, 0.05}	{50, 0.055}
{0, 0}	{5, 0.015}	{10, 0.025}	{15, 0.03}	{20, 0.035}	{25, 0.035}	{30, 0.04}	{35, 0.045}	{40, 0.045}	{45, 0.05}	{50, 0.055}
{0, 0}	{5, 0.015}	{10, 0.02}	{15, 0.02}	{20, 0.025}	{25, 0.03}	{30, 0.03}	{35, 0.035}	{40, 0.035}	{45, 0.04}	{50, 0.04}
{0, 0}	{5, 0.02}	{10, 0.03}	{15, 0.035}	{20, 0.04}	{25, 0.045}	{30, 0.05}	{35, 0.055}	{40, 0.06}	{45, 0.065}	{50, 0.07}
{0, 0}	{5, 0.015}	{10, 0.02}	{15, 0.02}	{20, 0.025}	{25, 0.03}	{30, 0.03}	{35, 0.035}	{40, 0.035}	{45, 0.04}	{50, 0.04}
{0, 0}	{5, 0.01}	{10, 0.015}	{15, 0.02}	{20, 0.02}	{25, 0.02}	{30, 0.025}	{35, 0.025}	{40, 0.03}	{45, 0.03}	{50, 0.03}
{0, 0}	{5, 0.015}	{10, 0.02}	{15, 0.025}	{20, 0.03}	{25, 0.035}	{30, 0.04}	{35, 0.04}	{40, 0.045}	{45, 0.05}	{50, 0.05}
{0, 0}	{5, 0.02}	{10, 0.025}	{15, 0.03}	{20, 0.035}	{25, 0.04}	{30, 0.045}	{35, 0.05}	{40, 0.05}	{45, 0.055}	{50, 0.06}
{0, 0}	{5, 0.015}	{10, 0.025}	{15, 0.03}	{20, 0.035}	{25, 0.035}	{30, 0.04}	{35, 0.045}	{40, 0.045}	{45, 0.05}	{50, 0.055}
{0, 0}	{5, 0.015}	{10, 0.02}	{15, 0.025}	{20, 0.03}	{25, 0.03}	{30, 0.035}	{35, 0.035}	{40, 0.04}	{45, 0.04}	{50, 0.045}
{0, 0}	{5, 0.01}	{10, 0.015}	{15, 0.02}	{20, 0.025}	{25, 0.025}	{30, 0.03}	{35, 0.03}	{40, 0.035}	{45, 0.035}	{50, 0.035}
{0, 0}	{5, 0.02}	{10, 0.03}	{15, 0.035}	{20, 0.04}	{25, 0.045}	{30, 0.05}	{35, 0.055}	{40, 0.06}	{45, 0.06}	{50, 0.065}
{0, 0}	{5, 0.015}	{10, 0.025}	{15, 0.03}	{20, 0.03}	{25, 0.035}	{30, 0.04}	{35, 0.045}	{40, 0.045}	{45, 0.05}	{50, 0.055}
{0, 0}	{5, 0.02}	{10, 0.03}	{15, 0.035}	{20, 0.04}	{25, 0.045}	{30, 0.05}	{35, 0.055}	{40, 0.06}	{45, 0.065}	{50, 0.07}
{0, 0}	{5, 0.015}	{10, 0.025}	{15, 0.03}	{20, 0.035}	{25, 0.04}	{30, 0.045}	{35, 0.045}	{40, 0.05}	{45, 0.055}	{50, 0.055}
{0, 0}	{5, 0.015}	{10, 0.02}	{15, 0.025}	{20, 0.03}	{25, 0.035}	{30, 0.035}	{35, 0.04}	{40, 0.045}	{45, 0.045}	{50, 0.05}
{0, 0}	{5, 0.015}	{10, 0.02}	{15, 0.025}	{20, 0.025}	{25, 0.03}	{30, 0.035}	{35, 0.035}	{40, 0.04}	{45, 0.04}	{50, 0.045}
{0, 0}	{5, 0.015}	{10, 0.02}	{15, 0.025}	{20, 0.03}	{25, 0.035}	{30, 0.04}	{35, 0.04}	{40, 0.045}	{45, 0.045}	{50, 0.05}
{0, 0}	{5, 0.01}	{10, 0.015}	{15, 0.02}	{20, 0.025}	{25, 0.025}	{30, 0.03}	{35, 0.03}	{40, 0.035}	{45, 0.035}	{50, 0.04}
{0, 0}	{5, 0.01}	{10, 0.015}	{15, 0.015}	{20, 0.02}	{25, 0.02}	{30, 0.025}	{35, 0.025}	{40, 0.025}	{45, 0.03}	{50, 0.03}
{0, 0}	{5, 0.02}	{10, 0.025}	{15, 0.03}	{20, 0.035}	{25, 0.04}	{30, 0.045}	{35, 0.05}	{40, 0.055}	{45, 0.06}	{50, 0.06}
{0, 0}	{5, 0.015}	{10, 0.015}	{15, 0.02}	{20, 0.025}	{25, 0.025}	{30, 0.03}	{35, 0.03}	{40, 0.035}	{45, 0.035}	{50, 0.04}
{0, 0}	{5, 0.015}	{10, 0.025}	{15, 0.03}	{20, 0.035}	{25, 0.04}	{30, 0.04}	{35, 0.045}	{40, 0.05}	{45, 0.05}	{50, 0.055}
{0, 0}	{5, 0.015}	{10, 0.02}	{15, 0.025}	{20, 0.03}	{25, 0.03}	{30, 0.035}	{35, 0.04}	{40, 0.04}	{45, 0.045}	{50, 0.045}
{0, 0}	{5, 0.015}	{10, 0.02}	{15, 0.025}	{20, 0.03}	{25, 0.035}	{30, 0.035}	{35, 0.04}	{40, 0.04}	{45, 0.045}	{50, 0.045}
{0, 0}	{5, 0.015}	{10, 0.025}	{15, 0.03}	{20, 0.035}	{25, 0.04}	{30, 0.045}	{35, 0.045}	{40, 0.05}	{45, 0.055}	{50, 0.055}
{0, 0}	{5, 0.01}	{10, 0.015}	{15, 0.015}	{20, 0.02}	{25, 0.02}	{30, 0.025}	{35, 0.025}	{40, 0.025}	{45, 0.03}	{50, 0.03}
{0, 0}	{5, 0.015}	{10, 0.015}	{15, 0.02}	{20, 0.025}	{25, 0.025}	{30, 0.03}	{35, 0.03}	{40, 0.035}	{45, 0.035}	{50, 0.04}
{0, 0}	{5, 0.025}	{10, 0.035}	{15, 0.04}	{20, 0.045}	{25, 0.055}	{30, 0.06}	{35, 0.065}	{40, 0.07}	{45, 0.075}	{50, 0.08}
{0, 0}	{5, 0.01}	{10, 0.015}	{15, 0.015}	{20, 0.015}	{25, 0.02}	{30, 0.02}	{35, 0.025}	{40, 0.025}	{45, 0.025}	{50, 0.025}
{0, 0}	{5, 0.015}	{10, 0.02}	{15, 0.025}	{20, 0.03}	{25, 0.03}	{30, 0.035}	{35, 0.04}	{40, 0.04}	{45, 0.045}	{50, 0.045}
{0, 0}	{5, 0.015}	{10, 0.02}	{15, 0.025}	{20, 0.03}	{25, 0.03}	{30, 0.035}	{35, 0.035}	{40, 0.04}	{45, 0.045}	{50, 0.045}
{0, 0}	{5, 0.02}	{10, 0.025}	{15, 0.03}	{20, 0.035}	{25, 0.04}	{30, 0.045}	{35, 0.05}	{40, 0.05}	{45, 0.055}	{50, 0.06}
{0, 0}	{5, 0.015}	{10, 0.015}	{15, 0.02}	{20, 0.025}	{25, 0.025}	{30, 0.03}	{35, 0.03}	{40, 0.035}	{45, 0.035}	{50, 0.04}
{0, 0}	{5, 0.015}	{10, 0.025}	{15, 0.03}	{20, 0.03}	{25, 0.035}	{30, 0.04}	{35, 0.045}	{40, 0.045}	{45, 0.05}	{50, 0.05}
{0, 0}	{5, 0.015}	{10, 0.02}	{15, 0.025}	{20, 0.025}	{25, 0.03}	{30, 0.03}	{35, 0.035}	{40, 0.04}	{45, 0.04}	{50, 0.04}
{0, 0}	{5, 0.015}	{10, 0.02}	{15, 0.02}	{20, 0.025}	{25, 0.03}	{30, 0.03}	{35, 0.035}	{40, 0.035}	{45, 0.035}	{50, 0.04}
{0, 0}	{5, 0.02}	{10, 0.025}	{15, 0.03}	{20, 0.035}	{25, 0.04}	{30, 0.045}	{35, 0.05}	{40, 0.05}	{45, 0.055}	{50, 0.06}
{0, 0}	{5, 0.02}	{10, 0.025}	{15, 0.035}	{20, 0.04}	{25, 0.045}	{30, 0.05}	{35, 0.05}	{40, 0.055}	{45, 0.06}	{50, 0.065}
{0, 0}	{5, 0.02}	{10, 0.03}	{15, 0.04}	{20, 0.045}	{25, 0.05}	{30, 0.055}	{35, 0.06}	{40, 0.065}	{45, 0.07}	{50, 0.075}
{0, 0}	{5, 0.01}	{10, 0.015}	{15, 0.02}	{20, 0.02}	{25, 0.025}	{30, 0.025}	{35, 0.03}	{40, 0.03}	{45, 0.035}	{50, 0.035}
{0, 0}	{5, 0.02}	{10, 0.03}	{15, 0.035}	{20, 0.04}	{25, 0.045}	{30, 0.05}	{35, 0.055}	{40, 0.06}	{45, 0.06}	{50, 0.065}
{0, 0}	{5, 0.02}	{10, 0.03}	{15, 0.035}	{20, 0.04}	{25, 0.045}	{30, 0.05}	{35, 0.055}	{40, 0.06}	{45, 0.06}	{50, 0.065}
{0, 0}	{5, 0.015}	{10, 0.02}	{15, 0.025}	{20, 0.025}	{25, 0.03}	{30, 0.03}	{35, 0.035}	{40, 0.035}	{45, 0.04}	{50, 0.04}
{0, 0}	{5, 0.02}	{10, 0.03}	{15, 0.04}	{20, 0.045}	{25, 0.05}	{30, 0.06}	{35, 0.065}	{40, 0.07}	{45, 0.075}	{50, 0.08}
{0, 0}	{5, 0.015}	{10, 0.02}	{15, 0.02}	{20, 0.025}	{25, 0.03}	{30, 0.03}	{35, 0.035}	{40, 0.035}	{45, 0.035}	{50, 0.04}
{0, 0}	{5, 0.02}	{10, 0.03}	{15, 0.035}	{20, 0.04}	{25, 0.05}	{30, 0.055}	{35, 0.055}	{40, 0.06}	{45, 0.065}	{50, 0.07}
{0, 0}	{5, 0.02}	{10, 0.03}	{15, 0.035}	{20, 0.04}	{25, 0.045}	{30, 0.05}	{35, 0.055}	{40, 0.06}	{45, 0.065}	{50, 0.07}
{0, 0}	{5, 0.02}	{10, 0.025}	{15, 0.03}	{20, 0.035}	{25, 0.04}	{30, 0.045}	{35, 0.05}	{40, 0.05}	{45, 0.055}	{50, 0.06}
{0, 0}	{5, 0.02}	{10, 0.025}	{15, 0.035}	{20, 0.04}	{25, 0.045}	{30, 0.045}	{35, 0.05}	{40, 0.055}	{45, 0.06}	{50, 0.065}
{0, 0}	{5, 0.02}	{10, 0.025}	{15, 0.03}	{20, 0.035}	{25, 0.04}	{30, 0.045}	{35, 0.05}	{40, 0.055}	{45, 0.055}	{50, 0.06}
{0, 0}	{5, 0.01}	{10, 0.015}	{15, 0.02}	{20, 0.025}	{25, 0.025}	{30, 0.03}	{35, 0.03}	{40, 0.03}	{45, 0.035}	{50, 0.035}
{0, 0}	{5, 0.015}	{10, 0.025}	{15, 0.03}	{20, 0.035}	{25, 0.04}	{30, 0.04}	{35, 0.045}	{40, 0.05}	{45, 0.05}	{50, 0.055}
{0, 0}	{5, 0.02}	{10, 0.025}	{15, 0.03}	{20, 0.035}	{25, 0.04}	{30, 0.045}	{35, 0.05}	{40, 0.055}	{45, 0.055}	{50, 0.06}
{0, 0}	{5, 0.02}	{10, 0.025}	{15, 0.03}	{20, 0.035}	{25, 0.04}	{30, 0.045}	{35, 0.05}	{40, 0.055}	{45, 0.055}	{50, 0.06}
{0, 0}	{5, 0.02}	{10, 0.025}	{15, 0.03}	{20, 0.035}	{25, 0.04}	{30, 0.045}	{35, 0.05}	{40, 0.05}	{45, 0.055}	{50, 0.06}
{0, 0}	{5, 0.015}	{10, 0.02}	{15, 0.025}	{20, 0.03}	{25, 0.03}	{30, 0.035}	{35, 0.04}	{40, 0.04}	{45, 0.045}	{50, 0.045}
{0, 0}	{5, 0.015}	{10, 0.02}	{15, 0.02}	{20, 0.025}	{25, 0.03}	{30, 0.03}	{35, 0.035}	{40, 0.035}	{45, 0.04}	{50, 0.04}
{0, 0}	{5, 0.02}	{10, 0.025}	{15, 0.03}	{20, 0.035}	{25, 0.04}	{30, 0.045}	{35, 0.05}	{40, 0.05}	{45, 0.055}	{50, 0.06}
{0, 0}	{5, 0.015}	{10, 0.02}	{15, 0.025}	{20, 0.025}	{25, 0.03}	{30, 0.03}	{35, 0.035}	{40, 0.035}	{45, 0.04}	{50, 0.04}
{0, 0}	{5, 0.02}	{10, 0.025}	{15, 0.03}	{20, 0.035}	{25, 0.04}	{30, 0.045}	{35, 0.05}	{40, 0.055}	{45, 0.055}	{50, 0.06}
{0, 0}	{5, 0.02}	{10, 0.03}	{15, 0.035}	{20, 0.04}	{25, 0.045}	{30, 0.05}	{35, 0.055}	{40, 0.06}	{45, 0.06}	{50, 0.065}
{0, 0}	{5, 0.025}	{10, 0.035}	{15, 0.04}	{20, 0.05}	{25, 0.055}	{30, 0.06}	{35, 0.065}	{40, 0.07}	{45, 0.075}	{50, 0.08}
{0, 0}	{5, 0.015}	{10, 0.025}	{15, 0.03}	{20, 0.035}	{25, 0.035}	{30, 0.04}	{35, 0.045}	{40, 0.05}	{45, 0.05}	{50, 0.055}
{0, 0}	{5, 0.015}	{10, 0.02}	{15, 0.025}	{20, 0.025}	{25, 0.03}	{30, 0.03}	{35, 0.035}	{40, 0.035}	{45, 0.04}	{50, 0.04}
{0, 0}	{5, 0.015}	{10, 0.025}	{15, 0.03}	{20, 0.035}	{25, 0.04}	{30, 0.04}	{35, 0.045}	{40, 0.05}	{45, 0.055}	{50, 0.055}
{0, 0}	{5, 0.02}	{10, 0.025}	{15, 0.03}	{20, 0.035}	{25, 0.04}	{30, 0.045}	{35, 0.05}	{40, 0.05}	{45, 0.055}	{50, 0.06}
{0, 0}	{5, 0.015}	{10, 0.025}	{15, 0.03}	{20, 0.035}	{25, 0.04}	{30, 0.045}	{35, 0.045}	{40, 0.05}	{45, 0.055}	{50, 0.055}
{0, 0}	{5, 0.015}	{10, 0.02}	{15, 0.025}	{20, 0.025}	{25, 0.03}	{30, 0.03}	{35, 0.035}	{40, 0.035}	{45, 0.04}	{50, 0.04}
{0, 0}	{5, 0.015}	{10, 0.02}	{15, 0.025}	{20, 0.025}	{25, 0.03}	{30, 0.035}	{35, 0.035}	{40, 0.04}	{45, 0.04}	{50, 0.045}
{0, 0}	{5, 0.015}	{10, 0.025}	{15, 0.03}	{20, 0.035}	{25, 0.04}	{30, 0.04}	{35, 0.045}	{40, 0.05}	{45, 0.055}	{50, 0.055}
{0, 0}	{5, 0.015}	{10, 0.02}	{15, 0.025}	{20, 0.03}	{25, 0.035}	{30, 0.035}	{35, 0.04}	{40, 0.04}	{45, 0.045}	{50, 0.05}
{0, 0}	{5, 0.01}	{10, 0.015}	{15, 0.02}	{20, 0.02}	{25, 0.025}	{30, 0.025}	{35, 0.03}	{40, 0.03}	{45, 0.035}	{50, 0.035}
{0, 0}	{5, 0.02}	{10, 0.03}	{15, 0.035}	{20, 0.04}	{25, 0.045}	{30, 0.05}	{35, 0.055}	{40, 0.06}	{45, 0.065}	{50, 0.07}
{0, 0}	{5, 0.015}	{10, 0.02}	{15, 0.025}	{20, 0.03}	{25, 0.035}	{30, 0.035}	{35, 0.04}	{40, 0.04}	{45, 0.045}	{50, 0.05}
{0, 0}	{5, 0.02}	{10, 0.03}	{15, 0.035}	{20, 0.04}	{25, 0.045}	{30, 0.05}	{35, 0.055}	{40, 0.06}	{45, 0.065}	{50, 0.065}
{0, 0}	{5, 0.01}	{10, 0.015}	{15, 0.02}	{20, 0.02}	{25, 0.025}	{30, 0.025}	{35, 0.03}	{40, 0.03}	{45, 0.035}	{50, 0.035}
{0, 0}	{5, 0.015}	{10, 0.02}	{15, 0.025}	{20, 0.03}	{25, 0.03}	{30, 0.035}	{35, 0.035}	{40, 0.04}	{45, 0.045}	{50, 0.045}
{0, 0}	{5, 0.015}	{10, 0.025}	{15, 0.03}	{20, 0.035}	{25, 0.035}	{30, 0.04}	{35, 0.045}	{40, 0.045}	{45, 0.05}	{50, 0.055}
{0, 0}	{5, 0.015}	{10, 0.02}	{15, 0.025}	{20, 0.03}	{25, 0.035}	{30, 0.04}	{35, 0.04}	{40, 0.045}	{45, 0.045}	{50, 0.05}
{0, 0}	{5, 0.015}	{10, 0.015}	{15, 0.02}	{20, 0.025}	{25, 0.025}	{30, 0.03}	{35, 0.03}	{40, 0.035}	{45, 0.035}	{50, 0.04}
{0, 0}	{5, 0.02}	{10, 0.025}	{15, 0.03}	{20, 0.035}	{25, 0.04}	{30, 0.045}	{35, 0.05}	{40, 0.055}	{45, 0.055}	{50, 0.06}
{0, 0}	{5, 0.01}	{10, 0.015}	{15, 0.02}	{20, 0.02}	{25, 0.025}	{30, 0.025}	{35, 0.03}	{40, 0.03}	{45, 0.03}	{50, 0.035}
{0, 0}	{5, 0.015}	{10, 0.025}	{15, 0.03}	{20, 0.03}	{25, 0.035}	{30, 0.04}	{35, 0.045}	{40, 0.045}	{45, 0.05}	{50, 0.055}
{0, 0}	{5, 0.015}	{10, 0.02}	{15, 0.025}	{20, 0.03}	{25, 0.035}	{30, 0.04}	{35, 0.04}	{40, 0.045}	{45, 0.05}	{50, 0.05}
{0, 0}	{5, 0.015}	{10, 0.025}	{15, 0.03}	{20, 0.035}	{25, 0.035}	{30, 0.04}	{35, 0.045}	{40, 0.05}	{45, 0.05}	{50, 0.055}
{0, 0}	{5, 0.02}	{10, 0.025}	{15, 0.03}	{20, 0.035}	{25, 0.04}	{30, 0.045}	{35, 0.05}	{40, 0.055}	{45, 0.055}	{50, 0.06}
{0, 0}	{5, 0.02}	{10, 0.03}	{15, 0.04}	{20, 0.045}	{25, 0.05}	{30, 0.055}	{35, 0.06}	{40, 0.065}	{45, 0.07}	{50, 0.075}
{0, 0}	{5, 0.01}	{10, 0.015}	{15, 0.02}	{20, 0.02}	{25, 0.025}	{30, 0.025}	{35, 0.03}	{40, 0.03}	{45, 0.035}	{50, 0.035}
{0, 0}	{5, 0.015}	{10, 0.02}	{15, 0.025}	{20, 0.03}	{25, 0.035}	{30, 0.04}	{35, 0.045}	{40, 0.045}	{45, 0.05}	{50, 0.05}
{0, 0}	{5, 0.015}	{10, 0.02}	{15, 0.02}	{20, 0.025}	{25, 0.03}	{30, 0.03}	{35, 0.035}	{40, 0.035}	{45, 0.04}	{50, 0.04}
{0, 0}	{5, 0.015}	{10, 0.02}	{15, 0.025}	{20, 0.03}	{25, 0.03}	{30, 0.035}	{35, 0.04}	{40, 0.04}	{45, 0.045}	{50, 0.045}
{0, 0}	{5, 0.015}	{10, 0.015}	{15, 0.02}	{20, 0.025}	{25, 0.025}	{30, 0.03}	{35, 0.03}	{40, 0.035}	{45, 0.035}	{50, 0.04}
{0, 0}	{5, 0.02}	{10, 0.025}	{15, 0.035}	{20, 0.04}	{25, 0.045}	{30, 0.05}	{35, 0.05}	{40, 0.055}	{45, 0.06}	{50, 0.065}
{0, 0}	{5, 0.02}	{10, 0.025}	{15, 0.03}	{20, 0.035}	{25, 0.04}	{30, 0.045}	{35, 0.05}	{40, 0.055}	{45, 0.055}	{50, 0.06}
{0, 0}	{5, 0.015}	{10, 0.025}	{15, 0.03}	{20, 0.035}	{25, 0.04}	{30, 0.045}	{35, 0.045}	{40, 0.05}	{45, 0.055}	{50, 0.055}
{0, 0}	{5, 0.01}	{10, 0.015}	{15, 0.015}	{20, 0.02}	{25, 0.02}	{30, 0.02}	{35, 0.025}	{40, 0.025}	{45, 0.025}	{50, 0.03}
{0, 0}	{5, 0.015}	{10, 0.025}	{15, 0.03}	{20, 0.035}	{25, 0.035}	{30, 0.04}	{35, 0.045}	{40, 0.05}	{45, 0.05}	{50, 0.055}
{0, 0}	{5, 0.015}	{10, 0.025}	{15, 0.03}	{20, 0.035}	{25, 0.035}	{30, 0.04}	{35, 0.045}	{40, 0.05}	{45, 0.05}	{50, 0.055}
{0, 0}	{5, 0.015}	{10, 0.025}	{15, 0.03}	{20, 0.035}	{25, 0.04}	{30, 0.045}	{35, 0.045}	{40, 0.05}	{45, 0.055}	{50, 0.055}
{0, 0}	{5, 0.01}	{10, 0.015}	{15, 0.02}	{20, 0.025}	{25, 0.025}	{30, 0.03}	{35, 0.03}	{40, 0.035}	{45, 0.035}	{50, 0.035}
{0, 0}	{5, 0.02}	{10, 0.025}	{15, 0.03}	{20, 0.035}	{25, 0.04}	{30, 0.045}	{35, 0.05}	{40, 0.055}	{45, 0.055}	{50, 0.06}
{0, 0}	{5, 0.015}	{10, 0.02}	{15, 0.025}	{20, 0.03}	{25, 0.035}	{30, 0.04}	{35, 0.04}	{40, 0.045}	{45, 0.05}	{50, 0.05}
{0, 0}	{5, 0.015}	{10, 0.02}	{15, 0.025}	{20, 0.03}	{25, 0.035}	{30, 0.04}	{35, 0.04}	{40, 0.045}	{45, 0.045}	{50, 0.05}
{0, 0}	{5, 0.01}	{10, 0.015}	{15, 0.02}	{20, 0.02}	{25, 0.025}	{30, 0.025}	{35, 0.03}	{40, 0.03}	{45, 0.03}	{50, 0.035}
{0, 0}	{5, 0.02}	{10, 0.025}	{15, 0.035}	{20, 0.04}	{25, 0.045}	{30, 0.05}	{35, 0.055}	{40, 0.055}	{45, 0.06}	{50, 0.065}
{0, 0}	{5, 0.02}	{10, 0.03}	{15, 0.035}	{20, 0.04}	{25, 0.045}	{30, 0.05}	{35, 0.055}	{40, 0.06}	{45, 0.065}	{50, 0.07}
{0, 0}	{5, 0.02}	{10, 0.025}	{15, 0.035}	{20, 0.04}	{25, 0.045}	{30, 0.05}	{35, 0.055}	{40, 0.055}	{45, 0.06}	{50, 0.065}
{0, 0}	{5, 0.01}	{10, 0.015}	{15, 0.02}	{20, 0.02}	{25, 0.025}	{30, 0.025}	{35, 0.03}	{40, 0.03}	{45, 0.03}	{50, 0.035}
{0, 0}	{5, 0.02}	{10, 0.03}	{15, 0.035}	{20, 0.045}	{25, 0.05}	{30, 0.055}	{35, 0.06}	{40, 0.065}	{45, 0.065}	{50, 0.07}
{0, 0}	{5, 0.02}	{10, 0.03}	{15, 0.035}	{20, 0.04}	{25, 0.045}	{30, 0.05}	{35, 0.055}	{40, 0.06}	{45, 0.06}	{50, 0.065}
{0, 0}	{5, 0.02}	{10, 0.03}	{15, 0.035}	{20, 0.04}	{25, 0.045}	{30, 0.05}	{35, 0.055}	{40, 0.06}	{45, 0.065}	{50, 0.07}
{0, 0}	{5, 0.015}	{10, 0.02}	{15, 0.025}	{20, 0.03}	{25, 0.035}	{30, 0.035}	{35, 0.04}	{40, 0.045}	{45, 0.045}	{50, 0.05}
{0, 0}	{5, 0.01}	{10, 0.015}	{15, 0.015}	{20, 0.02}	{25, 0.02}	{30, 0.02}	{35, 0.025}	{40, 0.025}	{45, 0.025}	{50, 0.03}
{0, 0}	{5, 0.02}	{10, 0.025}	{15, 0.03}	{20, 0.035}	{25, 0.04}	{30, 0.045}	{35, 0.05}	{40, 0.055}	{45, 0.06}	{50, 0.06}
{0, 0}	{5, 0.02}	{10, 0.025}	{15, 0.03}	{20, 0.035}	{25, 0.04}	{30, 0.045}	{35, 0.05}	{40, 0.055}	{45, 0.055}	{50, 0.06}
{0, 0}	{5, 0.015}	{10, 0.025}	{15, 0.03}	{20, 0.035}	{25, 0.035}	{30, 0.04}	{35, 0.045}	{40, 0.05}	{45, 0.05}	{50, 0.055}
{0, 0}	{5, 0.015}	{10, 0.025}	{15, 0.03}	{20, 0.035}	{25, 0.04}	{30, 0.045}	{35, 0.045}	{40, 0.05}	{45, 0.055}	{50, 0.055}
{0, 0}	{5, 0.015}	{10, 0.02}	{15, 0.02}	{20, 0.025}	{25, 0.03}	{30, 0.03}	{35, 0.035}	{40, 0.035}	{45, 0.04}	{50, 0.04}
{0, 0}	{5, 0.02}	{10, 0.025}	{15, 0.03}	{20, 0.035}	{25, 0.04}	{30, 0.045}	{35, 0.05}	{40, 0.05}	{45, 0.055}	{50, 0.06}
{0, 0}	{5, 0.015}	{10, 0.02}	{15, 0.025}	{20, 0.03}	{25, 0.03}	{30, 0.035}	{35, 0.04}	{40, 0.04}	{45, 0.045}	{50, 0.045}
{0, 0}	{5, 0.02}	{10, 0.03}	{15, 0.035}	{20, 0.045}	{25, 0.05}	{30, 0.055}	{35, 0.06}	{40, 0.065}	{45, 0.07}	{50, 0.07}
{0, 0}	{5, 0.015}	{10, 0.02}	{15, 0.025}	{20, 0.03}	{25, 0.035}	{30, 0.04}	{35, 0.04}	{40, 0.045}	{45, 0.05}	{50, 0.05}
{0, 0}	{5, 0.015}	{10, 0.02}	{15, 0.02}	{20, 0.025}	{25, 0.03}	{30, 0.03}	{35, 0.035}	{40, 0.035}	{45, 0.04}	{50, 0.04}
{0, 0}	{5, 0.02}	{10, 0.025}	{15, 0.03}	{20, 0.035}	{25, 0.04}	{30, 0.045}	{35, 0.05}	{40, 0.05}	{45, 0.055}	{50, 0.06}
{0, 0}	{5, 0.02}	{10, 0.025}	{15, 0.03}	{20, 0.035}	{25, 0.04}	{30, 0.045}	{35, 0.05}	{40, 0.055}	{45, 0.055}	{50, 0.06}
{0, 0}	{5, 0.015}	{10, 0.02}	{15, 0.02}	{20, 0.025}	{25, 0.03}	{30, 0.03}	{35, 0.035}	{40, 0.035}	{45, 0.04}	{50, 0.04}
{0, 0}	{5, 0.015}	{10, 0.025}	{15, 0.03}	{20, 0.035}	{25, 0.035}	{30, 0.04}	{35, 0.045}	{40, 0.045}	{45, 0.05}	{50, 0.055}
{0, 0}	{5, 0.015}	{10, 0.02}	{15, 0.025}	{20, 0.03}	{25, 0.035}	{30, 0.035}	{35, 0.04}	{40, 0.045}	{45, 0.045}	{50, 0.05}
{0, 0}	{5, 0.02}	{10, 0.03}	{15, 0.035}	{20, 0.04}	{25, 0.045}	{30, 0.05}	{35, 0.055}	{40, 0.06}	{45, 0.065}	{50, 0.07}
{0, 0}	{5, 0.015}	{10, 0.02}	{15, 0.02}	{20, 0.025}	{25, 0.03}	{30, 0.03}	{35, 0.035}	{40, 0.035}	{45, 0.04}	{50, 0.04}
{0, 0}	{5, 0.02}	{10, 0.03}	{15, 0.035}	{20, 0.045}	{25, 0.05}	{30, 0.055}	{35, 0.06}	{40, 0.065}	{45, 0.07}	{50, 0.075}
{0, 0}	{5, 0.015}	{10, 0.02}	{15, 0.02}	{20, 0.025}	{25, 0.025}	{30, 0.03}	{35, 0.03}	{40, 0.035}	{45, 0.035}	{50, 0.04}
{0, 0}	{5, 0.01}	{10, 0.015}	{15, 0.015}	{20, 0.02}	{25, 0.02}	{30, 0.02}	{35, 0.025}	{40, 0.025}	{45, 0.025}	{50, 0.03}
{0, 0}	{5, 0.01}	{10, 0.015}	{15, 0.02}	{20, 0.025}	{25, 0.025}	{30, 0.03}	{35, 0.03}	{40, 0.03}	{45, 0.035}	{50, 0.035}
{0, 0}	{5, 0.01}	{10, 0.015}	{15, 0.015}	{20, 0.02}	{25, 0.02}	{30, 0.025}	{35, 0.025}	{40, 0.025}	{45, 0.03}	{50, 0.03}
{0, 0}	{5, 0.02}	{10, 0.025}	{15, 0.03}	{20, 0.035}	{25, 0.04}	{30, 0.045}	{35, 0.05}	{40, 0.05}	{45, 0.055}	{50, 0.06}
{0, 0}	{5, 0.025}	{10, 0.035}	{15, 0.04}	{20, 0.05}	{25, 0.055}	{30, 0.06}	{35, 0.065}	{40, 0.07}	{45, 0.075}	{50, 0.08}
{0, 0}	{5, 0.015}	{10, 0.02}	{15, 0.025}	{20, 0.03}	{25, 0.03}	{30, 0.035}	{35, 0.035}	{40, 0.04}	{45, 0.04}	{50, 0.045}
{0, 0}	{5, 0.015}	{10, 0.02}	{15, 0.025}	{20, 0.025}	{25, 0.03}	{30, 0.035}	{35, 0.035}	{40, 0.04}	{45, 0.04}	{50, 0.045}
{0, 0}	{5, 0.02}	{10, 0.03}	{15, 0.035}	{20, 0.04}	{25, 0.045}	{30, 0.05}	{35, 0.055}	{40, 0.06}	{45, 0.06}	{50, 0.065}
{0, 0}	{5, 0.02}	{10, 0.03}	{15, 0.035}	{20, 0.045}	{25, 0.05}	{30, 0.055}	{35, 0.06}	{40, 0.065}	{45, 0.065}	{50, 0.07}
{0, 0}	{5, 0.01}	{10, 0.015}	{15, 0.015}	{20, 0.02}	{25, 0.02}	{30, 0.025}	{35, 0.025}	{40, 0.025}	{45, 0.03}	{50, 0.03}
{0, 0}	{5, 0.015}	{10, 0.025}	{15, 0.03}	{20, 0.03}	{25, 0.035}	{30, 0.04}	{35, 0.045}	{40, 0.045}	{45, 0.05}	{50, 0.055}
{0, 0}	{5, 0.015}	{10, 0.02}	{15, 0.02}	{20, 0.025}	{25, 0.03}	{30, 0.03}	{35, 0.035}	{40, 0.035}	{45, 0.04}	{50, 0.04}
{0, 0}	{5, 0.015}	{10, 0.02}	{15, 0.025}	{20, 0.03}	{25, 0.035}	{30, 0.035}	{35, 0.04}	{40, 0.04}	{45, 0.045}	{50, 0.045}
{0, 0}	{5, 0.015}	{10, 0.02}	{15, 0.025}	{20, 0.03}	{25, 0.03}	{30, 0.035}	{35, 0.04}	{40, 0.04}	{45, 0.045}	{50, 0.045}
{0, 0}	{5, 0.01}	{10, 0.015}	{15, 0.02}	{20, 0.02}	{25, 0.025}	{30, 0.025}	{35, 0.025}	{40, 0.03}	{45, 0.03}	{50, 0.03}
{0, 0}	{5, 0.01}	{10, 0.015}	{15, 0.02}	{20, 0.02}	{25, 0.02}	{30, 0.025}	{35, 0.025}	{40, 0.03}	{45, 0.03}	{50, 0.03}
{0, 0}	{5, 0.015}	{10, 0.02}	{15, 0.025}	{20, 0.03}	{25, 0.035}	{30, 0.035}	{35, 0.04}	{40, 0.045}	{45, 0.045}	{50, 0.05}
{0, 0}	{5, 0.015}	{10, 0.02}	{15, 0.025}	{20, 0.03}	{25, 0.03}	{30, 0.035}	{35, 0.035}	{40, 0.04}	{45, 0.04}	{50, 0.045}
{0, 0}	{5, 0.015}	{10, 0.02}	{15, 0.02}	{20, 0.025}	{25, 0.025}	{30, 0.03}	{35, 0.03}	{40, 0.035}	{45, 0.035}	{50, 0.04}
{0, 0}	{5, 0.015}	{10, 0.02}	{15, 0.025}	{20, 0.03}	{25, 0.03}	{30, 0.035}	{35, 0.035}	{40, 0.04}	{45, 0.04}	{50, 0.045}
{0, 0}	{5, 0.02}	{10, 0.025}	{15, 0.03}	{20, 0.035}	{25, 0.04}	{30, 0.045}	{35, 0.05}	{40, 0.055}	{45, 0.06}	{50, 0.06}
{0, 0}	{5, 0.02}	{10, 0.03}	{15, 0.035}	{20, 0.04}	{25, 0.045}	{30, 0.05}	{35, 0.055}	{40, 0.06}	{45, 0.065}	{50, 0.07}
{0, 0}	{5, 0.01}	{10, 0.01}	{15, 0.015}	{20, 0.015}	{25, 0.02}	{30, 0.02}	{35, 0.02}	{40, 0.02}	{45, 0.025}	{50, 0.025}
{0, 0}	{5, 0.02}	{10, 0.025}	{15, 0.03}	{20, 0.04}	{25, 0.04}	{30, 0.045}	{35, 0.05}	{40, 0.055}	{45, 0.06}	{50, 0.06}
{0, 0}	{5, 0.02}	{10, 0.03}	{15, 0.04}	{20, 0.045}	{25, 0.05}	{30, 0.055}	{35, 0.06}	{40, 0.065}	{45, 0.07}	{50, 0.075}
{0, 0}	{5, 0.015}	{10, 0.025}	{15, 0.03}	{20, 0.035}	{25, 0.04}	{30, 0.045}	{35, 0.045}	{40, 0.05}	{45, 0.055}	{50, 0.055}
{0, 0}	{5, 0.015}	{10, 0.02}	{15, 0.025}	{20, 0.03}	{25, 0.035}	{30, 0.04}	{35, 0.04}	{40, 0.045}	{45, 0.045}	{50, 0.05}
{0, 0}	{5, 0.02}	{10, 0.03}	{15, 0.035}	{20, 0.045}	{25, 0.05}	{30, 0.055}	{35, 0.06}	{40, 0.065}	{45, 0.07}	{50, 0.075}
{0, 0}	{5, 0.015}	{10, 0.02}	{15, 0.025}	{20, 0.025}	{25, 0.03}	{30, 0.035}	{35, 0.035}	{40, 0.04}	{45, 0.04}	{50, 0.045}
{0, 0}	{5, 0.015}	{10, 0.02}	{15, 0.025}	{20, 0.03}	{25, 0.03}	{30, 0.035}	{35, 0.04}	{40, 0.04}	{45, 0.045}	{50, 0.045}
{0, 0}	{5, 0.015}	{10, 0.02}	{15, 0.02}	{20, 0.025}	{25, 0.025}	{30, 0.03}	{35, 0.03}	{40, 0.035}	{45, 0.035}	{50, 0.04}
{0, 0}	{5, 0.02}	{10, 0.025}	{15, 0.03}	{20, 0.035}	{25, 0.04}	{30, 0.045}	{35, 0.05}	{40, 0.05}	{45, 0.055}	{50, 0.06}
{0, 0}	{5, 0.01}	{10, 0.015}	{15, 0.02}	{20, 0.02}	{25, 0.025}	{30, 0.025}	{35, 0.03}	{40, 0.03}	{45, 0.035}	{50, 0.035}
{0, 0}	{5, 0.01}	{10, 0.015}	{15, 0.02}	{20, 0.02}	{25, 0.025}	{30, 0.025}	{35, 0.03}	{40, 0.03}	{45, 0.035}	{50, 0.035}
{0, 0}	{5, 0.02}	{10, 0.025}	{15, 0.03}	{20, 0.035}	{25, 0.04}	{30, 0.045}	{35, 0.05}	{40, 0.055}	{45, 0.055}	{50, 0.06}
{0, 0}	{5, 0.02}	{10, 0.025}	{15, 0.035}	{20, 0.04}	{25, 0.045}	{30, 0.05}	{35, 0.055}	{40, 0.055}	{45, 0.06}	{50, 0.065}
{0, 0}	{5, 0.015}	{10, 0.02}	{15, 0.025}	{20, 0.025}	{25, 0.03}	{30, 0.03}	{35, 0.035}	{40, 0.04}	{45, 0.04}	{50, 0.04}
{0, 0}	{5, 0.015}	{10, 0.02}	{15, 0.025}	{20, 0.03}	{25, 0.035}	{30, 0.04}	{35, 0.04}	{40, 0.045}	{45, 0.05}	{50, 0.05}
{0, 0}	{5, 0.015}	{10, 0.025}	{15, 0.03}	{20, 0.035}	{25, 0.04}	{30, 0.045}	{35, 0.045}	{40, 0.05}	{45, 0.055}	{50, 0.055}
{0, 0}	{5, 0.015}	{10, 0.02}	{15, 0.025}	{20, 0.03}	{25, 0.035}	{30, 0.035}	{35, 0.04}	{40, 0.04}	{45, 0.045}	{50, 0.045}
{0, 0}	{5, 0.02}	{10, 0.03}	{15, 0.035}	{20, 0.04}	{25, 0.05}	{30, 0.055}	{35, 0.055}	{40, 0.06}	{45, 0.065}	{50, 0.07}
{0, 0}	{5, 0.02}	{10, 0.025}	{15, 0.03}	{20, 0.035}	{25, 0.04}	{30, 0.045}	{35, 0.05}	{40, 0.055}	{45, 0.06}	{50, 0.06}
{0, 0}	{5, 0.01}	{10, 0.015}	{15, 0.015}	{20, 0.02}	{25, 0.02}	{30, 0.025}	{35, 0.025}	{40, 0.025}	{45, 0.03}	{50, 0.03}
{0, 0}	{5, 0.015}	{10, 0.02}	{15, 0.025}	{20, 0.03}	{25, 0.03}	{30, 0.035}	{35, 0.04}	{40, 0.04}	{45, 0.045}	{50, 0.045}
{0, 0}	{5, 0.02}	{10, 0.03}	{15, 0.035}	{20, 0.04}	{25, 0.045}	{30, 0.05}	{35, 0.055}	{40, 0.06}	{45, 0.065}	{50, 0.07}
{0, 0}	{5, 0.01}	{10, 0.015}	{15, 0.02}	{20, 0.025}	{25, 0.025}	{30, 0.03}	{35, 0.03}	{40, 0.035}	{45, 0.035}	{50, 0.035}
{0, 0}	{5, 0.02}	{10, 0.025}	{15, 0.03}	{20, 0.035}	{25, 0.04}	{30, 0.045}	{35, 0.05}	{40, 0.055}	{45, 0.06}	{50, 0.06}
{0, 0}	{5, 0.015}	{10, 0.02}	{15, 0.025}	{20, 0.03}	{25, 0.035}	{30, 0.04}	{35, 0.045}	{40, 0.045}	{45, 0.05}	{50, 0.05}
{0, 0}	{5, 0.015}	{10, 0.02}	{15, 0.025}	{20, 0.03}	{25, 0.035}	{30, 0.04}	{35, 0.04}	{40, 0.045}	{45, 0.045}	{50, 0.05}
{0, 0}	{5, 0.01}	{10, 0.01}	{15, 0.015}	{20, 0.015}	{25, 0.02}	{30, 0.02}	{35, 0.02}	{40, 0.02}	{45, 0.025}	{50, 0.025}
{0, 0}	{5, 0.02}	{10, 0.03}	{15, 0.035}	{20, 0.04}	{25, 0.045}	{30, 0.05}	{35, 0.055}	{40, 0.06}	{45, 0.06}	{50, 0.065}
{0, 0}	{5, 0.015}	{10, 0.02}	{15, 0.025}	{20, 0.03}	{25, 0.03}	{30, 0.035}	{35, 0.04}	{40, 0.04}	{45, 0.045}	{50, 0.045}
{0, 0}	{5, 0.02}	{10, 0.025}	{15, 0.03}	{20, 0.035}	{25, 0.04}	{30, 0.045}	{35, 0.05}	{40, 0.055}	{45, 0.06}	{50, 0.06}
{0, 0}	{5, 0.02}	{10, 0.025}	{15, 0.035}	{20, 0.04}	{25, 0.045}	{30, 0.05}	{35, 0.055}	{40, 0.055}	{45, 0.06}	{50, 0.065}
{0, 0}	{5, 0.015}	{10, 0.02}	{15, 0.025}	{20, 0.03}	{25, 0.035}	{30, 0.04}	{35, 0.04}	{40, 0.045}	{45, 0.05}	{50, 0.05}
{0, 0}	{5, 0.01}	{10, 0.01}	{15, 0.015}	{20, 0.015}	{25, 0.015}	{30, 0.02}	{35, 0.02}	{40, 0.02}	{45, 0.02}	{50, 0.025}
{0, 0}	{5, 0.02}	{10, 0.025}	{15, 0.03}	{20, 0.035}	{25, 0.04}	{30, 0.045}	{35, 0.05}	{40, 0.055}	{45, 0.055}	{50, 0.06}
{0, 0}	{5, 0.015}	{10, 0.02}	{15, 0.025}	{20, 0.025}	{25, 0.03}	{30, 0.035}	{35, 0.035}	{40, 0.04}	{45, 0.04}	{50, 0.045}
{0, 0}	{5, 0.02}	{10, 0.025}	{15, 0.03}	{20, 0.035}	{25, 0.04}	{30, 0.045}	{35, 0.05}	{40, 0.05}	{45, 0.055}	{50, 0.06}
{0, 0}	{5, 0.01}	{10, 0.015}	{15, 0.02}	{20, 0.02}	{25, 0.025}	{30, 0.025}	{35, 0.03}	{40, 0.03}	{45, 0.03}	{50, 0.035}
{0, 0}	{5, 0.015}	{10, 0.02}	{15, 0.025}	{20, 0.025}	{25, 0.03}	{30, 0.035}	{35, 0.035}	{40, 0.04}	{45, 0.04}	{50, 0.045}
{0, 0}	{5, 0.02}	{10, 0.03}	{15, 0.035}	{20, 0.04}	{25, 0.045}	{30, 0.05}	{35, 0.055}	{40, 0.06}	{45, 0.065}	{50, 0.065}
{0, 0}	{5, 0.01}	{10, 0.015}	{15, 0.015}	{20, 0.02}	{25, 0.02}	{30, 0.025}	{35, 0.025}	{40, 0.025}	{45, 0.03}	{50, 0.03}
{0, 0}	{5, 0.015}	{10, 0.025}	{15, 0.03}	{20, 0.035}	{25, 0.035}	{30, 0.04}	{35, 0.045}	{40, 0.045}	{45, 0.05}	{50, 0.055}
{0, 0}	{5, 0.02}	{10, 0.025}	{15, 0.035}	{20, 0.04}	{25, 0.045}	{30, 0.05}	{35, 0.055}	{40, 0.055}	{45, 0.06}	{50, 0.065}
{0, 0}	{5, 0.01}	{10, 0.015}	{15, 0.02}	{20, 0.02}	{25, 0.025}	{30, 0.025}	{35, 0.03}	{40, 0.03}	{45, 0.035}	{50, 0.035}
{0, 0}	{5, 0.01}	{10, 0.015}	{15, 0.02}	{20, 0.02}	{25, 0.025}	{30, 0.025}	{35, 0.03}	{40, 0.03}	{45, 0.035}	{50, 0.035}
{0, 0}	{5, 0.015}	{10, 0.02}	{15, 0.025}	{20, 0.03}	{25, 0.035}	{30, 0.035}	{35, 0.04}	{40, 0.04}	{45, 0.045}	{50, 0.045}
{0, 0}	{5, 0.015}	{10, 0.02}	{15, 0.025}	{20, 0.03}	{25, 0.035}	{30, 0.04}	{35, 0.04}	{40, 0.045}	{45, 0.045}	{50, 0.05}
{0, 0}	{5, 0.015}	{10, 0.025}	{15, 0.03}	{20, 0.035}	{25, 0.04}	{30, 0.045}	{35, 0.045}	{40, 0.05}	{45, 0.055}	{50, 0.055}
{0, 0}	{5, 0.015}	{10, 0.025}	{15, 0.03}	{20, 0.035}	{25, 0.04}	{30, 0.045}	{35, 0.045}	{40, 0.05}	{45, 0.055}	{50, 0.055}
{0, 0}	{5, 0.02}	{10, 0.025}	{15, 0.03}	{20, 0.035}	{25, 0.04}	{30, 0.045}	{35, 0.05}	{40, 0.055}	{45, 0.06}	{50, 0.06}
{0, 0}	{5, 0.01}	{10, 0.015}	{15, 0.02}	{20, 0.02}	{25, 0.025}	{30, 0.025}	{35, 0.03}	{40, 0.03}	{45, 0.035}	{50, 0.035}
{0, 0}	{5, 0.01}	{10, 0.015}	{15, 0.02}	{20, 0.025}	{25, 0.025}	{30, 0.03}	{35, 0.03}	{40, 0.035}	{45, 0.035}	{50, 0.04}
{0, 0}	{5, 0.02}	{10, 0.025}	{15, 0.03}	{20, 0.035}	{25, 0.04}	{30, 0.045}	{35, 0.05}	{40, 0.05}	{45, 0.055}	{50, 0.06}
{0, 0}	{5, 0.02}	{10, 0.03}	{15, 0.04}	{20, 0.045}	{25, 0.05}	{30, 0.055}	{35, 0.06}	{40, 0.065}	{45, 0.07}	{50, 0.075}
{0, 0}	{5, 0.01}	{10, 0.015}	{15, 0.02}	{20, 0.02}	{25, 0.025}	{30, 0.025}	{35, 0.03}	{40, 0.03}	{45, 0.03}	{50, 0.035}
{0, 0}	{5, 0.02}	{10, 0.03}	{15, 0.035}	{20, 0.04}	{25, 0.045}	{30, 0.05}	{35, 0.055}	{40, 0.06}	{45, 0.065}	{50, 0.065}
{0, 0}	{5, 0.015}	{10, 0.02}	{15, 0.02}	{20, 0.025}	{25, 0.03}	{30, 0.03}	{35, 0.035}	{40, 0.035}	{45, 0.04}	{50, 0.04}
{0, 0}	{5, 0.02}	{10, 0.025}	{15, 0.035}	{20, 0.04}	{25, 0.045}	{30, 0.05}	{35, 0.055}	{40, 0.055}	{45, 0.06}	{50, 0.065}
{0, 0}	{5, 0.015}	{10, 0.025}	{15, 0.03}	{20, 0.035}	{25, 0.035}	{30, 0.04}	{35, 0.045}	{40, 0.045}	{45, 0.05}	{50, 0.055}
{0, 0}	{5, 0.02}	{10, 0.025}	{15, 0.035}	{20, 0.04}	{25, 0.045}	{30, 0.05}	{35, 0.055}	{40, 0.055}	{45, 0.06}	{50, 0.065}
{0, 0}	{5, 0.015}	{10, 0.02}	{15, 0.025}	{20, 0.03}	{25, 0.035}	{30, 0.04}	{35, 0.04}	{40, 0.045}	{45, 0.05}	{50, 0.05}
{0, 0}	{5, 0.015}	{10, 0.02}	{15, 0.025}	{20, 0.03}	{25, 0.03}	{30, 0.035}	{35, 0.04}	{40, 0.04}	{45, 0.045}	{50, 0.045}
{0, 0}	{5, 0.015}	{10, 0.02}	{15, 0.025}	{20, 0.03}	{25, 0.03}	{30, 0.035}	{35, 0.035}	{40, 0.04}	{45, 0.04}	{50, 0.045}
{0, 0}	{5, 0.01}	{10, 0.015}	{15, 0.02}	{20, 0.025}	{25, 0.025}	{30, 0.03}	{35, 0.03}	{40, 0.035}	{45, 0.035}	{50, 0.04}
{0, 0}	{5, 0.015}	{10, 0.02}	{15, 0.025}	{20, 0.025}	{25, 0.03}	{30, 0.03}	{35, 0.035}	{40, 0.035}	{45, 0.04}	{50, 0.04}
{0, 0}	{5, 0.01}	{10, 0.015}	{15, 0.02}	{20, 0.02}	{25, 0.025}	{30, 0.025}	{35, 0.03}	{40, 0.03}	{45, 0.035}	{50, 0.035}
{0, 0}	{5, 0.015}	{10, 0.015}	{15, 0.02}	{20, 0.025}	{25, 0.025}	{30, 0.03}	{35, 0.03}	{40, 0.035}	{45, 0.035}	{50, 0.04}
{0, 0}	{5, 0.015}	{10, 0.025}	{15, 0.03}	{20, 0.035}	{25, 0.035}	{30, 0.04}	{35, 0.045}	{40, 0.045}	{45, 0.05}	{50, 0.055}
{0, 0}	{5, 0.015}	{10, 0.02}	{15, 0.025}	{20, 0.03}	{25, 0.035}	{30, 0.035}	{35, 0.04}	{40, 0.045}	{45, 0.045}	{50, 0.05}
{0, 0}	{5, 0.01}	{10, 0.015}	{15, 0.02}	{20, 0.025}	{25, 0.025}	{30, 0.03}	{35, 0.03}	{40, 0.035}	{45, 0.035}	{50, 0.035}
{0, 0}	{5, 0.015}	{10, 0.02}	{15, 0.02}	{20, 0.025}	{25, 0.03}	{30, 0.03}	{35, 0.035}	{40, 0.035}	{45, 0.04}	{50, 0.04}
{0, 0}	{5, 0.015}	{10, 0.025}	{15, 0.03}	{20, 0.03}	{25, 0.035}	{30, 0.04}	{35, 0.045}	{40, 0.045}	{45, 0.05}	{50, 0.055}
{0, 0}	{5, 0.015}	{10, 0.02}	{15, 0.025}	{20, 0.03}	{25, 0.035}	{30, 0.04}	{35, 0.04}	{40, 0.045}	{45, 0.05}	{50, 0.05}
{0, 0}	{5, 0.015}	{10, 0.02}	{15, 0.02}	{20, 0.025}	{25, 0.03}	{30, 0.03}	{35, 0.035}	{40, 0.035}	{45, 0.04}	{50, 0.04}
{0, 0}	{5, 0.015}	{10, 0.02}	{15, 0.025}	{20, 0.03}	{25, 0.03}	{30, 0.035}	{35, 0.035}	{40, 0.04}	{45, 0.045}	{50, 0.045}
{0, 0}	{5, 0.015}	{10, 0.025}	{15, 0.03}	{20, 0.035}	{25, 0.04}	{30, 0.045}	{35, 0.045}	{40, 0.05}	{45, 0.055}	{50, 0.055}
{0, 0}	{5, 0.015}	{10, 0.02}	{15, 0.02}	{20, 0.025}	{25, 0.03}	{30, 0.03}	{35, 0.035}	{40, 0.035}	{45, 0.04}	{50, 0.04}
{0, 0}	{5, 0.01}	{10, 0.015}	{15, 0.02}	{20, 0.025}	{25, 0.025}	{30, 0.03}	{35, 0.03}	{40, 0.035}	{45, 0.035}	{50, 0.04}
{0, 0}	{5, 0.015}	{10, 0.02}	{15, 0.025}	{20, 0.025}	{25, 0.03}	{30, 0.03}	{35, 0.035}	{40, 0.035}	{45, 0.04}	{50, 0.04}
{0, 0}	{5, 0.02}	{10, 0.03}	{15, 0.035}	{20, 0.045}	{25, 0.05}	{30, 0.055}	{35, 0.06}	{40, 0.065}	{45, 0.07}	{50, 0.075}
{0, 0}	{5, 0.015}	{10, 0.025}	{15, 0.03}	{20, 0.035}	{25, 0.035}	{30, 0.04}	{35, 0.045}	{40, 0.045}	{45, 0.05}	{50, 0.055}
{0, 0}	{5, 0.015}	{10, 0.025}	{15, 0.03}	{20, 0.035}	{25, 0.04}	{30, 0.045}	{35, 0.045}	{40, 0.05}	{45, 0.055}	{50, 0.055}
{0, 0}	{5, 0.02}	{10, 0.025}	{15, 0.035}	{20, 0.04}	{25, 0.045}	{30, 0.05}	{35, 0.05}	{40, 0.055}	{45, 0.06}	{50, 0.065}
{0, 0}	{5, 0.015}	{10, 0.025}	{15, 0.03}	{20, 0.035}	{25, 0.04}	{30, 0.045}	{35, 0.045}	{40, 0.05}	{45, 0.055}	{50, 0.055}
{0, 0}	{5, 0.02}	{10, 0.025}	{15, 0.03}	{20, 0.035}	{25, 0.04}	{30, 0.045}	{35, 0.05}	{40, 0.05}	{45, 0.055}	{50, 0.06}
{0, 0}	{5, 0.01}	{10, 0.015}	{15, 0.02}	{20, 0.02}	{25, 0.025}	{30, 0.025}	{35, 0.025}	{40, 0.03}	{45, 0.03}	{50, 0.03}
{0, 0}	{5, 0.015}	{10, 0.025}	{15, 0.03}	{20, 0.035}	{25, 0.035}	{30, 0.04}	{35, 0.045}	{40, 0.045}	{45, 0.05}	{50, 0.055}
{0, 0}	{5, 0.02}	{10, 0.03}	{15, 0.035}	{20, 0.045}	{25, 0.05}	{30, 0.055}	{35, 0.06}	{40, 0.065}	{45, 0.065}	{50, 0.07}
{0, 0}	{5, 0.015}	{10, 0.025}	{15, 0.03}	{20, 0.035}	{25, 0.04}	{30, 0.045}	{35, 0.045}	{40, 0.05}	{45, 0.055}	{50, 0.055}
{0, 0}	{5, 0.02}	{10, 0.03}	{15, 0.04}	{20, 0.045}	{25, 0.05}	{30, 0.055}	{35, 0.06}	{40, 0.065}	{45, 0.07}	{50, 0.075}
{0, 0}	{5, 0.02}	{10, 0.03}	{15, 0.035}	{20, 0.04}	{25, 0.045}	{30, 0.05}	{35, 0.055}	{40, 0.06}	{45, 0.065}	{50, 0.065}
{0, 0}	{5, 0.015}	{10, 0.02}	{15, 0.025}	{20, 0.03}	{25, 0.035}	{30, 0.04}	{35, 0.04}	{40, 0.045}	{45, 0.05}	{50, 0.05}
{0, 0}	{5, 0.02}	{10, 0.025}	{15, 0.03}	{20, 0.035}	{25, 0.04}	{30, 0.045}	{35, 0.05}	{40, 0.05}	{45, 0.055}	{50, 0.06}
{0, 0}	{5, 0.015}	{10, 0.02}	{15, 0.02}	{20, 0.025}	{25, 0.03}	{30, 0.03}	{35, 0.035}	{40, 0.035}	{45, 0.04}	{50, 0.04}
{0, 0}	{5, 0.01}	{10, 0.015}	{15, 0.02}	{20, 0.02}	{25, 0.025}	{30, 0.025}	{35, 0.025}	{40, 0.03}	{45, 0.03}	{50, 0.035}
{0, 0}	{5, 0.015}	{10, 0.02}	{15, 0.025}	{20, 0.03}	{25, 0.035}	{30, 0.035}	{35, 0.04}	{40, 0.04}	{45, 0.045}	{50, 0.045}
{0, 0}	{5, 0.015}	{10, 0.02}	{15, 0.025}	{20, 0.03}	{25, 0.035}	{30, 0.04}	{35, 0.04}	{40, 0.045}	{45, 0.05}	{50, 0.05}
{0, 0}	{5, 0.015}	{10, 0.025}	{15, 0.03}	{20, 0.035}	{25, 0.035}	{30, 0.04}	{35, 0.045}	{40, 0.045}	{45, 0.05}	{50, 0.055}
{0, 0}	{5, 0.02}	{10, 0.025}	{15, 0.035}	{20, 0.04}	{25, 0.045}	{30, 0.045}	{35, 0.05}	{40, 0.055}	{45, 0.06}	{50, 0.065}
{0, 0}	{5, 0.02}	{10, 0.025}	{15, 0.035}	{20, 0.04}	{25, 0.045}	{30, 0.05}	{35, 0.055}	{40, 0.055}	{45, 0.06}	{50, 0.065}
{0, 0}	{5, 0.02}	{10, 0.03}	{15, 0.04}	{20, 0.045}	{25, 0.05}	{30, 0.055}	{35, 0.06}	{40, 0.065}	{45, 0.07}	{50, 0.075}
{0, 0}	{5, 0.01}	{10, 0.015}	{15, 0.02}	{20, 0.02}	{25, 0.025}	{30, 0.025}	{35, 0.03}	{40, 0.03}	{45, 0.03}	{50, 0.035}
{0, 0}	{5, 0.02}	{10, 0.025}	{15, 0.03}	{20, 0.035}	{25, 0.04}	{30, 0.045}	{35, 0.05}	{40, 0.05}	{45, 0.055}	{50, 0.06}
{0, 0}	{5, 0.015}	{10, 0.025}	{15, 0.03}	{20, 0.035}	{25, 0.04}	{30, 0.04}	{35, 0.045}	{40, 0.05}	{45, 0.05}	{50, 0.055}
{0, 0}	{5, 0.015}	{10, 0.02}	{15, 0.025}	{20, 0.03}	{25, 0.035}	{30, 0.04}	{35, 0.04}	{40, 0.045}	{45, 0.05}	{50, 0.05}
{0, 0}	{5, 0.015}	{10, 0.02}	{15, 0.025}	{20, 0.03}	{25, 0.035}	{30, 0.035}	{35, 0.04}	{40, 0.04}	{45, 0.045}	{50, 0.045}
{0, 0}	{5, 0.015}	{10, 0.025}	{15, 0.03}	{20, 0.03}	{25, 0.035}	{30, 0.04}	{35, 0.045}	{40, 0.045}	{45, 0.05}	{50, 0.05}
{0, 0}	{5, 0.015}	{10, 0.025}	{15, 0.03}	{20, 0.035}	{25, 0.035}	{30, 0.04}	{35, 0.045}	{40, 0.045}	{45, 0.05}	{50, 0.055}
{0, 0}	{5, 0.015}	{10, 0.02}	{15, 0.025}	{20, 0.03}	{25, 0.035}	{30, 0.035}	{35, 0.04}	{40, 0.045}	{45, 0.045}	{50, 0.05}
{0, 0}	{5, 0.015}	{10, 0.015}	{15, 0.02}	{20, 0.025}	{25, 0.025}	{30, 0.03}	{35, 0.03}	{40, 0.035}	{45, 0.035}	{50, 0.04}
{0, 0}	{5, 0.02}	{10, 0.03}	{15, 0.035}	{20, 0.04}	{25, 0.05}	{30, 0.055}	{35, 0.06}	{40, 0.06}	{45, 0.065}	{50, 0.07}
{0, 0}	{5, 0.015}	{10, 0.02}	{15, 0.025}	{20, 0.03}	{25, 0.035}	{30, 0.035}	{35, 0.04}	{40, 0.045}	{45, 0.045}	{50, 0.05}
{0, 0}	{5, 0.015}	{10, 0.02}	{15, 0.025}	{20, 0.025}	{25, 0.03}	{30, 0.03}	{35, 0.035}	{40, 0.035}	{45, 0.04}	{50, 0.04}
{0, 0}	{5, 0.015}	{10, 0.02}	{15, 0.025}	{20, 0.03}	{25, 0.035}	{30, 0.035}	{35, 0.04}	{40, 0.04}	{45, 0.045}	{50, 0.05}
{0, 0}	{5, 0.015}	{10, 0.02}	{15, 0.025}	{20, 0.025}	{25, 0.03}	{30, 0.035}	{35, 0.035}	{40, 0.04}	{45, 0.04}	{50, 0.045}
{0, 0}	{5, 0.015}	{10, 0.02}	{15, 0.025}	{20, 0.025}	{25, 0.03}	{30, 0.035}	{35, 0.035}	{40, 0.04}	{45, 0.04}	{50, 0.045}
{0, 0}	{5, 0.015}	{10, 0.02}	{15, 0.03}	{20, 0.03}	{25, 0.035}	{30, 0.04}	{35, 0.045}	{40, 0.045}	{45, 0.05}	{50, 0.05}
{0, 0}	{5, 0.01}	{10, 0.015}	{15, 0.02}	{20, 0.02}	{25, 0.025}	{30, 0.025}	{35, 0.03}	{40, 0.03}	{45, 0.03}	{50, 0.035}
{0, 0}	{5, 0.015}	{10, 0.02}	{15, 0.025}	{20, 0.025}	{25, 0.03}	{30, 0.03}	{35, 0.035}	{40, 0.035}	{45, 0.04}	{50, 0.04}
{0, 0}	{5, 0.015}	{10, 0.02}	{15, 0.025}	{20, 0.03}	{25, 0.035}	{30, 0.035}	{35, 0.04}	{40, 0.045}	{45, 0.045}	{50, 0.05}
{0, 0}	{5, 0.015}	{10, 0.025}	{15, 0.03}	{20, 0.035}	{25, 0.04}	{30, 0.04}	{35, 0.045}	{40, 0.05}	{45, 0.05}	{50, 0.055}
{0, 0}	{5, 0.015}	{10, 0.025}	{15, 0.03}	{20, 0.035}	{25, 0.04}	{30, 0.04}	{35, 0.045}	{40, 0.05}	{45, 0.05}	{50, 0.055}
{0, 0}	{5, 0.01}	{10, 0.015}	{15, 0.02}	{20, 0.02}	{25, 0.025}	{30, 0.025}	{35, 0.025}	{40, 0.03}	{45, 0.03}	{50, 0.03}
{0, 0}	{5, 0.015}	{10, 0.025}	{15, 0.03}	{20, 0.03}	{25, 0.035}	{30, 0.04}	{35, 0.045}	{40, 0.045}	{45, 0.05}	{50, 0.05}
{0, 0}	{5, 0.015}	{10, 0.02}	{15, 0.02}	{20, 0.025}	{25, 0.03}	{30, 0.03}	{35, 0.035}	{40, 0.035}	{45, 0.035}	{50, 0.04}
{0, 0}	{5, 0.015}	{10, 0.025}	{15, 0.03}	{20, 0.035}	{25, 0.04}	{30, 0.04}	{35, 0.045}	{40, 0.05}	{45, 0.05}	{50, 0.055}
{0, 0}	{5, 0.01}	{10, 0.015}	{15, 0.02}	{20, 0.02}	{25, 0.025}	{30, 0.025}	{35, 0.025}	{40, 0.03}	{45, 0.03}	{50, 0.03}
{0, 0}	{5, 0.015}	{10, 0.02}	{15, 0.02}	{20, 0.025}	{25, 0.025}	{30, 0.03}	{35, 0.035}	{40, 0.035}	{45, 0.035}	{50, 0.04}
{0, 0}	{5, 0.015}	{10, 0.02}	{15, 0.025}	{20, 0.025}	{25, 0.03}	{30, 0.03}	{35, 0.035}	{40, 0.035}	{45, 0.04}	{50, 0.04}
{0, 0}	{5, 0.02}	{10, 0.03}	{15, 0.035}	{20, 0.04}	{25, 0.045}	{30, 0.05}	{35, 0.055}	{40, 0.06}	{45, 0.06}	{50, 0.065}
{0, 0}	{5, 0.015}	{10, 0.025}	{15, 0.03}	{20, 0.035}	{25, 0.04}	{30, 0.045}	{35, 0.045}	{40, 0.05}	{45, 0.055}	{50, 0.055}
{0, 0}	{5, 0.02}	{10, 0.03}	{15, 0.035}	{20, 0.04}	{25, 0.045}	{30, 0.05}	{35, 0.055}	{40, 0.06}	{45, 0.065}	{50, 0.07}
{0, 0}	{5, 0.01}	{10, 0.015}	{15, 0.02}	{20, 0.02}	{25, 0.02}	{30, 0.025}	{35, 0.025}	{40, 0.03}	{45, 0.03}	{50, 0.03}
{0, 0}	{5, 0.015}	{10, 0.02}	{15, 0.025}	{20, 0.03}	{25, 0.035}	{30, 0.04}	{35, 0.04}	{40, 0.045}	{45, 0.05}	{50, 0.05}
{0, 0}	{5, 0.02}	{10, 0.025}	{15, 0.035}	{20, 0.04}	{25, 0.045}	{30, 0.05}	{35, 0.055}	{40, 0.055}	{45, 0.06}	{50, 0.065}
{0, 0}	{5, 0.01}	{10, 0.015}	{15, 0.02}	{20, 0.02}	{25, 0.025}	{30, 0.025}	{35, 0.025}	{40, 0.03}	{45, 0.03}	{50, 0.035}
{0, 0}	{5, 0.015}	{10, 0.02}	{15, 0.025}	{20, 0.025}	{25, 0.03}	{30, 0.03}	{35, 0.035}	{40, 0.035}	{45, 0.04}	{50, 0.04}
{0, 0}	{5, 0.015}	{10, 0.02}	{15, 0.025}	{20, 0.025}	{25, 0.03}	{30, 0.035}	{35, 0.035}	{40, 0.04}	{45, 0.04}	{50, 0.045}
{0, 0}	{5, 0.01}	{10, 0.015}	{15, 0.02}	{20, 0.02}	{25, 0.02}	{30, 0.025}	{35, 0.025}	{40, 0.03}	{45, 0.03}	{50, 0.03}
{0, 0}	{5, 0.02}	{10, 0.025}	{15, 0.03}	{20, 0.035}	{25, 0.04}	{30, 0.045}	{35, 0.05}	{40, 0.055}	{45, 0.055}	{50, 0.06}
{0, 0}	{5, 0.015}	{10, 0.02}	{15, 0.02}	{20, 0.025}	{25, 0.03}	{30, 0.03}	{35, 0.035}	{40, 0.035}	{45, 0.04}	{50, 0.04}
{0, 0}	{5, 0.015}	{10, 0.02}	{15, 0.025}	{20, 0.03}	{25, 0.03}	{30, 0.035}	{35, 0.035}	{40, 0.04}	{45, 0.045}	{50, 0.045}
{0, 0}	{5, 0.015}	{10, 0.02}	{15, 0.025}	{20, 0.03}	{25, 0.035}	{30, 0.04}	{35, 0.04}	{40, 0.045}	{45, 0.05}	{50, 0.05}
{0, 0}	{5, 0.015}	{10, 0.025}	{15, 0.03}	{20, 0.035}	{25, 0.04}	{30, 0.045}	{35, 0.045}	{40, 0.05}	{45, 0.055}	{50, 0.055}
{0, 0}	{5, 0.015}	{10, 0.025}	{15, 0.03}	{20, 0.035}	{25, 0.04}	{30, 0.045}	{35, 0.045}	{40, 0.05}	{45, 0.055}	{50, 0.055}
{0, 0}	{5, 0.02}	{10, 0.03}	{15, 0.035}	{20, 0.04}	{25, 0.045}	{30, 0.05}	{35, 0.055}	{40, 0.06}	{45, 0.065}	{50, 0.065}
{0, 0}	{5, 0.02}	{10, 0.03}	{15, 0.035}	{20, 0.04}	{25, 0.05}	{30, 0.055}	{35, 0.055}	{40, 0.06}	{45, 0.065}	{50, 0.07}
{0, 0}	{5, 0.01}	{10, 0.015}	{15, 0.02}	{20, 0.02}	{25, 0.025}	{30, 0.025}	{35, 0.03}	{40, 0.03}	{45, 0.03}	{50, 0.035}
{0, 0}	{5, 0.015}	{10, 0.025}	{15, 0.03}	{20, 0.035}	{25, 0.035}	{30, 0.04}	{35, 0.045}	{40, 0.045}	{45, 0.05}	{50, 0.055}
{0, 0}	{5, 0.015}	{10, 0.02}	{15, 0.02}	{20, 0.025}	{25, 0.03}	{30, 0.03}	{35, 0.035}	{40, 0.035}	{45, 0.04}	{50, 0.04}
{0, 0}	{5, 0.01}	{10, 0.015}	{15, 0.02}	{20, 0.02}	{25, 0.025}	{30, 0.025}	{35, 0.03}	{40, 0.03}	{45, 0.035}	{50, 0.035}
{0, 0}	{5, 0.015}	{10, 0.02}	{15, 0.025}	{20, 0.03}	{25, 0.035}	{30, 0.035}	{35, 0.04}	{40, 0.04}	{45, 0.045}	{50, 0.045}
{0, 0}	{5, 0.015}	{10, 0.02}	{15, 0.025}	{20, 0.03}	{25, 0.035}	{30, 0.04}	{35, 0.045}	{40, 0.045}	{45, 0.05}	{50, 0.05}
{0, 0}	{5, 0.015}	{10, 0.02}	{15, 0.025}	{20, 0.03}	{25, 0.03}	{30, 0.035}	{35, 0.035}	{40, 0.04}	{45, 0.04}	{50, 0.045}
{0, 0}	{5, 0.02}	{10, 0.03}	{15, 0.035}	{20, 0.045}	{25, 0.05}	{30, 0.055}	{35, 0.06}	{40, 0.065}	{45, 0.07}	{50, 0.07}
{0, 0}	{5, 0.015}	{10, 0.025}	{15, 0.03}	{20, 0.035}	{25, 0.035}	{30, 0.04}	{35, 0.045}	{40, 0.05}	{45, 0.05}	{50, 0.055}
{0, 0}	{5, 0.015}	{10, 0.02}	{15, 0.025}	{20, 0.03}	{25, 0.035}	{30, 0.04}	{35, 0.04}	{40, 0.045}	{45, 0.05}	{50, 0.05}
{0, 0}	{5, 0.025}	{10, 0.035}	{15, 0.04}	{20, 0.045}	{25, 0.055}	{30, 0.06}	{35, 0.065}	{40, 0.07}	{45, 0.075}	{50, 0.08}
{0, 0}	{5, 0.02}	{10, 0.03}	{15, 0.035}	{20, 0.04}	{25, 0.045}	{30, 0.05}	{35, 0.055}	{40, 0.06}	{45, 0.065}	{50, 0.065}
{0, 0}	{5, 0.02}	{10, 0.025}	{15, 0.03}	{20, 0.035}	{25, 0.04}	{30, 0.045}	{35, 0.05}	{40, 0.055}	{45, 0.055}	{50, 0.06}
{0, 0}	{5, 0.015}	{10, 0.02}	{15, 0.025}	{20, 0.03}	{25, 0.035}	{30, 0.04}	{35, 0.04}	{40, 0.045}	{45, 0.05}	{50, 0.05}
{0, 0}	{5, 0.015}	{10, 0.02}	{15, 0.025}	{20, 0.025}	{25, 0.03}	{30, 0.035}	{35, 0.035}	{40, 0.04}	{45, 0.04}	{50, 0.045}
{0, 0}	{5, 0.015}	{10, 0.02}	{15, 0.025}	{20, 0.03}	{25, 0.035}	{30, 0.04}	{35, 0.04}	{40, 0.045}	{45, 0.05}	{50, 0.05}
{0, 0}	{5, 0.025}	{10, 0.035}	{15, 0.04}	{20, 0.05}	{25, 0.055}	{30, 0.06}	{35, 0.065}	{40, 0.07}	{45, 0.075}	{50, 0.08}
{0, 0}	{5, 0.015}	{10, 0.02}	{15, 0.025}	{20, 0.03}	{25, 0.035}	{30, 0.04}	{35, 0.04}	{40, 0.045}	{45, 0.045}	{50, 0.05}
{0, 0}	{5, 0.02}	{10, 0.03}	{15, 0.035}	{20, 0.04}	{25, 0.045}	{30, 0.05}	{35, 0.055}	{40, 0.06}	{45, 0.06}	{50, 0.065}
{0, 0}	{5, 0.015}	{10, 0.025}	{15, 0.03}	{20, 0.035}	{25, 0.04}	{30, 0.045}	{35, 0.045}	{40, 0.05}	{45, 0.055}	{50, 0.055}
{0, 0}	{5, 0.015}	{10, 0.025}	{15, 0.03}	{20, 0.03}	{25, 0.035}	{30, 0.04}	{35, 0.045}	{40, 0.045}	{45, 0.05}	{50, 0.055}
{0, 0}	{5, 0.01}	{10, 0.015}	{15, 0.015}	{20, 0.02}	{25, 0.02}	{30, 0.025}	{35, 0.025}	{40, 0.025}	{45, 0.03}	{50, 0.03}
{0, 0}	{5, 0.015}	{10, 0.02}	{15, 0.025}	{20, 0.03}	{25, 0.035}	{30, 0.035}	{35, 0.04}	{40, 0.045}	{45, 0.045}	{50, 0.05}
{0, 0}	{5, 0.015}	{10, 0.025}	{15, 0.03}	{20, 0.035}	{25, 0.04}	{30, 0.045}	{35, 0.045}	{40, 0.05}	{45, 0.055}	{50, 0.055}
{0, 0}	{5, 0.02}	{10, 0.03}	{15, 0.035}	{20, 0.04}	{25, 0.045}	{30, 0.05}	{35, 0.055}	{40, 0.06}	{45, 0.06}	{50, 0.065}
{0, 0}	{5, 0.015}	{10, 0.025}	{15, 0.03}	{20, 0.03}	{25, 0.035}	{30, 0.04}	{35, 0.045}	{40, 0.045}	{45, 0.05}	{50, 0.055}
{0, 0}	{5, 0.015}	{10, 0.025}	{15, 0.03}	{20, 0.035}	{25, 0.035}	{30, 0.04}	{35, 0.045}	{40, 0.05}	{45, 0.05}	{50, 0.055}
{0, 0}	{5, 0.01}	{10, 0.015}	{15, 0.015}	{20, 0.02}	{25, 0.02}	{30, 0.025}	{35, 0.025}	{40, 0.025}	{45, 0.03}	{50, 0.03}
{0, 0}	{5, 0.01}	{10, 0.01}	{15, 0.015}	{20, 0.015}	{25, 0.02}	{30, 0.02}	{35, 0.02}	{40, 0.02}	{45, 0.025}	{50, 0.025}
{0, 0}	{5, 0.015}	{10, 0.02}	{15, 0.025}	{20, 0.025}	{25, 0.03}	{30, 0.035}	{35, 0.035}	{40, 0.04}	{45, 0.04}	{50, 0.045}
{0, 0}	{5, 0.015}	{10, 0.02}	{15, 0.025}	{20, 0.03}	{25, 0.03}	{30, 0.035}	{35, 0.035}	{40, 0.04}	{45, 0.04}	{50, 0.045}
{0, 0}	{5, 0.015}	{10, 0.02}	{15, 0.025}	{20, 0.03}	{25, 0.035}	{30, 0.035}	{35, 0.04}	{40, 0.04}	{45, 0.045}	{50, 0.045}
{0, 0}	{5, 0.015}	{10, 0.02}	{15, 0.025}	{20, 0.03}	{25, 0.035}	{30, 0.035}	{35, 0.04}	{40, 0.04}	{45, 0.045}	{50, 0.045}
{0, 0}	{5, 0.01}	{10, 0.015}	{15, 0.02}	{20, 0.02}	{25, 0.02}	{30, 0.025}	{35, 0.025}	{40, 0.03}	{45, 0.03}	{50, 0.03}
{0, 0}	{5, 0.015}	{10, 0.02}	{15, 0.02}	{20, 0.025}	{25, 0.03}	{30, 0.03}	{35, 0.035}	{40, 0.035}	{45, 0.04}	{50, 0.04}
{0, 0}	{5, 0.015}	{10, 0.02}	{15, 0.025}	{20, 0.025}	{25, 0.03}	{30, 0.035}	{35, 0.035}	{40, 0.04}	{45, 0.04}	{50, 0.045}
{0, 0}	{5, 0.01}	{10, 0.015}	{15, 0.02}	{20, 0.025}	{25, 0.025}	{30, 0.03}	{35, 0.03}	{40, 0.03}	{45, 0.035}	{50, 0.035}
{0, 0}	{5, 0.01}	{10, 0.015}	{15, 0.02}	{20, 0.025}	{25, 0.025}	{30, 0.03}	{35, 0.03}	{40, 0.035}	{45, 0.035}	{50, 0.04}
{0, 0}	{5, 0.02}	{10, 0.03}	{15, 0.035}	{20, 0.04}	{25, 0.045}	{30, 0.05}	{35, 0.055}	{40, 0.06}	{45, 0.065}	{50, 0.065}
{0, 0}	{5, 0.01}	{10, 0.015}	{15, 0.015}	{20, 0.02}	{25, 0.02}	{30, 0.02}	{35, 0.025}	{40, 0.025}	{45, 0.025}	{50, 0.03}
{0, 0}	{5, 0.02}	{10, 0.03}	{15, 0.04}	{20, 0.045}	{25, 0.05}	{30, 0.055}	{35, 0.06}	{40, 0.065}	{45, 0.07}	{50, 0.075}
{0, 0}	{5, 0.02}	{10, 0.03}	{15, 0.04}	{20, 0.045}	{25, 0.05}	{30, 0.055}	{35, 0.06}	{40, 0.065}	{45, 0.07}	{50, 0.075}
{0, 0}	{5, 0.02}	{10, 0.025}	{15, 0.03}	{20, 0.035}	{25, 0.04}	{30, 0.045}	{35, 0.05}	{40, 0.05}	{45, 0.055}	{50, 0.06}
{0, 0}	{5, 0.01}	{10, 0.015}	{15, 0.02}	{20, 0.025}	{25, 0.025}	{30, 0.03}	{35, 0.03}	{40, 0.03}	{45, 0.035}	{50, 0.035}
{0, 0}	{5, 0.02}	{10, 0.03}	{15, 0.04}	{20, 0.045}	{25, 0.05}	{30, 0.055}	{35, 0.06}	{40, 0.07}	{45, 0.075}	{50, 0.075}
{0, 0}	{5, 0.01}	{10, 0.015}	{15, 0.02}	{20, 0.02}	{25, 0.025}	{30, 0.025}	{35, 0.03}	{40, 0.03}	{45, 0.035}	{50, 0.035}
{0, 0}	{5, 0.015}	{10, 0.02}	{15, 0.025}	{20, 0.03}	{25, 0.035}	{30, 0.035}	{35, 0.04}	{40, 0.045}	{45, 0.045}	{50, 0.05}
{0, 0}	{5, 0.02}	{10, 0.025}	{15, 0.03}	{20, 0.035}	{25, 0.04}	{30, 0.045}	{35, 0.05}	{40, 0.05}	{45, 0.055}	{50, 0.06}
{0, 0}	{5, 0.015}	{10, 0.02}	{15, 0.025}	{20, 0.025}	{25, 0.03}	{30, 0.035}	{35, 0.035}	{40, 0.04}	{45, 0.04}	{50, 0.045}
{0, 0}	{5, 0.015}	{10, 0.02}	{15, 0.025}	{20, 0.03}	{25, 0.035}	{30, 0.035}	{35, 0.04}	{40, 0.045}	{45, 0.045}	{50, 0.05}
{0, 0}	{5, 0.015}	{10, 0.025}	{15, 0.03}	{20, 0.035}	{25, 0.04}	{30, 0.04}	{35, 0.045}	{40, 0.05}	{45, 0.055}	{50, 0.055}
{0, 0}	{5, 0.015}	{10, 0.02}	{15, 0.025}	{20, 0.03}	{25, 0.035}	{30, 0.035}	{35, 0.04}	{40, 0.045}	{45, 0.045}	{50, 0.05}
{0, 0}	{5, 0.015}	{10, 0.025}	{15, 0.03}	{20, 0.035}	{25, 0.04}	{30, 0.045}	{35, 0.045}	{40, 0.05}	{45, 0.055}	{50, 0.055}
{0, 0}	{5, 0.015}	{10, 0.025}	{15, 0.03}	{20, 0.03}	{25, 0.035}	{30, 0.04}	{35, 0.045}	{40, 0.045}	{45, 0.05}	{50, 0.05}
{0, 0}	{5, 0.02}	{10, 0.025}	{15, 0.03}	{20, 0.035}	{25, 0.04}	{30, 0.045}	{35, 0.05}	{40, 0.05}	{45, 0.055}	{50, 0.06}
{0, 0}	{5, 0.02}	{10, 0.025}	{15, 0.03}	{20, 0.035}	{25, 0.04}	{30, 0.045}	{35, 0.05}	{40, 0.05}	{45, 0.055}	{50, 0.06}
{0, 0}	{5, 0.01}	{10, 0.015}	{15, 0.02}	{20, 0.025}	{25, 0.025}	{30, 0.03}	{35, 0.03}	{40, 0.03}	{45, 0.035}	{50, 0.035}
{0, 0}	{5, 0.015}	{10, 0.02}	{15, 0.025}	{20, 0.03}	{25, 0.035}	{30, 0.04}	{35, 0.04}	{40, 0.045}	{45, 0.05}	{50, 0.05}
{0, 0}	{5, 0.02}	{10, 0.03}	{15, 0.035}	{20, 0.045}	{25, 0.05}	{30, 0.055}	{35, 0.06}	{40, 0.065}	{45, 0.07}	{50, 0.075}
{0, 0}	{5, 0.015}	{10, 0.02}	{15, 0.025}	{20, 0.025}	{25, 0.03}	{30, 0.03}	{35, 0.035}	{40, 0.04}	{45, 0.04}	{50, 0.04}
{0, 0}	{5, 0.01}	{10, 0.015}	{15, 0.02}	{20, 0.02}	{25, 0.025}	{30, 0.025}	{35, 0.03}	{40, 0.03}	{45, 0.035}	{50, 0.035}
{0, 0}	{5, 0.015}	{10, 0.02}	{15, 0.025}	{20, 0.03}	{25, 0.035}	{30, 0.035}	{35, 0.04}	{40, 0.045}	{45, 0.045}	{50, 0.05}
{0, 0}	{5, 0.02}	{10, 0.03}	{15, 0.035}	{20, 0.04}	{25, 0.045}	{30, 0.05}	{35, 0.055}	{40, 0.06}	{45, 0.065}	{50, 0.07}
{0, 0}	{5, 0.015}	{10, 0.02}	{15, 0.025}	{20, 0.025}	{25, 0.03}	{30, 0.035}	{35, 0.035}	{40, 0.04}	{45, 0.04}	{50, 0.045}
{0, 0}	{5, 0.01}	{10, 0.015}	{15, 0.02}	{20, 0.02}	{25, 0.025}	{30, 0.025}	{35, 0.03}	{40, 0.03}	{45, 0.035}	{50, 0.035}
{0, 0}	{5, 0.015}	{10, 0.025}	{15, 0.03}	{20, 0.035}	{25, 0.04}	{30, 0.045}	{35, 0.045}	{40, 0.05}	{45, 0.055}	{50, 0.055}
{0, 0}	{5, 0.02}	{10, 0.025}	{15, 0.03}	{20, 0.035}	{25, 0.04}	{30, 0.045}	{35, 0.05}	{40, 0.055}	{45, 0.06}	{50, 0.06}
{0, 0}	{5, 0.015}	{10, 0.02}	{15, 0.025}	{20, 0.03}	{25, 0.03}	{30, 0.035}	{35, 0.04}	{40, 0.04}	{45, 0.045}	{50, 0.045}
{0, 0}	{5, 0.015}	{10, 0.02}	{15, 0.025}	{20, 0.03}	{25, 0.035}	{30, 0.035}	{35, 0.04}	{40, 0.045}	{45, 0.045}	{50, 0.05}
{0, 0}	{5, 0.015}	{10, 0.02}	{15, 0.02}	{20, 0.025}	{25, 0.03}	{30, 0.03}	{35, 0.035}	{40, 0.035}	{45, 0.04}	{50, 0.04}
{0, 0}	{5, 0.01}	{10, 0.015}	{15, 0.02}	{20, 0.025}	{25, 0.025}	{30, 0.03}	{35, 0.03}	{40, 0.035}	{45, 0.035}	{50, 0.04}
{0, 0}	{5, 0.02}	{10, 0.03}	{15, 0.035}	{20, 0.04}	{25, 0.045}	{30, 0.05}	{35, 0.055}	{40, 0.06}	{45, 0.065}	{50, 0.07}
{0, 0}	{5, 0.015}	{10, 0.02}	{15, 0.025}	{20, 0.03}	{25, 0.035}	{30, 0.04}	{35, 0.04}	{40, 0.045}	{45, 0.045}	{50, 0.05}
{0, 0}	{5, 0.02}	{10, 0.025}	{15, 0.03}	{20, 0.035}	{25, 0.04}	{30, 0.045}	{35, 0.05}	{40, 0.05}	{45, 0.055}	{50, 0.06}
{0, 0}	{5, 0.015}	{10, 0.015}	{15, 0.02}	{20, 0.025}	{25, 0.025}	{30, 0.03}	{35, 0.03}	{40, 0.035}	{45, 0.035}	{50, 0.04}
{0, 0}	{5, 0.015}	{10, 0.02}	{15, 0.025}	{20, 0.03}	{25, 0.035}	{30, 0.04}	{35, 0.04}	{40, 0.045}	{45, 0.05}	{50, 0.05}
{0, 0}	{5, 0.015}	{10, 0.02}	{15, 0.025}	{20, 0.03}	{25, 0.035}	{30, 0.04}	{35, 0.04}	{40, 0.045}	{45, 0.05}	{50, 0.05}
{0, 0}	{5, 0.025}	{10, 0.035}	{15, 0.04}	{20, 0.05}	{25, 0.055}	{30, 0.06}	{35, 0.065}	{40, 0.07}	{45, 0.075}	{50, 0.08}
{0, 0}	{5, 0.01}	{10, 0.015}	{15, 0.015}	{20, 0.02}	{25, 0.02}	{30, 0.025}	{35, 0.025}	{40, 0.03}	{45, 0.03}	{50, 0.03}
{0, 0}	{5, 0.015}	{10, 0.025}	{15, 0.03}	{20, 0.035}	{25, 0.035}	{30, 0.04}	{35, 0.045}	{40, 0.05}	{45, 0.05}	{50, 0.055}
{0, 0}	{5, 0.015}	{10, 0.02}	{15, 0.025}	{20, 0.03}	{25, 0.035}	{30, 0.035}	{35, 0.04}	{40, 0.04}	{45, 0.045}	{50, 0.05}
{0, 0}	{5, 0.015}	{10, 0.02}	{15, 0.025}	{20, 0.025}	{25, 0.03}	{30, 0.035}	{35, 0.035}	{40, 0.04}	{45, 0.04}	{50, 0.045}
{0, 0}	{5, 0.015}	{10, 0.02}	{15, 0.02}	{20, 0.025}	{25, 0.03}	{30, 0.03}	{35, 0.035}	{40, 0.035}	{45, 0.04}	{50, 0.04}
{0, 0}	{5, 0.02}	{10, 0.025}	{15, 0.03}	{20, 0.035}	{25, 0.04}	{30, 0.045}	{35, 0.05}	{40, 0.055}	{45, 0.055}	{50, 0.06}
{0, 0}	{5, 0.02}	{10, 0.03}	{15, 0.035}	{20, 0.04}	{25, 0.045}	{30, 0.05}	{35, 0.055}	{40, 0.06}	{45, 0.065}	{50, 0.065}
{0, 0}	{5, 0.02}	{10, 0.025}	{15, 0.03}	{20, 0.035}	{25, 0.04}	{30, 0.045}	{35, 0.05}	{40, 0.055}	{45, 0.055}	{50, 0.06}
{0, 0}	{5, 0.01}	{10, 0.015}	{15, 0.02}	{20, 0.025}	{25, 0.025}	{30, 0.03}	{35, 0.03}	{40, 0.03}	{45, 0.035}	{50, 0.035}
{0, 0}	{5, 0.02}	{10, 0.025}	{15, 0.03}	{20, 0.035}	{25, 0.04}	{30, 0.045}	{35, 0.05}	{40, 0.05}	{45, 0.055}	{50, 0.06}
{0, 0}	{5, 0.02}	{10, 0.03}	{15, 0.035}	{20, 0.045}	{25, 0.05}	{30, 0.055}	{35, 0.06}	{40, 0.065}	{45, 0.07}	{50, 0.07}
{0, 0}	{5, 0.01}	{10, 0.015}	{15, 0.02}	{20, 0.02}	{25, 0.025}	{30, 0.025}	{35, 0.03}	{40, 0.03}	{45, 0.035}	{50, 0.035}
{0, 0}	{5, 0.015}	{10, 0.02}	{15, 0.02}	{20, 0.025}	{25, 0.03}	{30, 0.03}	{35, 0.035}	{40, 0.035}	{45, 0.04}	{50, 0.04}
{0, 0}	{5, 0.015}	{10, 0.02}	{15, 0.025}	{20, 0.03}	{25, 0.035}	{30, 0.04}	{35, 0.04}	{40, 0.045}	{45, 0.05}	{50, 0.05}
{0, 0}	{5, 0.01}	{10, 0.015}	{15, 0.02}	{20, 0.025}	{25, 0.025}	{30, 0.03}	{35, 0.03}	{40, 0.035}	{45, 0.035}	{50, 0.04}
{0, 0}	{5, 0.015}	{10, 0.02}	{15, 0.025}	{20, 0.03}	{25, 0.03}	{30, 0.035}	{35, 0.04}	{40, 0.04}	{45, 0.045}	{50, 0.045}
{0, 0}	{5, 0.02}	{10, 0.03}	{15, 0.035}	{20, 0.04}	{25, 0.045}	{30, 0.05}	{35, 0.055}	{40, 0.06}	{45, 0.065}	{50, 0.065}
{0, 0}	{5, 0.015}	{10, 0.025}	{15, 0.03}	{20, 0.035}	{25, 0.035}	{30, 0.04}	{35, 0.045}	{40, 0.045}	{45, 0.05}	{50, 0.055}
{0, 0}	{5, 0.02}	{10, 0.025}	{15, 0.03}	{20, 0.035}	{25, 0.04}	{30, 0.045}	{35, 0.05}	{40, 0.05}	{45, 0.055}	{50, 0.06}
{0, 0}	{5, 0.015}	{10, 0.02}	{15, 0.025}	{20, 0.025}	{25, 0.03}	{30, 0.03}	{35, 0.035}	{40, 0.04}	{45, 0.04}	{50, 0.04}
{0, 0}	{5, 0.015}	{10, 0.02}	{15, 0.025}	{20, 0.025}	{25, 0.03}	{30, 0.035}	{35, 0.035}	{40, 0.04}	{45, 0.04}	{50, 0.045}
{0, 0}	{5, 0.015}	{10, 0.025}	{15, 0.03}	{20, 0.035}	{25, 0.035}	{30, 0.04}	{35, 0.045}	{40, 0.045}	{45, 0.05}	{50, 0.055}
{0, 0}	{5, 0.02}	{10, 0.025}	{15, 0.03}	{20, 0.04}	{25, 0.04}	{30, 0.045}	{35, 0.05}	{40, 0.055}	{45, 0.06}	{50, 0.06}
{0, 0}	{5, 0.02}	{10, 0.025}	{15, 0.03}	{20, 0.035}	{25, 0.04}	{30, 0.045}	{35, 0.05}	{40, 0.055}	{45, 0.055}	{50, 0.06}
{0, 0}	{5, 0.015}	{10, 0.02}	{15, 0.02}	{20, 0.025}	{25, 0.03}	{30, 0.03}	{35, 0.035}	{40, 0.035}	{45, 0.035}	{50, 0.04}
{0, 0}	{5, 0.02}	{10, 0.03}	{15, 0.035}	{20, 0.04}	{25, 0.045}	{30, 0.05}	{35, 0.055}	{40, 0.06}	{45, 0.065}	{50, 0.07}
{0, 0}	{5, 0.015}	{10, 0.02}	{15, 0.02}	{20, 0.025}	{25, 0.03}	{30, 0.03}	{35, 0.035}	{40, 0.035}	{45, 0.04}	{50, 0.04}
{0, 0}	{5, 0.02}	{10, 0.025}	{15, 0.03}	{20, 0.035}	{25, 0.04}	{30, 0.045}	{35, 0.05}	{40, 0.055}	{45, 0.06}	{50, 0.06}
{0, 0}	{5, 0.015}	{10, 0.025}	{15, 0.03}	{20, 0.035}	{25, 0.04}	{30, 0.04}	{35, 0.045}	{40, 0.05}	{45, 0.055}	{50, 0.055}
{0, 0}	{5, 0.02}	{10, 0.025}	{15, 0.03}	{20, 0.035}	{25, 0.04}	{30, 0.045}	{35, 0.05}	{40, 0.055}	{45, 0.06}	{50, 0.06}
{0, 0}	{5, 0.02}	{10, 0.03}	{15, 0.035}	{20, 0.045}	{25, 0.05}	{30, 0.055}	{35, 0.06}	{40, 0.065}	{45, 0.07}	{50, 0.07}
{0, 0}	{5, 0.015}	{10, 0.025}	{15, 0.03}	{20, 0.035}	{25, 0.04}	{30, 0.04}	{35, 0.045}	{40, 0.05}	{45, 0.05}	{50, 0.055}
{0, 0}	{5, 0.02}	{10, 0.025}	{15, 0.035}	{20, 0.04}	{25, 0.045}	{30, 0.05}	{35, 0.05}	{40, 0.055}	{45, 0.06}	{50, 0.065}
{0, 0}	{5, 0.02}	{10, 0.025}	{15, 0.03}	{20, 0.035}	{25, 0.04}	{30, 0.045}	{35, 0.05}	{40, 0.05}	{45, 0.055}	{50, 0.06}
{0, 0}	{5, 0.02}	{10, 0.025}	{15, 0.035}	{20, 0.04}	{25, 0.045}	{30, 0.05}	{35, 0.05}	{40, 0.055}	{45, 0.06}	{50, 0.065}
{0, 0}	{5, 0.015}	{10, 0.02}	{15, 0.02}	{20, 0.025}	{25, 0.03}	{30, 0.03}	{35, 0.035}	{40, 0.035}	{45, 0.04}	{50, 0.04}
{0, 0}	{5, 0.015}	{10, 0.025}	{15, 0.03}	{20, 0.035}	{25, 0.04}	{30, 0.04}	{35, 0.045}	{40, 0.05}	{45, 0.055}	{50, 0.055}
{0, 0}	{5, 0.02}	{10, 0.03}	{15, 0.035}	{20, 0.045}	{25, 0.05}	{30, 0.055}	{35, 0.06}	{40, 0.065}	{45, 0.065}	{50, 0.07}
{0, 0}	{5, 0.02}	{10, 0.025}	{15, 0.035}	{20, 0.04}	{25, 0.045}	{30, 0.05}	{35, 0.05}	{40, 0.055}	{45, 0.06}	{50, 0.065}
{0, 0}	{5, 0.015}	{10, 0.015}	{15, 0.02}	{20, 0.025}	{25, 0.025}	{30, 0.03}	{35, 0.03}	{40, 0.035}	{45, 0.035}	{50, 0.04}
{0, 0}	{5, 0.015}	{10, 0.025}	{15, 0.03}	{20, 0.035}	{25, 0.04}	{30, 0.045}	{35, 0.045}	{40, 0.05}	{45, 0.055}	{50, 0.06}
{0, 0}	{5, 0.02}	{10, 0.03}	{15, 0.035}	{20, 0.04}	{25, 0.045}	{30, 0.05}	{35, 0.055}	{40, 0.06}	{45, 0.065}	{50, 0.065}
{0, 0}	{5, 0.01}	{10, 0.015}	{15, 0.02}	{20, 0.025}	{25, 0.025}	{30, 0.03}	{35, 0.03}	{40, 0.035}	{45, 0.035}	{50, 0.035}
{0, 0}	{5, 0.02}	{10, 0.03}	{15, 0.035}	{20, 0.04}	{25, 0.05}	{30, 0.055}	{35, 0.06}	{40, 0.06}	{45, 0.065}	{50, 0.07}
{0, 0}	{5, 0.015}	{10, 0.02}	{15, 0.025}	{20, 0.03}	{25, 0.035}	{30, 0.04}	{35, 0.04}	{40, 0.045}	{45, 0.045}	{50, 0.05}
{0, 0}	{5, 0.02}	{10, 0.03}	{15, 0.035}	{20, 0.04}	{25, 0.045}	{30, 0.05}	{35, 0.055}	{40, 0.06}	{45, 0.065}	{50, 0.07}
{0, 0}	{5, 0.02}	{10, 0.03}	{15, 0.04}	{20, 0.045}	{25, 0.05}	{30, 0.055}	{35, 0.06}	{40, 0.065}	{45, 0.07}	{50, 0.075}
{0, 0}	{5, 0.015}	{10, 0.02}	{15, 0.025}	{20, 0.025}	{25, 0.03}	{30, 0.035}	{35, 0.035}	{40, 0.04}	{45, 0.04}	{50, 0.045}
{0, 0}	{5, 0.015}	{10, 0.02}	{15, 0.025}	{20, 0.03}	{25, 0.035}	{30, 0.04}	{35, 0.04}	{40, 0.045}	{45, 0.045}	{50, 0.05}
{0, 0}	{5, 0.015}	{10, 0.02}	{15, 0.025}	{20, 0.03}	{25, 0.035}	{30, 0.04}	{35, 0.04}	{40, 0.045}	{45, 0.045}	{50, 0.05}
{0, 0}	{5, 0.015}	{10, 0.02}	{15, 0.025}	{20, 0.03}	{25, 0.035}	{30, 0.035}	{35, 0.04}	{40, 0.04}	{45, 0.045}	{50, 0.05}
{0, 0}	{5, 0.015}	{10, 0.025}	{15, 0.03}	{20, 0.035}	{25, 0.035}	{30, 0.04}	{35, 0.045}	{40, 0.05}	{45, 0.05}	{50, 0.055}
{0, 0}	{5, 0.015}	{10, 0.02}	{15, 0.025}	{20, 0.025}	{25, 0.03}	{30, 0.035}	{35, 0.035}	{40, 0.04}	{45, 0.04}	{50, 0.045}
{0, 0}	{5, 0.015}	{10, 0.02}	{15, 0.025}	{20, 0.03}	{25, 0.035}	{30, 0.04}	{35, 0.045}	{40, 0.045}	{45, 0.05}	{50, 0.05}
{0, 0}	{5, 0.01}	{10, 0.015}	{15, 0.02}	{20, 0.025}	{25, 0.025}	{30, 0.03}	{35, 0.03}	{40, 0.035}	{45, 0.035}	{50, 0.04}
{0, 0}	{5, 0.015}	{10, 0.025}	{15, 0.03}	{20, 0.035}	{25, 0.04}	{30, 0.045}	{35, 0.045}	{40, 0.05}	{45, 0.055}	{50, 0.055}
{0, 0}	{5, 0.01}	{10, 0.015}	{15, 0.02}	{20, 0.02}	{25, 0.025}	{30, 0.025}	{35, 0.03}	{40, 0.03}	{45, 0.03}	{50, 0.035}
{0, 0}	{5, 0.015}	{10, 0.02}	{15, 0.025}	{20, 0.03}	{25, 0.03}	{30, 0.035}	{35, 0.035}	{40, 0.04}	{45, 0.04}	{50, 0.045}
{0, 0}	{5, 0.01}	{10, 0.015}	{15, 0.02}	{20, 0.025}	{25, 0.025}	{30, 0.03}	{35, 0.03}	{40, 0.035}	{45, 0.035}	{50, 0.035}
{0, 0}	{5, 0.01}	{10, 0.015}	{15, 0.02}	{20, 0.02}	{25, 0.025}	{30, 0.025}	{35, 0.03}	{40, 0.03}	{45, 0.03}	{50, 0.035}
{0, 0}	{5, 0.015}	{10, 0.02}	{15, 0.025}	{20, 0.025}	{25, 0.03}	{30, 0.035}	{35, 0.035}	{40, 0.04}	{45, 0.04}	{50, 0.045}
{0, 0}	{5, 0.015}	{10, 0.02}	{15, 0.025}	{20, 0.03}	{25, 0.035}	{30, 0.035}	{35, 0.04}	{40, 0.04}	{45, 0.045}	{50, 0.05}
{0, 0}	{5, 0.015}	{10, 0.02}	{15, 0.025}	{20, 0.03}	{25, 0.03}	{30, 0.035}	{35, 0.04}	{40, 0.04}	{45, 0.045}	{50, 0.045}
{0, 0}	{5, 0.01}	{10, 0.015}	{15, 0.02}	{20, 0.025}	{25, 0.025}	{30, 0.025}	{35, 0.03}	{40, 0.03}	{45, 0.035}	{50, 0.035}
{0, 0}	{5, 0.02}	{10, 0.025}	{15, 0.035}	{20, 0.04}	{25, 0.045}	{30, 0.05}	{35, 0.05}	{40, 0.055}	{45, 0.06}	{50, 0.065}
{0, 0}	{5, 0.02}	{10, 0.03}	{15, 0.035}	{20, 0.045}	{25, 0.05}	{30, 0.055}	{35, 0.06}	{40, 0.065}	{45, 0.07}	{50, 0.07}
{0, 0}	{5, 0.015}	{10, 0.02}	{15, 0.025}	{20, 0.03}	{25, 0.035}	{30, 0.04}	{35, 0.04}	{40, 0.045}	{45, 0.05}	{50, 0.05}
{0, 0}	{5, 0.01}	{10, 0.015}	{15, 0.02}	{20, 0.025}	{25, 0.025}	{30, 0.03}	{35, 0.03}	{40, 0.035}	{45, 0.035}	{50, 0.035}
{0, 0}	{5, 0.015}	{10, 0.025}	{15, 0.03}	{20, 0.035}	{25, 0.04}	{30, 0.045}	{35, 0.045}	{40, 0.05}	{45, 0.055}	{50, 0.055}
{0, 0}	{5, 0.015}	{10, 0.025}	{15, 0.03}	{20, 0.035}	{25, 0.04}	{30, 0.04}	{35, 0.045}	{40, 0.05}	{45, 0.05}	{50, 0.055}
{0, 0}	{5, 0.02}	{10, 0.025}	{15, 0.03}	{20, 0.035}	{25, 0.04}	{30, 0.045}	{35, 0.05}	{40, 0.05}	{45, 0.055}	{50, 0.06}
{0, 0}	{5, 0.015}	{10, 0.02}	{15, 0.02}	{20, 0.025}	{25, 0.03}	{30, 0.03}	{35, 0.035}	{40, 0.035}	{45, 0.04}	{50, 0.04}
{0, 0}	{5, 0.01}	{10, 0.015}	{15, 0.02}	{20, 0.02}	{25, 0.02}	{30, 0.025}	{35, 0.025}	{40, 0.03}	{45, 0.03}	{50, 0.03}
{0, 0}	{5, 0.015}	{10, 0.025}	{15, 0.03}	{20, 0.03}	{25, 0.035}	{30, 0.04}	{35, 0.045}	{40, 0.045}	{45, 0.05}	{50, 0.05}
{0, 0}	{5, 0.015}	{10, 0.025}	{15, 0.03}	{20, 0.03}	{25, 0.035}	{30, 0.04}	{35, 0.045}	{40, 0.045}	{45, 0.05}	{50, 0.05}
{0, 0}	{5, 0.015}	{10, 0.025}	{15, 0.03}	{20, 0.035}	{25, 0.035}	{30, 0.04}	{35, 0.045}	{40, 0.05}	{45, 0.05}	{50, 0.055}
{0, 0}	{5, 0.015}	{10, 0.02}	{15, 0.025}	{20, 0.03}	{25, 0.03}	{30, 0.035}	{35, 0.04}	{40, 0.04}	{45, 0.045}	{50, 0.045}
{0, 0}	{5, 0.01}	{10, 0.015}	{15, 0.02}	{20, 0.02}	{25, 0.025}	{30, 0.025}	{35, 0.025}	{40, 0.03}	{45, 0.03}	{50, 0.035}
{0, 0}	{5, 0.015}	{10, 0.025}	{15, 0.03}	{20, 0.03}	{25, 0.035}	{30, 0.04}	{35, 0.045}	{40, 0.045}	{45, 0.05}	{50, 0.055}
{0, 0}	{5, 0.01}	{10, 0.015}	{15, 0.02}	{20, 0.025}	{25, 0.025}	{30, 0.03}	{35, 0.03}	{40, 0.035}	{45, 0.035}	{50, 0.04}
{0, 0}	{5, 0.015}	{10, 0.02}	{15, 0.025}	{20, 0.03}	{25, 0.035}	{30, 0.04}	{35, 0.04}	{40, 0.045}	{45, 0.05}	{50, 0.05}
{0, 0}	{5, 0.015}	{10, 0.025}	{15, 0.03}	{20, 0.035}	{25, 0.04}	{30, 0.045}	{35, 0.045}	{40, 0.05}	{45, 0.055}	{50, 0.055}
{0, 0}	{5, 0.01}	{10, 0.015}	{15, 0.015}	{20, 0.02}	{25, 0.02}	{30, 0.025}	{35, 0.025}	{40, 0.025}	{45, 0.03}	{50, 0.03}
{0, 0}	{5, 0.015}	{10, 0.02}	{15, 0.025}	{20, 0.03}	{25, 0.035}	{30, 0.04}	{35, 0.04}	{40, 0.045}	{45, 0.05}	{50, 0.05}
{0, 0}	{5, 0.01}	{10, 0.015}	{15, 0.015}	{20, 0.02}	{25, 0.02}	{30, 0.025}	{35, 0.025}	{40, 0.025}	{45, 0.03}	{50, 0.03}
{0, 0}	{5, 0.015}	{10, 0.02}	{15, 0.025}	{20, 0.03}	{25, 0.035}	{30, 0.04}	{35, 0.04}	{40, 0.045}	{45, 0.045}	{50, 0.05}
{0, 0}	{5, 0.015}	{10, 0.02}	{15, 0.025}	{20, 0.025}	{25, 0.03}	{30, 0.035}	{35, 0.035}	{40, 0.04}	{45, 0.04}	{50, 0.045}
{0, 0}	{5, 0.015}	{10, 0.025}	{15, 0.03}	{20, 0.035}	{25, 0.035}	{30, 0.04}	{35, 0.045}	{40, 0.045}	{45, 0.05}	{50, 0.055}
{0, 0}	{5, 0.015}	{10, 0.02}	{15, 0.02}	{20, 0.025}	{25, 0.03}	{30, 0.03}	{35, 0.035}	{40, 0.035}	{45, 0.04}	{50, 0.04}
{0, 0}	{5, 0.015}	{10, 0.025}	{15, 0.03}	{20, 0.035}	{25, 0.04}	{30, 0.04}	{35, 0.045}	{40, 0.05}	{45, 0.05}	{50, 0.055}
{0, 0}	{5, 0.02}	{10, 0.025}	{15, 0.035}	{20, 0.04}	{25, 0.045}	{30, 0.05}	{35, 0.055}	{40, 0.055}	{45, 0.06}	{50, 0.065}
{0, 0}	{5, 0.015}	{10, 0.02}	{15, 0.025}	{20, 0.03}	{25, 0.03}	{30, 0.035}	{35, 0.04}	{40, 0.04}	{45, 0.045}	{50, 0.045}
{0, 0}	{5, 0.01}	{10, 0.015}	{15, 0.02}	{20, 0.02}	{25, 0.025}	{30, 0.025}	{35, 0.03}	{40, 0.03}	{45, 0.035}	{50, 0.035}
{0, 0}	{5, 0.01}	{10, 0.015}	{15, 0.02}	{20, 0.02}	{25, 0.025}	{30, 0.025}	{35, 0.03}	{40, 0.03}	{45, 0.03}	{50, 0.035}
{0, 0}	{5, 0.02}	{10, 0.025}	{15, 0.03}	{20, 0.035}	{25, 0.04}	{30, 0.045}	{35, 0.05}	{40, 0.055}	{45, 0.055}	{50, 0.06}
{0, 0}	{5, 0.02}	{10, 0.025}	{15, 0.035}	{20, 0.04}	{25, 0.045}	{30, 0.05}	{35, 0.055}	{40, 0.055}	{45, 0.06}	{50, 0.065}
{0, 0}	{5, 0.015}	{10, 0.02}	{15, 0.025}	{20, 0.025}	{25, 0.03}	{30, 0.035}	{35, 0.035}	{40, 0.04}	{45, 0.04}	{50, 0.045}
{0, 0}	{5, 0.015}	{10, 0.02}	{15, 0.02}	{20, 0.025}	{25, 0.03}	{30, 0.03}	{35, 0.035}	{40, 0.035}	{45, 0.04}	{50, 0.04}
{0, 0}	{5, 0.02}	{10, 0.03}	{15, 0.035}	{20, 0.04}	{25, 0.045}	{30, 0.05}	{35, 0.055}	{40, 0.06}	{45, 0.065}	{50, 0.07}
{0, 0}	{5, 0.015}	{10, 0.02}	{15, 0.025}	{20, 0.025}	{25, 0.03}	{30, 0.03}	{35, 0.035}	{40, 0.035}	{45, 0.04}	{50, 0.04}
{0, 0}	{5, 0.02}	{10, 0.03}	{15, 0.035}	{20, 0.045}	{25, 0.05}	{30, 0.055}	{35, 0.06}	{40, 0.065}	{45, 0.07}	{50, 0.07}
{0, 0}	{5, 0.01}	{10, 0.015}	{15, 0.015}	{20, 0.02}	{25, 0.02}	{30, 0.02}	{35, 0.025}	{40, 0.025}	{45, 0.025}	{50, 0.03}
{0, 0}	{5, 0.015}	{10, 0.02}	{15, 0.025}	{20, 0.03}	{25, 0.035}	{30, 0.04}	{35, 0.04}	{40, 0.045}	{45, 0.05}	{50, 0.05}
{0, 0}	{5, 0.01}	{10, 0.015}	{15, 0.02}	{20, 0.025}	{25, 0.025}	{30, 0.03}	{35, 0.03}	{40, 0.035}	{45, 0.035}	{50, 0.035}
{0, 0}	{5, 0.015}	{10, 0.02}	{15, 0.025}	{20, 0.025}	{25, 0.03}	{30, 0.03}	{35, 0.035}	{40, 0.035}	{45, 0.04}	{50, 0.04}
{0, 0}	{5, 0.025}	{10, 0.035}	{15, 0.045}	{20, 0.05}	{25, 0.06}	{30, 0.065}	{35, 0.07}	{40, 0.075}	{45, 0.085}	{50, 0.09}
{0, 0}	{5, 0.015}	{10, 0.02}	{15, 0.025}	{20, 0.025}	{25, 0.03}	{30, 0.035}	{35, 0.035}	{40, 0.04}	{45, 0.04}	{50, 0.045}
{0, 0}	{5, 0.02}	{10, 0.025}	{15, 0.03}	{20, 0.035}	{25, 0.04}	{30, 0.045}	{35, 0.05}	{40, 0.055}	{45, 0.055}	{50, 0.06}
{0, 0}	{5, 0.015}	{10, 0.02}	{15, 0.02}	{20, 0.025}	{25, 0.03}	{30, 0.03}	{35, 0.035}	{40, 0.035}	{45, 0.04}	{50, 0.04}
{0, 0}	{5, 0.015}	{10, 0.025}	{15, 0.03}	{20, 0.035}	{25, 0.04}	{30, 0.045}	{35, 0.045}	{40, 0.05}	{45, 0.055}	{50, 0.055}
{0, 0}	{5, 0.015}	{10, 0.02}	{15, 0.025}	{20, 0.03}	{25, 0.03}	{30, 0.035}	{35, 0.04}	{40, 0.04}	{45, 0.045}	{50, 0.045}
{0, 0}	{5, 0.015}	{10, 0.025}	{15, 0.03}	{20, 0.035}	{25, 0.035}	{30, 0.04}	{35, 0.045}	{40, 0.045}	{45, 0.05}	{50, 0.055}
{0, 0}	{5, 0.015}	{10, 0.02}	{15, 0.025}	{20, 0.025}	{25, 0.03}	{30, 0.03}	{35, 0.035}	{40, 0.035}	{45, 0.04}	{50, 0.04}
{0, 0}	{5, 0.015}	{10, 0.02}	{15, 0.025}	{20, 0.03}	{25, 0.03}	{30, 0.035}	{35, 0.04}	{40, 0.04}	{45, 0.045}	{50, 0.045}
{0, 0}	{5, 0.015}	{10, 0.02}	{15, 0.025}	{20, 0.03}	{25, 0.03}	{30, 0.035}	{35, 0.035}	{40, 0.04}	{45, 0.04}	{50, 0.045}
{0, 0}	{5, 0.015}	{10, 0.02}	{15, 0.025}	{20, 0.025}	{25, 0.03}	{30, 0.035}	{35, 0.035}	{40, 0.04}	{45, 0.04}	{50, 0.045}
{0, 0}	{5, 0.015}	{10, 0.025}	{15, 0.03}	{20, 0.035}	{25, 0.04}	{30, 0.045}	{35, 0.045}	{40, 0.05}	{45, 0.055}	{50, 0.055}
{0, 0}	{5, 0.01}	{10, 0.015}	{15, 0.02}	{20, 0.025}	{25, 0.025}	{30, 0.03}	{35, 0.03}	{40, 0.035}	{45, 0.035}	{50, 0.035}
{0, 0}	{5, 0.015}	{10, 0.02}	{15, 0.025}	{20, 0.03}	{25, 0.035}	{30, 0.04}	{35, 0.04}	{40, 0.045}	{45, 0.05}	{50, 0.05}
{0, 0}	{5, 0.015}	{10, 0.02}	{15, 0.025}	{20, 0.03}	{25, 0.035}	{30, 0.04}	{35, 0.04}	{40, 0.045}	{45, 0.05}	{50, 0.05}
{0, 0}	{5, 0.02}	{10, 0.025}	{15, 0.035}	{20, 0.04}	{25, 0.045}	{30, 0.045}	{35, 0.05}	{40, 0.055}	{45, 0.06}	{50, 0.065}
{0, 0}	{5, 0.015}	{10, 0.02}	{15, 0.02}	{20, 0.025}	{25, 0.03}	{30, 0.03}	{35, 0.035}	{40, 0.035}	{45, 0.04}	{50, 0.04}
{0, 0}	{5, 0.015}	{10, 0.02}	{15, 0.025}	{20, 0.025}	{25, 0.03}	{30, 0.035}	{35, 0.035}	{40, 0.04}	{45, 0.04}	{50, 0.045}
{0, 0}	{5, 0.02}	{10, 0.025}	{15, 0.03}	{20, 0.035}	{25, 0.04}	{30, 0.045}	{35, 0.05}	{40, 0.05}	{45, 0.055}	{50, 0.06}
{0, 0}	{5, 0.01}	{10, 0.015}	{15, 0.02}	{20, 0.02}	{25, 0.025}	{30, 0.025}	{35, 0.03}	{40, 0.03}	{45, 0.035}	{50, 0.035}
{0, 0}	{5, 0.02}	{10, 0.025}	{15, 0.03}	{20, 0.035}	{25, 0.04}	{30, 0.045}	{35, 0.05}	{40, 0.055}	{45, 0.055}	{50, 0.06}
{0, 0}	{5, 0.02}	{10, 0.025}	{15, 0.03}	{20, 0.035}	{25, 0.04}	{30, 0.045}	{35, 0.05}	{40, 0.055}	{45, 0.055}	{50, 0.06}
{0, 0}	{5, 0.01}	{10, 0.015}	{15, 0.02}	{20, 0.02}	{25, 0.025}	{30, 0.025}	{35, 0.03}	{40, 0.03}	{45, 0.03}	{50, 0.035}
{0, 0}	{5, 0.015}	{10, 0.025}	{15, 0.03}	{20, 0.035}	{25, 0.035}	{30, 0.04}	{35, 0.045}	{40, 0.05}	{45, 0.05}	{50, 0.055}
{0, 0}	{5, 0.015}	{10, 0.02}	{15, 0.025}	{20, 0.03}	{25, 0.03}	{30, 0.035}	{35, 0.035}	{40, 0.04}	{45, 0.045}	{50, 0.045}
{0, 0}	{5, 0.015}	{10, 0.02}	{15, 0.025}	{20, 0.025}	{25, 0.03}	{30, 0.035}	{35, 0.035}	{40, 0.04}	{45, 0.04}	{50, 0.04}
{0, 0}	{5, 0.015}	{10, 0.02}	{15, 0.025}	{20, 0.03}	{25, 0.035}	{30, 0.035}	{35, 0.04}	{40, 0.045}	{45, 0.045}	{50, 0.05}
{0, 0}	{5, 0.02}	{10, 0.025}	{15, 0.03}	{20, 0.035}	{25, 0.04}	{30, 0.045}	{35, 0.05}	{40, 0.055}	{45, 0.06}	{50, 0.06}
{0, 0}	{5, 0.015}	{10, 0.02}	{15, 0.025}	{20, 0.03}	{25, 0.035}	{30, 0.035}	{35, 0.04}	{40, 0.045}	{45, 0.045}	{50, 0.05}
{0, 0}	{5, 0.015}	{10, 0.02}	{15, 0.025}	{20, 0.03}	{25, 0.035}	{30, 0.04}	{35, 0.04}	{40, 0.045}	{45, 0.045}	{50, 0.05}
{0, 0}	{5, 0.015}	{10, 0.02}	{15, 0.025}	{20, 0.03}	{25, 0.035}	{30, 0.04}	{35, 0.04}	{40, 0.045}	{45, 0.045}	{50, 0.05}
{0, 0}	{5, 0.015}	{10, 0.025}	{15, 0.03}	{20, 0.035}	{25, 0.04}	{30, 0.04}	{35, 0.045}	{40, 0.05}	{45, 0.055}	{50, 0.055}
{0, 0}	{5, 0}	{10, 0.01}	{15, 0.01}	{20, 0.01}	{25, 0.015}	{30, 0.015}	{35, 0.015}	{40, 0.015}	{45, 0.015}	{50, 0.015}
{0, 0}	{5, 0.01}	{10, 0.015}	{15, 0.02}	{20, 0.025}	{25, 0.025}	{30, 0.03}	{35, 0.03}	{40, 0.035}	{45, 0.035}	{50, 0.035}
{0, 0}	{5, 0.02}	{10, 0.025}	{15, 0.03}	{20, 0.035}	{25, 0.04}	{30, 0.045}	{35, 0.05}	{40, 0.055}	{45, 0.055}	{50, 0.06}
{0, 0}	{5, 0.01}	{10, 0.015}	{15, 0.02}	{20, 0.02}	{25, 0.025}	{30, 0.025}	{35, 0.025}	{40, 0.03}	{45, 0.03}	{50, 0.03}
{0, 0}	{5, 0.01}	{10, 0.015}	{15, 0.02}	{20, 0.02}	{25, 0.025}	{30, 0.025}	{35, 0.03}	{40, 0.03}	{45, 0.035}	{50, 0.035}
{0, 0}	{5, 0.015}	{10, 0.025}	{15, 0.03}	{20, 0.035}	{25, 0.04}	{30, 0.04}	{35, 0.045}	{40, 0.05}	{45, 0.05}	{50, 0.055}
{0, 0}	{5, 0.015}	{10, 0.02}	{15, 0.025}	{20, 0.03}	{25, 0.035}	{30, 0.04}	{35, 0.04}	{40, 0.045}	{45, 0.05}	{50, 0.05}
{0, 0}	{5, 0.015}	{10, 0.025}	{15, 0.03}	{20, 0.035}	{25, 0.035}	{30, 0.04}	{35, 0.045}	{40, 0.045}	{45, 0.05}	{50, 0.055}
{0, 0}	{5, 0.02}	{10, 0.03}	{15, 0.035}	{20, 0.04}	{25, 0.045}	{30, 0.05}	{35, 0.055}	{40, 0.06}	{45, 0.065}	{50, 0.07}
{0, 0}	{5, 0.015}	{10, 0.025}	{15, 0.03}	{20, 0.035}	{25, 0.04}	{30, 0.04}	{35, 0.045}	{40, 0.05}	{45, 0.055}	{50, 0.055}
{0, 0}	{5, 0.02}	{10, 0.03}	{15, 0.04}	{20, 0.045}	{25, 0.05}	{30, 0.055}	{35, 0.06}	{40, 0.065}	{45, 0.07}	{50, 0.075}
{0, 0}	{5, 0.015}	{10, 0.02}	{15, 0.025}	{20, 0.03}	{25, 0.035}	{30, 0.035}	{35, 0.04}	{40, 0.04}	{45, 0.045}	{50, 0.05}
{0, 0}	{5, 0.015}	{10, 0.02}	{15, 0.02}	{20, 0.025}	{25, 0.03}	{30, 0.03}	{35, 0.035}	{40, 0.035}	{45, 0.04}	{50, 0.04}
{0, 0}	{5, 0.015}	{10, 0.02}	{15, 0.025}	{20, 0.03}	{25, 0.035}	{30, 0.035}	{35, 0.04}	{40, 0.04}	{45, 0.045}	{50, 0.045}
{0, 0}	{5, 0.015}	{10, 0.02}	{15, 0.025}	{20, 0.025}	{25, 0.03}	{30, 0.03}	{35, 0.035}	{40, 0.04}	{45, 0.04}	{50, 0.04}
{0, 0}	{5, 0.02}	{10, 0.03}	{15, 0.035}	{20, 0.04}	{25, 0.05}	{30, 0.055}	{35, 0.06}	{40, 0.06}	{45, 0.065}	{50, 0.07}
{0, 0}	{5, 0.015}	{10, 0.025}	{15, 0.03}	{20, 0.03}	{25, 0.035}	{30, 0.04}	{35, 0.045}	{40, 0.045}	{45, 0.05}	{50, 0.055}
{0, 0}	{5, 0.02}	{10, 0.025}	{15, 0.03}	{20, 0.04}	{25, 0.04}	{30, 0.045}	{35, 0.05}	{40, 0.055}	{45, 0.06}	{50, 0.06}
{0, 0}	{5, 0.015}	{10, 0.02}	{15, 0.025}	{20, 0.03}	{25, 0.035}	{30, 0.04}	{35, 0.04}	{40, 0.045}	{45, 0.05}	{50, 0.05}
{0, 0}	{5, 0.015}	{10, 0.025}	{15, 0.03}	{20, 0.035}	{25, 0.04}	{30, 0.04}	{35, 0.045}	{40, 0.05}	{45, 0.05}	{50, 0.055}
{0, 0}	{5, 0.015}	{10, 0.025}	{15, 0.03}	{20, 0.035}	{25, 0.035}	{30, 0.04}	{35, 0.045}	{40, 0.045}	{45, 0.05}	{50, 0.055}
{0, 0}	{5, 0.015}	{10, 0.025}	{15, 0.03}	{20, 0.03}	{25, 0.035}	{30, 0.04}	{35, 0.045}	{40, 0.045}	{45, 0.05}	{50, 0.055}
{0, 0}	{5, 0.015}	{10, 0.025}	{15, 0.03}	{20, 0.035}	{25, 0.04}	{30, 0.045}	{35, 0.045}	{40, 0.05}	{45, 0.055}	{50, 0.055}
{0, 0}	{5, 0.015}	{10, 0.02}	{15, 0.025}	{20, 0.025}	{25, 0.03}	{30, 0.035}	{35, 0.035}	{40, 0.04}	{45, 0.04}	{50, 0.045}
{0, 0}	{5, 0.015}	{10, 0.025}	{15, 0.03}	{20, 0.035}	{25, 0.035}	{30, 0.04}	{35, 0.045}	{40, 0.05}	{45, 0.05}	{50, 0.055}
{0, 0}	{5, 0.01}	{10, 0.015}	{15, 0.02}	{20, 0.02}	{25, 0.025}	{30, 0.025}	{35, 0.03}	{40, 0.03}	{45, 0.035}	{50, 0.035}
{0, 0}	{5, 0.01}	{10, 0.015}	{15, 0.02}	{20, 0.025}	{25, 0.025}	{30, 0.03}	{35, 0.03}	{40, 0.035}	{45, 0.035}	{50, 0.04}
{0, 0}	{5, 0.015}	{10, 0.025}	{15, 0.03}	{20, 0.035}	{25, 0.04}	{30, 0.045}	{35, 0.045}	{40, 0.05}	{45, 0.055}	{50, 0.055}
{0, 0}	{5, 0.015}	{10, 0.02}	{15, 0.025}	{20, 0.03}	{25, 0.03}	{30, 0.035}	{35, 0.035}	{40, 0.04}	{45, 0.045}	{50, 0.045}
{0, 0}	{5, 0.015}	{10, 0.02}	{15, 0.025}	{20, 0.025}	{25, 0.03}	{30, 0.03}	{35, 0.035}	{40, 0.035}	{45, 0.04}	{50, 0.04}
{0, 0}	{5, 0.02}	{10, 0.025}	{15, 0.03}	{20, 0.035}	{25, 0.04}	{30, 0.045}	{35, 0.05}	{40, 0.055}	{45, 0.055}	{50, 0.06}
{0, 0}	{5, 0.015}	{10, 0.025}	{15, 0.03}	{20, 0.03}	{25, 0.035}	{30, 0.04}	{35, 0.045}	{40, 0.045}	{45, 0.05}	{50, 0.05}
{0, 0}	{5, 0.015}	{10, 0.02}	{15, 0.025}	{20, 0.025}	{25, 0.03}	{30, 0.03}	{35, 0.035}	{40, 0.035}	{45, 0.04}	{50, 0.04}
{0, 0}	{5, 0.02}	{10, 0.025}	{15, 0.03}	{20, 0.035}	{25, 0.04}	{30, 0.045}	{35, 0.05}	{40, 0.05}	{45, 0.055}	{50, 0.06}
{0, 0}	{5, 0.015}	{10, 0.025}	{15, 0.03}	{20, 0.035}	{25, 0.04}	{30, 0.045}	{35, 0.045}	{40, 0.05}	{45, 0.055}	{50, 0.055}
{0, 0}	{5, 0.02}	{10, 0.025}	{15, 0.03}	{20, 0.035}	{25, 0.04}	{30, 0.045}	{35, 0.045}	{40, 0.05}	{45, 0.055}	{50, 0.06}
{0, 0}	{5, 0.015}	{10, 0.025}	{15, 0.03}	{20, 0.035}	{25, 0.04}	{30, 0.04}	{35, 0.045}	{40, 0.05}	{45, 0.05}	{50, 0.055}
{0, 0}	{5, 0.02}	{10, 0.025}	{15, 0.035}	{20, 0.04}	{25, 0.045}	{30, 0.05}	{35, 0.055}	{40, 0.055}	{45, 0.06}	{50, 0.065}
{0, 0}	{5, 0.015}	{10, 0.015}	{15, 0.02}	{20, 0.025}	{25, 0.025}	{30, 0.03}	{35, 0.03}	{40, 0.035}	{45, 0.035}	{50, 0.04}
{0, 0}	{5, 0.01}	{10, 0.015}	{15, 0.02}	{20, 0.025}	{25, 0.025}	{30, 0.03}	{35, 0.03}	{40, 0.03}	{45, 0.035}	{50, 0.035}
{0, 0}	{5, 0.02}	{10, 0.03}	{15, 0.035}	{20, 0.04}	{25, 0.045}	{30, 0.05}	{35, 0.055}	{40, 0.06}	{45, 0.065}	{50, 0.07}
{0, 0}	{5, 0.01}	{10, 0.015}	{15, 0.02}	{20, 0.025}	{25, 0.025}	{30, 0.03}	{35, 0.03}	{40, 0.035}	{45, 0.035}	{50, 0.035}
{0, 0}	{5, 0.02}	{10, 0.025}	{15, 0.035}	{20, 0.04}	{25, 0.045}	{30, 0.05}	{35, 0.05}	{40, 0.055}	{45, 0.06}	{50, 0.065}
{0, 0}	{5, 0.02}	{10, 0.025}	{15, 0.035}	{20, 0.04}	{25, 0.045}	{30, 0.045}	{35, 0.05}	{40, 0.055}	{45, 0.06}	{50, 0.065}
{0, 0}	{5, 0.015}	{10, 0.025}	{15, 0.03}	{20, 0.035}	{25, 0.035}	{30, 0.04}	{35, 0.045}	{40, 0.05}	{45, 0.05}	{50, 0.055}
{0, 0}	{5, 0.015}	{10, 0.02}	{15, 0.025}	{20, 0.03}	{25, 0.035}	{30, 0.04}	{35, 0.04}	{40, 0.045}	{45, 0.045}	{50, 0.05}
{0, 0}	{5, 0.015}	{10, 0.02}	{15, 0.025}	{20, 0.025}	{25, 0.03}	{30, 0.03}	{35, 0.035}	{40, 0.04}	{45, 0.04}	{50, 0.04}
{0, 0}	{5, 0.015}	{10, 0.02}	{15, 0.025}	{20, 0.03}	{25, 0.035}	{30, 0.04}	{35, 0.04}	{40, 0.045}	{45, 0.05}	{50, 0.05}
{0, 0}	{5, 0.015}	{10, 0.02}	{15, 0.025}	{20, 0.025}	{25, 0.03}	{30, 0.03}	{35, 0.035}	{40, 0.035}	{45, 0.04}	{50, 0.04}
{0, 0}	{5, 0.015}	{10, 0.02}	{15, 0.025}	{20, 0.03}	{25, 0.03}	{30, 0.035}	{35, 0.04}	{40, 0.04}	{45, 0.045}	{50, 0.045}
{0, 0}	{5, 0.02}	{10, 0.025}	{15, 0.03}	{20, 0.04}	{25, 0.04}	{30, 0.045}	{35, 0.05}	{40, 0.055}	{45, 0.06}	{50, 0.06}
{0, 0}	{5, 0.01}	{10, 0.01}	{15, 0.015}	{20, 0.015}	{25, 0.015}	{30, 0.015}	{35, 0.02}	{40, 0.02}	{45, 0.02}	{50, 0.02}
{0, 0}	{5, 0.015}	{10, 0.02}	{15, 0.025}	{20, 0.025}	{25, 0.03}	{30, 0.035}	{35, 0.035}	{40, 0.04}	{45, 0.04}	{50, 0.045}
{0, 0}	{5, 0.015}	{10, 0.02}	{15, 0.025}	{20, 0.03}	{25, 0.035}	{30, 0.04}	{35, 0.045}	{40, 0.045}	{45, 0.05}	{50, 0.05}
{0, 0}	{5, 0.015}	{10, 0.02}	{15, 0.025}	{20, 0.03}	{25, 0.035}	{30, 0.04}	{35, 0.04}	{40, 0.045}	{45, 0.05}	{50, 0.05}
{0, 0}	{5, 0.015}	{10, 0.02}	{15, 0.025}	{20, 0.03}	{25, 0.03}	{30, 0.035}	{35, 0.035}	{40, 0.04}	{45, 0.04}	{50, 0.045}
{0, 0}	{5, 0.02}	{10, 0.025}	{15, 0.035}	{20, 0.04}	{25, 0.045}	{30, 0.045}	{35, 0.05}	{40, 0.055}	{45, 0.06}	{50, 0.065}
{0, 0}	{5, 0.015}	{10, 0.025}	{15, 0.03}	{20, 0.035}	{25, 0.035}	{30, 0.04}	{35, 0.045}	{40, 0.05}	{45, 0.05}	{50, 0.055}
{0, 0}	{5, 0.015}	{10, 0.025}	{15, 0.03}	{20, 0.035}	{25, 0.04}	{30, 0.045}	{35, 0.045}	{40, 0.05}	{45, 0.055}	{50, 0.055}
{0, 0}	{5, 0.015}	{10, 0.02}	{15, 0.025}	{20, 0.03}	{25, 0.03}	{30, 0.035}	{35, 0.035}	{40, 0.04}	{45, 0.04}	{50, 0.045}
{0, 0}	{5, 0.02}	{10, 0.025}	{15, 0.03}	{20, 0.035}	{25, 0.04}	{30, 0.045}	{35, 0.05}	{40, 0.05}	{45, 0.055}	{50, 0.06}
{0, 0}	{5, 0.015}	{10, 0.025}	{15, 0.03}	{20, 0.035}	{25, 0.035}	{30, 0.04}	{35, 0.045}	{40, 0.05}	{45, 0.05}	{50, 0.055}
{0, 0}	{5, 0.015}	{10, 0.02}	{15, 0.025}	{20, 0.03}	{25, 0.035}	{30, 0.035}	{35, 0.04}	{40, 0.045}	{45, 0.045}	{50, 0.05}
{0, 0}	{5, 0.015}	{10, 0.02}	{15, 0.025}	{20, 0.025}	{25, 0.03}	{30, 0.03}	{35, 0.035}	{40, 0.04}	{45, 0.04}	{50, 0.04}
{0, 0}	{5, 0.02}	{10, 0.03}	{15, 0.04}	{20, 0.045}	{25, 0.05}	{30, 0.055}	{35, 0.06}	{40, 0.065}	{45, 0.07}	{50, 0.075}
{0, 0}	{5, 0.015}	{10, 0.02}	{15, 0.025}	{20, 0.03}	{25, 0.035}	{30, 0.035}	{35, 0.04}	{40, 0.045}	{45, 0.045}	{50, 0.05}
{0, 0}	{5, 0.02}	{10, 0.03}	{15, 0.035}	{20, 0.04}	{25, 0.045}	{30, 0.05}	{35, 0.055}	{40, 0.06}	{45, 0.065}	{50, 0.07}
{0, 0}	{5, 0.02}	{10, 0.025}	{15, 0.03}	{20, 0.035}	{25, 0.04}	{30, 0.045}	{35, 0.05}	{40, 0.055}	{45, 0.055}	{50, 0.06}
{0, 0}	{5, 0.01}	{10, 0.015}	{15, 0.02}	{20, 0.025}	{25, 0.025}	{30, 0.03}	{35, 0.03}	{40, 0.03}	{45, 0.035}	{50, 0.035}
{0, 0}	{5, 0.015}	{10, 0.02}	{15, 0.025}	{20, 0.03}	{25, 0.035}	{30, 0.04}	{35, 0.045}	{40, 0.045}	{45, 0.05}	{50, 0.05}
{0, 0}	{5, 0.015}	{10, 0.02}	{15, 0.025}	{20, 0.03}	{25, 0.035}	{30, 0.035}	{35, 0.04}	{40, 0.045}	{45, 0.045}	{50, 0.05}
{0, 0}	{5, 0.015}	{10, 0.025}	{15, 0.03}	{20, 0.035}	{25, 0.04}	{30, 0.045}	{35, 0.045}	{40, 0.05}	{45, 0.055}	{50, 0.055}
{0, 0}	{5, 0.015}	{10, 0.02}	{15, 0.025}	{20, 0.03}	{25, 0.035}	{30, 0.035}	{35, 0.04}	{40, 0.045}	{45, 0.045}	{50, 0.05}
{0, 0}	{5, 0.02}	{10, 0.025}	{15, 0.035}	{20, 0.04}	{25, 0.045}	{30, 0.045}	{35, 0.05}	{40, 0.055}	{45, 0.06}	{50, 0.065}
{0, 0}	{5, 0.015}	{10, 0.02}	{15, 0.025}	{20, 0.03}	{25, 0.035}	{30, 0.035}	{35, 0.04}	{40, 0.04}	{45, 0.045}	{50, 0.045}
{0, 0}	{5, 0.02}	{10, 0.025}	{15, 0.035}	{20, 0.04}	{25, 0.045}	{30, 0.05}	{35, 0.055}	{40, 0.055}	{45, 0.06}	{50, 0.065}
{0, 0}	{5, 0.015}	{10, 0.02}	{15, 0.02}	{20, 0.025}	{25, 0.025}	{30, 0.03}	{35, 0.03}	{40, 0.035}	{45, 0.035}	{50, 0.04}
{0, 0}	{5, 0.015}	{10, 0.02}	{15, 0.025}	{20, 0.03}	{25, 0.03}	{30, 0.035}	{35, 0.04}	{40, 0.04}	{45, 0.045}	{50, 0.045}
{0, 0}	{5, 0.015}	{10, 0.02}	{15, 0.025}	{20, 0.025}	{25, 0.03}	{30, 0.03}	{35, 0.035}	{40, 0.035}	{45, 0.04}	{50, 0.04}
{0, 0}	{5, 0.02}	{10, 0.025}	{15, 0.035}	{20, 0.04}	{25, 0.045}	{30, 0.05}	{35, 0.05}	{40, 0.055}	{45, 0.06}	{50, 0.065}
{0, 0}	{5, 0.015}	{10, 0.015}	{15, 0.02}	{20, 0.025}	{25, 0.025}	{30, 0.03}	{35, 0.03}	{40, 0.035}	{45, 0.035}	{50, 0.04}
{0, 0}	{5, 0.02}	{10, 0.025}	{15, 0.035}	{20, 0.04}	{25, 0.045}	{30, 0.05}	{35, 0.05}	{40, 0.055}	{45, 0.06}	{50, 0.065}
{0, 0}	{5, 0.02}	{10, 0.025}	{15, 0.03}	{20, 0.04}	{25, 0.04}	{30, 0.045}	{35, 0.05}	{40, 0.055}	{45, 0.06}	{50, 0.06}
{0, 0}	{5, 0.01}	{10, 0.01}	{15, 0.015}	{20, 0.015}	{25, 0.02}	{30, 0.02}	{35, 0.02}	{40, 0.02}	{45, 0.025}	{50, 0.025}
{0, 0}	{5, 0.015}	{10, 0.025}	{15, 0.03}	{20, 0.035}	{25, 0.04}	{30, 0.04}	{35, 0.045}	{40, 0.05}	{45, 0.05}	{50, 0.055}
{0, 0}	{5, 0.02}	{10, 0.025}	{15, 0.03}	{20, 0.04}	{25, 0.04}	{30, 0.045}	{35, 0.05}	{40, 0.055}	{45, 0.06}	{50, 0.06}
{0, 0}	{5, 0.02}	{10, 0.03}	{15, 0.035}	{20, 0.04}	{25, 0.045}	{30, 0.05}	{35, 0.055}	{40, 0.06}	{45, 0.065}	{50, 0.07}
{0, 0}	{5, 0.015}	{10, 0.025}	{15, 0.03}	{20, 0.035}	{25, 0.035}	{30, 0.04}	{35, 0.045}	{40, 0.045}	{45, 0.05}	{50, 0.055}
{0, 0}	{5, 0.015}	{10, 0.02}	{15, 0.025}	{20, 0.03}	{25, 0.035}	{30, 0.04}	{35, 0.04}	{40, 0.045}	{45, 0.05}	{50, 0.05}
{0, 0}	{5, 0.015}	{10, 0.02}	{15, 0.02}	{20, 0.025}	{25, 0.03}	{30, 0.03}	{35, 0.035}	{40, 0.035}	{45, 0.04}	{50, 0.04}
{0, 0}	{5, 0.015}	{10, 0.02}	{15, 0.02}	{20, 0.025}	{25, 0.03}	{30, 0.03}	{35, 0.035}	{40, 0.035}	{45, 0.04}	{50, 0.04}
{0, 0}	{5, 0.015}	{10, 0.025}	{15, 0.03}	{20, 0.035}	{25, 0.04}	{30, 0.04}	{35, 0.045}	{40, 0.05}	{45, 0.05}	{50, 0.055}
{0, 0}	{5, 0.025}	{10, 0.035}	{15, 0.045}	{20, 0.055}	{25, 0.06}	{30, 0.065}	{35, 0.075}	{40, 0.08}	{45, 0.085}	{50, 0.095}
{0, 0}	{5, 0.015}	{10, 0.02}	{15, 0.02}	{20, 0.025}	{25, 0.03}	{30, 0.03}	{35, 0.035}	{40, 0.035}	{45, 0.04}	{50, 0.04}
{0, 0}	{5, 0.015}	{10, 0.025}	{15, 0.03}	{20, 0.03}	{25, 0.035}	{30, 0.04}	{35, 0.045}	{40, 0.045}	{45, 0.05}	{50, 0.055}
{0, 0}	{5, 0.02}	{10, 0.025}	{15, 0.03}	{20, 0.035}	{25, 0.04}	{30, 0.045}	{35, 0.05}	{40, 0.05}	{45, 0.055}	{50, 0.06}
{0, 0}	{5, 0.015}	{10, 0.025}	{15, 0.03}	{20, 0.035}	{25, 0.04}	{30, 0.04}	{35, 0.045}	{40, 0.05}	{45, 0.055}	{50, 0.055}
{0, 0}	{5, 0.015}	{10, 0.02}	{15, 0.02}	{20, 0.025}	{25, 0.03}	{30, 0.03}	{35, 0.035}	{40, 0.035}	{45, 0.04}	{50, 0.04}
{0, 0}	{5, 0.015}	{10, 0.02}	{15, 0.025}	{20, 0.025}	{25, 0.03}	{30, 0.035}	{35, 0.035}	{40, 0.04}	{45, 0.04}	{50, 0.045}
{0, 0}	{5, 0.01}	{10, 0.015}	{15, 0.02}	{20, 0.02}	{25, 0.025}	{30, 0.025}	{35, 0.025}	{40, 0.03}	{45, 0.03}	{50, 0.03}
{0, 0}	{5, 0.015}	{10, 0.02}	{15, 0.025}	{20, 0.03}	{25, 0.035}	{30, 0.035}	{35, 0.04}	{40, 0.045}	{45, 0.045}	{50, 0.05}
{0, 0}	{5, 0.015}	{10, 0.02}	{15, 0.025}	{20, 0.025}	{25, 0.03}	{30, 0.03}	{35, 0.035}	{40, 0.035}	{45, 0.04}	{50, 0.04}
{0, 0}	{5, 0.015}	{10, 0.02}	{15, 0.025}	{20, 0.03}	{25, 0.035}	{30, 0.04}	{35, 0.04}	{40, 0.045}	{45, 0.05}	{50, 0.05}
{0, 0}	{5, 0.02}	{10, 0.03}	{15, 0.035}	{20, 0.045}	{25, 0.05}	{30, 0.055}	{35, 0.06}	{40, 0.065}	{45, 0.07}	{50, 0.07}
{0, 0}	{5, 0.02}	{10, 0.03}	{15, 0.035}	{20, 0.04}	{25, 0.05}	{30, 0.055}	{35, 0.06}	{40, 0.06}	{45, 0.065}	{50, 0.07}
{0, 0}	{5, 0.01}	{10, 0.015}	{15, 0.02}	{20, 0.02}	{25, 0.025}	{30, 0.025}	{35, 0.03}	{40, 0.03}	{45, 0.035}	{50, 0.035}
{0, 0}	{5, 0.02}	{10, 0.03}	{15, 0.035}	{20, 0.045}	{25, 0.05}	{30, 0.055}	{35, 0.06}	{40, 0.065}	{45, 0.07}	{50, 0.075}
{0, 0}	{5, 0.02}	{10, 0.025}	{15, 0.03}	{20, 0.035}	{25, 0.04}	{30, 0.045}	{35, 0.05}	{40, 0.05}	{45, 0.055}	{50, 0.06}
{0, 0}	{5, 0.015}	{10, 0.02}	{15, 0.02}	{20, 0.025}	{25, 0.03}	{30, 0.03}	{35, 0.035}	{40, 0.035}	{45, 0.035}	{50, 0.04}
{0, 0}	{5, 0.015}	{10, 0.025}	{15, 0.03}	{20, 0.035}	{25, 0.04}	{30, 0.045}	{35, 0.045}	{40, 0.05}	{45, 0.055}	{50, 0.055}
{0, 0}	{5, 0.02}	{10, 0.03}	{15, 0.04}	{20, 0.045}	{25, 0.05}	{30, 0.06}	{35, 0.065}	{40, 0.07}	{45, 0.075}	{50, 0.08}
{0, 0}	{5, 0.015}	{10, 0.02}	{15, 0.025}	{20, 0.03}	{25, 0.035}	{30, 0.04}	{35, 0.04}	{40, 0.045}	{45, 0.05}	{50, 0.05}
{0, 0}	{5, 0.015}	{10, 0.02}	{15, 0.025}	{20, 0.03}	{25, 0.03}	{30, 0.035}	{35, 0.04}	{40, 0.04}	{45, 0.045}	{50, 0.045}
{0, 0}	{5, 0.02}	{10, 0.025}	{15, 0.035}	{20, 0.04}	{25, 0.045}	{30, 0.045}	{35, 0.05}	{40, 0.055}	{45, 0.06}	{50, 0.065}
{0, 0}	{5, 0.01}	{10, 0.015}	{15, 0.02}	{20, 0.02}	{25, 0.025}	{30, 0.025}	{35, 0.03}	{40, 0.03}	{45, 0.035}	{50, 0.035}
{0, 0}	{5, 0.02}	{10, 0.03}	{15, 0.035}	{20, 0.04}	{25, 0.045}	{30, 0.05}	{35, 0.055}	{40, 0.06}	{45, 0.065}	{50, 0.07}
{0, 0}	{5, 0.015}	{10, 0.015}	{15, 0.02}	{20, 0.025}	{25, 0.025}	{30, 0.03}	{35, 0.03}	{40, 0.035}	{45, 0.035}	{50, 0.04}
{0, 0}	{5, 0.02}	{10, 0.025}	{15, 0.03}	{20, 0.035}	{25, 0.04}	{30, 0.045}	{35, 0.05}	{40, 0.055}	{45, 0.055}	{50, 0.06}
{0, 0}	{5, 0.015}	{10, 0.02}	{15, 0.02}	{20, 0.025}	{25, 0.025}	{30, 0.03}	{35, 0.03}	{40, 0.035}	{45, 0.035}	{50, 0.04}
{0, 0}	{5, 0.015}	{10, 0.025}	{15, 0.03}	{20, 0.035}	{25, 0.035}	{30, 0.04}	{35, 0.045}	{40, 0.045}	{45, 0.05}	{50, 0.055}
{0, 0}	{5, 0.015}	{10, 0.02}	{15, 0.02}	{20, 0.025}	{25, 0.03}	{30, 0.03}	{35, 0.035}	{40, 0.035}	{45, 0.04}	{50, 0.04}
{0, 0}	{5, 0.02}	{10, 0.025}	{15, 0.035}	{20, 0.04}	{25, 0.045}	{30, 0.05}	{35, 0.05}	{40, 0.055}	{45, 0.06}	{50, 0.065}
{0, 0}	{5, 0.01}	{10, 0.015}	{15, 0.02}	{20, 0.02}	{25, 0.025}	{30, 0.025}	{35, 0.03}	{40, 0.03}	{45, 0.035}	{50, 0.035}
{0, 0}	{5, 0.02}	{10, 0.03}	{15, 0.04}	{20, 0.045}	{25, 0.05}	{30, 0.055}	{35, 0.06}	{40, 0.065}	{45, 0.07}	{50, 0.075}
{0, 0}	{5, 0.02}	{10, 0.025}	{15, 0.03}	{20, 0.035}	{25, 0.04}	{30, 0.045}	{35, 0.05}	{40, 0.055}	{45, 0.055}	{50, 0.06}
{0, 0}	{5, 0.015}	{10, 0.02}	{15, 0.03}	{20, 0.03}	{25, 0.035}	{30, 0.04}	{35, 0.045}	{40, 0.045}	{45, 0.05}	{50, 0.05}
{0, 0}	{5, 0.015}	{10, 0.02}	{15, 0.025}	{20, 0.03}	{25, 0.03}	{30, 0.035}	{35, 0.04}	{40, 0.04}	{45, 0.045}	{50, 0.045}
{0, 0}	{5, 0.02}	{10, 0.025}	{15, 0.035}	{20, 0.04}	{25, 0.045}	{30, 0.045}	{35, 0.05}	{40, 0.055}	{45, 0.06}	{50, 0.065}
{0, 0}	{5, 0.015}	{10, 0.025}	{15, 0.03}	{20, 0.035}	{25, 0.035}	{30, 0.04}	{35, 0.045}	{40, 0.045}	{45, 0.05}	{50, 0.055}
{0, 0}	{5, 0.015}	{10, 0.025}	{15, 0.03}	{20, 0.035}	{25, 0.035}	{30, 0.04}	{35, 0.045}	{40, 0.05}	{45, 0.05}	{50, 0.055}
{0, 0}	{5, 0.02}	{10, 0.03}	{15, 0.035}	{20, 0.045}	{25, 0.05}	{30, 0.055}	{35, 0.06}	{40, 0.065}	{45, 0.065}	{50, 0.07}
{0, 0}	{5, 0.015}	{10, 0.015}	{15, 0.02}	{20, 0.025}	{25, 0.025}	{30, 0.03}	{35, 0.03}	{40, 0.035}	{45, 0.035}	{50, 0.04}
{0, 0}	{5, 0.01}	{10, 0.015}	{15, 0.02}	{20, 0.025}	{25, 0.025}	{30, 0.03}	{35, 0.03}	{40, 0.035}	{45, 0.035}	{50, 0.04}
{0, 0}	{5, 0.015}	{10, 0.02}	{15, 0.025}	{20, 0.025}	{25, 0.03}	{30, 0.03}	{35, 0.035}	{40, 0.035}	{45, 0.04}	{50, 0.04}
{0, 0}	{5, 0.015}	{10, 0.02}	{15, 0.025}	{20, 0.03}	{25, 0.035}	{30, 0.035}	{35, 0.04}	{40, 0.04}	{45, 0.045}	{50, 0.045}
{0, 0}	{5, 0.015}	{10, 0.02}	{15, 0.02}	{20, 0.025}	{25, 0.03}	{30, 0.03}	{35, 0.035}	{40, 0.035}	{45, 0.04}	{50, 0.04}
{0, 0}	{5, 0.015}	{10, 0.02}	{15, 0.025}	{20, 0.03}	{25, 0.035}	{30, 0.04}	{35, 0.04}	{40, 0.045}	{45, 0.05}	{50, 0.05}
{0, 0}	{5, 0.015}	{10, 0.02}	{15, 0.025}	{20, 0.025}	{25, 0.03}	{30, 0.03}	{35, 0.035}	{40, 0.035}	{45, 0.04}	{50, 0.04}
{0, 0}	{5, 0.015}	{10, 0.02}	{15, 0.025}	{20, 0.03}	{25, 0.035}	{30, 0.035}	{35, 0.04}	{40, 0.045}	{45, 0.045}	{50, 0.05}
{0, 0}	{5, 0.015}	{10, 0.025}	{15, 0.03}	{20, 0.035}	{25, 0.035}	{30, 0.04}	{35, 0.045}	{40, 0.05}	{45, 0.05}	{50, 0.055}
{0, 0}	{5, 0.015}	{10, 0.02}	{15, 0.025}	{20, 0.03}	{25, 0.035}	{30, 0.04}	{35, 0.04}	{40, 0.045}	{45, 0.05}	{50, 0.05}
{0, 0}	{5, 0.01}	{10, 0.015}	{15, 0.02}	{20, 0.025}	{25, 0.025}	{30, 0.03}	{35, 0.03}	{40, 0.035}	{45, 0.035}	{50, 0.035}
{0, 0}	{5, 0.015}	{10, 0.02}	{15, 0.025}	{20, 0.03}	{25, 0.035}	{30, 0.04}	{35, 0.04}	{40, 0.045}	{45, 0.045}	{50, 0.05}
{0, 0}	{5, 0.02}	{10, 0.03}	{15, 0.035}	{20, 0.04}	{25, 0.045}	{30, 0.05}	{35, 0.055}	{40, 0.06}	{45, 0.065}	{50, 0.07}
{0, 0}	{5, 0.02}	{10, 0.03}	{15, 0.035}	{20, 0.04}	{25, 0.05}	{30, 0.055}	{35, 0.06}	{40, 0.06}	{45, 0.065}	{50, 0.07}
{0, 0}	{5, 0.015}	{10, 0.02}	{15, 0.025}	{20, 0.03}	{25, 0.035}	{30, 0.035}	{35, 0.04}	{40, 0.045}	{45, 0.045}	{50, 0.05}
{0, 0}	{5, 0.015}	{10, 0.02}	{15, 0.03}	{20, 0.03}	{25, 0.035}	{30, 0.04}	{35, 0.045}	{40, 0.045}	{45, 0.05}	{50, 0.05}
{0, 0}	{5, 0.02}	{10, 0.03}	{15, 0.04}	{20, 0.045}	{25, 0.05}	{30, 0.055}	{35, 0.06}	{40, 0.065}	{45, 0.07}	{50, 0.075}
{0, 0}	{5, 0.02}	{10, 0.03}	{15, 0.035}	{20, 0.04}	{25, 0.045}	{30, 0.05}	{35, 0.055}	{40, 0.06}	{45, 0.065}	{50, 0.065}
{0, 0}	{5, 0.015}	{10, 0.02}	{15, 0.025}	{20, 0.03}	{25, 0.03}	{30, 0.035}	{35, 0.035}	{40, 0.04}	{45, 0.04}	{50, 0.045}
{0, 0}	{5, 0.015}	{10, 0.02}	{15, 0.025}	{20, 0.03}	{25, 0.03}	{30, 0.035}	{35, 0.035}	{40, 0.04}	{45, 0.045}	{50, 0.045}
{0, 0}	{5, 0.015}	{10, 0.025}	{15, 0.03}	{20, 0.035}	{25, 0.035}	{30, 0.04}	{35, 0.045}	{40, 0.05}	{45, 0.05}	{50, 0.055}
{0, 0}	{5, 0.015}	{10, 0.02}	{15, 0.025}	{20, 0.03}	{25, 0.03}	{30, 0.035}	{35, 0.035}	{40, 0.04}	{45, 0.045}	{50, 0.045}
{0, 0}	{5, 0.015}	{10, 0.02}	{15, 0.02}	{20, 0.025}	{25, 0.03}	{30, 0.03}	{35, 0.035}	{40, 0.035}	{45, 0.04}	{50, 0.04}
{0, 0}	{5, 0.015}	{10, 0.025}	{15, 0.03}	{20, 0.035}	{25, 0.04}	{30, 0.04}	{35, 0.045}	{40, 0.05}	{45, 0.05}	{50, 0.055}
{0, 0}	{5, 0.015}	{10, 0.025}	{15, 0.03}	{20, 0.035}	{25, 0.035}	{30, 0.04}	{35, 0.045}	{40, 0.05}	{45, 0.05}	{50, 0.055}
{0, 0}	{5, 0.015}	{10, 0.02}	{15, 0.025}	{20, 0.03}	{25, 0.035}	{30, 0.04}	{35, 0.04}	{40, 0.045}	{45, 0.05}	{50, 0.05}
{0, 0}	{5, 0.015}	{10, 0.02}	{15, 0.025}	{20, 0.03}	{25, 0.035}	{30, 0.04}	{35, 0.04}	{40, 0.045}	{45, 0.045}	{50, 0.05}
{0, 0}	{5, 0.015}	{10, 0.02}	{15, 0.025}	{20, 0.025}	{25, 0.03}	{30, 0.035}	{35, 0.035}	{40, 0.04}	{45, 0.04}	{50, 0.045}
{0, 0}	{5, 0.015}	{10, 0.02}	{15, 0.025}	{20, 0.03}	{25, 0.035}	{30, 0.035}	{35, 0.04}	{40, 0.04}	{45, 0.045}	{50, 0.045}
{0, 0}	{5, 0.015}	{10, 0.02}	{15, 0.02}	{20, 0.025}	{25, 0.03}	{30, 0.03}	{35, 0.035}	{40, 0.035}	{45, 0.04}	{50, 0.04}
{0, 0}	{5, 0.02}	{10, 0.025}	{15, 0.03}	{20, 0.035}	{25, 0.04}	{30, 0.045}	{35, 0.05}	{40, 0.055}	{45, 0.06}	{50, 0.06}
{0, 0}	{5, 0.02}	{10, 0.025}	{15, 0.035}	{20, 0.04}	{25, 0.045}	{30, 0.05}	{35, 0.05}	{40, 0.055}	{45, 0.06}	{50, 0.065}
{0, 0}	{5, 0.015}	{10, 0.025}	{15, 0.03}	{20, 0.035}	{25, 0.035}	{30, 0.04}	{35, 0.045}	{40, 0.045}	{45, 0.05}	{50, 0.055}
{0, 0}	{5, 0.015}	{10, 0.02}	{15, 0.025}	{20, 0.025}	{25, 0.03}	{30, 0.035}	{35, 0.035}	{40, 0.04}	{45, 0.04}	{50, 0.045}
{0, 0}	{5, 0.02}	{10, 0.03}	{15, 0.035}	{20, 0.045}	{25, 0.05}	{30, 0.055}	{35, 0.06}	{40, 0.065}	{45, 0.065}	{50, 0.07}
{0, 0}	{5, 0.015}	{10, 0.02}	{15, 0.025}	{20, 0.03}	{25, 0.03}	{30, 0.035}	{35, 0.035}	{40, 0.04}	{45, 0.045}	{50, 0.045}
{0, 0}	{5, 0.01}	{10, 0.015}	{15, 0.02}	{20, 0.02}	{25, 0.025}	{30, 0.025}	{35, 0.025}	{40, 0.03}	{45, 0.03}	{50, 0.03}
{0, 0}	{5, 0.01}	{10, 0.015}	{15, 0.02}	{20, 0.025}	{25, 0.025}	{30, 0.03}	{35, 0.03}	{40, 0.03}	{45, 0.035}	{50, 0.035}
{0, 0}	{5, 0.015}	{10, 0.02}	{15, 0.025}	{20, 0.03}	{25, 0.035}	{30, 0.035}	{35, 0.04}	{40, 0.045}	{45, 0.045}	{50, 0.05}
{0, 0}	{5, 0.015}	{10, 0.02}	{15, 0.025}	{20, 0.03}	{25, 0.035}	{30, 0.04}	{35, 0.04}	{40, 0.045}	{45, 0.05}	{50, 0.05}
{0, 0}	{5, 0.015}	{10, 0.02}	{15, 0.025}	{20, 0.03}	{25, 0.035}	{30, 0.04}	{35, 0.045}	{40, 0.045}	{45, 0.05}	{50, 0.05}
{0, 0}	{5, 0.015}	{10, 0.02}	{15, 0.02}	{20, 0.025}	{25, 0.03}	{30, 0.03}	{35, 0.035}	{40, 0.035}	{45, 0.04}	{50, 0.04}
{0, 0}	{5, 0.01}	{10, 0.015}	{15, 0.02}	{20, 0.02}	{25, 0.025}	{30, 0.025}	{35, 0.03}	{40, 0.03}	{45, 0.035}	{50, 0.035}
{0, 0}	{5, 0.015}	{10, 0.02}	{15, 0.025}	{20, 0.03}	{25, 0.035}	{30, 0.04}	{35, 0.04}	{40, 0.045}	{45, 0.05}	{50, 0.05}
{0, 0}	{5, 0.015}	{10, 0.025}	{15, 0.03}	{20, 0.035}	{25, 0.04}	{30, 0.04}	{35, 0.045}	{40, 0.05}	{45, 0.05}	{50, 0.055}
{0, 0}	{5, 0.015}	{10, 0.02}	{15, 0.025}	{20, 0.03}	{25, 0.03}	{30, 0.035}	{35, 0.04}	{40, 0.04}	{45, 0.045}	{50, 0.045}
{0, 0}	{5, 0.015}	{10, 0.02}	{15, 0.025}	{20, 0.03}	{25, 0.035}	{30, 0.035}	{35, 0.04}	{40, 0.045}	{45, 0.045}	{50, 0.05}
{0, 0}	{5, 0.015}	{10, 0.025}	{15, 0.03}	{20, 0.03}	{25, 0.035}	{30, 0.04}	{35, 0.045}	{40, 0.045}	{45, 0.05}	{50, 0.05}
{0, 0}	{5, 0.01}	{10, 0.015}	{15, 0.02}	{20, 0.025}	{25, 0.025}	{30, 0.03}	{35, 0.03}	{40, 0.035}	{45, 0.035}	{50, 0.04}
{0, 0}	{5, 0.015}	{10, 0.025}	{15, 0.03}	{20, 0.03}	{25, 0.035}	{30, 0.04}	{35, 0.045}	{40, 0.045}	{45, 0.05}	{50, 0.055}
{0, 0}	{5, 0.015}	{10, 0.02}	{15, 0.025}	{20, 0.03}	{25, 0.03}	{30, 0.035}	{35, 0.035}	{40, 0.04}	{45, 0.045}	{50, 0.045}
{0, 0}	{5, 0.01}	{10, 0.015}	{15, 0.015}	{20, 0.02}	{25, 0.02}	{30, 0.025}	{35, 0.025}	{40, 0.025}	{45, 0.03}	{50, 0.03}
{0, 0}	{5, 0.015}	{10, 0.02}	{15, 0.025}	{20, 0.03}	{25, 0.035}	{30, 0.035}	{35, 0.04}	{40, 0.045}	{45, 0.045}	{50, 0.05}
{0, 0}	{5, 0.01}	{10, 0.015}	{15, 0.015}	{20, 0.02}	{25, 0.02}	{30, 0.02}	{35, 0.025}	{40, 0.025}	{45, 0.025}	{50, 0.03}
{0, 0}	{5, 0.02}	{10, 0.03}	{15, 0.04}	{20, 0.045}	{25, 0.05}	{30, 0.055}	{35, 0.06}	{40, 0.065}	{45, 0.07}	{50, 0.075}
{0, 0}	{5, 0.015}	{10, 0.025}	{15, 0.03}	{20, 0.035}	{25, 0.04}	{30, 0.045}	{35, 0.045}	{40, 0.05}	{45, 0.055}	{50, 0.055}
{0, 0}	{5, 0.02}	{10, 0.03}	{15, 0.035}	{20, 0.04}	{25, 0.045}	{30, 0.05}	{35, 0.055}	{40, 0.06}	{45, 0.065}	{50, 0.07}
{0, 0}	{5, 0.015}	{10, 0.025}	{15, 0.03}	{20, 0.035}	{25, 0.04}	{30, 0.04}	{35, 0.045}	{40, 0.05}	{45, 0.05}	{50, 0.055}
{0, 0}	{5, 0.02}	{10, 0.025}	{15, 0.03}	{20, 0.035}	{25, 0.04}	{30, 0.045}	{35, 0.05}	{40, 0.055}	{45, 0.055}	{50, 0.06}
{0, 0}	{5, 0.015}	{10, 0.02}	{15, 0.025}	{20, 0.03}	{25, 0.035}	{30, 0.035}	{35, 0.04}	{40, 0.045}	{45, 0.045}	{50, 0.05}
{0, 0}	{5, 0.015}	{10, 0.02}	{15, 0.02}	{20, 0.025}	{25, 0.03}	{30, 0.03}	{35, 0.035}	{40, 0.035}	{45, 0.04}	{50, 0.04}
{0, 0}	{5, 0.015}	{10, 0.02}	{15, 0.025}	{20, 0.03}	{25, 0.035}	{30, 0.035}	{35, 0.04}	{40, 0.04}	{45, 0.045}	{50, 0.05}
{0, 0}	{5, 0.015}	{10, 0.02}	{15, 0.025}	{20, 0.03}	{25, 0.035}	{30, 0.035}	{35, 0.04}	{40, 0.04}	{45, 0.045}	{50, 0.045}
{0, 0}	{5, 0.02}	{10, 0.03}	{15, 0.035}	{20, 0.04}	{25, 0.045}	{30, 0.05}	{35, 0.055}	{40, 0.06}	{45, 0.065}	{50, 0.07}
{0, 0}	{5, 0.025}	{10, 0.035}	{15, 0.04}	{20, 0.05}	{25, 0.055}	{30, 0.06}	{35, 0.065}	{40, 0.07}	{45, 0.075}	{50, 0.08}
{0, 0}	{5, 0.015}	{10, 0.02}	{15, 0.025}	{20, 0.025}	{25, 0.03}	{30, 0.035}	{35, 0.035}	{40, 0.04}	{45, 0.04}	{50, 0.045}
{0, 0}	{5, 0.02}	{10, 0.025}	{15, 0.03}	{20, 0.035}	{25, 0.04}	{30, 0.045}	{35, 0.05}	{40, 0.05}	{45, 0.055}	{50, 0.06}
{0, 0}	{5, 0.02}	{10, 0.03}	{15, 0.035}	{20, 0.04}	{25, 0.045}	{30, 0.05}	{35, 0.055}	{40, 0.06}	{45, 0.065}	{50, 0.07}
{0, 0}	{5, 0.015}	{10, 0.02}	{15, 0.025}	{20, 0.03}	{25, 0.03}	{30, 0.035}	{35, 0.04}	{40, 0.04}	{45, 0.045}	{50, 0.045}
{0, 0}	{5, 0.015}	{10, 0.02}	{15, 0.02}	{20, 0.025}	{25, 0.03}	{30, 0.03}	{35, 0.035}	{40, 0.035}	{45, 0.04}	{50, 0.04}
{0, 0}	{5, 0.02}	{10, 0.03}	{15, 0.035}	{20, 0.04}	{25, 0.045}	{30, 0.05}	{35, 0.055}	{40, 0.06}	{45, 0.06}	{50, 0.065}
{0, 0}	{5, 0.01}	{10, 0.015}	{15, 0.02}	{20, 0.02}	{25, 0.025}	{30, 0.025}	{35, 0.03}	{40, 0.03}	{45, 0.035}	{50, 0.035}
{0, 0}	{5, 0.015}	{10, 0.02}	{15, 0.02}	{20, 0.025}	{25, 0.03}	{30, 0.03}	{35, 0.035}	{40, 0.035}	{45, 0.04}	{50, 0.04}
{0, 0}	{5, 0.015}	{10, 0.02}	{15, 0.025}	{20, 0.03}	{25, 0.03}	{30, 0.035}	{35, 0.04}	{40, 0.04}	{45, 0.045}	{50, 0.045}
{0, 0}	{5, 0.015}	{10, 0.025}	{15, 0.03}	{20, 0.035}	{25, 0.04}	{30, 0.045}	{35, 0.045}	{40, 0.05}	{45, 0.055}	{50, 0.055}
{0, 0}	{5, 0.015}	{10, 0.025}	{15, 0.03}	{20, 0.035}	{25, 0.04}	{30, 0.04}	{35, 0.045}	{40, 0.05}	{45, 0.055}	{50, 0.055}
{0, 0}	{5, 0.02}	{10, 0.025}	{15, 0.03}	{20, 0.035}	{25, 0.04}	{30, 0.045}	{35, 0.045}	{40, 0.05}	{45, 0.055}	{50, 0.06}
{0, 0}	{5, 0.02}	{10, 0.025}	{15, 0.03}	{20, 0.035}	{25, 0.04}	{30, 0.045}	{35, 0.05}	{40, 0.05}	{45, 0.055}	{50, 0.06}
{0, 0}	{5, 0.015}	{10, 0.02}	{15, 0.025}	{20, 0.03}	{25, 0.035}	{30, 0.035}	{35, 0.04}	{40, 0.045}	{45, 0.045}	{50, 0.05}
{0, 0}	{5, 0.015}	{10, 0.02}	{15, 0.02}	{20, 0.025}	{25, 0.03}	{30, 0.03}	{35, 0.035}	{40, 0.035}	{45, 0.035}	{50, 0.04}
{0, 0}	{5, 0.015}	{10, 0.02}	{15, 0.025}	{20, 0.03}	{25, 0.035}	{30, 0.035}	{35, 0.04}	{40, 0.045}	{45, 0.045}	{50, 0.05}
{0, 0}	{5, 0.015}	{10, 0.02}	{15, 0.02}	{20, 0.025}	{25, 0.03}	{30, 0.03}	{35, 0.035}	{40, 0.035}	{45, 0.035}	{50, 0.04}
{0, 0}	{5, 0.015}	{10, 0.02}	{15, 0.025}	{20, 0.03}	{25, 0.035}	{30, 0.04}	{35, 0.04}	{40, 0.045}	{45, 0.05}	{50, 0.05}
{0, 0}	{5, 0.02}	{10, 0.03}	{15, 0.04}	{20, 0.045}	{25, 0.05}	{30, 0.06}	{35, 0.065}	{40, 0.07}	{45, 0.075}	{50, 0.08}
{0, 0}	{5, 0.015}	{10, 0.02}	{15, 0.025}	{20, 0.03}	{25, 0.035}	{30, 0.04}	{35, 0.04}	{40, 0.045}	{45, 0.05}	{50, 0.05}
{0, 0}	{5, 0.015}	{10, 0.025}	{15, 0.03}	{20, 0.035}	{25, 0.04}	{30, 0.04}	{35, 0.045}	{40, 0.05}	{45, 0.05}	{50, 0.055}
{0, 0}	{5, 0.01}	{10, 0.015}	{15, 0.02}	{20, 0.025}	{25, 0.025}	{30, 0.03}	{35, 0.03}	{40, 0.035}	{45, 0.035}	{50, 0.035}
{0, 0}	{5, 0.015}	{10, 0.02}	{15, 0.025}	{20, 0.03}	{25, 0.035}	{30, 0.04}	{35, 0.04}	{40, 0.045}	{45, 0.045}	{50, 0.05}
{0, 0}	{5, 0.015}	{10, 0.02}	{15, 0.025}	{20, 0.03}	{25, 0.035}	{30, 0.035}	{35, 0.04}	{40, 0.04}	{45, 0.045}	{50, 0.045}
{0, 0}	{5, 0.015}	{10, 0.02}	{15, 0.025}	{20, 0.03}	{25, 0.03}	{30, 0.035}	{35, 0.035}	{40, 0.04}	{45, 0.04}	{50, 0.045}
{0, 0}	{5, 0.02}	{10, 0.025}	{15, 0.035}	{20, 0.04}	{25, 0.045}	{30, 0.05}	{35, 0.055}	{40, 0.055}	{45, 0.06}	{50, 0.065}
{0, 0}	{5, 0.02}	{10, 0.025}	{15, 0.03}	{20, 0.035}	{25, 0.04}	{30, 0.045}	{35, 0.045}	{40, 0.05}	{45, 0.055}	{50, 0.06}
{0, 0}	{5, 0.01}	{10, 0.015}	{15, 0.02}	{20, 0.02}	{25, 0.025}	{30, 0.025}	{35, 0.025}	{40, 0.03}	{45, 0.03}	{50, 0.035}
{0, 0}	{5, 0.02}	{10, 0.025}	{15, 0.03}	{20, 0.035}	{25, 0.04}	{30, 0.045}	{35, 0.05}	{40, 0.055}	{45, 0.055}	{50, 0.06}
{0, 0}	{5, 0.02}	{10, 0.03}	{15, 0.035}	{20, 0.04}	{25, 0.045}	{30, 0.05}	{35, 0.055}	{40, 0.06}	{45, 0.065}	{50, 0.07}
{0, 0}	{5, 0.015}	{10, 0.025}	{15, 0.03}	{20, 0.035}	{25, 0.035}	{30, 0.04}	{35, 0.045}	{40, 0.05}	{45, 0.05}	{50, 0.055}
{0, 0}	{5, 0.025}	{10, 0.03}	{15, 0.04}	{20, 0.045}	{25, 0.055}	{30, 0.06}	{35, 0.065}	{40, 0.07}	{45, 0.075}	{50, 0.08}
{0, 0}	{5, 0.015}	{10, 0.02}	{15, 0.025}	{20, 0.03}	{25, 0.035}	{30, 0.035}	{35, 0.04}	{40, 0.04}	{45, 0.045}	{50, 0.045}
{0, 0}	{5, 0.02}	{10, 0.025}	{15, 0.03}	{20, 0.04}	{25, 0.04}	{30, 0.045}	{35, 0.05}	{40, 0.055}	{45, 0.06}	{50, 0.06}
{0, 0}	{5, 0.015}	{10, 0.025}	{15, 0.03}	{20, 0.035}	{25, 0.035}	{30, 0.04}	{35, 0.045}	{40, 0.05}	{45, 0.05}	{50, 0.055}
{0, 0}	{5, 0.015}	{10, 0.02}	{15, 0.025}	{20, 0.03}	{25, 0.03}	{30, 0.035}	{35, 0.04}	{40, 0.04}	{45, 0.045}	{50, 0.045}
{0, 0}	{5, 0.015}	{10, 0.025}	{15, 0.03}	{20, 0.035}	{25, 0.04}	{30, 0.04}	{35, 0.045}	{40, 0.05}	{45, 0.055}	{50, 0.055}
{0, 0}	{5, 0.015}	{10, 0.025}	{15, 0.03}	{20, 0.035}	{25, 0.035}	{30, 0.04}	{35, 0.045}	{40, 0.05}	{45, 0.05}	{50, 0.055}
{0, 0}	{5, 0.015}	{10, 0.02}	{15, 0.025}	{20, 0.03}	{25, 0.035}	{30, 0.035}	{35, 0.04}	{40, 0.04}	{45, 0.045}	{50, 0.05}
{0, 0}	{5, 0.015}	{10, 0.02}	{15, 0.025}	{20, 0.03}	{25, 0.035}	{30, 0.035}	{35, 0.04}	{40, 0.04}	{45, 0.045}	{50, 0.045}
{0, 0}	{5, 0.015}	{10, 0.02}	{15, 0.025}	{20, 0.03}	{25, 0.035}	{30, 0.04}	{35, 0.04}	{40, 0.045}	{45, 0.05}	{50, 0.05}
{0, 0}	{5, 0.015}	{10, 0.02}	{15, 0.025}	{20, 0.03}	{25, 0.03}	{30, 0.035}	{35, 0.04}	{40, 0.04}	{45, 0.045}	{50, 0.045}
{0, 0}	{5, 0.02}	{10, 0.025}	{15, 0.035}	{20, 0.04}	{25, 0.045}	{30, 0.05}	{35, 0.055}	{40, 0.055}	{45, 0.06}	{50, 0.065}
{0, 0}	{5, 0.015}	{10, 0.02}	{15, 0.025}	{20, 0.025}	{25, 0.03}	{30, 0.03}	{35, 0.035}	{40, 0.04}	{45, 0.04}	{50, 0.04}
{0, 0}	{5, 0.015}	{10, 0.02}	{15, 0.02}	{20, 0.025}	{25, 0.03}	{30, 0.03}	{35, 0.035}	{40, 0.035}	{45, 0.035}	{50, 0.04}
{0, 0}	{5, 0.015}	{10, 0.02}	{15, 0.025}	{20, 0.03}	{25, 0.03}	{30, 0.035}	{35, 0.04}	{40, 0.04}	{45, 0.045}	{50, 0.045}
{0, 0}	{5, 0.01}	{10, 0.015}	{15, 0.02}	{20, 0.025}	{25, 0.025}	{30, 0.03}	{35, 0.03}	{40, 0.035}	{45, 0.035}	{50, 0.035}
{0, 0}	{5, 0.02}	{10, 0.025}	{15, 0.03}	{20, 0.035}	{25, 0.04}	{30, 0.045}	{35, 0.05}	{40, 0.055}	{45, 0.055}	{50, 0.06}
{0, 0}	{5, 0.01}	{10, 0.015}	{15, 0.02}	{20, 0.025}	{25, 0.025}	{30, 0.03}	{35, 0.03}	{40, 0.035}	{45, 0.035}	{50, 0.035}
{0, 0}	{5, 0.02}	{10, 0.025}	{15, 0.035}	{20, 0.04}	{25, 0.04}	{30, 0.045}	{35, 0.05}	{40, 0.055}	{45, 0.06}	{50, 0.06}
{0, 0}	{5, 0.02}	{10, 0.025}	{15, 0.035}	{20, 0.04}	{25, 0.045}	{30, 0.045}	{35, 0.05}	{40, 0.055}	{45, 0.06}	{50, 0.065}
{0, 0}	{5, 0.015}	{10, 0.025}	{15, 0.03}	{20, 0.035}	{25, 0.04}	{30, 0.045}	{35, 0.045}	{40, 0.05}	{45, 0.055}	{50, 0.055}
{0, 0}	{5, 0.015}	{10, 0.025}	{15, 0.03}	{20, 0.035}	{25, 0.035}	{30, 0.04}	{35, 0.045}	{40, 0.05}	{45, 0.05}	{50, 0.055}
{0, 0}	{5, 0.015}	{10, 0.02}	{15, 0.025}	{20, 0.03}	{25, 0.035}	{30, 0.035}	{35, 0.04}	{40, 0.04}	{45, 0.045}	{50, 0.05}
{0, 0}	{5, 0.01}	{10, 0.015}	{15, 0.02}	{20, 0.02}	{25, 0.025}	{30, 0.025}	{35, 0.03}	{40, 0.03}	{45, 0.035}	{50, 0.035}
{0, 0}	{5, 0.01}	{10, 0.015}	{15, 0.02}	{20, 0.025}	{25, 0.025}	{30, 0.03}	{35, 0.03}	{40, 0.035}	{45, 0.035}	{50, 0.04}
{0, 0}	{5, 0.015}	{10, 0.02}	{15, 0.025}	{20, 0.025}	{25, 0.03}	{30, 0.035}	{35, 0.035}	{40, 0.04}	{45, 0.04}	{50, 0.045}
{0, 0}	{5, 0.015}	{10, 0.02}	{15, 0.02}	{20, 0.025}	{25, 0.03}	{30, 0.03}	{35, 0.035}	{40, 0.035}	{45, 0.04}	{50, 0.04}
{0, 0}	{5, 0.02}	{10, 0.025}	{15, 0.03}	{20, 0.035}	{25, 0.04}	{30, 0.045}	{35, 0.05}	{40, 0.055}	{45, 0.055}	{50, 0.06}
{0, 0}	{5, 0.015}	{10, 0.02}	{15, 0.025}	{20, 0.025}	{25, 0.03}	{30, 0.03}	{35, 0.035}	{40, 0.035}	{45, 0.04}	{50, 0.04}
{0, 0}	{5, 0.02}	{10, 0.03}	{15, 0.035}	{20, 0.04}	{25, 0.045}	{30, 0.05}	{35, 0.055}	{40, 0.06}	{45, 0.065}	{50, 0.07}
{0, 0}	{5, 0.015}	{10, 0.02}	{15, 0.025}	{20, 0.025}	{25, 0.03}	{30, 0.035}	{35, 0.035}	{40, 0.04}	{45, 0.04}	{50, 0.045}
{0, 0}	{5, 0.02}	{10, 0.03}	{15, 0.035}	{20, 0.04}	{25, 0.045}	{30, 0.05}	{35, 0.055}	{40, 0.06}	{45, 0.065}	{50, 0.065}
{0, 0}	{5, 0.02}	{10, 0.025}	{15, 0.035}	{20, 0.04}	{25, 0.045}	{30, 0.05}	{35, 0.05}	{40, 0.055}	{45, 0.06}	{50, 0.065}
{0, 0}	{5, 0.01}	{10, 0.015}	{15, 0.02}	{20, 0.02}	{25, 0.025}	{30, 0.025}	{35, 0.03}	{40, 0.03}	{45, 0.03}	{50, 0.035}
{0, 0}	{5, 0.015}	{10, 0.02}	{15, 0.025}	{20, 0.03}	{25, 0.03}	{30, 0.035}	{35, 0.04}	{40, 0.04}	{45, 0.045}	{50, 0.045}
{0, 0}	{5, 0.015}	{10, 0.02}	{15, 0.025}	{20, 0.03}	{25, 0.035}	{30, 0.04}	{35, 0.04}	{40, 0.045}	{45, 0.05}	{50, 0.05}
{0, 0}	{5, 0.01}	{10, 0.015}	{15, 0.015}	{20, 0.02}	{25, 0.02}	{30, 0.025}	{35, 0.025}	{40, 0.025}	{45, 0.03}	{50, 0.03}
{0, 0}	{5, 0.02}	{10, 0.025}	{15, 0.035}	{20, 0.04}	{25, 0.045}	{30, 0.045}	{35, 0.05}	{40, 0.055}	{45, 0.06}	{50, 0.065}
{0, 0}	{5, 0.015}	{10, 0.025}	{15, 0.03}	{20, 0.035}	{25, 0.035}	{30, 0.04}	{35, 0.045}	{40, 0.045}	{45, 0.05}	{50, 0.055}
{0, 0}	{5, 0.015}	{10, 0.02}	{15, 0.02}	{20, 0.025}	{25, 0.03}	{30, 0.03}	{35, 0.035}	{40, 0.035}	{45, 0.04}	{50, 0.04}
{0, 0}	{5, 0.02}	{10, 0.025}	{15, 0.035}	{20, 0.04}	{25, 0.045}	{30, 0.05}	{35, 0.055}	{40, 0.055}	{45, 0.06}	{50, 0.065}
{0, 0}	{5, 0.015}	{10, 0.025}	{15, 0.03}	{20, 0.03}	{25, 0.035}	{30, 0.04}	{35, 0.045}	{40, 0.045}	{45, 0.05}	{50, 0.05}
{0, 0}	{5, 0.015}	{10, 0.02}	{15, 0.02}	{20, 0.025}	{25, 0.03}	{30, 0.03}	{35, 0.035}	{40, 0.035}	{45, 0.04}	{50, 0.04}
{0, 0}	{5, 0.015}	{10, 0.025}	{15, 0.03}	{20, 0.035}	{25, 0.035}	{30, 0.04}	{35, 0.045}	{40, 0.05}	{45, 0.05}	{50, 0.055}
{0, 0}	{5, 0.02}	{10, 0.025}	{15, 0.03}	{20, 0.035}	{25, 0.04}	{30, 0.045}	{35, 0.05}	{40, 0.05}	{45, 0.055}	{50, 0.06}
{0, 0}	{5, 0.01}	{10, 0.015}	{15, 0.02}	{20, 0.025}	{25, 0.025}	{30, 0.03}	{35, 0.03}	{40, 0.035}	{45, 0.035}	{50, 0.035}
{0, 0}	{5, 0.02}	{10, 0.025}	{15, 0.03}	{20, 0.035}	{25, 0.04}	{30, 0.045}	{35, 0.045}	{40, 0.05}	{45, 0.055}	{50, 0.06}
{0, 0}	{5, 0.015}	{10, 0.02}	{15, 0.025}	{20, 0.03}	{25, 0.035}	{30, 0.04}	{35, 0.04}	{40, 0.045}	{45, 0.045}	{50, 0.05}
{0, 0}	{5, 0.01}	{10, 0.015}	{15, 0.02}	{20, 0.02}	{25, 0.025}	{30, 0.025}	{35, 0.03}	{40, 0.03}	{45, 0.035}	{50, 0.035}
{0, 0}	{5, 0.01}	{10, 0.015}	{15, 0.02}	{20, 0.025}	{25, 0.025}	{30, 0.03}	{35, 0.03}	{40, 0.035}	{45, 0.035}	{50, 0.035}
{0, 0}	{5, 0.02}	{10, 0.03}	{15, 0.04}	{20, 0.045}	{25, 0.05}	{30, 0.055}	{35, 0.06}	{40, 0.065}	{45, 0.07}	{50, 0.075}
{0, 0}	{5, 0.01}	{10, 0.015}	{15, 0.02}	{20, 0.025}	{25, 0.025}	{30, 0.03}	{35, 0.03}	{40, 0.035}	{45, 0.035}	{50, 0.035}
{0, 0}	{5, 0.01}	{10, 0.015}	{15, 0.02}	{20, 0.02}	{25, 0.025}	{30, 0.025}	{35, 0.03}	{40, 0.03}	{45, 0.035}	{50, 0.035}
{0, 0}	{5, 0.015}	{10, 0.02}	{15, 0.02}	{20, 0.025}	{25, 0.025}	{30, 0.03}	{35, 0.035}	{40, 0.035}	{45, 0.035}	{50, 0.04}
{0, 0}	{5, 0.02}	{10, 0.03}	{15, 0.035}	{20, 0.04}	{25, 0.045}	{30, 0.05}	{35, 0.055}	{40, 0.06}	{45, 0.065}	{50, 0.065}
{0, 0}	{5, 0.015}	{10, 0.02}	{15, 0.025}	{20, 0.025}	{25, 0.03}	{30, 0.03}	{35, 0.035}	{40, 0.035}	{45, 0.04}	{50, 0.04}
{0, 0}	{5, 0.02}	{10, 0.025}	{15, 0.03}	{20, 0.035}	{25, 0.04}	{30, 0.045}	{35, 0.05}	{40, 0.055}	{45, 0.055}	{50, 0.06}
{0, 0}	{5, 0.015}	{10, 0.02}	{15, 0.02}	{20, 0.025}	{25, 0.025}	{30, 0.03}	{35, 0.03}	{40, 0.035}	{45, 0.035}	{50, 0.04}
{0, 0}	{5, 0.015}	{10, 0.025}	{15, 0.03}	{20, 0.035}	{25, 0.04}	{30, 0.04}	{35, 0.045}	{40, 0.05}	{45, 0.05}	{50, 0.055}
{0, 0}	{5, 0.015}	{10, 0.02}	{15, 0.025}	{20, 0.025}	{25, 0.03}	{30, 0.035}	{35, 0.035}	{40, 0.04}	{45, 0.04}	{50, 0.045}
{0, 0}	{5, 0.015}	{10, 0.02}	{15, 0.025}	{20, 0.03}	{25, 0.03}	{30, 0.035}	{35, 0.04}	{40, 0.04}	{45, 0.045}	{50, 0.045}
{0, 0}	{5, 0.02}	{10, 0.03}	{15, 0.035}	{20, 0.04}	{25, 0.045}	{30, 0.05}	{35, 0.055}	{40, 0.06}	{45, 0.06}	{50, 0.065}
{0, 0}	{5, 0.01}	{10, 0.015}	{15, 0.02}	{20, 0.02}	{25, 0.025}	{30, 0.025}	{35, 0.03}	{40, 0.03}	{45, 0.03}	{50, 0.035}
{0, 0}	{5, 0.02}	{10, 0.025}	{15, 0.03}	{20, 0.035}	{25, 0.04}	{30, 0.045}	{35, 0.05}	{40, 0.05}	{45, 0.055}	{50, 0.06}
{0, 0}	{5, 0.015}	{10, 0.025}	{15, 0.03}	{20, 0.035}	{25, 0.04}	{30, 0.045}	{35, 0.045}	{40, 0.05}	{45, 0.055}	{50, 0.055}
{0, 0}	{5, 0.015}	{10, 0.02}	{15, 0.025}	{20, 0.03}	{25, 0.03}	{30, 0.035}	{35, 0.035}	{40, 0.04}	{45, 0.04}	{50, 0.045}
{0, 0}	{5, 0.015}	{10, 0.02}	{15, 0.025}	{20, 0.025}	{25, 0.03}	{30, 0.035}	{35, 0.035}	{40, 0.04}	{45, 0.04}	{50, 0.045}
{0, 0}	{5, 0.015}	{10, 0.02}	{15, 0.025}	{20, 0.03}	{25, 0.035}	{30, 0.04}	{35, 0.04}	{40, 0.045}	{45, 0.045}	{50, 0.05}
{0, 0}	{5, 0.01}	{10, 0.015}	{15, 0.02}	{20, 0.025}	{25, 0.025}	{30, 0.025}	{35, 0.03}	{40, 0.03}	{45, 0.035}	{50, 0.035}
{0, 0}	{5, 0.015}	{10, 0.025}	{15, 0.03}	{20, 0.035}	{25, 0.035}	{30, 0.04}	{35, 0.045}	{40, 0.05}	{45, 0.05}	{50, 0.055}
{0, 0}	{5, 0.01}	{10, 0.015}	{15, 0.015}	{20, 0.02}	{25, 0.02}	{30, 0.025}	{35, 0.025}	{40, 0.025}	{45, 0.03}	{50, 0.03}
{0, 0}	{5, 0.015}	{10, 0.025}	{15, 0.03}	{20, 0.03}	{25, 0.035}	{30, 0.04}	{35, 0.045}	{40, 0.045}	{45, 0.05}	{50, 0.05}
{0, 0}	{5, 0.015}	{10, 0.025}	{15, 0.03}	{20, 0.035}	{25, 0.04}	{30, 0.045}	{35, 0.045}	{40, 0.05}	{45, 0.055}	{50, 0.055}
{0, 0}	{5, 0.015}	{10, 0.025}	{15, 0.03}	{20, 0.035}	{25, 0.04}	{30, 0.045}	{35, 0.045}	{40, 0.05}	{45, 0.055}	{50, 0.055}
{0, 0}	{5, 0.015}	{10, 0.02}	{15, 0.02}	{20, 0.025}	{25, 0.03}	{30, 0.03}	{35, 0.035}	{40, 0.035}	{45, 0.035}	{50, 0.04}
{0, 0}	{5, 0.015}	{10, 0.025}	{15, 0.03}	{20, 0.035}	{25, 0.035}	{30, 0.04}	{35, 0.045}	{40, 0.045}	{45, 0.05}	{50, 0.055}
{0, 0}	{5, 0.015}	{10, 0.02}	{15, 0.025}	{20, 0.03}	{25, 0.035}	{30, 0.04}	{35, 0.04}	{40, 0.045}	{45, 0.045}	{50, 0.05}
{0, 0}	{5, 0.015}	{10, 0.025}	{15, 0.03}	{20, 0.035}	{25, 0.04}	{30, 0.045}	{35, 0.045}	{40, 0.05}	{45, 0.055}	{50, 0.055}
{0, 0}	{5, 0.015}	{10, 0.02}	{15, 0.025}	{20, 0.03}	{25, 0.03}	{30, 0.035}	{35, 0.04}	{40, 0.04}	{45, 0.045}	{50, 0.045}
{0, 0}	{5, 0.015}	{10, 0.025}	{15, 0.03}	{20, 0.035}	{25, 0.04}	{30, 0.04}	{35, 0.045}	{40, 0.05}	{45, 0.05}	{50, 0.055}
{0, 0}	{5, 0.015}	{10, 0.015}	{15, 0.02}	{20, 0.025}	{25, 0.025}	{30, 0.03}	{35, 0.03}	{40, 0.035}	{45, 0.035}	{50, 0.04}
{0, 0}	{5, 0.02}	{10, 0.03}	{15, 0.04}	{20, 0.045}	{25, 0.05}	{30, 0.055}	{35, 0.06}	{40, 0.065}	{45, 0.07}	{50, 0.075}
{0, 0}	{5, 0.015}	{10, 0.02}	{15, 0.025}	{20, 0.03}	{25, 0.03}	{30, 0.035}	{35, 0.04}	{40, 0.04}	{45, 0.045}	{50, 0.045}
{0, 0}	{5, 0.015}	{10, 0.02}	{15, 0.025}	{20, 0.03}	{25, 0.035}	{30, 0.04}	{35, 0.04}	{40, 0.045}	{45, 0.045}	{50, 0.05}
{0, 0}	{5, 0.01}	{10, 0.015}	{15, 0.02}	{20, 0.02}	{25, 0.025}	{30, 0.025}	{35, 0.03}	{40, 0.03}	{45, 0.035}	{50, 0.035}
{0, 0}	{5, 0.01}	{10, 0.015}	{15, 0.015}	{20, 0.02}	{25, 0.02}	{30, 0.025}	{35, 0.025}	{40, 0.025}	{45, 0.025}	{50, 0.03}
{0, 0}	{5, 0.015}	{10, 0.02}	{15, 0.025}	{20, 0.03}	{25, 0.035}	{30, 0.035}	{35, 0.04}	{40, 0.04}	{45, 0.045}	{50, 0.05}
{0, 0}	{5, 0.015}	{10, 0.02}	{15, 0.025}	{20, 0.03}	{25, 0.035}	{30, 0.04}	{35, 0.04}	{40, 0.045}	{45, 0.05}	{50, 0.05}
{0, 0}	{5, 0.015}	{10, 0.02}	{15, 0.025}	{20, 0.03}	{25, 0.035}	{30, 0.035}	{35, 0.04}	{40, 0.04}	{45, 0.045}	{50, 0.045}
{0, 0}	{5, 0.01}	{10, 0.015}	{15, 0.015}	{20, 0.02}	{25, 0.02}	{30, 0.02}	{35, 0.025}	{40, 0.025}	{45, 0.025}	{50, 0.03}
{0, 0}	{5, 0.01}	{10, 0.015}	{15, 0.02}	{20, 0.025}	{25, 0.025}	{30, 0.03}	{35, 0.03}	{40, 0.035}	{45, 0.035}	{50, 0.035}
{0, 0}	{5, 0.02}	{10, 0.03}	{15, 0.035}	{20, 0.04}	{25, 0.045}	{30, 0.05}	{35, 0.055}	{40, 0.06}	{45, 0.06}	{50, 0.065}
{0, 0}	{5, 0.015}	{10, 0.025}	{15, 0.03}	{20, 0.03}	{25, 0.035}	{30, 0.04}	{35, 0.045}	{40, 0.045}	{45, 0.05}	{50, 0.05}
{0, 0}	{5, 0.015}	{10, 0.025}	{15, 0.03}	{20, 0.035}	{25, 0.035}	{30, 0.04}	{35, 0.045}	{40, 0.05}	{45, 0.05}	{50, 0.055}
{0, 0}	{5, 0.015}	{10, 0.02}	{15, 0.025}	{20, 0.03}	{25, 0.035}	{30, 0.035}	{35, 0.04}	{40, 0.04}	{45, 0.045}	{50, 0.045}
{0, 0}	{5, 0.02}	{10, 0.025}	{15, 0.03}	{20, 0.035}	{25, 0.04}	{30, 0.045}	{35, 0.05}	{40, 0.055}	{45, 0.055}	{50, 0.06}
{0, 0}	{5, 0.02}	{10, 0.03}	{15, 0.035}	{20, 0.04}	{25, 0.045}	{30, 0.05}	{35, 0.055}	{40, 0.06}	{45, 0.065}	{50, 0.065}
{0, 0}	{5, 0.01}	{10, 0.01}	{15, 0.015}	{20, 0.015}	{25, 0.015}	{30, 0.02}	{35, 0.02}	{40, 0.02}	{45, 0.02}	{50, 0.02}
{0, 0}	{5, 0.015}	{10, 0.02}	{15, 0.025}	{20, 0.03}	{25, 0.03}	{30, 0.035}	{35, 0.04}	{40, 0.04}	{45, 0.045}	{50, 0.045}
{0, 0}	{5, 0.015}	{10, 0.02}	{15, 0.025}	{20, 0.03}	{25, 0.03}	{30, 0.035}	{35, 0.04}	{40, 0.04}	{45, 0.045}	{50, 0.045}
{0, 0}	{5, 0.01}	{10, 0.015}	{15, 0.02}	{20, 0.02}	{25, 0.025}	{30, 0.025}	{35, 0.03}	{40, 0.03}	{45, 0.03}	{50, 0.035}
{0, 0}	{5, 0.015}	{10, 0.02}	{15, 0.025}	{20, 0.03}	{25, 0.035}	{30, 0.035}	{35, 0.04}	{40, 0.04}	{45, 0.045}	{50, 0.045}
{0, 0}	{5, 0.02}	{10, 0.025}	{15, 0.035}	{20, 0.04}	{25, 0.045}	{30, 0.05}	{35, 0.05}	{40, 0.055}	{45, 0.06}	{50, 0.065}
{0, 0}	{5, 0.01}	{10, 0.015}	{15, 0.02}	{20, 0.02}	{25, 0.025}	{30, 0.025}	{35, 0.03}	{40, 0.03}	{45, 0.03}	{50, 0.035}
{0, 0}	{5, 0.015}	{10, 0.025}	{15, 0.03}	{20, 0.035}	{25, 0.04}	{30, 0.045}	{35, 0.045}	{40, 0.05}	{45, 0.055}	{50, 0.055}
{0, 0}	{5, 0.01}	{10, 0.015}	{15, 0.015}	{20, 0.02}	{25, 0.02}	{30, 0.025}	{35, 0.025}	{40, 0.025}	{45, 0.03}	{50, 0.03}
{0, 0}	{5, 0.01}	{10, 0.015}	{15, 0.02}	{20, 0.025}	{25, 0.025}	{30, 0.03}	{35, 0.03}	{40, 0.03}	{45, 0.035}	{50, 0.035}
{0, 0}	{5, 0.015}	{10, 0.025}	{15, 0.03}	{20, 0.035}	{25, 0.04}	{30, 0.045}	{35, 0.045}	{40, 0.05}	{45, 0.055}	{50, 0.055}
{0, 0}	{5, 0.02}	{10, 0.03}	{15, 0.035}	{20, 0.04}	{25, 0.045}	{30, 0.05}	{35, 0.055}	{40, 0.06}	{45, 0.065}	{50, 0.065}
{0, 0}	{5, 0.015}	{10, 0.02}	{15, 0.025}	{20, 0.03}	{25, 0.03}	{30, 0.035}	{35, 0.04}	{40, 0.04}	{45, 0.045}	{50, 0.045}
{0, 0}	{5, 0.02}	{10, 0.03}	{15, 0.035}	{20, 0.04}	{25, 0.05}	{30, 0.055}	{35, 0.06}	{40, 0.06}	{45, 0.065}	{50, 0.07}
{0, 0}	{5, 0.01}	{10, 0.015}	{15, 0.02}	{20, 0.02}	{25, 0.025}	{30, 0.025}	{35, 0.03}	{40, 0.03}	{45, 0.03}	{50, 0.035}
{0, 0}	{5, 0.015}	{10, 0.02}	{15, 0.03}	{20, 0.03}	{25, 0.035}	{30, 0.04}	{35, 0.045}	{40, 0.045}	{45, 0.05}	{50, 0.05}
{0, 0}	{5, 0.015}	{10, 0.025}	{15, 0.03}	{20, 0.035}	{25, 0.04}	{30, 0.04}	{35, 0.045}	{40, 0.05}	{45, 0.055}	{50, 0.055}
{0, 0}	{5, 0.015}	{10, 0.025}	{15, 0.03}	{20, 0.035}	{25, 0.04}	{30, 0.04}	{35, 0.045}	{40, 0.05}	{45, 0.055}	{50, 0.055}
{0, 0}	{5, 0.015}	{10, 0.025}	{15, 0.03}	{20, 0.03}	{25, 0.035}	{30, 0.04}	{35, 0.045}	{40, 0.045}	{45, 0.05}	{50, 0.05}
{0, 0}	{5, 0.02}	{10, 0.03}	{15, 0.035}	{20, 0.04}	{25, 0.045}	{30, 0.05}	{35, 0.055}	{40, 0.06}	{45, 0.06}	{50, 0.065}
{0, 0}	{5, 0.015}	{10, 0.025}	{15, 0.03}	{20, 0.03}	{25, 0.035}	{30, 0.04}	{35, 0.045}	{40, 0.045}	{45, 0.05}	{50, 0.055}
{0, 0}	{5, 0.02}	{10, 0.025}	{15, 0.035}	{20, 0.04}	{25, 0.045}	{30, 0.045}	{35, 0.05}	{40, 0.055}	{45, 0.06}	{50, 0.065}
{0, 0}	{5, 0.015}	{10, 0.02}	{15, 0.02}	{20, 0.025}	{25, 0.03}	{30, 0.03}	{35, 0.035}	{40, 0.035}	{45, 0.04}	{50, 0.04}
{0, 0}	{5, 0.02}	{10, 0.03}	{15, 0.035}	{20, 0.04}	{25, 0.045}	{30, 0.05}	{35, 0.055}	{40, 0.06}	{45, 0.065}	{50, 0.07}
{0, 0}	{5, 0.015}	{10, 0.02}	{15, 0.025}	{20, 0.03}	{25, 0.035}	{30, 0.035}	{35, 0.04}	{40, 0.04}	{45, 0.045}	{50, 0.045}
{0, 0}	{5, 0.02}	{10, 0.025}	{15, 0.03}	{20, 0.035}	{25, 0.04}	{30, 0.045}	{35, 0.05}	{40, 0.05}	{45, 0.055}	{50, 0.06}
{0, 0}	{5, 0.025}	{10, 0.035}	{15, 0.045}	{20, 0.055}	{25, 0.06}	{30, 0.07}	{35, 0.075}	{40, 0.08}	{45, 0.09}	{50, 0.095}
{0, 0}	{5, 0.01}	{10, 0.015}	{15, 0.02}	{20, 0.025}	{25, 0.025}	{30, 0.03}	{35, 0.03}	{40, 0.035}	{45, 0.035}	{50, 0.035}
{0, 0}	{5, 0.01}	{10, 0.015}	{15, 0.02}	{20, 0.02}	{25, 0.025}	{30, 0.025}	{35, 0.03}	{40, 0.03}	{45, 0.03}	{50, 0.035}
{0, 0}	{5, 0.015}	{10, 0.02}	{15, 0.025}	{20, 0.03}	{25, 0.03}	{30, 0.035}	{35, 0.04}	{40, 0.04}	{45, 0.045}	{50, 0.045}
{0, 0}	{5, 0.02}	{10, 0.025}	{15, 0.03}	{20, 0.035}	{25, 0.04}	{30, 0.045}	{35, 0.05}	{40, 0.055}	{45, 0.06}	{50, 0.06}
{0, 0}	{5, 0.015}	{10, 0.02}	{15, 0.025}	{20, 0.025}	{25, 0.03}	{30, 0.03}	{35, 0.035}	{40, 0.035}	{45, 0.04}	{50, 0.04}
{0, 0}	{5, 0.02}	{10, 0.025}	{15, 0.03}	{20, 0.035}	{25, 0.04}	{30, 0.045}	{35, 0.05}	{40, 0.05}	{45, 0.055}	{50, 0.06}
{0, 0}	{5, 0.015}	{10, 0.025}	{15, 0.03}	{20, 0.035}	{25, 0.04}	{30, 0.04}	{35, 0.045}	{40, 0.05}	{45, 0.05}	{50, 0.055}
{0, 0}	{5, 0.01}	{10, 0.015}	{15, 0.015}	{20, 0.015}	{25, 0.02}	{30, 0.02}	{35, 0.02}	{40, 0.025}	{45, 0.025}	{50, 0.025}
{0, 0}	{5, 0.02}	{10, 0.03}	{15, 0.035}	{20, 0.04}	{25, 0.045}	{30, 0.05}	{35, 0.055}	{40, 0.06}	{45, 0.06}	{50, 0.065}
{0, 0}	{5, 0.01}	{10, 0.015}	{15, 0.02}	{20, 0.02}	{25, 0.025}	{30, 0.025}	{35, 0.03}	{40, 0.03}	{45, 0.03}	{50, 0.035}
{0, 0}	{5, 0.015}	{10, 0.025}	{15, 0.03}	{20, 0.035}	{25, 0.04}	{30, 0.045}	{35, 0.045}	{40, 0.05}	{45, 0.055}	{50, 0.055}
{0, 0}	{5, 0.015}	{10, 0.02}	{15, 0.02}	{20, 0.025}	{25, 0.025}	{30, 0.03}	{35, 0.03}	{40, 0.035}	{45, 0.035}	{50, 0.04}
{0, 0}	{5, 0.015}	{10, 0.015}	{15, 0.02}	{20, 0.025}	{25, 0.025}	{30, 0.03}	{35, 0.03}	{40, 0.035}	{45, 0.035}	{50, 0.04}
{0, 0}	{5, 0.02}	{10, 0.03}	{15, 0.035}	{20, 0.04}	{25, 0.045}	{30, 0.05}	{35, 0.055}	{40, 0.06}	{45, 0.065}	{50, 0.07}
{0, 0}	{5, 0.02}	{10, 0.03}	{15, 0.035}	{20, 0.04}	{25, 0.045}	{30, 0.05}	{35, 0.055}	{40, 0.06}	{45, 0.065}	{50, 0.07}
{0, 0}	{5, 0.025}	{10, 0.035}	{15, 0.04}	{20, 0.05}	{25, 0.055}	{30, 0.06}	{35, 0.065}	{40, 0.07}	{45, 0.075}	{50, 0.085}
{0, 0}	{5, 0.02}	{10, 0.025}	{15, 0.03}	{20, 0.035}	{25, 0.04}	{30, 0.045}	{35, 0.05}	{40, 0.05}	{45, 0.055}	{50, 0.06}
{0, 0}	{5, 0.01}	{10, 0.015}	{15, 0.015}	{20, 0.02}	{25, 0.02}	{30, 0.02}	{35, 0.025}	{40, 0.025}	{45, 0.025}	{50, 0.03}
{0, 0}	{5, 0.015}	{10, 0.02}	{15, 0.02}	{20, 0.025}	{25, 0.03}	{30, 0.03}	{35, 0.035}	{40, 0.035}	{45, 0.04}	{50, 0.04}
{0, 0}	{5, 0.01}	{10, 0.015}	{15, 0.02}	{20, 0.02}	{25, 0.025}	{30, 0.025}	{35, 0.03}	{40, 0.03}	{45, 0.03}	{50, 0.035}
{0, 0}	{5, 0.015}	{10, 0.025}	{15, 0.03}	{20, 0.035}	{25, 0.04}	{30, 0.045}	{35, 0.045}	{40, 0.05}	{45, 0.055}	{50, 0.055}
{0, 0}	{5, 0.02}	{10, 0.03}	{15, 0.035}	{20, 0.04}	{25, 0.045}	{30, 0.05}	{35, 0.055}	{40, 0.06}	{45, 0.065}	{50, 0.07}
{0, 0}	{5, 0.015}	{10, 0.02}	{15, 0.025}	{20, 0.025}	{25, 0.03}	{30, 0.035}	{35, 0.035}	{40, 0.04}	{45, 0.04}	{50, 0.045}
{0, 0}	{5, 0.02}	{10, 0.025}	{15, 0.03}	{20, 0.035}	{25, 0.04}	{30, 0.045}	{35, 0.045}	{40, 0.05}	{45, 0.055}	{50, 0.06}
{0, 0}	{5, 0.015}	{10, 0.025}	{15, 0.03}	{20, 0.035}	{25, 0.035}	{30, 0.04}	{35, 0.045}	{40, 0.045}	{45, 0.05}	{50, 0.055}
{0, 0}	{5, 0.02}	{10, 0.025}	{15, 0.03}	{20, 0.035}	{25, 0.04}	{30, 0.045}	{35, 0.05}	{40, 0.055}	{45, 0.055}	{50, 0.06}
{0, 0}	{5, 0.015}	{10, 0.02}	{15, 0.025}	{20, 0.03}	{25, 0.03}	{30, 0.035}	{35, 0.04}	{40, 0.04}	{45, 0.045}	{50, 0.045}
{0, 0}	{5, 0.02}	{10, 0.025}	{15, 0.03}	{20, 0.035}	{25, 0.04}	{30, 0.045}	{35, 0.05}	{40, 0.055}	{45, 0.055}	{50, 0.06}
{0, 0}	{5, 0.015}	{10, 0.02}	{15, 0.025}	{20, 0.025}	{25, 0.03}	{30, 0.035}	{35, 0.035}	{40, 0.04}	{45, 0.04}	{50, 0.045}
{0, 0}	{5, 0.015}	{10, 0.02}	{15, 0.025}	{20, 0.03}	{25, 0.035}	{30, 0.04}	{35, 0.04}	{40, 0.045}	{45, 0.05}	{50, 0.05}
{0, 0}	{5, 0.015}	{10, 0.025}	{15, 0.03}	{20, 0.03}	{25, 0.035}	{30, 0.04}	{35, 0.045}	{40, 0.045}	{45, 0.05}	{50, 0.055}
{0, 0}	{5, 0.015}	{10, 0.02}	{15, 0.02}	{20, 0.025}	{25, 0.03}	{30, 0.03}	{35, 0.035}	{40, 0.035}	{45, 0.04}	{50, 0.04}
{0, 0}	{5, 0.015}	{10, 0.025}	{15, 0.03}	{20, 0.035}	{25, 0.04}	{30, 0.04}	{35, 0.045}	{40, 0.05}	{45, 0.05}	{50, 0.055}
{0, 0}	{5, 0.01}	{10, 0.015}	{15, 0.015}	{20, 0.02}	{25, 0.02}	{30, 0.025}	{35, 0.025}	{40, 0.03}	{45, 0.03}	{50, 0.03}
{0, 0}	{5, 0.015}	{10, 0.025}	{15, 0.03}	{20, 0.035}	{25, 0.04}	{30, 0.045}	{35, 0.045}	{40, 0.05}	{45, 0.055}	{50, 0.06}
{0, 0}	{5, 0.02}	{10, 0.03}	{15, 0.035}	{20, 0.045}	{25, 0.05}	{30, 0.055}	{35, 0.06}	{40, 0.065}	{45, 0.07}	{50, 0.075}
{0, 0}	{5, 0.025}	{10, 0.035}	{15, 0.04}	{20, 0.05}	{25, 0.055}	{30, 0.06}	{35, 0.07}	{40, 0.075}	{45, 0.08}	{50, 0.085}
{0, 0}	{5, 0.015}	{10, 0.02}	{15, 0.025}	{20, 0.025}	{25, 0.03}	{30, 0.03}	{35, 0.035}	{40, 0.035}	{45, 0.04}	{50, 0.04}
{0, 0}	{5, 0.015}	{10, 0.02}	{15, 0.02}	{20, 0.025}	{25, 0.03}	{30, 0.03}	{35, 0.035}	{40, 0.035}	{45, 0.04}	{50, 0.04}
{0, 0}	{5, 0.015}	{10, 0.025}	{15, 0.03}	{20, 0.03}	{25, 0.035}	{30, 0.04}	{35, 0.045}	{40, 0.045}	{45, 0.05}	{50, 0.05}
{0, 0}	{5, 0.015}	{10, 0.025}	{15, 0.03}	{20, 0.035}	{25, 0.035}	{30, 0.04}	{35, 0.045}	{40, 0.05}	{45, 0.05}	{50, 0.055}
{0, 0}	{5, 0.015}	{10, 0.02}	{15, 0.03}	{20, 0.03}	{25, 0.035}	{30, 0.04}	{35, 0.045}	{40, 0.045}	{45, 0.05}	{50, 0.05}
{0, 0}	{5, 0.015}	{10, 0.025}	{15, 0.03}	{20, 0.035}	{25, 0.035}	{30, 0.04}	{35, 0.045}	{40, 0.045}	{45, 0.05}	{50, 0.055}
{0, 0}	{5, 0.02}	{10, 0.03}	{15, 0.035}	{20, 0.045}	{25, 0.05}	{30, 0.055}	{35, 0.06}	{40, 0.065}	{45, 0.065}	{50, 0.07}
{0, 0}	{5, 0.01}	{10, 0.01}	{15, 0.01}	{20, 0.015}	{25, 0.015}	{30, 0.015}	{35, 0.015}	{40, 0.02}	{45, 0.02}	{50, 0.02}
{0, 0}	{5, 0.025}	{10, 0.035}	{15, 0.045}	{20, 0.05}	{25, 0.055}	{30, 0.065}	{35, 0.07}	{40, 0.075}	{45, 0.08}	{50, 0.085}
{0, 0}	{5, 0.015}	{10, 0.025}	{15, 0.03}	{20, 0.035}	{25, 0.04}	{30, 0.04}	{35, 0.045}	{40, 0.05}	{45, 0.055}	{50, 0.055}
{0, 0}	{5, 0.01}	{10, 0.015}	{15, 0.02}	{20, 0.02}	{25, 0.025}	{30, 0.025}	{35, 0.03}	{40, 0.03}	{45, 0.03}	{50, 0.035}
{0, 0}	{5, 0.02}	{10, 0.025}	{15, 0.03}	{20, 0.035}	{25, 0.04}	{30, 0.045}	{35, 0.05}	{40, 0.055}	{45, 0.055}	{50, 0.06}
{0, 0}	{5, 0.015}	{10, 0.02}	{15, 0.025}	{20, 0.03}	{25, 0.035}	{30, 0.04}	{35, 0.04}	{40, 0.045}	{45, 0.045}	{50, 0.05}
{0, 0}	{5, 0.01}	{10, 0.015}	{15, 0.02}	{20, 0.025}	{25, 0.025}	{30, 0.03}	{35, 0.03}	{40, 0.035}	{45, 0.035}	{50, 0.035}
{0, 0}	{5, 0.015}	{10, 0.02}	{15, 0.02}	{20, 0.025}	{25, 0.03}	{30, 0.03}	{35, 0.035}	{40, 0.035}	{45, 0.04}	{50, 0.04}
{0, 0}	{5, 0.015}	{10, 0.02}	{15, 0.025}	{20, 0.03}	{25, 0.035}	{30, 0.035}	{35, 0.04}	{40, 0.045}	{45, 0.045}	{50, 0.05}
{0, 0}	{5, 0.015}	{10, 0.025}	{15, 0.03}	{20, 0.03}	{25, 0.035}	{30, 0.04}	{35, 0.045}	{40, 0.045}	{45, 0.05}	{50, 0.05}
{0, 0}	{5, 0.02}	{10, 0.03}	{15, 0.035}	{20, 0.045}	{25, 0.05}	{30, 0.055}	{35, 0.06}	{40, 0.065}	{45, 0.07}	{50, 0.075}
{0, 0}	{5, 0.015}	{10, 0.02}	{15, 0.025}	{20, 0.03}	{25, 0.035}	{30, 0.035}	{35, 0.04}	{40, 0.04}	{45, 0.045}	{50, 0.045}
{0, 0}	{5, 0.015}	{10, 0.02}	{15, 0.025}	{20, 0.025}	{25, 0.03}	{30, 0.035}	{35, 0.035}	{40, 0.04}	{45, 0.04}	{50, 0.045}
{0, 0}	{5, 0.015}	{10, 0.02}	{15, 0.025}	{20, 0.03}	{25, 0.035}	{30, 0.04}	{35, 0.04}	{40, 0.045}	{45, 0.045}	{50, 0.05}
{0, 0}	{5, 0.02}	{10, 0.025}	{15, 0.03}	{20, 0.035}	{25, 0.04}	{30, 0.045}	{35, 0.05}	{40, 0.055}	{45, 0.055}	{50, 0.06}
{0, 0}	{5, 0.01}	{10, 0.015}	{15, 0.015}	{20, 0.02}	{25, 0.02}	{30, 0.025}	{35, 0.025}	{40, 0.025}	{45, 0.03}	{50, 0.03}
{0, 0}	{5, 0.02}	{10, 0.025}	{15, 0.035}	{20, 0.04}	{25, 0.045}	{30, 0.045}	{35, 0.05}	{40, 0.055}	{45, 0.06}	{50, 0.065}
{0, 0}	{5, 0.02}	{10, 0.025}	{15, 0.03}	{20, 0.035}	{25, 0.04}	{30, 0.045}	{35, 0.05}	{40, 0.05}	{45, 0.055}	{50, 0.06}
{0, 0}	{5, 0.015}	{10, 0.02}	{15, 0.025}	{20, 0.03}	{25, 0.03}	{30, 0.035}	{35, 0.035}	{40, 0.04}	{45, 0.04}	{50, 0.045}
{0, 0}	{5, 0.01}	{10, 0.015}	{15, 0.02}	{20, 0.02}	{25, 0.025}	{30, 0.025}	{35, 0.03}	{40, 0.03}	{45, 0.035}	{50, 0.035}
{0, 0}	{5, 0.01}	{10, 0.015}	{15, 0.02}	{20, 0.025}	{25, 0.025}	{30, 0.03}	{35, 0.03}	{40, 0.035}	{45, 0.035}	{50, 0.035}
{0, 0}	{5, 0.02}	{10, 0.025}	{15, 0.03}	{20, 0.035}	{25, 0.04}	{30, 0.045}	{35, 0.05}	{40, 0.055}	{45, 0.055}	{50, 0.06}
{0, 0}	{5, 0.015}	{10, 0.02}	{15, 0.025}	{20, 0.03}	{25, 0.03}	{30, 0.035}	{35, 0.035}	{40, 0.04}	{45, 0.04}	{50, 0.045}
{0, 0}	{5, 0.015}	{10, 0.02}	{15, 0.03}	{20, 0.03}	{25, 0.035}	{30, 0.04}	{35, 0.045}	{40, 0.045}	{45, 0.05}	{50, 0.05}
{0, 0}	{5, 0.01}	{10, 0.015}	{15, 0.015}	{20, 0.02}	{25, 0.02}	{30, 0.025}	{35, 0.025}	{40, 0.025}	{45, 0.03}	{50, 0.03}
{0, 0}	{5, 0.02}	{10, 0.03}	{15, 0.04}	{20, 0.045}	{25, 0.05}	{30, 0.055}	{35, 0.06}	{40, 0.065}	{45, 0.07}	{50, 0.075}
{0, 0}	{5, 0.015}	{10, 0.02}	{15, 0.02}	{20, 0.025}	{25, 0.03}	{30, 0.03}	{35, 0.035}	{40, 0.035}	{45, 0.035}	{50, 0.04}
{0, 0}	{5, 0.01}	{10, 0.015}	{15, 0.02}	{20, 0.025}	{25, 0.025}	{30, 0.03}	{35, 0.03}	{40, 0.035}	{45, 0.035}	{50, 0.035}
{0, 0}	{5, 0.01}	{10, 0.015}	{15, 0.02}	{20, 0.02}	{25, 0.025}	{30, 0.025}	{35, 0.03}	{40, 0.03}	{45, 0.035}	{50, 0.035}
{0, 0}	{5, 0.02}	{10, 0.03}	{15, 0.035}	{20, 0.04}	{25, 0.045}	{30, 0.05}	{35, 0.055}	{40, 0.06}	{45, 0.06}	{50, 0.065}
{0, 0}	{5, 0.015}	{10, 0.02}	{15, 0.025}	{20, 0.025}	{25, 0.03}	{30, 0.03}	{35, 0.035}	{40, 0.035}	{45, 0.04}	{50, 0.04}
{0, 0}	{5, 0.02}	{10, 0.03}	{15, 0.035}	{20, 0.04}	{25, 0.045}	{30, 0.05}	{35, 0.055}	{40, 0.06}	{45, 0.065}	{50, 0.07}
{0, 0}	{5, 0.02}	{10, 0.025}	{15, 0.03}	{20, 0.035}	{25, 0.04}	{30, 0.045}	{35, 0.05}	{40, 0.05}	{45, 0.055}	{50, 0.06}
{0, 0}	{5, 0.015}	{10, 0.02}	{15, 0.02}	{20, 0.025}	{25, 0.025}	{30, 0.03}	{35, 0.03}	{40, 0.035}	{45, 0.035}	{50, 0.04}
{0, 0}	{5, 0.02}	{10, 0.025}	{15, 0.03}	{20, 0.035}	{25, 0.04}	{30, 0.045}	{35, 0.05}	{40, 0.055}	{45, 0.055}	{50, 0.06}
{0, 0}	{5, 0.02}	{10, 0.025}	{15, 0.035}	{20, 0.04}	{25, 0.045}	{30, 0.05}	{35, 0.05}	{40, 0.055}	{45, 0.06}	{50, 0.065}
{0, 0}	{5, 0.01}	{10, 0.01}	{15, 0.01}	{20, 0.015}	{25, 0.015}	{30, 0.015}	{35, 0.015}	{40, 0.015}	{45, 0.02}	{50, 0.02}
{0, 0}	{5, 0.02}	{10, 0.025}	{15, 0.03}	{20, 0.035}	{25, 0.04}	{30, 0.045}	{35, 0.05}	{40, 0.055}	{45, 0.055}	{50, 0.06}
{0, 0}	{5, 0.015}	{10, 0.02}	{15, 0.025}	{20, 0.03}	{25, 0.035}	{30, 0.04}	{35, 0.04}	{40, 0.045}	{45, 0.045}	{50, 0.05}
{0, 0}	{5, 0.015}	{10, 0.025}	{15, 0.03}	{20, 0.035}	{25, 0.04}	{30, 0.04}	{35, 0.045}	{40, 0.05}	{45, 0.05}	{50, 0.055}
{0, 0}	{5, 0.015}	{10, 0.02}	{15, 0.025}	{20, 0.03}	{25, 0.035}	{30, 0.04}	{35, 0.04}	{40, 0.045}	{45, 0.045}	{50, 0.05}
{0, 0}	{5, 0.01}	{10, 0.015}	{15, 0.02}	{20, 0.02}	{25, 0.025}	{30, 0.025}	{35, 0.03}	{40, 0.03}	{45, 0.035}	{50, 0.035}
{0, 0}	{5, 0.015}	{10, 0.02}	{15, 0.025}	{20, 0.03}	{25, 0.03}	{30, 0.035}	{35, 0.035}	{40, 0.04}	{45, 0.04}	{50, 0.045}
{0, 0}	{5, 0.015}	{10, 0.02}	{15, 0.025}	{20, 0.025}	{25, 0.03}	{30, 0.03}	{35, 0.035}	{40, 0.035}	{45, 0.04}	{50, 0.04}
{0, 0}	{5, 0.015}	{10, 0.02}	{15, 0.025}	{20, 0.03}	{25, 0.03}	{30, 0.035}	{35, 0.04}	{40, 0.04}	{45, 0.045}	{50, 0.045}
{0, 0}	{5, 0.02}	{10, 0.025}	{15, 0.03}	{20, 0.035}	{25, 0.04}	{30, 0.045}	{35, 0.05}	{40, 0.055}	{45, 0.06}	{50, 0.06}
{0, 0}	{5, 0.015}	{10, 0.02}	{15, 0.025}	{20, 0.025}	{25, 0.03}	{30, 0.035}	{35, 0.035}	{40, 0.04}	{45, 0.04}	{50, 0.045}
{0, 0}	{5, 0.015}	{10, 0.02}	{15, 0.025}	{20, 0.03}	{25, 0.035}	{30, 0.04}	{35, 0.045}	{40, 0.045}	{45, 0.05}	{50, 0.05}
{0, 0}	{5, 0.02}	{10, 0.03}	{15, 0.035}	{20, 0.04}	{25, 0.045}	{30, 0.05}	{35, 0.055}	{40, 0.06}	{45, 0.065}	{50, 0.065}
{0, 0}	{5, 0.015}	{10, 0.025}	{15, 0.03}	{20, 0.035}	{25, 0.04}	{30, 0.04}	{35, 0.045}	{40, 0.05}	{45, 0.055}	{50, 0.055}
{0, 0}	{5, 0.01}	{10, 0.015}	{15, 0.02}	{20, 0.02}	{25, 0.025}	{30, 0.025}	{35, 0.025}	{40, 0.03}	{45, 0.03}	{50, 0.03}
{0, 0}	{5, 0.015}	{10, 0.015}	{15, 0.02}	{20, 0.025}	{25, 0.025}	{30, 0.03}	{35, 0.03}	{40, 0.035}	{45, 0.035}	{50, 0.04}
{0, 0}	{5, 0.01}	{10, 0.015}	{15, 0.015}	{20, 0.02}	{25, 0.02}	{30, 0.025}	{35, 0.025}	{40, 0.025}	{45, 0.03}	{50, 0.03}
{0, 0}	{5, 0.015}	{10, 0.02}	{15, 0.02}	{20, 0.025}	{25, 0.025}	{30, 0.03}	{35, 0.03}	{40, 0.035}	{45, 0.035}	{50, 0.04}
{0, 0}	{5, 0.015}	{10, 0.02}	{15, 0.025}	{20, 0.025}	{25, 0.03}	{30, 0.035}	{35, 0.035}	{40, 0.04}	{45, 0.04}	{50, 0.045}
{0, 0}	{5, 0.02}	{10, 0.025}	{15, 0.035}	{20, 0.04}	{25, 0.045}	{30, 0.05}	{35, 0.05}	{40, 0.055}	{45, 0.06}	{50, 0.065}
{0, 0}	{5, 0.015}	{10, 0.025}	{15, 0.03}	{20, 0.035}	{25, 0.04}	{30, 0.04}	{35, 0.045}	{40, 0.05}	{45, 0.05}	{50, 0.055}
{0, 0}	{5, 0.01}	{10, 0.015}	{15, 0.02}	{20, 0.025}	{25, 0.025}	{30, 0.03}	{35, 0.03}	{40, 0.035}	{45, 0.035}	{50, 0.035}
{0, 0}	{5, 0.015}	{10, 0.02}	{15, 0.03}	{20, 0.03}	{25, 0.035}	{30, 0.04}	{35, 0.045}	{40, 0.045}	{45, 0.05}	{50, 0.05}
{0, 0}	{5, 0.01}	{10, 0.015}	{15, 0.02}	{20, 0.02}	{25, 0.025}	{30, 0.025}	{35, 0.03}	{40, 0.03}	{45, 0.035}	{50, 0.035}
{0, 0}	{5, 0.015}	{10, 0.02}	{15, 0.025}	{20, 0.03}	{25, 0.035}	{30, 0.035}	{35, 0.04}	{40, 0.04}	{45, 0.045}	{50, 0.045}
{0, 0}	{5, 0.01}	{10, 0.015}	{15, 0.02}	{20, 0.02}	{25, 0.025}	{30, 0.025}	{35, 0.03}	{40, 0.03}	{45, 0.03}	{50, 0.035}
{0, 0}	{5, 0.015}	{10, 0.015}	{15, 0.02}	{20, 0.025}	{25, 0.025}	{30, 0.03}	{35, 0.03}	{40, 0.035}	{45, 0.035}	{50, 0.04}
{0, 0}	{5, 0.01}	{10, 0.015}	{15, 0.02}	{20, 0.025}	{25, 0.025}	{30, 0.03}	{35, 0.03}	{40, 0.03}	{45, 0.035}	{50, 0.035}
{0, 0}	{5, 0.02}	{10, 0.025}	{15, 0.03}	{20, 0.035}	{25, 0.04}	{30, 0.045}	{35, 0.05}	{40, 0.05}	{45, 0.055}	{50, 0.06}
{0, 0}	{5, 0.02}	{10, 0.025}	{15, 0.03}	{20, 0.035}	{25, 0.04}	{30, 0.045}	{35, 0.045}	{40, 0.05}	{45, 0.055}	{50, 0.06}
{0, 0}	{5, 0.01}	{10, 0.015}	{15, 0.02}	{20, 0.02}	{25, 0.025}	{30, 0.025}	{35, 0.025}	{40, 0.03}	{45, 0.03}	{50, 0.035}
{0, 0}	{5, 0.015}	{10, 0.025}	{15, 0.03}	{20, 0.03}	{25, 0.035}	{30, 0.04}	{35, 0.045}	{40, 0.045}	{45, 0.05}	{50, 0.055}
{0, 0}	{5, 0.015}	{10, 0.025}	{15, 0.03}	{20, 0.035}	{25, 0.035}	{30, 0.04}	{35, 0.045}	{40, 0.045}	{45, 0.05}	{50, 0.055}
{0, 0}	{5, 0.015}	{10, 0.025}	{15, 0.03}	{20, 0.035}	{25, 0.035}	{30, 0.04}	{35, 0.045}	{40, 0.05}	{45, 0.05}	{50, 0.055}
{0, 0}	{5, 0.015}	{10, 0.02}	{15, 0.025}	{20, 0.03}	{25, 0.035}	{30, 0.035}	{35, 0.04}	{40, 0.04}	{45, 0.045}	{50, 0.045}
{0, 0}	{5, 0.015}	{10, 0.02}	{15, 0.025}	{20, 0.025}	{25, 0.03}	{30, 0.03}	{35, 0.035}	{40, 0.035}	{45, 0.04}	{50, 0.04}
{0, 0}	{5, 0.02}	{10, 0.025}	{15, 0.03}	{20, 0.035}	{25, 0.04}	{30, 0.045}	{35, 0.05}	{40, 0.055}	{45, 0.06}	{50, 0.06}
{0, 0}	{5, 0.015}	{10, 0.025}	{15, 0.03}	{20, 0.035}	{25, 0.04}	{30, 0.04}	{35, 0.045}	{40, 0.05}	{45, 0.055}	{50, 0.055}
{0, 0}	{5, 0.015}	{10, 0.02}	{15, 0.025}	{20, 0.03}	{25, 0.035}	{30, 0.035}	{35, 0.04}	{40, 0.045}	{45, 0.045}	{50, 0.05}
{0, 0}	{5, 0.02}	{10, 0.03}	{15, 0.035}	{20, 0.04}	{25, 0.045}	{30, 0.05}	{35, 0.055}	{40, 0.06}	{45, 0.065}	{50, 0.065}
{0, 0}	{5, 0.01}	{10, 0.015}	{15, 0.02}	{20, 0.02}	{25, 0.02}	{30, 0.025}	{35, 0.025}	{40, 0.03}	{45, 0.03}	{50, 0.03}
{0, 0}	{5, 0.015}	{10, 0.02}	{15, 0.025}	{20, 0.03}	{25, 0.035}	{30, 0.04}	{35, 0.04}	{40, 0.045}	{45, 0.05}	{50, 0.05}
{0, 0}	{5, 0.02}	{10, 0.03}	{15, 0.035}	{20, 0.04}	{25, 0.045}	{30, 0.05}	{35, 0.055}	{40, 0.06}	{45, 0.06}	{50, 0.065}
{0, 0}	{5, 0.015}	{10, 0.02}	{15, 0.025}	{20, 0.03}	{25, 0.035}	{30, 0.035}	{35, 0.04}	{40, 0.045}	{45, 0.045}	{50, 0.05}
{0, 0}	{5, 0.015}	{10, 0.02}	{15, 0.02}	{20, 0.025}	{25, 0.03}	{30, 0.03}	{35, 0.035}	{40, 0.035}	{45, 0.04}	{50, 0.04}
{0, 0}	{5, 0.02}	{10, 0.025}	{15, 0.03}	{20, 0.035}	{25, 0.04}	{30, 0.045}	{35, 0.05}	{40, 0.055}	{45, 0.055}	{50, 0.06}
{0, 0}	{5, 0.01}	{10, 0.015}	{15, 0.02}	{20, 0.02}	{25, 0.025}	{30, 0.025}	{35, 0.03}	{40, 0.03}	{45, 0.035}	{50, 0.035}
{0, 0}	{5, 0.015}	{10, 0.02}	{15, 0.025}	{20, 0.025}	{25, 0.03}	{30, 0.03}	{35, 0.035}	{40, 0.035}	{45, 0.04}	{50, 0.04}
{0, 0}	{5, 0.02}	{10, 0.03}	{15, 0.035}	{20, 0.045}	{25, 0.05}	{30, 0.055}	{35, 0.06}	{40, 0.065}	{45, 0.065}	{50, 0.07}
{0, 0}	{5, 0.01}	{10, 0.015}	{15, 0.02}	{20, 0.025}	{25, 0.025}	{30, 0.03}	{35, 0.03}	{40, 0.03}	{45, 0.035}	{50, 0.035}
{0, 0}	{5, 0}	{10, 0.01}	{15, 0.01}	{20, 0.01}	{25, 0.015}	{30, 0.015}	{35, 0.015}	{40, 0.015}	{45, 0.015}	{50, 0.015}
{0, 0}	{5, 0.015}	{10, 0.02}	{15, 0.025}	{20, 0.03}	{25, 0.03}	{30, 0.035}	{35, 0.04}	{40, 0.04}	{45, 0.045}	{50, 0.045}
{0, 0}	{5, 0.01}	{10, 0.015}	{15, 0.02}	{20, 0.025}	{25, 0.025}	{30, 0.03}	{35, 0.03}	{40, 0.035}	{45, 0.035}	{50, 0.035}
{0, 0}	{5, 0.015}	{10, 0.02}	{15, 0.025}	{20, 0.03}	{25, 0.035}	{30, 0.04}	{35, 0.04}	{40, 0.045}	{45, 0.045}	{50, 0.05}
{0, 0}	{5, 0.02}	{10, 0.03}	{15, 0.035}	{20, 0.04}	{25, 0.045}	{30, 0.05}	{35, 0.055}	{40, 0.06}	{45, 0.065}	{50, 0.07}
{0, 0}	{5, 0.015}	{10, 0.02}	{15, 0.025}	{20, 0.03}	{25, 0.035}	{30, 0.04}	{35, 0.04}	{40, 0.045}	{45, 0.05}	{50, 0.05}
{0, 0}	{5, 0.015}	{10, 0.02}	{15, 0.025}	{20, 0.03}	{25, 0.035}	{30, 0.035}	{35, 0.04}	{40, 0.04}	{45, 0.045}	{50, 0.045}
{0, 0}	{5, 0.015}	{10, 0.025}	{15, 0.03}	{20, 0.035}	{25, 0.04}	{30, 0.045}	{35, 0.045}	{40, 0.05}	{45, 0.055}	{50, 0.06}
{0, 0}	{5, 0.015}	{10, 0.025}	{15, 0.03}	{20, 0.035}	{25, 0.035}	{30, 0.04}	{35, 0.045}	{40, 0.045}	{45, 0.05}	{50, 0.055}
{0, 0}	{5, 0.015}	{10, 0.015}	{15, 0.02}	{20, 0.025}	{25, 0.025}	{30, 0.03}	{35, 0.03}	{40, 0.035}	{45, 0.035}	{50, 0.04}
{0, 0}	{5, 0.015}	{10, 0.02}	{15, 0.025}	{20, 0.03}	{25, 0.035}	{30, 0.035}	{35, 0.04}	{40, 0.045}	{45, 0.045}	{50, 0.05}
{0, 0}	{5, 0.015}	{10, 0.02}	{15, 0.025}	{20, 0.03}	{25, 0.035}	{30, 0.04}	{35, 0.04}	{40, 0.045}	{45, 0.05}	{50, 0.05}
{0, 0}	{5, 0.015}	{10, 0.02}	{15, 0.025}	{20, 0.03}	{25, 0.03}	{30, 0.035}	{35, 0.04}	{40, 0.04}	{45, 0.045}	{50, 0.045}
{0, 0}	{5, 0.015}	{10, 0.025}	{15, 0.03}	{20, 0.035}	{25, 0.04}	{30, 0.04}	{35, 0.045}	{40, 0.05}	{45, 0.05}	{50, 0.055}
{0, 0}	{5, 0.015}	{10, 0.02}	{15, 0.025}	{20, 0.03}	{25, 0.035}	{30, 0.04}	{35, 0.04}	{40, 0.045}	{45, 0.045}	{50, 0.05}
{0, 0}	{5, 0.015}	{10, 0.025}	{15, 0.03}	{20, 0.035}	{25, 0.035}	{30, 0.04}	{35, 0.045}	{40, 0.05}	{45, 0.05}	{50, 0.055}
{0, 0}	{5, 0.02}	{10, 0.025}	{15, 0.035}	{20, 0.04}	{25, 0.045}	{30, 0.05}	{35, 0.055}	{40, 0.055}	{45, 0.06}	{50, 0.065}
{0, 0}	{5, 0.015}	{10, 0.025}	{15, 0.03}	{20, 0.035}	{25, 0.035}	{30, 0.04}	{35, 0.045}	{40, 0.045}	{45, 0.05}	{50, 0.055}
{0, 0}	{5, 0.01}	{10, 0.015}	{15, 0.02}	{20, 0.02}	{25, 0.025}	{30, 0.025}	{35, 0.025}	{40, 0.03}	{45, 0.03}	{50, 0.03}
{0, 0}	{5, 0.015}	{10, 0.02}	{15, 0.025}	{20, 0.03}	{25, 0.03}	{30, 0.035}	{35, 0.04}	{40, 0.04}	{45, 0.045}	{50, 0.045}
{0, 0}	{5, 0.015}	{10, 0.02}	{15, 0.025}	{20, 0.03}	{25, 0.03}	{30, 0.035}	{35, 0.035}	{40, 0.04}	{45, 0.04}	{50, 0.045}
{0, 0}	{5, 0.02}	{10, 0.03}	{15, 0.04}	{20, 0.045}	{25, 0.05}	{30, 0.055}	{35, 0.06}	{40, 0.065}	{45, 0.07}	{50, 0.075}
{0, 0}	{5, 0.01}	{10, 0.015}	{15, 0.02}	{20, 0.025}	{25, 0.025}	{30, 0.03}	{35, 0.03}	{40, 0.03}	{45, 0.035}	{50, 0.035}
{0, 0}	{5, 0.015}	{10, 0.025}	{15, 0.03}	{20, 0.035}	{25, 0.035}	{30, 0.04}	{35, 0.045}	{40, 0.045}	{45, 0.05}	{50, 0.055}
{0, 0}	{5, 0.015}	{10, 0.02}	{15, 0.025}	{20, 0.025}	{25, 0.03}	{30, 0.035}	{35, 0.035}	{40, 0.04}	{45, 0.04}	{50, 0.045}
{0, 0}	{5, 0.015}	{10, 0.025}	{15, 0.03}	{20, 0.035}	{25, 0.04}	{30, 0.045}	{35, 0.045}	{40, 0.05}	{45, 0.055}	{50, 0.055}
{0, 0}	{5, 0.015}	{10, 0.02}	{15, 0.02}	{20, 0.025}	{25, 0.03}	{30, 0.03}	{35, 0.035}	{40, 0.035}	{45, 0.035}	{50, 0.04}
{0, 0}	{5, 0.01}	{10, 0.015}	{15, 0.02}	{20, 0.025}	{25, 0.025}	{30, 0.03}	{35, 0.03}	{40, 0.035}	{45, 0.035}	{50, 0.04}
{0, 0}	{5, 0.015}	{10, 0.02}	{15, 0.025}	{20, 0.03}	{25, 0.035}	{30, 0.04}	{35, 0.04}	{40, 0.045}	{45, 0.045}	{50, 0.05}
{0, 0}	{5, 0.02}	{10, 0.025}	{15, 0.035}	{20, 0.04}	{25, 0.045}	{30, 0.05}	{35, 0.055}	{40, 0.055}	{45, 0.06}	{50, 0.065}
{0, 0}	{5, 0.01}	{10, 0.015}	{15, 0.02}	{20, 0.025}	{25, 0.025}	{30, 0.03}	{35, 0.03}	{40, 0.03}	{45, 0.035}	{50, 0.035}
{0, 0}	{5, 0.015}	{10, 0.02}	{15, 0.025}	{20, 0.03}	{25, 0.035}	{30, 0.035}	{35, 0.04}	{40, 0.045}	{45, 0.045}	{50, 0.05}
{0, 0}	{5, 0.015}	{10, 0.02}	{15, 0.025}	{20, 0.03}	{25, 0.03}	{30, 0.035}	{35, 0.035}	{40, 0.04}	{45, 0.045}	{50, 0.045}
{0, 0}	{5, 0.015}	{10, 0.02}	{15, 0.025}	{20, 0.025}	{25, 0.03}	{30, 0.035}	{35, 0.035}	{40, 0.04}	{45, 0.04}	{50, 0.045}
{0, 0}	{5, 0.015}	{10, 0.025}	{15, 0.03}	{20, 0.035}	{25, 0.04}	{30, 0.04}	{35, 0.045}	{40, 0.05}	{45, 0.055}	{50, 0.055}
{0, 0}	{5, 0.015}	{10, 0.02}	{15, 0.025}	{20, 0.03}	{25, 0.035}	{30, 0.04}	{35, 0.04}	{40, 0.045}	{45, 0.045}	{50, 0.05}
{0, 0}	{5, 0.015}	{10, 0.02}	{15, 0.025}	{20, 0.03}	{25, 0.03}	{30, 0.035}	{35, 0.04}	{40, 0.04}	{45, 0.045}	{50, 0.045}
{0, 0}	{5, 0.02}	{10, 0.03}	{15, 0.035}	{20, 0.04}	{25, 0.045}	{30, 0.05}	{35, 0.055}	{40, 0.06}	{45, 0.06}	{50, 0.065}
{0, 0}	{5, 0.015}	{10, 0.025}	{15, 0.03}	{20, 0.035}	{25, 0.04}	{30, 0.045}	{35, 0.045}	{40, 0.05}	{45, 0.055}	{50, 0.055}
{0, 0}	{5, 0.01}	{10, 0.015}	{15, 0.015}	{20, 0.02}	{25, 0.02}	{30, 0.02}	{35, 0.025}	{40, 0.025}	{45, 0.025}	{50, 0.025}
{0, 0}	{5, 0.01}	{10, 0.015}	{15, 0.015}	{20, 0.02}	{25, 0.02}	{30, 0.025}	{35, 0.025}	{40, 0.025}	{45, 0.03}	{50, 0.03}
{0, 0}	{5, 0.015}	{10, 0.025}	{15, 0.03}	{20, 0.035}	{25, 0.035}	{30, 0.04}	{35, 0.045}	{40, 0.05}	{45, 0.05}	{50, 0.055}
{0, 0}	{5, 0.02}	{10, 0.03}	{15, 0.035}	{20, 0.04}	{25, 0.045}	{30, 0.05}	{35, 0.055}	{40, 0.06}	{45, 0.065}	{50, 0.07}
{0, 0}	{5, 0.015}	{10, 0.02}	{15, 0.02}	{20, 0.025}	{25, 0.03}	{30, 0.03}	{35, 0.035}	{40, 0.035}	{45, 0.04}	{50, 0.04}
{0, 0}	{5, 0.02}	{10, 0.03}	{15, 0.035}	{20, 0.04}	{25, 0.045}	{30, 0.05}	{35, 0.055}	{40, 0.06}	{45, 0.065}	{50, 0.07}
{0, 0}	{5, 0.015}	{10, 0.02}	{15, 0.02}	{20, 0.025}	{25, 0.03}	{30, 0.03}	{35, 0.035}	{40, 0.035}	{45, 0.04}	{50, 0.04}
{0, 0}	{5, 0.02}	{10, 0.03}	{15, 0.035}	{20, 0.04}	{25, 0.045}	{30, 0.05}	{35, 0.055}	{40, 0.06}	{45, 0.06}	{50, 0.065}
{0, 0}	{5, 0.015}	{10, 0.02}	{15, 0.025}	{20, 0.03}	{25, 0.03}	{30, 0.035}	{35, 0.035}	{40, 0.04}	{45, 0.04}	{50, 0.045}
{0, 0}	{5, 0.02}	{10, 0.025}	{15, 0.03}	{20, 0.035}	{25, 0.04}	{30, 0.045}	{35, 0.05}	{40, 0.05}	{45, 0.055}	{50, 0.06}
{0, 0}	{5, 0.02}	{10, 0.025}	{15, 0.03}	{20, 0.035}	{25, 0.04}	{30, 0.045}	{35, 0.05}	{40, 0.055}	{45, 0.055}	{50, 0.06}
{0, 0}	{5, 0.015}	{10, 0.025}	{15, 0.03}	{20, 0.035}	{25, 0.035}	{30, 0.04}	{35, 0.045}	{40, 0.05}	{45, 0.05}	{50, 0.055}
{0, 0}	{5, 0.015}	{10, 0.025}	{15, 0.03}	{20, 0.035}	{25, 0.04}	{30, 0.04}	{35, 0.045}	{40, 0.05}	{45, 0.05}	{50, 0.055}
{0, 0}	{5, 0.015}	{10, 0.025}	{15, 0.03}	{20, 0.035}	{25, 0.04}	{30, 0.045}	{35, 0.045}	{40, 0.05}	{45, 0.055}	{50, 0.055}
{0, 0}	{5, 0.015}	{10, 0.02}	{15, 0.025}	{20, 0.03}	{25, 0.03}	{30, 0.035}	{35, 0.035}	{40, 0.04}	{45, 0.04}	{50, 0.045}
{0, 0}	{5, 0.015}	{10, 0.025}	{15, 0.03}	{20, 0.035}	{25, 0.04}	{30, 0.04}	{35, 0.045}	{40, 0.05}	{45, 0.055}	{50, 0.055}
{0, 0}	{5, 0.025}	{10, 0.035}	{15, 0.045}	{20, 0.05}	{25, 0.055}	{30, 0.065}	{35, 0.07}	{40, 0.075}	{45, 0.08}	{50, 0.085}
{0, 0}	{5, 0.02}	{10, 0.025}	{15, 0.03}	{20, 0.035}	{25, 0.04}	{30, 0.045}	{35, 0.05}	{40, 0.055}	{45, 0.06}	{50, 0.06}
{0, 0}	{5, 0.015}	{10, 0.02}	{15, 0.025}	{20, 0.03}	{25, 0.03}	{30, 0.035}	{35, 0.035}	{40, 0.04}	{45, 0.045}	{50, 0.045}
{0, 0}	{5, 0.02}	{10, 0.025}	{15, 0.035}	{20, 0.04}	{25, 0.045}	{30, 0.05}	{35, 0.05}	{40, 0.055}	{45, 0.06}	{50, 0.065}
{0, 0}	{5, 0.015}	{10, 0.025}	{15, 0.03}	{20, 0.035}	{25, 0.04}	{30, 0.045}	{35, 0.045}	{40, 0.05}	{45, 0.055}	{50, 0.055}
{0, 0}	{5, 0.01}	{10, 0.015}	{15, 0.02}	{20, 0.02}	{25, 0.025}	{30, 0.025}	{35, 0.03}	{40, 0.03}	{45, 0.035}	{50, 0.035}
{0, 0}	{5, 0.015}	{10, 0.025}	{15, 0.03}	{20, 0.035}	{25, 0.04}	{30, 0.045}	{35, 0.045}	{40, 0.05}	{45, 0.055}	{50, 0.06}
{0, 0}	{5, 0.02}	{10, 0.025}	{15, 0.03}	{20, 0.035}	{25, 0.04}	{30, 0.045}	{35, 0.05}	{40, 0.055}	{45, 0.055}	{50, 0.06}
{0, 0}	{5, 0.015}	{10, 0.02}	{15, 0.025}	{20, 0.03}	{25, 0.035}	{30, 0.035}	{35, 0.04}	{40, 0.04}	{45, 0.045}	{50, 0.045}
{0, 0}	{5, 0.015}	{10, 0.02}	{15, 0.025}	{20, 0.03}	{25, 0.035}	{30, 0.04}	{35, 0.04}	{40, 0.045}	{45, 0.05}	{50, 0.05}
{0, 0}	{5, 0.02}	{10, 0.03}	{15, 0.035}	{20, 0.04}	{25, 0.045}	{30, 0.05}	{35, 0.055}	{40, 0.06}	{45, 0.065}	{50, 0.07}
{0, 0}	{5, 0.02}	{10, 0.03}	{15, 0.035}	{20, 0.04}	{25, 0.045}	{30, 0.05}	{35, 0.055}	{40, 0.06}	{45, 0.065}	{50, 0.07}
{0, 0}	{5, 0.015}	{10, 0.025}	{15, 0.03}	{20, 0.035}	{25, 0.04}	{30, 0.045}	{35, 0.045}	{40, 0.05}	{45, 0.055}	{50, 0.055}
{0, 0}	{5, 0.015}	{10, 0.02}	{15, 0.025}	{20, 0.03}	{25, 0.03}	{30, 0.035}	{35, 0.04}	{40, 0.04}	{45, 0.045}	{50, 0.045}
{0, 0}	{5, 0.025}	{10, 0.035}	{15, 0.04}	{20, 0.05}	{25, 0.055}	{30, 0.06}	{35, 0.065}	{40, 0.07}	{45, 0.075}	{50, 0.08}
{0, 0}	{5, 0.01}	{10, 0.015}	{15, 0.02}	{20, 0.02}	{25, 0.025}	{30, 0.025}	{35, 0.03}	{40, 0.03}	{45, 0.035}	{50, 0.035}
{0, 0}	{5, 0.015}	{10, 0.025}	{15, 0.03}	{20, 0.035}	{25, 0.04}	{30, 0.045}	{35, 0.045}	{40, 0.05}	{45, 0.055}	{50, 0.055}
{0, 0}	{5, 0.015}	{10, 0.02}	{15, 0.025}	{20, 0.03}	{25, 0.035}	{30, 0.035}	{35, 0.04}	{40, 0.045}	{45, 0.045}	{50, 0.05}
{0, 0}	{5, 0.02}	{10, 0.025}	{15, 0.03}	{20, 0.035}	{25, 0.04}	{30, 0.045}	{35, 0.05}	{40, 0.055}	{45, 0.055}	{50, 0.06}
{0, 0}	{5, 0.01}	{10, 0.015}	{15, 0.015}	{20, 0.02}	{25, 0.02}	{30, 0.025}	{35, 0.025}	{40, 0.025}	{45, 0.03}	{50, 0.03}
{0, 0}	{5, 0.02}	{10, 0.025}	{15, 0.035}	{20, 0.04}	{25, 0.045}	{30, 0.05}	{35, 0.055}	{40, 0.055}	{45, 0.06}	{50, 0.065}
{0, 0}	{5, 0.02}	{10, 0.025}	{15, 0.035}	{20, 0.04}	{25, 0.045}	{30, 0.045}	{35, 0.05}	{40, 0.055}	{45, 0.06}	{50, 0.065}
{0, 0}	{5, 0.02}	{10, 0.025}	{15, 0.03}	{20, 0.035}	{25, 0.04}	{30, 0.045}	{35, 0.05}	{40, 0.055}	{45, 0.06}	{50, 0.06}
{0, 0}	{5, 0.015}	{10, 0.02}	{15, 0.025}	{20, 0.025}	{25, 0.03}	{30, 0.035}	{35, 0.035}	{40, 0.04}	{45, 0.04}	{50, 0.045}
{0, 0}	{5, 0.01}	{10, 0.015}	{15, 0.02}	{20, 0.02}	{25, 0.025}	{30, 0.025}	{35, 0.03}	{40, 0.03}	{45, 0.03}	{50, 0.035}
{0, 0}	{5, 0.015}	{10, 0.02}	{15, 0.025}	{20, 0.03}	{25, 0.03}	{30, 0.035}	{35, 0.04}	{40, 0.04}	{45, 0.045}	{50, 0.045}
{0, 0}	{5, 0.015}	{10, 0.025}	{15, 0.03}	{20, 0.035}	{25, 0.04}	{30, 0.04}	{35, 0.045}	{40, 0.05}	{45, 0.05}	{50, 0.055}
{0, 0}	{5, 0.015}	{10, 0.02}	{15, 0.025}	{20, 0.03}	{25, 0.035}	{30, 0.035}	{35, 0.04}	{40, 0.045}	{45, 0.045}	{50, 0.05}
{0, 0}	{5, 0.01}	{10, 0.015}	{15, 0.02}	{20, 0.02}	{25, 0.025}	{30, 0.025}	{35, 0.03}	{40, 0.03}	{45, 0.035}	{50, 0.035}
{0, 0}	{5, 0.02}	{10, 0.025}	{15, 0.03}	{20, 0.035}	{25, 0.04}	{30, 0.045}	{35, 0.05}	{40, 0.055}	{45, 0.055}	{50, 0.06}
{0, 0}	{5, 0.01}	{10, 0.015}	{15, 0.02}	{20, 0.02}	{25, 0.025}	{30, 0.025}	{35, 0.03}	{40, 0.03}	{45, 0.03}	{50, 0.035}
{0, 0}	{5, 0.015}	{10, 0.02}	{15, 0.025}	{20, 0.025}	{25, 0.03}	{30, 0.035}	{35, 0.035}	{40, 0.04}	{45, 0.04}	{50, 0.045}
{0, 0}	{5, 0.025}	{10, 0.035}	{15, 0.04}	{20, 0.045}	{25, 0.055}	{30, 0.06}	{35, 0.065}	{40, 0.07}	{45, 0.075}	{50, 0.08}
{0, 0}	{5, 0.02}	{10, 0.025}	{15, 0.035}	{20, 0.04}	{25, 0.045}	{30, 0.045}	{35, 0.05}	{40, 0.055}	{45, 0.06}	{50, 0.065}
{0, 0}	{5, 0.02}	{10, 0.025}	{15, 0.03}	{20, 0.035}	{25, 0.04}	{30, 0.045}	{35, 0.05}	{40, 0.05}	{45, 0.055}	{50, 0.06}
{0, 0}	{5, 0.015}	{10, 0.02}	{15, 0.025}	{20, 0.03}	{25, 0.03}	{30, 0.035}	{35, 0.035}	{40, 0.04}	{45, 0.04}	{50, 0.045}
{0, 0}	{5, 0.015}	{10, 0.02}	{15, 0.02}	{20, 0.025}	{25, 0.03}	{30, 0.03}	{35, 0.035}	{40, 0.035}	{45, 0.04}	{50, 0.04}
{0, 0}	{5, 0.015}	{10, 0.025}	{15, 0.03}	{20, 0.035}	{25, 0.04}	{30, 0.04}	{35, 0.045}	{40, 0.05}	{45, 0.05}	{50, 0.055}
{0, 0}	{5, 0.02}	{10, 0.025}	{15, 0.03}	{20, 0.035}	{25, 0.04}	{30, 0.045}	{35, 0.05}	{40, 0.055}	{45, 0.06}	{50, 0.06}
{0, 0}	{5, 0.01}	{10, 0.015}	{15, 0.02}	{20, 0.02}	{25, 0.02}	{30, 0.025}	{35, 0.025}	{40, 0.03}	{45, 0.03}	{50, 0.03}
{0, 0}	{5, 0.02}	{10, 0.03}	{15, 0.035}	{20, 0.04}	{25, 0.045}	{30, 0.05}	{35, 0.055}	{40, 0.06}	{45, 0.065}	{50, 0.07}
{0, 0}	{5, 0.015}	{10, 0.02}	{15, 0.025}	{20, 0.03}	{25, 0.035}	{30, 0.035}	{35, 0.04}	{40, 0.045}	{45, 0.045}	{50, 0.05}
{0, 0}	{5, 0.015}	{10, 0.02}	{15, 0.025}	{20, 0.03}	{25, 0.035}	{30, 0.035}	{35, 0.04}	{40, 0.045}	{45, 0.045}	{50, 0.05}
{0, 0}	{5, 0.015}	{10, 0.02}	{15, 0.025}	{20, 0.03}	{25, 0.03}	{30, 0.035}	{35, 0.04}	{40, 0.04}	{45, 0.045}	{50, 0.045}
{0, 0}	{5, 0.02}	{10, 0.025}	{15, 0.03}	{20, 0.035}	{25, 0.04}	{30, 0.045}	{35, 0.05}	{40, 0.05}	{45, 0.055}	{50, 0.06}
{0, 0}	{5, 0.01}	{10, 0.015}	{15, 0.015}	{20, 0.02}	{25, 0.02}	{30, 0.02}	{35, 0.025}	{40, 0.025}	{45, 0.025}	{50, 0.025}
{0, 0}	{5, 0.015}	{10, 0.025}	{15, 0.03}	{20, 0.035}	{25, 0.035}	{30, 0.04}	{35, 0.045}	{40, 0.05}	{45, 0.05}	{50, 0.055}
{0, 0}	{5, 0.015}	{10, 0.02}	{15, 0.025}	{20, 0.03}	{25, 0.035}	{30, 0.04}	{35, 0.04}	{40, 0.045}	{45, 0.05}	{50, 0.05}
{0, 0}	{5, 0.015}	{10, 0.02}	{15, 0.025}	{20, 0.03}	{25, 0.035}	{30, 0.04}	{35, 0.04}	{40, 0.045}	{45, 0.05}	{50, 0.05}
{0, 0}	{5, 0.01}	{10, 0.015}	{15, 0.015}	{20, 0.02}	{25, 0.02}	{30, 0.025}	{35, 0.025}	{40, 0.025}	{45, 0.03}	{50, 0.03}
{0, 0}	{5, 0.01}	{10, 0.015}	{15, 0.02}	{20, 0.02}	{25, 0.025}	{30, 0.025}	{35, 0.03}	{40, 0.03}	{45, 0.035}	{50, 0.035}
{0, 0}	{5, 0.01}	{10, 0.015}	{15, 0.015}	{20, 0.02}	{25, 0.02}	{30, 0.025}	{35, 0.025}	{40, 0.025}	{45, 0.03}	{50, 0.03}
{0, 0}	{5, 0.015}	{10, 0.025}	{15, 0.03}	{20, 0.035}	{25, 0.04}	{30, 0.04}	{35, 0.045}	{40, 0.05}	{45, 0.05}	{50, 0.055}
{0, 0}	{5, 0.015}	{10, 0.025}	{15, 0.03}	{20, 0.035}	{25, 0.04}	{30, 0.04}	{35, 0.045}	{40, 0.05}	{45, 0.05}	{50, 0.055}
{0, 0}	{5, 0.015}	{10, 0.02}	{15, 0.025}	{20, 0.03}	{25, 0.03}	{30, 0.035}	{35, 0.04}	{40, 0.04}	{45, 0.045}	{50, 0.045}
{0, 0}	{5, 0.02}	{10, 0.025}	{15, 0.03}	{20, 0.035}	{25, 0.04}	{30, 0.045}	{35, 0.05}	{40, 0.05}	{45, 0.055}	{50, 0.06}
{0, 0}	{5, 0.02}	{10, 0.03}	{15, 0.035}	{20, 0.045}	{25, 0.05}	{30, 0.055}	{35, 0.06}	{40, 0.065}	{45, 0.065}	{50, 0.07}
{0, 0}	{5, 0.02}	{10, 0.025}	{15, 0.03}	{20, 0.035}	{25, 0.04}	{30, 0.045}	{35, 0.05}	{40, 0.055}	{45, 0.055}	{50, 0.06}
{0, 0}	{5, 0.015}	{10, 0.02}	{15, 0.025}	{20, 0.03}	{25, 0.03}	{30, 0.035}	{35, 0.04}	{40, 0.04}	{45, 0.045}	{50, 0.045}
{0, 0}	{5, 0.02}	{10, 0.03}	{15, 0.04}	{20, 0.045}	{25, 0.05}	{30, 0.055}	{35, 0.06}	{40, 0.065}	{45, 0.07}	{50, 0.075}
{0, 0}	{5, 0.015}	{10, 0.025}	{15, 0.03}	{20, 0.035}	{25, 0.04}	{30, 0.045}	{35, 0.045}	{40, 0.05}	{45, 0.055}	{50, 0.06}
{0, 0}	{5, 0.02}	{10, 0.025}	{15, 0.03}	{20, 0.035}	{25, 0.04}	{30, 0.045}	{35, 0.05}	{40, 0.05}	{45, 0.055}	{50, 0.06}
{0, 0}	{5, 0.015}	{10, 0.025}	{15, 0.03}	{20, 0.035}	{25, 0.035}	{30, 0.04}	{35, 0.045}	{40, 0.05}	{45, 0.05}	{50, 0.055}
{0, 0}	{5, 0.02}	{10, 0.03}	{15, 0.035}	{20, 0.04}	{25, 0.045}	{30, 0.05}	{35, 0.055}	{40, 0.06}	{45, 0.065}	{50, 0.07}
{0, 0}	{5, 0.015}	{10, 0.02}	{15, 0.025}	{20, 0.025}	{25, 0.03}	{30, 0.035}	{35, 0.035}	{40, 0.04}	{45, 0.04}	{50, 0.045}
{0, 0}	{5, 0.015}	{10, 0.02}	{15, 0.025}	{20, 0.03}	{25, 0.035}	{30, 0.035}	{35, 0.04}	{40, 0.045}	{45, 0.045}	{50, 0.05}
{0, 0}	{5, 0.015}	{10, 0.02}	{15, 0.02}	{20, 0.025}	{25, 0.03}	{30, 0.03}	{35, 0.035}	{40, 0.035}	{45, 0.04}	{50, 0.04}
{0, 0}	{5, 0.015}	{10, 0.02}	{15, 0.02}	{20, 0.025}	{25, 0.03}	{30, 0.03}	{35, 0.035}	{40, 0.035}	{45, 0.04}	{50, 0.04}
{0, 0}	{5, 0.015}	{10, 0.025}	{15, 0.03}	{20, 0.035}	{25, 0.035}	{30, 0.04}	{35, 0.045}	{40, 0.045}	{45, 0.05}	{50, 0.055}
{0, 0}	{5, 0.01}	{10, 0.015}	{15, 0.015}	{20, 0.02}	{25, 0.02}	{30, 0.025}	{35, 0.025}	{40, 0.025}	{45, 0.03}	{50, 0.03}
{0, 0}	{5, 0.015}	{10, 0.02}	{15, 0.025}	{20, 0.03}	{25, 0.035}	{30, 0.04}	{35, 0.04}	{40, 0.045}	{45, 0.05}	{50, 0.05}
{0, 0}	{5, 0.015}	{10, 0.02}	{15, 0.025}	{20, 0.03}	{25, 0.035}	{30, 0.04}	{35, 0.04}	{40, 0.045}	{45, 0.05}	{50, 0.05}
{0, 0}	{5, 0.02}	{10, 0.025}	{15, 0.03}	{20, 0.035}	{25, 0.04}	{30, 0.045}	{35, 0.05}	{40, 0.055}	{45, 0.06}	{50, 0.06}
{0, 0}	{5, 0.02}	{10, 0.025}	{15, 0.03}	{20, 0.035}	{25, 0.04}	{30, 0.045}	{35, 0.05}	{40, 0.055}	{45, 0.055}	{50, 0.06}
{0, 0}	{5, 0.015}	{10, 0.02}	{15, 0.025}	{20, 0.03}	{25, 0.03}	{30, 0.035}	{35, 0.04}	{40, 0.04}	{45, 0.045}	{50, 0.045}
{0, 0}	{5, 0.025}	{10, 0.03}	{15, 0.04}	{20, 0.045}	{25, 0.05}	{30, 0.06}	{35, 0.065}	{40, 0.07}	{45, 0.075}	{50, 0.08}
{0, 0}	{5, 0.02}	{10, 0.03}	{15, 0.04}	{20, 0.045}	{25, 0.05}	{30, 0.055}	{35, 0.06}	{40, 0.065}	{45, 0.07}	{50, 0.075}
{0, 0}	{5, 0.01}	{10, 0.01}	{15, 0.015}	{20, 0.015}	{25, 0.02}	{30, 0.02}	{35, 0.02}	{40, 0.02}	{45, 0.025}	{50, 0.025}
{0, 0}	{5, 0.02}	{10, 0.03}	{15, 0.035}	{20, 0.04}	{25, 0.045}	{30, 0.05}	{35, 0.055}	{40, 0.06}	{45, 0.065}	{50, 0.065}
{0, 0}	{5, 0.02}	{10, 0.025}	{15, 0.03}	{20, 0.035}	{25, 0.04}	{30, 0.045}	{35, 0.05}	{40, 0.05}	{45, 0.055}	{50, 0.06}
{0, 0}	{5, 0.02}	{10, 0.025}	{15, 0.035}	{20, 0.04}	{25, 0.045}	{30, 0.05}	{35, 0.05}	{40, 0.055}	{45, 0.06}	{50, 0.065}
{0, 0}	{5, 0.015}	{10, 0.02}	{15, 0.025}	{20, 0.025}	{25, 0.03}	{30, 0.03}	{35, 0.035}	{40, 0.04}	{45, 0.04}	{50, 0.04}
{0, 0}	{5, 0.015}	{10, 0.02}	{15, 0.025}	{20, 0.03}	{25, 0.03}	{30, 0.035}	{35, 0.04}	{40, 0.04}	{45, 0.045}	{50, 0.045}
{0, 0}	{5, 0.015}	{10, 0.025}	{15, 0.03}	{20, 0.035}	{25, 0.035}	{30, 0.04}	{35, 0.045}	{40, 0.045}	{45, 0.05}	{50, 0.055}
{0, 0}	{5, 0.015}	{10, 0.025}	{15, 0.03}	{20, 0.035}	{25, 0.035}	{30, 0.04}	{35, 0.045}	{40, 0.045}	{45, 0.05}	{50, 0.055}
{0, 0}	{5, 0.015}	{10, 0.02}	{15, 0.025}	{20, 0.03}	{25, 0.03}	{30, 0.035}	{35, 0.04}	{40, 0.04}	{45, 0.045}	{50, 0.045}
{0, 0}	{5, 0.015}	{10, 0.025}	{15, 0.03}	{20, 0.035}	{25, 0.035}	{30, 0.04}	{35, 0.045}	{40, 0.05}	{45, 0.05}	{50, 0.055}
{0, 0}	{5, 0.01}	{10, 0.015}	{15, 0.015}	{20, 0.02}	{25, 0.02}	{30, 0.02}	{35, 0.025}	{40, 0.025}	{45, 0.025}	{50, 0.03}
{0, 0}	{5, 0.015}	{10, 0.02}	{15, 0.02}	{20, 0.025}	{25, 0.03}	{30, 0.03}	{35, 0.035}	{40, 0.035}	{45, 0.035}	{50, 0.04}
{0, 0}	{5, 0.015}	{10, 0.02}	{15, 0.02}	{20, 0.025}	{25, 0.03}	{30, 0.03}	{35, 0.035}	{40, 0.035}	{45, 0.04}	{50, 0.04}
{0, 0}	{5, 0.015}	{10, 0.02}	{15, 0.025}	{20, 0.03}	{25, 0.03}	{30, 0.035}	{35, 0.04}	{40, 0.04}	{45, 0.045}	{50, 0.045}
{0, 0}	{5, 0.015}	{10, 0.025}	{15, 0.03}	{20, 0.035}	{25, 0.04}	{30, 0.04}	{35, 0.045}	{40, 0.05}	{45, 0.05}	{50, 0.055}
{0, 0}	{5, 0.015}	{10, 0.02}	{15, 0.025}	{20, 0.03}	{25, 0.035}	{30, 0.04}	{35, 0.04}	{40, 0.045}	{45, 0.05}	{50, 0.05}
{0, 0}	{5, 0.015}	{10, 0.02}	{15, 0.02}	{20, 0.025}	{25, 0.03}	{30, 0.03}	{35, 0.035}	{40, 0.035}	{45, 0.04}	{50, 0.04}
{0, 0}	{5, 0.01}	{10, 0.015}	{15, 0.02}	{20, 0.025}	{25, 0.025}	{30, 0.03}	{35, 0.03}	{40, 0.03}	{45, 0.035}	{50, 0.035}
{0, 0}	{5, 0.015}	{10, 0.02}	{15, 0.02}	{20, 0.025}	{25, 0.03}	{30, 0.03}	{35, 0.035}	{40, 0.035}	{45, 0.035}	{50, 0.04}
{0, 0}	{5, 0.015}	{10, 0.02}	{15, 0.02}	{20, 0.025}	{25, 0.03}	{30, 0.03}	{35, 0.035}	{40, 0.035}	{45, 0.04}	{50, 0.04}
{0, 0}	{5, 0.015}	{10, 0.02}	{15, 0.025}	{20, 0.03}	{25, 0.035}	{30, 0.04}	{35, 0.045}	{40, 0.045}	{45, 0.05}	{50, 0.05}
{0, 0}	{5, 0.015}	{10, 0.02}	{15, 0.025}	{20, 0.025}	{25, 0.03}	{30, 0.035}	{35, 0.035}	{40, 0.04}	{45, 0.04}	{50, 0.045}
{0, 0}	{5, 0.015}	{10, 0.02}	{15, 0.025}	{20, 0.03}	{25, 0.035}	{30, 0.035}	{35, 0.04}	{40, 0.04}	{45, 0.045}	{50, 0.05}
{0, 0}	{5, 0.02}	{10, 0.025}	{15, 0.03}	{20, 0.035}	{25, 0.04}	{30, 0.045}	{35, 0.05}	{40, 0.05}	{45, 0.055}	{50, 0.06}
{0, 0}	{5, 0.015}	{10, 0.02}	{15, 0.025}	{20, 0.03}	{25, 0.03}	{30, 0.035}	{35, 0.04}	{40, 0.04}	{45, 0.045}	{50, 0.045}
{0, 0}	{5, 0.02}	{10, 0.03}	{15, 0.04}	{20, 0.045}	{25, 0.05}	{30, 0.055}	{35, 0.06}	{40, 0.065}	{45, 0.07}	{50, 0.075}
{0, 0}	{5, 0.015}	{10, 0.02}	{15, 0.025}	{20, 0.03}	{25, 0.035}	{30, 0.04}	{35, 0.04}	{40, 0.045}	{45, 0.045}	{50, 0.05}
{0, 0}	{5, 0.015}	{10, 0.02}	{15, 0.025}	{20, 0.03}	{25, 0.035}	{30, 0.035}	{35, 0.04}	{40, 0.045}	{45, 0.045}	{50, 0.05}
{0, 0}	{5, 0.015}	{10, 0.02}	{15, 0.025}	{20, 0.03}	{25, 0.035}	{30, 0.035}	{35, 0.04}	{40, 0.045}	{45, 0.045}	{50, 0.05}
{0, 0}	{5, 0.015}	{10, 0.025}	{15, 0.03}	{20, 0.03}	{25, 0.035}	{30, 0.04}	{35, 0.045}	{40, 0.045}	{45, 0.05}	{50, 0.05}
{0, 0}	{5, 0.02}	{10, 0.03}	{15, 0.035}	{20, 0.04}	{25, 0.045}	{30, 0.05}	{35, 0.055}	{40, 0.06}	{45, 0.065}	{50, 0.065}
{0, 0}	{5, 0.015}	{10, 0.02}	{15, 0.025}	{20, 0.03}	{25, 0.035}	{30, 0.04}	{35, 0.04}	{40, 0.045}	{45, 0.045}	{50, 0.05}
{0, 0}	{5, 0.01}	{10, 0.015}	{15, 0.02}	{20, 0.025}	{25, 0.025}	{30, 0.03}	{35, 0.03}	{40, 0.035}	{45, 0.035}	{50, 0.04}
{0, 0}	{5, 0.015}	{10, 0.02}	{15, 0.025}	{20, 0.025}	{25, 0.03}	{30, 0.035}	{35, 0.035}	{40, 0.04}	{45, 0.04}	{50, 0.045}
{0, 0}	{5, 0.02}	{10, 0.03}	{15, 0.035}	{20, 0.04}	{25, 0.045}	{30, 0.05}	{35, 0.055}	{40, 0.06}	{45, 0.065}	{50, 0.07}
{0, 0}	{5, 0.02}	{10, 0.025}	{15, 0.03}	{20, 0.035}	{25, 0.04}	{30, 0.045}	{35, 0.05}	{40, 0.05}	{45, 0.055}	{50, 0.06}
{0, 0}	{5, 0.01}	{10, 0.015}	{15, 0.02}	{20, 0.025}	{25, 0.025}	{30, 0.03}	{35, 0.03}	{40, 0.03}	{45, 0.035}	{50, 0.035}
{0, 0}	{5, 0.025}	{10, 0.035}	{15, 0.04}	{20, 0.05}	{25, 0.055}	{30, 0.06}	{35, 0.065}	{40, 0.07}	{45, 0.075}	{50, 0.08}
{0, 0}	{5, 0.02}	{10, 0.025}	{15, 0.03}	{20, 0.035}	{25, 0.04}	{30, 0.045}	{35, 0.05}	{40, 0.055}	{45, 0.06}	{50, 0.06}
{0, 0}	{5, 0.015}	{10, 0.02}	{15, 0.025}	{20, 0.03}	{25, 0.035}	{30, 0.035}	{35, 0.04}	{40, 0.04}	{45, 0.045}	{50, 0.045}
{0, 0}	{5, 0.015}	{10, 0.02}	{15, 0.02}	{20, 0.025}	{25, 0.03}	{30, 0.03}	{35, 0.035}	{40, 0.035}	{45, 0.035}	{50, 0.04}
{0, 0}	{5, 0.015}	{10, 0.02}	{15, 0.025}	{20, 0.03}	{25, 0.035}	{30, 0.035}	{35, 0.04}	{40, 0.04}	{45, 0.045}	{50, 0.045}
{0, 0}	{5, 0.015}	{10, 0.02}	{15, 0.02}	{20, 0.025}	{25, 0.025}	{30, 0.03}	{35, 0.03}	{40, 0.035}	{45, 0.035}	{50, 0.04}
{0, 0}	{5, 0.025}	{10, 0.035}	{15, 0.045}	{20, 0.05}	{25, 0.06}	{30, 0.065}	{35, 0.07}	{40, 0.075}	{45, 0.085}	{50, 0.09}
{0, 0}	{5, 0.015}	{10, 0.025}	{15, 0.03}	{20, 0.035}	{25, 0.04}	{30, 0.045}	{35, 0.045}	{40, 0.05}	{45, 0.055}	{50, 0.055}
{0, 0}	{5, 0.015}	{10, 0.02}	{15, 0.02}	{20, 0.025}	{25, 0.03}	{30, 0.03}	{35, 0.035}	{40, 0.035}	{45, 0.04}	{50, 0.04}
{0, 0}	{5, 0.015}	{10, 0.02}	{15, 0.025}	{20, 0.03}	{25, 0.035}	{30, 0.04}	{35, 0.04}	{40, 0.045}	{45, 0.045}	{50, 0.05}
{0, 0}	{5, 0.025}	{10, 0.035}	{15, 0.04}	{20, 0.045}	{25, 0.055}	{30, 0.06}	{35, 0.065}	{40, 0.07}	{45, 0.075}	{50, 0.08}
{0, 0}	{5, 0.02}	{10, 0.03}	{15, 0.035}	{20, 0.04}	{25, 0.045}	{30, 0.05}	{35, 0.055}	{40, 0.06}	{45, 0.065}	{50, 0.07}
{0, 0}	{5, 0.01}	{10, 0.015}	{15, 0.015}	{20, 0.02}	{25, 0.02}	{30, 0.025}	{35, 0.025}	{40, 0.03}	{45, 0.03}	{50, 0.03}
{0, 0}	{5, 0.015}	{10, 0.02}	{15, 0.02}	{20, 0.025}	{25, 0.025}	{30, 0.03}	{35, 0.035}	{40, 0.035}	{45, 0.035}	{50, 0.04}
{0, 0}	{5, 0.02}	{10, 0.025}	{15, 0.035}	{20, 0.04}	{25, 0.045}	{30, 0.045}	{35, 0.05}	{40, 0.055}	{45, 0.06}	{50, 0.065}
{0, 0}	{5, 0.015}	{10, 0.02}	{15, 0.02}	{20, 0.025}	{25, 0.03}	{30, 0.03}	{35, 0.035}	{40, 0.035}	{45, 0.04}	{50, 0.04}
{0, 0}	{5, 0.015}	{10, 0.025}	{15, 0.03}	{20, 0.035}	{25, 0.04}	{30, 0.045}	{35, 0.045}	{40, 0.05}	{45, 0.055}	{50, 0.055}
{0, 0}	{5, 0.02}	{10, 0.025}	{15, 0.03}	{20, 0.035}	{25, 0.04}	{30, 0.045}	{35, 0.05}	{40, 0.055}	{45, 0.06}	{50, 0.06}
{0, 0}	{5, 0.02}	{10, 0.025}	{15, 0.03}	{20, 0.035}	{25, 0.04}	{30, 0.045}	{35, 0.05}	{40, 0.055}	{45, 0.055}	{50, 0.06}
{0, 0}	{5, 0.015}	{10, 0.025}	{15, 0.03}	{20, 0.035}	{25, 0.04}	{30, 0.045}	{35, 0.045}	{40, 0.05}	{45, 0.055}	{50, 0.055}
{0, 0}	{5, 0.01}	{10, 0.015}	{15, 0.02}	{20, 0.025}	{25, 0.025}	{30, 0.03}	{35, 0.03}	{40, 0.035}	{45, 0.035}	{50, 0.035}
{0, 0}	{5, 0.025}	{10, 0.03}	{15, 0.04}	{20, 0.045}	{25, 0.055}	{30, 0.06}	{35, 0.065}	{40, 0.07}	{45, 0.075}	{50, 0.08}
{0, 0}	{5, 0.015}	{10, 0.025}	{15, 0.03}	{20, 0.035}	{25, 0.04}	{30, 0.045}	{35, 0.045}	{40, 0.05}	{45, 0.055}	{50, 0.055}
{0, 0}	{5, 0.015}	{10, 0.025}	{15, 0.03}	{20, 0.035}	{25, 0.04}	{30, 0.04}	{35, 0.045}	{40, 0.05}	{45, 0.05}	{50, 0.055}
{0, 0}	{5, 0.02}	{10, 0.025}	{15, 0.03}	{20, 0.035}	{25, 0.04}	{30, 0.045}	{35, 0.05}	{40, 0.055}	{45, 0.055}	{50, 0.06}
{0, 0}	{5, 0.01}	{10, 0.015}	{15, 0.02}	{20, 0.02}	{25, 0.025}	{30, 0.025}	{35, 0.03}	{40, 0.03}	{45, 0.03}	{50, 0.035}
{0, 0}	{5, 0.015}	{10, 0.025}	{15, 0.03}	{20, 0.03}	{25, 0.035}	{30, 0.04}	{35, 0.045}	{40, 0.045}	{45, 0.05}	{50, 0.055}
{0, 0}	{5, 0.015}	{10, 0.02}	{15, 0.02}	{20, 0.025}	{25, 0.03}	{30, 0.03}	{35, 0.035}	{40, 0.035}	{45, 0.04}	{50, 0.04}
{0, 0}	{5, 0.015}	{10, 0.025}	{15, 0.03}	{20, 0.035}	{25, 0.04}	{30, 0.04}	{35, 0.045}	{40, 0.05}	{45, 0.055}	{50, 0.055}
{0, 0}	{5, 0.015}	{10, 0.02}	{15, 0.025}	{20, 0.025}	{25, 0.03}	{30, 0.035}	{35, 0.035}	{40, 0.04}	{45, 0.04}	{50, 0.045}
{0, 0}	{5, 0.02}	{10, 0.025}	{15, 0.03}	{20, 0.035}	{25, 0.04}	{30, 0.045}	{35, 0.05}	{40, 0.055}	{45, 0.06}	{50, 0.06}
{0, 0}	{5, 0.01}	{10, 0.015}	{15, 0.02}	{20, 0.025}	{25, 0.025}	{30, 0.03}	{35, 0.03}	{40, 0.035}	{45, 0.035}	{50, 0.035}
{0, 0}	{5, 0.015}	{10, 0.02}	{15, 0.025}	{20, 0.03}	{25, 0.035}	{30, 0.035}	{35, 0.04}	{40, 0.045}	{45, 0.045}	{50, 0.05}
{0, 0}	{5, 0.015}	{10, 0.025}	{15, 0.03}	{20, 0.035}	{25, 0.04}	{30, 0.045}	{35, 0.045}	{40, 0.05}	{45, 0.055}	{50, 0.055}
{0, 0}	{5, 0.02}	{10, 0.03}	{15, 0.04}	{20, 0.045}	{25, 0.05}	{30, 0.055}	{35, 0.06}	{40, 0.065}	{45, 0.07}	{50, 0.075}
{0, 0}	{5, 0.015}	{10, 0.02}	{15, 0.025}	{20, 0.025}	{25, 0.03}	{30, 0.035}	{35, 0.035}	{40, 0.04}	{45, 0.04}	{50, 0.045}
{0, 0}	{5, 0.015}	{10, 0.02}	{15, 0.02}	{20, 0.025}	{25, 0.03}	{30, 0.03}	{35, 0.035}	{40, 0.035}	{45, 0.035}	{50, 0.04}
{0, 0}	{5, 0.015}	{10, 0.025}	{15, 0.03}	{20, 0.035}	{25, 0.035}	{30, 0.04}	{35, 0.045}	{40, 0.05}	{45, 0.05}	{50, 0.055}
{0, 0}	{5, 0.015}	{10, 0.025}	{15, 0.03}	{20, 0.035}	{25, 0.035}	{30, 0.04}	{35, 0.045}	{40, 0.045}	{45, 0.05}	{50, 0.055}
{0, 0}	{5, 0.02}	{10, 0.025}	{15, 0.03}	{20, 0.035}	{25, 0.04}	{30, 0.045}	{35, 0.05}	{40, 0.05}	{45, 0.055}	{50, 0.06}
{0, 0}	{5, 0.02}	{10, 0.025}	{15, 0.03}	{20, 0.035}	{25, 0.04}	{30, 0.045}	{35, 0.05}	{40, 0.055}	{45, 0.055}	{50, 0.06}
{0, 0}	{5, 0.01}	{10, 0.015}	{15, 0.02}	{20, 0.025}	{25, 0.025}	{30, 0.03}	{35, 0.03}	{40, 0.03}	{45, 0.035}	{50, 0.035}
{0, 0}	{5, 0.015}	{10, 0.02}	{15, 0.02}	{20, 0.025}	{25, 0.03}	{30, 0.03}	{35, 0.035}	{40, 0.035}	{45, 0.04}	{50, 0.04}
{0, 0}	{5, 0.015}	{10, 0.025}	{15, 0.03}	{20, 0.035}	{25, 0.035}	{30, 0.04}	{35, 0.045}	{40, 0.05}	{45, 0.05}	{50, 0.055}
{0, 0}	{5, 0.015}	{10, 0.02}	{15, 0.02}	{20, 0.025}	{25, 0.03}	{30, 0.03}	{35, 0.035}	{40, 0.035}	{45, 0.035}	{50, 0.04}
{0, 0}	{5, 0.015}	{10, 0.02}	{15, 0.025}	{20, 0.03}	{25, 0.035}	{30, 0.035}	{35, 0.04}	{40, 0.04}	{45, 0.045}	{50, 0.045}
{0, 0}	{5, 0.02}	{10, 0.03}	{15, 0.04}	{20, 0.045}	{25, 0.05}	{30, 0.055}	{35, 0.06}	{40, 0.065}	{45, 0.07}	{50, 0.075}
{0, 0}	{5, 0.02}	{10, 0.03}	{15, 0.035}	{20, 0.04}	{25, 0.05}	{30, 0.055}	{35, 0.06}	{40, 0.06}	{45, 0.065}	{50, 0.07}
{0, 0}	{5, 0.025}	{10, 0.03}	{15, 0.04}	{20, 0.045}	{25, 0.055}	{30, 0.06}	{35, 0.065}	{40, 0.07}	{45, 0.075}	{50, 0.08}
{0, 0}	{5, 0.015}	{10, 0.02}	{15, 0.025}	{20, 0.03}	{25, 0.035}	{30, 0.035}	{35, 0.04}	{40, 0.045}	{45, 0.045}	{50, 0.05}
{0, 0}	{5, 0.015}	{10, 0.02}	{15, 0.025}	{20, 0.03}	{25, 0.035}	{30, 0.035}	{35, 0.04}	{40, 0.04}	{45, 0.045}	{50, 0.045}
{0, 0}	{5, 0.015}	{10, 0.02}	{15, 0.025}	{20, 0.03}	{25, 0.03}	{30, 0.035}	{35, 0.035}	{40, 0.04}	{45, 0.045}	{50, 0.045}
{0, 0}	{5, 0.02}	{10, 0.03}	{15, 0.035}	{20, 0.04}	{25, 0.05}	{30, 0.055}	{35, 0.06}	{40, 0.06}	{45, 0.065}	{50, 0.07}
{0, 0}	{5, 0.015}	{10, 0.025}	{15, 0.03}	{20, 0.035}	{25, 0.04}	{30, 0.045}	{35, 0.045}	{40, 0.05}	{45, 0.055}	{50, 0.055}
{0, 0}	{5, 0.015}	{10, 0.02}	{15, 0.025}	{20, 0.025}	{25, 0.03}	{30, 0.03}	{35, 0.035}	{40, 0.035}	{45, 0.04}	{50, 0.04}
{0, 0}	{5, 0.02}	{10, 0.025}	{15, 0.03}	{20, 0.035}	{25, 0.04}	{30, 0.045}	{35, 0.05}	{40, 0.055}	{45, 0.055}	{50, 0.06}
{0, 0}	{5, 0.015}	{10, 0.025}	{15, 0.03}	{20, 0.035}	{25, 0.035}	{30, 0.04}	{35, 0.045}	{40, 0.045}	{45, 0.05}	{50, 0.055}
{0, 0}	{5, 0.015}	{10, 0.02}	{15, 0.025}	{20, 0.03}	{25, 0.03}	{30, 0.035}	{35, 0.035}	{40, 0.04}	{45, 0.04}	{50, 0.045}
{0, 0}	{5, 0.015}	{10, 0.025}	{15, 0.03}	{20, 0.035}	{25, 0.04}	{30, 0.04}	{35, 0.045}	{40, 0.05}	{45, 0.05}	{50, 0.055}
{0, 0}	{5, 0.015}	{10, 0.02}	{15, 0.025}	{20, 0.025}	{25, 0.03}	{30, 0.03}	{35, 0.035}	{40, 0.035}	{45, 0.04}	{50, 0.04}
{0, 0}	{5, 0.015}	{10, 0.02}	{15, 0.025}	{20, 0.03}	{25, 0.035}	{30, 0.04}	{35, 0.04}	{40, 0.045}	{45, 0.045}	{50, 0.05}
{0, 0}	{5, 0.015}	{10, 0.02}	{15, 0.025}	{20, 0.03}	{25, 0.03}	{30, 0.035}	{35, 0.04}	{40, 0.04}	{45, 0.045}	{50, 0.045}
{0, 0}	{5, 0.015}	{10, 0.02}	{15, 0.025}	{20, 0.03}	{25, 0.03}	{30, 0.035}	{35, 0.035}	{40, 0.04}	{45, 0.045}	{50, 0.045}
{0, 0}	{5, 0.015}	{10, 0.025}	{15, 0.03}	{20, 0.035}	{25, 0.035}	{30, 0.04}	{35, 0.045}	{40, 0.05}	{45, 0.05}	{50, 0.055}
{0, 0}	{5, 0.02}	{10, 0.025}	{15, 0.03}	{20, 0.035}	{25, 0.04}	{30, 0.045}	{35, 0.05}	{40, 0.055}	{45, 0.06}	{50, 0.06}
{0, 0}	{5, 0.02}	{10, 0.025}	{15, 0.03}	{20, 0.035}	{25, 0.04}	{30, 0.045}	{35, 0.045}	{40, 0.05}	{45, 0.055}	{50, 0.06}
{0, 0}	{5, 0.02}	{10, 0.03}	{15, 0.035}	{20, 0.04}	{25, 0.045}	{30, 0.05}	{35, 0.055}	{40, 0.06}	{45, 0.06}	{50, 0.065}
{0, 0}	{5, 0.02}	{10, 0.025}	{15, 0.03}	{20, 0.035}	{25, 0.04}	{30, 0.045}	{35, 0.05}	{40, 0.05}	{45, 0.055}	{50, 0.06}
{0, 0}	{5, 0.01}	{10, 0.015}	{15, 0.02}	{20, 0.025}	{25, 0.025}	{30, 0.03}	{35, 0.03}	{40, 0.035}	{45, 0.035}	{50, 0.035}
{0, 0}	{5, 0.015}	{10, 0.02}	{15, 0.025}	{20, 0.025}	{25, 0.03}	{30, 0.035}	{35, 0.035}	{40, 0.04}	{45, 0.04}	{50, 0.045}
{0, 0}	{5, 0.015}	{10, 0.02}	{15, 0.025}	{20, 0.03}	{25, 0.035}	{30, 0.04}	{35, 0.04}	{40, 0.045}	{45, 0.045}	{50, 0.05}
{0, 0}	{5, 0.02}	{10, 0.025}	{15, 0.03}	{20, 0.04}	{25, 0.04}	{30, 0.045}	{35, 0.05}	{40, 0.055}	{45, 0.06}	{50, 0.06}
{0, 0}	{5, 0.02}	{10, 0.025}	{15, 0.035}	{20, 0.04}	{25, 0.045}	{30, 0.05}	{35, 0.055}	{40, 0.055}	{45, 0.06}	{50, 0.065}
{0, 0}	{5, 0.02}	{10, 0.025}	{15, 0.03}	{20, 0.035}	{25, 0.04}	{30, 0.045}	{35, 0.05}	{40, 0.055}	{45, 0.06}	{50, 0.06}
{0, 0}	{5, 0.015}	{10, 0.025}	{15, 0.03}	{20, 0.035}	{25, 0.04}	{30, 0.045}	{35, 0.045}	{40, 0.05}	{45, 0.055}	{50, 0.055}
{0, 0}	{5, 0.02}	{10, 0.025}	{15, 0.03}	{20, 0.035}	{25, 0.04}	{30, 0.045}	{35, 0.05}	{40, 0.055}	{45, 0.06}	{50, 0.06}
{0, 0}	{5, 0.01}	{10, 0.015}	{15, 0.02}	{20, 0.025}	{25, 0.025}	{30, 0.03}	{35, 0.03}	{40, 0.035}	{45, 0.035}	{50, 0.035}
{0, 0}	{5, 0.015}	{10, 0.02}	{15, 0.025}	{20, 0.03}	{25, 0.035}	{30, 0.04}	{35, 0.045}	{40, 0.045}	{45, 0.05}	{50, 0.05}
{0, 0}	{5, 0.02}	{10, 0.025}	{15, 0.03}	{20, 0.035}	{25, 0.04}	{30, 0.045}	{35, 0.05}	{40, 0.05}	{45, 0.055}	{50, 0.06}
{0, 0}	{5, 0.015}	{10, 0.02}	{15, 0.025}	{20, 0.03}	{25, 0.035}	{30, 0.035}	{35, 0.04}	{40, 0.045}	{45, 0.045}	{50, 0.05}
{0, 0}	{5, 0.02}	{10, 0.03}	{15, 0.035}	{20, 0.045}	{25, 0.05}	{30, 0.055}	{35, 0.06}	{40, 0.065}	{45, 0.07}	{50, 0.075}
{0, 0}	{5, 0.015}	{10, 0.02}	{15, 0.025}	{20, 0.025}	{25, 0.03}	{30, 0.035}	{35, 0.035}	{40, 0.04}	{45, 0.04}	{50, 0.045}
{0, 0}	{5, 0.015}	{10, 0.025}	{15, 0.03}	{20, 0.035}	{25, 0.04}	{30, 0.04}	{35, 0.045}	{40, 0.05}	{45, 0.055}	{50, 0.055}
{0, 0}	{5, 0.025}	{10, 0.035}	{15, 0.04}	{20, 0.05}	{25, 0.055}	{30, 0.06}	{35, 0.065}	{40, 0.075}	{45, 0.08}	{50, 0.085}
{0, 0}	{5, 0.02}	{10, 0.025}	{15, 0.03}	{20, 0.035}	{25, 0.04}	{30, 0.045}	{35, 0.05}	{40, 0.05}	{45, 0.055}	{50, 0.06}
{0, 0}	{5, 0.02}	{10, 0.025}	{15, 0.03}	{20, 0.035}	{25, 0.04}	{30, 0.045}	{35, 0.05}	{40, 0.05}	{45, 0.055}	{50, 0.06}
{0, 0}	{5, 0.015}	{10, 0.025}	{15, 0.03}	{20, 0.035}	{25, 0.04}	{30, 0.045}	{35, 0.045}	{40, 0.05}	{45, 0.055}	{50, 0.055}
{0, 0}	{5, 0.015}	{10, 0.02}	{15, 0.025}	{20, 0.03}	{25, 0.035}	{30, 0.035}	{35, 0.04}	{40, 0.04}	{45, 0.045}	{50, 0.05}
{0, 0}	{5, 0.025}	{10, 0.03}	{15, 0.04}	{20, 0.045}	{25, 0.055}	{30, 0.06}	{35, 0.065}	{40, 0.07}	{45, 0.075}	{50, 0.08}
{0, 0}	{5, 0.02}	{10, 0.03}	{15, 0.035}	{20, 0.04}	{25, 0.045}	{30, 0.05}	{35, 0.055}	{40, 0.06}	{45, 0.06}	{50, 0.065}
{0, 0}	{5, 0.01}	{10, 0.015}	{15, 0.02}	{20, 0.02}	{25, 0.025}	{30, 0.025}	{35, 0.025}	{40, 0.03}	{45, 0.03}	{50, 0.03}
{0, 0}	{5, 0.01}	{10, 0.015}	{15, 0.02}	{20, 0.025}	{25, 0.025}	{30, 0.03}	{35, 0.03}	{40, 0.035}	{45, 0.035}	{50, 0.035}
{0, 0}	{5, 0.015}	{10, 0.025}	{15, 0.03}	{20, 0.035}	{25, 0.035}	{30, 0.04}	{35, 0.045}	{40, 0.045}	{45, 0.05}	{50, 0.055}
{0, 0}	{5, 0.015}	{10, 0.02}	{15, 0.025}	{20, 0.03}	{25, 0.035}	{30, 0.04}	{35, 0.04}	{40, 0.045}	{45, 0.05}	{50, 0.05}
{0, 0}	{5, 0.015}	{10, 0.02}	{15, 0.025}	{20, 0.025}	{25, 0.03}	{30, 0.03}	{35, 0.035}	{40, 0.035}	{45, 0.04}	{50, 0.04}
{0, 0}	{5, 0.015}	{10, 0.02}	{15, 0.02}	{20, 0.025}	{25, 0.03}	{30, 0.03}	{35, 0.035}	{40, 0.035}	{45, 0.04}	{50, 0.04}
{0, 0}	{5, 0.015}	{10, 0.02}	{15, 0.025}	{20, 0.03}	{25, 0.035}	{30, 0.035}	{35, 0.04}	{40, 0.04}	{45, 0.045}	{50, 0.045}
{0, 0}	{5, 0.015}	{10, 0.02}	{15, 0.025}	{20, 0.03}	{25, 0.035}	{30, 0.035}	{35, 0.04}	{40, 0.04}	{45, 0.045}	{50, 0.045}
{0, 0}	{5, 0.015}	{10, 0.02}	{15, 0.025}	{20, 0.03}	{25, 0.035}	{30, 0.04}	{35, 0.04}	{40, 0.045}	{45, 0.045}	{50, 0.05}
{0, 0}	{5, 0.01}	{10, 0.01}	{15, 0.015}	{20, 0.015}	{25, 0.02}	{30, 0.02}	{35, 0.02}	{40, 0.025}	{45, 0.025}	{50, 0.025}
{0, 0}	{5, 0.02}	{10, 0.03}	{15, 0.04}	{20, 0.045}	{25, 0.05}	{30, 0.055}	{35, 0.06}	{40, 0.065}	{45, 0.07}	{50, 0.075}
{0, 0}	{5, 0.015}	{10, 0.02}	{15, 0.025}	{20, 0.03}	{25, 0.035}	{30, 0.04}	{35, 0.04}	{40, 0.045}	{45, 0.045}	{50, 0.05}
{0, 0}	{5, 0.015}	{10, 0.02}	{15, 0.025}	{20, 0.025}	{25, 0.03}	{30, 0.035}	{35, 0.035}	{40, 0.04}	{45, 0.04}	{50, 0.045}
{0, 0}	{5, 0.015}	{10, 0.02}	{15, 0.025}	{20, 0.025}	{25, 0.03}	{30, 0.035}	{35, 0.035}	{40, 0.04}	{45, 0.04}	{50, 0.04}
{0, 0}	{5, 0.01}	{10, 0.015}	{15, 0.02}	{20, 0.02}	{25, 0.025}	{30, 0.025}	{35, 0.03}	{40, 0.03}	{45, 0.03}	{50, 0.035}
{0, 0}	{5, 0.02}	{10, 0.025}	{15, 0.03}	{20, 0.035}	{25, 0.04}	{30, 0.045}	{35, 0.05}	{40, 0.05}	{45, 0.055}	{50, 0.06}
{0, 0}	{5, 0.02}	{10, 0.025}	{15, 0.03}	{20, 0.035}	{25, 0.04}	{30, 0.045}	{35, 0.05}	{40, 0.055}	{45, 0.06}	{50, 0.06}
{0, 0}	{5, 0.02}	{10, 0.025}	{15, 0.03}	{20, 0.035}	{25, 0.04}	{30, 0.045}	{35, 0.05}	{40, 0.055}	{45, 0.055}	{50, 0.06}
{0, 0}	{5, 0.015}	{10, 0.02}	{15, 0.025}	{20, 0.03}	{25, 0.03}	{30, 0.035}	{35, 0.04}	{40, 0.04}	{45, 0.045}	{50, 0.045}
{0, 0}	{5, 0.015}	{10, 0.02}	{15, 0.025}	{20, 0.03}	{25, 0.035}	{30, 0.04}	{35, 0.04}	{40, 0.045}	{45, 0.05}	{50, 0.05}
{0, 0}	{5, 0.015}	{10, 0.02}	{15, 0.025}	{20, 0.03}	{25, 0.03}	{30, 0.035}	{35, 0.04}	{40, 0.04}	{45, 0.045}	{50, 0.045}
{0, 0}	{5, 0.015}	{10, 0.02}	{15, 0.025}	{20, 0.025}	{25, 0.03}	{30, 0.03}	{35, 0.035}	{40, 0.035}	{45, 0.04}	{50, 0.04}
{0, 0}	{5, 0.015}	{10, 0.02}	{15, 0.025}	{20, 0.03}	{25, 0.035}	{30, 0.035}	{35, 0.04}	{40, 0.045}	{45, 0.045}	{50, 0.05}
{0, 0}	{5, 0.02}	{10, 0.03}	{15, 0.04}	{20, 0.045}	{25, 0.05}	{30, 0.055}	{35, 0.06}	{40, 0.065}	{45, 0.07}	{50, 0.075}
{0, 0}	{5, 0.015}	{10, 0.02}	{15, 0.025}	{20, 0.03}	{25, 0.035}	{30, 0.04}	{35, 0.04}	{40, 0.045}	{45, 0.045}	{50, 0.05}
{0, 0}	{5, 0.015}	{10, 0.02}	{15, 0.02}	{20, 0.025}	{25, 0.03}	{30, 0.03}	{35, 0.035}	{40, 0.035}	{45, 0.04}	{50, 0.04}
{0, 0}	{5, 0.01}	{10, 0.015}	{15, 0.015}	{20, 0.02}	{25, 0.02}	{30, 0.025}	{35, 0.025}	{40, 0.025}	{45, 0.03}	{50, 0.03}
{0, 0}	{5, 0.01}	{10, 0.015}	{15, 0.015}	{20, 0.02}	{25, 0.02}	{30, 0.025}	{35, 0.025}	{40, 0.025}	{45, 0.03}	{50, 0.03}
{0, 0}	{5, 0.015}	{10, 0.025}	{15, 0.03}	{20, 0.03}	{25, 0.035}	{30, 0.04}	{35, 0.045}	{40, 0.045}	{45, 0.05}	{50, 0.05}
{0, 0}	{5, 0.025}	{10, 0.03}	{15, 0.04}	{20, 0.045}	{25, 0.05}	{30, 0.06}	{35, 0.065}	{40, 0.07}	{45, 0.075}	{50, 0.08}
{0, 0}	{5, 0.015}	{10, 0.02}	{15, 0.025}	{20, 0.03}	{25, 0.035}	{30, 0.035}	{35, 0.04}	{40, 0.045}	{45, 0.045}	{50, 0.05}
{0, 0}	{5, 0.015}	{10, 0.02}	{15, 0.025}	{20, 0.03}	{25, 0.03}	{30, 0.035}	{35, 0.04}	{40, 0.04}	{45, 0.045}	{50, 0.045}
{0, 0}	{5, 0.015}	{10, 0.02}	{15, 0.025}	{20, 0.03}	{25, 0.035}	{30, 0.04}	{35, 0.04}	{40, 0.045}	{45, 0.05}	{50, 0.05}
{0, 0}	{5, 0.02}	{10, 0.025}	{15, 0.03}	{20, 0.035}	{25, 0.04}	{30, 0.045}	{35, 0.045}	{40, 0.05}	{45, 0.055}	{50, 0.06}
{0, 0}	{5, 0.015}	{10, 0.025}	{15, 0.03}	{20, 0.035}	{25, 0.035}	{30, 0.04}	{35, 0.045}	{40, 0.045}	{45, 0.05}	{50, 0.055}
{0, 0}	{5, 0.01}	{10, 0.015}	{15, 0.02}	{20, 0.025}	{25, 0.025}	{30, 0.03}	{35, 0.03}	{40, 0.03}	{45, 0.035}	{50, 0.035}
{0, 0}	{5, 0.015}	{10, 0.02}	{15, 0.025}	{20, 0.03}	{25, 0.035}	{30, 0.035}	{35, 0.04}	{40, 0.045}	{45, 0.045}	{50, 0.05}
{0, 0}	{5, 0.01}	{10, 0.015}	{15, 0.02}	{20, 0.025}	{25, 0.025}	{30, 0.03}	{35, 0.03}	{40, 0.035}	{45, 0.035}	{50, 0.035}
{0, 0}	{5, 0.02}	{10, 0.03}	{15, 0.035}	{20, 0.04}	{25, 0.045}	{30, 0.05}	{35, 0.055}	{40, 0.06}	{45, 0.065}	{50, 0.065}
{0, 0}	{5, 0.01}	{10, 0.01}	{15, 0.015}	{20, 0.015}	{25, 0.015}	{30, 0.02}	{35, 0.02}	{40, 0.02}	{45, 0.02}	{50, 0.025}
{0, 0}	{5, 0.015}	{10, 0.02}	{15, 0.025}	{20, 0.03}	{25, 0.035}	{30, 0.035}	{35, 0.04}	{40, 0.04}	{45, 0.045}	{50, 0.045}
{0, 0}	{5, 0.015}	{10, 0.02}	{15, 0.025}	{20, 0.03}	{25, 0.03}	{30, 0.035}	{35, 0.04}	{40, 0.04}	{45, 0.045}	{50, 0.045}
{0, 0}	{5, 0.015}	{10, 0.025}	{15, 0.03}	{20, 0.035}	{25, 0.035}	{30, 0.04}	{35, 0.045}	{40, 0.045}	{45, 0.05}	{50, 0.055}
{0, 0}	{5, 0.015}	{10, 0.02}	{15, 0.025}	{20, 0.03}	{25, 0.035}	{30, 0.035}	{35, 0.04}	{40, 0.045}	{45, 0.045}	{50, 0.05}
{0, 0}	{5, 0.015}	{10, 0.025}	{15, 0.03}	{20, 0.035}	{25, 0.035}	{30, 0.04}	{35, 0.045}	{40, 0.045}	{45, 0.05}	{50, 0.055}
{0, 0}	{5, 0.02}	{10, 0.03}	{15, 0.035}	{20, 0.04}	{25, 0.045}	{30, 0.05}	{35, 0.055}	{40, 0.06}	{45, 0.065}	{50, 0.07}
{0, 0}	{5, 0.015}	{10, 0.025}	{15, 0.03}	{20, 0.035}	{25, 0.04}	{30, 0.045}	{35, 0.045}	{40, 0.05}	{45, 0.055}	{50, 0.055}
{0, 0}	{5, 0.015}	{10, 0.02}	{15, 0.02}	{20, 0.025}	{25, 0.03}	{30, 0.03}	{35, 0.035}	{40, 0.035}	{45, 0.04}	{50, 0.04}
{0, 0}	{5, 0.01}	{10, 0.015}	{15, 0.015}	{20, 0.02}	{25, 0.02}	{30, 0.02}	{35, 0.025}	{40, 0.025}	{45, 0.025}	{50, 0.03}
{0, 0}	{5, 0.01}	{10, 0.015}	{15, 0.02}	{20, 0.025}	{25, 0.025}	{30, 0.03}	{35, 0.03}	{40, 0.035}	{45, 0.035}	{50, 0.035}
{0, 0}	{5, 0.015}	{10, 0.015}	{15, 0.02}	{20, 0.025}	{25, 0.025}	{30, 0.03}	{35, 0.03}	{40, 0.035}	{45, 0.035}	{50, 0.04}
{0, 0}	{5, 0.02}	{10, 0.025}	{15, 0.03}	{20, 0.035}	{25, 0.04}	{30, 0.045}	{35, 0.05}	{40, 0.055}	{45, 0.06}	{50, 0.06}
{0, 0}	{5, 0.015}	{10, 0.02}	{15, 0.025}	{20, 0.03}	{25, 0.035}	{30, 0.035}	{35, 0.04}	{40, 0.045}	{45, 0.045}	{50, 0.05}
{0, 0}	{5, 0.015}	{10, 0.02}	{15, 0.025}	{20, 0.025}	{25, 0.03}	{30, 0.035}	{35, 0.035}	{40, 0.04}	{45, 0.04}	{50, 0.045}
{0, 0}	{5, 0.02}	{10, 0.025}	{15, 0.035}	{20, 0.04}	{25, 0.045}	{30, 0.05}	{35, 0.05}	{40, 0.055}	{45, 0.06}	{50, 0.065}
{0, 0}	{5, 0.015}	{10, 0.02}	{15, 0.025}	{20, 0.025}	{25, 0.03}	{30, 0.035}	{35, 0.035}	{40, 0.04}	{45, 0.04}	{50, 0.045}
{0, 0}	{5, 0.015}	{10, 0.025}	{15, 0.03}	{20, 0.035}	{25, 0.04}	{30, 0.04}	{35, 0.045}	{40, 0.05}	{45, 0.05}	{50, 0.055}
{0, 0}	{5, 0.01}	{10, 0.015}	{15, 0.015}	{20, 0.02}	{25, 0.02}	{30, 0.02}	{35, 0.025}	{40, 0.025}	{45, 0.025}	{50, 0.03}
{0, 0}	{5, 0.02}	{10, 0.03}	{15, 0.035}	{20, 0.04}	{25, 0.045}	{30, 0.05}	{35, 0.055}	{40, 0.06}	{45, 0.065}	{50, 0.065}
{0, 0}	{5, 0.02}	{10, 0.03}	{15, 0.04}	{20, 0.045}	{25, 0.05}	{30, 0.055}	{35, 0.06}	{40, 0.065}	{45, 0.07}	{50, 0.075}
{0, 0}	{5, 0.015}	{10, 0.025}	{15, 0.03}	{20, 0.035}	{25, 0.04}	{30, 0.045}	{35, 0.045}	{40, 0.05}	{45, 0.055}	{50, 0.055}
{0, 0}	{5, 0.02}	{10, 0.03}	{15, 0.035}	{20, 0.04}	{25, 0.045}	{30, 0.05}	{35, 0.055}	{40, 0.06}	{45, 0.065}	{50, 0.07}
{0, 0}	{5, 0.025}	{10, 0.035}	{15, 0.045}	{20, 0.05}	{25, 0.06}	{30, 0.065}	{35, 0.07}	{40, 0.075}	{45, 0.08}	{50, 0.09}
{0, 0}	{5, 0.015}	{10, 0.02}	{15, 0.02}	{20, 0.025}	{25, 0.03}	{30, 0.03}	{35, 0.035}	{40, 0.035}	{45, 0.04}	{50, 0.04}
{0, 0}	{5, 0.02}	{10, 0.025}	{15, 0.035}	{20, 0.04}	{25, 0.045}	{30, 0.045}	{35, 0.05}	{40, 0.055}	{45, 0.06}	{50, 0.065}
{0, 0}	{5, 0.015}	{10, 0.02}	{15, 0.025}	{20, 0.03}	{25, 0.035}	{30, 0.035}	{35, 0.04}	{40, 0.045}	{45, 0.045}	{50, 0.05}
{0, 0}	{5, 0.025}	{10, 0.03}	{15, 0.04}	{20, 0.045}	{25, 0.055}	{30, 0.06}	{35, 0.065}	{40, 0.07}	{45, 0.075}	{50, 0.08}
{0, 0}	{5, 0.02}	{10, 0.025}	{15, 0.03}	{20, 0.035}	{25, 0.04}	{30, 0.045}	{35, 0.05}	{40, 0.055}	{45, 0.055}	{50, 0.06}
{0, 0}	{5, 0.015}	{10, 0.025}	{15, 0.03}	{20, 0.035}	{25, 0.035}	{30, 0.04}	{35, 0.045}	{40, 0.045}	{45, 0.05}	{50, 0.055}
{0, 0}	{5, 0.015}	{10, 0.025}	{15, 0.03}	{20, 0.035}	{25, 0.035}	{30, 0.04}	{35, 0.045}	{40, 0.05}	{45, 0.05}	{50, 0.055}
{0, 0}	{5, 0.02}	{10, 0.025}	{15, 0.035}	{20, 0.04}	{25, 0.045}	{30, 0.045}	{35, 0.05}	{40, 0.055}	{45, 0.06}	{50, 0.065}
{0, 0}	{5, 0.015}	{10, 0.02}	{15, 0.025}	{20, 0.025}	{25, 0.03}	{30, 0.03}	{35, 0.035}	{40, 0.035}	{45, 0.04}	{50, 0.04}
{0, 0}	{5, 0.015}	{10, 0.02}	{15, 0.025}	{20, 0.025}	{25, 0.03}	{30, 0.035}	{35, 0.035}	{40, 0.04}	{45, 0.04}	{50, 0.045}
{0, 0}	{5, 0.015}	{10, 0.025}	{15, 0.03}	{20, 0.03}	{25, 0.035}	{30, 0.04}	{35, 0.045}	{40, 0.045}	{45, 0.05}	{50, 0.055}
{0, 0}	{5, 0.015}	{10, 0.02}	{15, 0.02}	{20, 0.025}	{25, 0.03}	{30, 0.03}	{35, 0.035}	{40, 0.035}	{45, 0.04}	{50, 0.04}
{0, 0}	{5, 0.015}	{10, 0.02}	{15, 0.025}	{20, 0.03}	{25, 0.03}	{30, 0.035}	{35, 0.035}	{40, 0.04}	{45, 0.04}	{50, 0.045}
{0, 0}	{5, 0.01}	{10, 0.015}	{15, 0.02}	{20, 0.02}	{25, 0.02}	{30, 0.025}	{35, 0.025}	{40, 0.03}	{45, 0.03}	{50, 0.03}
{0, 0}	{5, 0.02}	{10, 0.025}	{15, 0.03}	{20, 0.035}	{25, 0.04}	{30, 0.045}	{35, 0.05}	{40, 0.05}	{45, 0.055}	{50, 0.06}
{0, 0}	{5, 0.01}	{10, 0.015}	{15, 0.015}	{20, 0.02}	{25, 0.02}	{30, 0.02}	{35, 0.025}	{40, 0.025}	{45, 0.025}	{50, 0.03}
{0, 0}	{5, 0.015}	{10, 0.02}	{15, 0.025}	{20, 0.025}	{25, 0.03}	{30, 0.035}	{35, 0.035}	{40, 0.04}	{45, 0.04}	{50, 0.045}
{0, 0}	{5, 0.015}	{10, 0.025}	{15, 0.03}	{20, 0.035}	{25, 0.04}	{30, 0.045}	{35, 0.045}	{40, 0.05}	{45, 0.055}	{50, 0.055}
{0, 0}	{5, 0.02}	{10, 0.025}	{15, 0.035}	{20, 0.04}	{25, 0.045}	{30, 0.045}	{35, 0.05}	{40, 0.055}	{45, 0.06}	{50, 0.06}
{0, 0}	{5, 0.015}	{10, 0.02}	{15, 0.025}	{20, 0.03}	{25, 0.035}	{30, 0.035}	{35, 0.04}	{40, 0.04}	{45, 0.045}	{50, 0.045}
{0, 0}	{5, 0.015}	{10, 0.02}	{15, 0.025}	{20, 0.025}	{25, 0.03}	{30, 0.03}	{35, 0.035}	{40, 0.035}	{45, 0.04}	{50, 0.04}
{0, 0}	{5, 0.015}	{10, 0.02}	{15, 0.02}	{20, 0.025}	{25, 0.025}	{30, 0.03}	{35, 0.03}	{40, 0.035}	{45, 0.035}	{50, 0.04}
{0, 0}	{5, 0.015}	{10, 0.02}	{15, 0.03}	{20, 0.03}	{25, 0.035}	{30, 0.04}	{35, 0.045}	{40, 0.045}	{45, 0.05}	{50, 0.05}
{0, 0}	{5, 0.015}	{10, 0.025}	{15, 0.03}	{20, 0.035}	{25, 0.035}	{30, 0.04}	{35, 0.045}	{40, 0.045}	{45, 0.05}	{50, 0.055}
{0, 0}	{5, 0.015}	{10, 0.02}	{15, 0.025}	{20, 0.03}	{25, 0.035}	{30, 0.04}	{35, 0.04}	{40, 0.045}	{45, 0.05}	{50, 0.05}
{0, 0}	{5, 0.015}	{10, 0.02}	{15, 0.025}	{20, 0.025}	{25, 0.03}	{30, 0.03}	{35, 0.035}	{40, 0.035}	{45, 0.04}	{50, 0.04}
{0, 0}	{5, 0.01}	{10, 0.015}	{15, 0.02}	{20, 0.025}	{25, 0.025}	{30, 0.03}	{35, 0.03}	{40, 0.035}	{45, 0.035}	{50, 0.04}
{0, 0}	{5, 0.01}	{10, 0.015}	{15, 0.015}	{20, 0.02}	{25, 0.02}	{30, 0.02}	{35, 0.025}	{40, 0.025}	{45, 0.025}	{50, 0.025}
{0, 0}	{5, 0.015}	{10, 0.02}	{15, 0.025}	{20, 0.03}	{25, 0.035}	{30, 0.04}	{35, 0.04}	{40, 0.045}	{45, 0.05}	{50, 0.05}
{0, 0}	{5, 0.015}	{10, 0.02}	{15, 0.025}	{20, 0.03}	{25, 0.03}	{30, 0.035}	{35, 0.04}	{40, 0.04}	{45, 0.045}	{50, 0.045}
{0, 0}	{5, 0.015}	{10, 0.02}	{15, 0.025}	{20, 0.03}	{25, 0.035}	{30, 0.035}	{35, 0.04}	{40, 0.04}	{45, 0.045}	{50, 0.05}
{0, 0}	{5, 0.015}	{10, 0.02}	{15, 0.025}	{20, 0.03}	{25, 0.035}	{30, 0.035}	{35, 0.04}	{40, 0.04}	{45, 0.045}	{50, 0.045}
{0, 0}	{5, 0.015}	{10, 0.025}	{15, 0.03}	{20, 0.03}	{25, 0.035}	{30, 0.04}	{35, 0.045}	{40, 0.045}	{45, 0.05}	{50, 0.055}
{0, 0}	{5, 0.015}	{10, 0.025}	{15, 0.03}	{20, 0.035}	{25, 0.04}	{30, 0.04}	{35, 0.045}	{40, 0.05}	{45, 0.05}	{50, 0.055}
{0, 0}	{5, 0.02}	{10, 0.03}	{15, 0.035}	{20, 0.04}	{25, 0.045}	{30, 0.05}	{35, 0.055}	{40, 0.06}	{45, 0.06}	{50, 0.065}
{0, 0}	{5, 0.015}	{10, 0.02}	{15, 0.025}	{20, 0.03}	{25, 0.035}	{30, 0.035}	{35, 0.04}	{40, 0.045}	{45, 0.045}	{50, 0.05}
{0, 0}	{5, 0.015}	{10, 0.02}	{15, 0.025}	{20, 0.03}	{25, 0.03}	{30, 0.035}	{35, 0.035}	{40, 0.04}	{45, 0.045}	{50, 0.045}
{0, 0}	{5, 0.015}	{10, 0.02}	{15, 0.025}	{20, 0.03}	{25, 0.03}	{30, 0.035}	{35, 0.04}	{40, 0.04}	{45, 0.045}	{50, 0.045}
{0, 0}	{5, 0.01}	{10, 0.015}	{15, 0.015}	{20, 0.015}	{25, 0.02}	{30, 0.02}	{35, 0.02}	{40, 0.025}	{45, 0.025}	{50, 0.025}
{0, 0}	{5, 0.01}	{10, 0.015}	{15, 0.02}	{20, 0.025}	{25, 0.025}	{30, 0.03}	{35, 0.03}	{40, 0.03}	{45, 0.035}	{50, 0.035}
{0, 0}	{5, 0.015}	{10, 0.02}	{15, 0.025}	{20, 0.025}	{25, 0.03}	{30, 0.03}	{35, 0.035}	{40, 0.04}	{45, 0.04}	{50, 0.04}
{0, 0}	{5, 0.015}	{10, 0.02}	{15, 0.025}	{20, 0.03}	{25, 0.035}	{30, 0.035}	{35, 0.04}	{40, 0.04}	{45, 0.045}	{50, 0.045}
{0, 0}	{5, 0.015}	{10, 0.02}	{15, 0.025}	{20, 0.025}	{25, 0.03}	{30, 0.035}	{35, 0.035}	{40, 0.04}	{45, 0.04}	{50, 0.045}
{0, 0}	{5, 0.02}	{10, 0.025}	{15, 0.035}	{20, 0.04}	{25, 0.045}	{30, 0.05}	{35, 0.055}	{40, 0.055}	{45, 0.06}	{50, 0.065}
{0, 0}	{5, 0.015}	{10, 0.02}	{15, 0.025}	{20, 0.03}	{25, 0.035}	{30, 0.035}	{35, 0.04}	{40, 0.045}	{45, 0.045}	{50, 0.05}
{0, 0}	{5, 0.015}	{10, 0.02}	{15, 0.025}	{20, 0.03}	{25, 0.03}	{30, 0.035}	{35, 0.035}	{40, 0.04}	{45, 0.04}	{50, 0.045}
{0, 0}	{5, 0.01}	{10, 0.015}	{15, 0.02}	{20, 0.025}	{25, 0.025}	{30, 0.03}	{35, 0.03}	{40, 0.03}	{45, 0.035}	{50, 0.035}
{0, 0}	{5, 0.015}	{10, 0.025}	{15, 0.03}	{20, 0.035}	{25, 0.04}	{30, 0.04}	{35, 0.045}	{40, 0.05}	{45, 0.055}	{50, 0.055}
{0, 0}	{5, 0.02}	{10, 0.03}	{15, 0.035}	{20, 0.04}	{25, 0.045}	{30, 0.05}	{35, 0.055}	{40, 0.06}	{45, 0.065}	{50, 0.07}
{0, 0}	{5, 0.015}	{10, 0.02}	{15, 0.025}	{20, 0.03}	{25, 0.035}	{30, 0.035}	{35, 0.04}	{40, 0.045}	{45, 0.045}	{50, 0.05}
{0, 0}	{5, 0.025}	{10, 0.03}	{15, 0.04}	{20, 0.045}	{25, 0.055}	{30, 0.06}	{35, 0.065}	{40, 0.07}	{45, 0.075}	{50, 0.08}
{0, 0}	{5, 0.015}	{10, 0.025}	{15, 0.03}	{20, 0.03}	{25, 0.035}	{30, 0.04}	{35, 0.045}	{40, 0.045}	{45, 0.05}	{50, 0.05}
{0, 0}	{5, 0.015}	{10, 0.025}	{15, 0.03}	{20, 0.03}	{25, 0.035}	{30, 0.04}	{35, 0.045}	{40, 0.045}	{45, 0.05}	{50, 0.055}
{0, 0}	{5, 0.015}	{10, 0.02}	{15, 0.025}	{20, 0.03}	{25, 0.035}	{30, 0.035}	{35, 0.04}	{40, 0.045}	{45, 0.045}	{50, 0.05}
{0, 0}	{5, 0.02}	{10, 0.025}	{15, 0.03}	{20, 0.035}	{25, 0.04}	{30, 0.045}	{35, 0.05}	{40, 0.05}	{45, 0.055}	{50, 0.06}
{0, 0}	{5, 0.015}	{10, 0.02}	{15, 0.025}	{20, 0.025}	{25, 0.03}	{30, 0.03}	{35, 0.035}	{40, 0.04}	{45, 0.04}	{50, 0.04}
{0, 0}	{5, 0.015}	{10, 0.02}	{15, 0.025}	{20, 0.025}	{25, 0.03}	{30, 0.035}	{35, 0.035}	{40, 0.04}	{45, 0.04}	{50, 0.045}
{0, 0}	{5, 0.015}	{10, 0.025}	{15, 0.03}	{20, 0.03}	{25, 0.035}	{30, 0.04}	{35, 0.045}	{40, 0.045}	{45, 0.05}	{50, 0.055}
{0, 0}	{5, 0.015}	{10, 0.025}	{15, 0.03}	{20, 0.035}	{25, 0.04}	{30, 0.04}	{35, 0.045}	{40, 0.05}	{45, 0.055}	{50, 0.055}
{0, 0}	{5, 0.01}	{10, 0.015}	{15, 0.015}	{20, 0.02}	{25, 0.02}	{30, 0.025}	{35, 0.025}	{40, 0.025}	{45, 0.03}	{50, 0.03}
{0, 0}	{5, 0.02}	{10, 0.03}	{15, 0.035}	{20, 0.04}	{25, 0.045}	{30, 0.05}	{35, 0.055}	{40, 0.06}	{45, 0.065}	{50, 0.065}
{0, 0}	{5, 0.02}	{10, 0.03}	{15, 0.035}	{20, 0.045}	{25, 0.05}	{30, 0.055}	{35, 0.06}	{40, 0.065}	{45, 0.07}	{50, 0.075}
{0, 0}	{5, 0.015}	{10, 0.02}	{15, 0.025}	{20, 0.03}	{25, 0.035}	{30, 0.04}	{35, 0.04}	{40, 0.045}	{45, 0.05}	{50, 0.05}
{0, 0}	{5, 0.01}	{10, 0.015}	{15, 0.02}	{20, 0.025}	{25, 0.025}	{30, 0.025}	{35, 0.03}	{40, 0.03}	{45, 0.035}	{50, 0.035}
{0, 0}	{5, 0.01}	{10, 0.015}	{15, 0.015}	{20, 0.02}	{25, 0.02}	{30, 0.025}	{35, 0.025}	{40, 0.03}	{45, 0.03}	{50, 0.03}
{0, 0}	{5, 0.015}	{10, 0.02}	{15, 0.025}	{20, 0.025}	{25, 0.03}	{30, 0.03}	{35, 0.035}	{40, 0.035}	{45, 0.04}	{50, 0.04}
{0, 0}	{5, 0.015}	{10, 0.025}	{15, 0.03}	{20, 0.035}	{25, 0.04}	{30, 0.04}	{35, 0.045}	{40, 0.05}	{45, 0.05}	{50, 0.055}
{0, 0}	{5, 0.02}	{10, 0.03}	{15, 0.035}	{20, 0.04}	{25, 0.045}	{30, 0.05}	{35, 0.055}	{40, 0.06}	{45, 0.065}	{50, 0.065}
{0, 0}	{5, 0.02}	{10, 0.025}	{15, 0.03}	{20, 0.04}	{25, 0.04}	{30, 0.045}	{35, 0.05}	{40, 0.055}	{45, 0.06}	{50, 0.06}
{0, 0}	{5, 0.015}	{10, 0.02}	{15, 0.025}	{20, 0.025}	{25, 0.03}	{30, 0.035}	{35, 0.035}	{40, 0.04}	{45, 0.04}	{50, 0.045}
{0, 0}	{5, 0.01}	{10, 0.015}	{15, 0.015}	{20, 0.02}	{25, 0.02}	{30, 0.025}	{35, 0.025}	{40, 0.025}	{45, 0.03}	{50, 0.03}
{0, 0}	{5, 0.02}	{10, 0.025}	{15, 0.03}	{20, 0.035}	{25, 0.04}	{30, 0.045}	{35, 0.05}	{40, 0.05}	{45, 0.055}	{50, 0.06}
{0, 0}	{5, 0.01}	{10, 0.015}	{15, 0.02}	{20, 0.02}	{25, 0.025}	{30, 0.025}	{35, 0.03}	{40, 0.03}	{45, 0.035}	{50, 0.035}
{0, 0}	{5, 0.015}	{10, 0.02}	{15, 0.025}	{20, 0.03}	{25, 0.03}	{30, 0.035}	{35, 0.04}	{40, 0.04}	{45, 0.045}	{50, 0.045}
{0, 0}	{5, 0.015}	{10, 0.02}	{15, 0.025}	{20, 0.03}	{25, 0.03}	{30, 0.035}	{35, 0.04}	{40, 0.04}	{45, 0.045}	{50, 0.045}
{0, 0}	{5, 0.015}	{10, 0.02}	{15, 0.025}	{20, 0.03}	{25, 0.035}	{30, 0.035}	{35, 0.04}	{40, 0.04}	{45, 0.045}	{50, 0.045}
{0, 0}	{5, 0.015}	{10, 0.02}	{15, 0.025}	{20, 0.03}	{25, 0.03}	{30, 0.035}	{35, 0.035}	{40, 0.04}	{45, 0.04}	{50, 0.045}
{0, 0}	{5, 0.01}	{10, 0.015}	{15, 0.015}	{20, 0.02}	{25, 0.02}	{30, 0.025}	{35, 0.025}	{40, 0.025}	{45, 0.025}	{50, 0.03}
{0, 0}	{5, 0.02}	{10, 0.025}	{15, 0.035}	{20, 0.04}	{25, 0.045}	{30, 0.045}	{35, 0.05}	{40, 0.055}	{45, 0.06}	{50, 0.065}
{0, 0}	{5, 0.015}	{10, 0.02}	{15, 0.025}	{20, 0.03}	{25, 0.035}	{30, 0.04}	{35, 0.04}	{40, 0.045}	{45, 0.045}	{50, 0.05}
{0, 0}	{5, 0.015}	{10, 0.025}	{15, 0.03}	{20, 0.03}	{25, 0.035}	{30, 0.04}	{35, 0.045}	{40, 0.045}	{45, 0.05}	{50, 0.05}
{0, 0}	{5, 0.025}	{10, 0.035}	{15, 0.045}	{20, 0.05}	{25, 0.06}	{30, 0.065}	{35, 0.07}	{40, 0.075}	{45, 0.085}	{50, 0.09}
{0, 0}	{5, 0.015}	{10, 0.02}	{15, 0.025}	{20, 0.03}	{25, 0.035}	{30, 0.04}	{35, 0.04}	{40, 0.045}	{45, 0.045}	{50, 0.05}
{0, 0}	{5, 0.015}	{10, 0.025}	{15, 0.03}	{20, 0.035}	{25, 0.035}	{30, 0.04}	{35, 0.045}	{40, 0.05}	{45, 0.05}	{50, 0.055}
{0, 0}	{5, 0.015}	{10, 0.02}	{15, 0.025}	{20, 0.025}	{25, 0.03}	{30, 0.03}	{35, 0.035}	{40, 0.035}	{45, 0.04}	{50, 0.04}
{0, 0}	{5, 0.015}	{10, 0.02}	{15, 0.025}	{20, 0.03}	{25, 0.035}	{30, 0.035}	{35, 0.04}	{40, 0.045}	{45, 0.045}	{50, 0.05}
{0, 0}	{5, 0.015}	{10, 0.02}	{15, 0.025}	{20, 0.03}	{25, 0.03}	{30, 0.035}	{35, 0.04}	{40, 0.04}	{45, 0.045}	{50, 0.045}
{0, 0}	{5, 0.01}	{10, 0.015}	{15, 0.02}	{20, 0.02}	{25, 0.025}	{30, 0.025}	{35, 0.025}	{40, 0.03}	{45, 0.03}	{50, 0.03}
{0, 0}	{5, 0.015}	{10, 0.02}	{15, 0.025}	{20, 0.03}	{25, 0.035}	{30, 0.035}	{35, 0.04}	{40, 0.04}	{45, 0.045}	{50, 0.045}
{0, 0}	{5, 0.015}	{10, 0.025}	{15, 0.03}	{20, 0.035}	{25, 0.04}	{30, 0.04}	{35, 0.045}	{40, 0.05}	{45, 0.055}	{50, 0.055}
{0, 0}	{5, 0.015}	{10, 0.02}	{15, 0.025}	{20, 0.03}	{25, 0.03}	{30, 0.035}	{35, 0.04}	{40, 0.04}	{45, 0.045}	{50, 0.045}
{0, 0}	{5, 0.015}	{10, 0.02}	{15, 0.025}	{20, 0.03}	{25, 0.03}	{30, 0.035}	{35, 0.035}	{40, 0.04}	{45, 0.04}	{50, 0.045}
{0, 0}	{5, 0.015}	{10, 0.02}	{15, 0.025}	{20, 0.03}	{25, 0.035}	{30, 0.035}	{35, 0.04}	{40, 0.04}	{45, 0.045}	{50, 0.045}
{0, 0}	{5, 0.015}	{10, 0.02}	{15, 0.025}	{20, 0.03}	{25, 0.035}	{30, 0.04}	{35, 0.04}	{40, 0.045}	{45, 0.05}	{50, 0.05}
{0, 0}	{5, 0.015}	{10, 0.02}	{15, 0.025}	{20, 0.025}	{25, 0.03}	{30, 0.035}	{35, 0.035}	{40, 0.04}	{45, 0.04}	{50, 0.045}
{0, 0}	{5, 0.015}	{10, 0.02}	{15, 0.025}	{20, 0.03}	{25, 0.035}	{30, 0.035}	{35, 0.04}	{40, 0.04}	{45, 0.045}	{50, 0.045}
{0, 0}	{5, 0.015}	{10, 0.02}	{15, 0.025}	{20, 0.03}	{25, 0.03}	{30, 0.035}	{35, 0.035}	{40, 0.04}	{45, 0.04}	{50, 0.045}
{0, 0}	{5, 0.015}	{10, 0.02}	{15, 0.02}	{20, 0.025}	{25, 0.025}	{30, 0.03}	{35, 0.03}	{40, 0.035}	{45, 0.035}	{50, 0.04}
{0, 0}	{5, 0.02}	{10, 0.03}	{15, 0.035}	{20, 0.04}	{25, 0.045}	{30, 0.05}	{35, 0.055}	{40, 0.06}	{45, 0.065}	{50, 0.07}
{0, 0}	{5, 0.015}	{10, 0.025}	{15, 0.03}	{20, 0.035}	{25, 0.04}	{30, 0.04}	{35, 0.045}	{40, 0.05}	{45, 0.055}	{50, 0.055}
{0, 0}	{5, 0.015}	{10, 0.02}	{15, 0.025}	{20, 0.03}	{25, 0.035}	{30, 0.035}	{35, 0.04}	{40, 0.045}	{45, 0.045}	{50, 0.05}
{0, 0}	{5, 0.02}	{10, 0.025}	{15, 0.035}	{20, 0.04}	{25, 0.045}	{30, 0.045}	{35, 0.05}	{40, 0.055}	{45, 0.06}	{50, 0.065}
{0, 0}	{5, 0.015}	{10, 0.025}	{15, 0.03}	{20, 0.035}	{25, 0.035}	{30, 0.04}	{35, 0.045}	{40, 0.05}	{45, 0.05}	{50, 0.055}
{0, 0}	{5, 0.01}	{10, 0.015}	{15, 0.02}	{20, 0.02}	{25, 0.025}	{30, 0.025}	{35, 0.025}	{40, 0.03}	{45, 0.03}	{50, 0.03}
{0, 0}	{5, 0.015}	{10, 0.02}	{15, 0.025}	{20, 0.03}	{25, 0.035}	{30, 0.04}	{35, 0.04}	{40, 0.045}	{45, 0.045}	{50, 0.05}
{0, 0}	{5, 0.015}	{10, 0.02}	{15, 0.025}	{20, 0.03}	{25, 0.03}	{30, 0.035}	{35, 0.035}	{40, 0.04}	{45, 0.045}	{50, 0.045}
{0, 0}	{5, 0.01}	{10, 0.015}	{15, 0.02}	{20, 0.025}	{25, 0.025}	{30, 0.03}	{35, 0.03}	{40, 0.035}	{45, 0.035}	{50, 0.035}
{0, 0}	{5, 0.01}	{10, 0.015}	{15, 0.015}	{20, 0.02}	{25, 0.02}	{30, 0.025}	{35, 0.025}	{40, 0.025}	{45, 0.03}	{50, 0.03}
{0, 0}	{5, 0.015}	{10, 0.025}	{15, 0.03}	{20, 0.035}	{25, 0.04}	{30, 0.04}	{35, 0.045}	{40, 0.05}	{45, 0.055}	{50, 0.055}
{0, 0}	{5, 0.02}	{10, 0.025}	{15, 0.035}	{20, 0.04}	{25, 0.045}	{30, 0.05}	{35, 0.05}	{40, 0.055}	{45, 0.06}	{50, 0.065}
{0, 0}	{5, 0.015}	{10, 0.025}	{15, 0.03}	{20, 0.03}	{25, 0.035}	{30, 0.04}	{35, 0.045}	{40, 0.045}	{45, 0.05}	{50, 0.05}
{0, 0}	{5, 0.02}	{10, 0.025}	{15, 0.03}	{20, 0.035}	{25, 0.04}	{30, 0.045}	{35, 0.05}	{40, 0.055}	{45, 0.06}	{50, 0.06}
{0, 0}	{5, 0.015}	{10, 0.02}	{15, 0.025}	{20, 0.03}	{25, 0.03}	{30, 0.035}	{35, 0.04}	{40, 0.04}	{45, 0.045}	{50, 0.045}
{0, 0}	{5, 0.02}	{10, 0.03}	{15, 0.035}	{20, 0.04}	{25, 0.05}	{30, 0.055}	{35, 0.055}	{40, 0.06}	{45, 0.065}	{50, 0.07}
{0, 0}	{5, 0.01}	{10, 0.015}	{15, 0.015}	{20, 0.02}	{25, 0.02}	{30, 0.025}	{35, 0.025}	{40, 0.03}	{45, 0.03}	{50, 0.03}
{0, 0}	{5, 0.015}	{10, 0.02}	{15, 0.025}	{20, 0.03}	{25, 0.03}	{30, 0.035}	{35, 0.04}	{40, 0.04}	{45, 0.045}	{50, 0.045}
{0, 0}	{5, 0.02}	{10, 0.025}	{15, 0.035}	{20, 0.04}	{25, 0.045}	{30, 0.05}	{35, 0.05}	{40, 0.055}	{45, 0.06}	{50, 0.065}
{0, 0}	{5, 0.02}	{10, 0.03}	{15, 0.035}	{20, 0.045}	{25, 0.05}	{30, 0.055}	{35, 0.06}	{40, 0.065}	{45, 0.07}	{50, 0.075}
{0, 0}	{5, 0.025}	{10, 0.035}	{15, 0.04}	{20, 0.045}	{25, 0.055}	{30, 0.06}	{35, 0.065}	{40, 0.07}	{45, 0.075}	{50, 0.08}
{0, 0}	{5, 0.015}	{10, 0.025}	{15, 0.03}	{20, 0.035}	{25, 0.04}	{30, 0.045}	{35, 0.045}	{40, 0.05}	{45, 0.055}	{50, 0.055}
{0, 0}	{5, 0.015}	{10, 0.025}	{15, 0.03}	{20, 0.035}	{25, 0.04}	{30, 0.04}	{35, 0.045}	{40, 0.05}	{45, 0.05}	{50, 0.055}
{0, 0}	{5, 0.01}	{10, 0.015}	{15, 0.015}	{20, 0.02}	{25, 0.02}	{30, 0.02}	{35, 0.025}	{40, 0.025}	{45, 0.025}	{50, 0.03}
{0, 0}	{5, 0.015}	{10, 0.02}	{15, 0.025}	{20, 0.03}	{25, 0.03}	{30, 0.035}	{35, 0.035}	{40, 0.04}	{45, 0.045}	{50, 0.045}
{0, 0}	{5, 0.015}	{10, 0.02}	{15, 0.025}	{20, 0.03}	{25, 0.03}	{30, 0.035}	{35, 0.04}	{40, 0.04}	{45, 0.045}	{50, 0.045}
{0, 0}	{5, 0.01}	{10, 0.015}	{15, 0.015}	{20, 0.02}	{25, 0.02}	{30, 0.025}	{35, 0.025}	{40, 0.03}	{45, 0.03}	{50, 0.03}
{0, 0}	{5, 0.015}	{10, 0.02}	{15, 0.02}	{20, 0.025}	{25, 0.03}	{30, 0.03}	{35, 0.035}	{40, 0.035}	{45, 0.04}	{50, 0.04}
{0, 0}	{5, 0.01}	{10, 0.015}	{15, 0.02}	{20, 0.025}	{25, 0.025}	{30, 0.03}	{35, 0.03}	{40, 0.03}	{45, 0.035}	{50, 0.035}
{0, 0}	{5, 0.015}	{10, 0.02}	{15, 0.025}	{20, 0.03}	{25, 0.03}	{30, 0.035}	{35, 0.035}	{40, 0.04}	{45, 0.04}	{50, 0.045}
{0, 0}	{5, 0.015}	{10, 0.02}	{15, 0.02}	{20, 0.025}	{25, 0.03}	{30, 0.03}	{35, 0.035}	{40, 0.035}	{45, 0.04}	{50, 0.04}
{0, 0}	{5, 0.015}	{10, 0.02}	{15, 0.025}	{20, 0.03}	{25, 0.035}	{30, 0.04}	{35, 0.04}	{40, 0.045}	{45, 0.05}	{50, 0.05}
{0, 0}	{5, 0.01}	{10, 0.015}	{15, 0.02}	{20, 0.02}	{25, 0.025}	{30, 0.025}	{35, 0.025}	{40, 0.03}	{45, 0.03}	{50, 0.03}
{0, 0}	{5, 0.02}	{10, 0.025}	{15, 0.03}	{20, 0.035}	{25, 0.04}	{30, 0.045}	{35, 0.05}	{40, 0.05}	{45, 0.055}	{50, 0.06}
{0, 0}	{5, 0.01}	{10, 0.015}	{15, 0.02}	{20, 0.025}	{25, 0.025}	{30, 0.03}	{35, 0.03}	{40, 0.035}	{45, 0.035}	{50, 0.035}
{0, 0}	{5, 0.015}	{10, 0.02}	{15, 0.025}	{20, 0.025}	{25, 0.03}	{30, 0.03}	{35, 0.035}	{40, 0.035}	{45, 0.04}	{50, 0.04}
{0, 0}	{5, 0.015}	{10, 0.02}	{15, 0.025}	{20, 0.03}	{25, 0.03}	{30, 0.035}	{35, 0.035}	{40, 0.04}	{45, 0.045}	{50, 0.045}
{0, 0}	{5, 0.015}	{10, 0.02}	{15, 0.025}	{20, 0.03}	{25, 0.035}	{30, 0.035}	{35, 0.04}	{40, 0.04}	{45, 0.045}	{50, 0.05}
{0, 0}	{5, 0.02}	{10, 0.025}	{15, 0.03}	{20, 0.035}	{25, 0.04}	{30, 0.045}	{35, 0.05}	{40, 0.05}	{45, 0.055}	{50, 0.06}
{0, 0}	{5, 0.015}	{10, 0.02}	{15, 0.025}	{20, 0.03}	{25, 0.035}	{30, 0.035}	{35, 0.04}	{40, 0.045}	{45, 0.045}	{50, 0.05}
{0, 0}	{5, 0.015}	{10, 0.02}	{15, 0.02}	{20, 0.025}	{25, 0.03}	{30, 0.03}	{35, 0.035}	{40, 0.035}	{45, 0.04}	{50, 0.04}
{0, 0}	{5, 0.015}	{10, 0.02}	{15, 0.025}	{20, 0.03}	{25, 0.035}	{30, 0.035}	{35, 0.04}	{40, 0.04}	{45, 0.045}	{50, 0.045}
{0, 0}	{5, 0.015}	{10, 0.02}	{15, 0.025}	{20, 0.03}	{25, 0.03}	{30, 0.035}	{35, 0.04}	{40, 0.04}	{45, 0.045}	{50, 0.045}
{0, 0}	{5, 0.02}	{10, 0.025}	{15, 0.035}	{20, 0.04}	{25, 0.045}	{30, 0.05}	{35, 0.05}	{40, 0.055}	{45, 0.06}	{50, 0.065}
{0, 0}	{5, 0.015}	{10, 0.02}	{15, 0.025}	{20, 0.025}	{25, 0.03}	{30, 0.035}	{35, 0.035}	{40, 0.04}	{45, 0.04}	{50, 0.045}
{0, 0}	{5, 0.015}	{10, 0.02}	{15, 0.025}	{20, 0.03}	{25, 0.035}	{30, 0.04}	{35, 0.04}	{40, 0.045}	{45, 0.045}	{50, 0.05}
{0, 0}	{5, 0.01}	{10, 0.015}	{15, 0.02}	{20, 0.025}	{25, 0.025}	{30, 0.03}	{35, 0.03}	{40, 0.035}	{45, 0.035}	{50, 0.04}
{0, 0}	{5, 0.015}	{10, 0.025}	{15, 0.03}	{20, 0.035}	{25, 0.04}	{30, 0.04}	{35, 0.045}	{40, 0.05}	{45, 0.05}	{50, 0.055}
{0, 0}	{5, 0.015}	{10, 0.02}	{15, 0.025}	{20, 0.03}	{25, 0.03}	{30, 0.035}	{35, 0.035}	{40, 0.04}	{45, 0.045}	{50, 0.045}
{0, 0}	{5, 0.02}	{10, 0.025}	{15, 0.035}	{20, 0.04}	{25, 0.045}	{30, 0.05}	{35, 0.055}	{40, 0.055}	{45, 0.06}	{50, 0.065}
{0, 0}	{5, 0.015}	{10, 0.02}	{15, 0.025}	{20, 0.03}	{25, 0.035}	{30, 0.04}	{35, 0.04}	{40, 0.045}	{45, 0.05}	{50, 0.05}
{0, 0}	{5, 0.015}	{10, 0.025}	{15, 0.03}	{20, 0.035}	{25, 0.04}	{30, 0.04}	{35, 0.045}	{40, 0.05}	{45, 0.055}	{50, 0.055}
{0, 0}	{5, 0.015}	{10, 0.02}	{15, 0.025}	{20, 0.03}	{25, 0.03}	{30, 0.035}	{35, 0.04}	{40, 0.04}	{45, 0.045}	{50, 0.045}
{0, 0}	{5, 0.015}	{10, 0.025}	{15, 0.03}	{20, 0.035}	{25, 0.04}	{30, 0.04}	{35, 0.045}	{40, 0.05}	{45, 0.05}	{50, 0.055}
{0, 0}	{5, 0.01}	{10, 0.015}	{15, 0.02}	{20, 0.02}	{25, 0.025}	{30, 0.025}	{35, 0.03}	{40, 0.03}	{45, 0.03}	{50, 0.035}
{0, 0}	{5, 0.015}	{10, 0.02}	{15, 0.025}	{20, 0.03}	{25, 0.03}	{30, 0.035}	{35, 0.04}	{40, 0.04}	{45, 0.045}	{50, 0.045}
{0, 0}	{5, 0.015}	{10, 0.02}	{15, 0.025}	{20, 0.03}	{25, 0.035}	{30, 0.04}	{35, 0.04}	{40, 0.045}	{45, 0.05}	{50, 0.05}
{0, 0}	{5, 0.015}	{10, 0.025}	{15, 0.03}	{20, 0.035}	{25, 0.04}	{30, 0.04}	{35, 0.045}	{40, 0.05}	{45, 0.055}	{50, 0.055}
{0, 0}	{5, 0.015}	{10, 0.025}	{15, 0.03}	{20, 0.03}	{25, 0.035}	{30, 0.04}	{35, 0.045}	{40, 0.045}	{45, 0.05}	{50, 0.055}
{0, 0}	{5, 0.015}	{10, 0.02}	{15, 0.025}	{20, 0.03}	{25, 0.03}	{30, 0.035}	{35, 0.035}	{40, 0.04}	{45, 0.04}	{50, 0.045}
{0, 0}	{5, 0.02}	{10, 0.025}	{15, 0.03}	{20, 0.035}	{25, 0.04}	{30, 0.045}	{35, 0.05}	{40, 0.055}	{45, 0.055}	{50, 0.06}
{0, 0}	{5, 0.015}	{10, 0.02}	{15, 0.025}	{20, 0.03}	{25, 0.035}	{30, 0.035}	{35, 0.04}	{40, 0.04}	{45, 0.045}	{50, 0.05}
{0, 0}	{5, 0.02}	{10, 0.03}	{15, 0.035}	{20, 0.04}	{25, 0.045}	{30, 0.05}	{35, 0.055}	{40, 0.06}	{45, 0.065}	{50, 0.07}
{0, 0}	{5, 0.02}	{10, 0.03}	{15, 0.035}	{20, 0.04}	{25, 0.045}	{30, 0.05}	{35, 0.055}	{40, 0.06}	{45, 0.065}	{50, 0.07}
{0, 0}	{5, 0.01}	{10, 0.015}	{15, 0.015}	{20, 0.02}	{25, 0.02}	{30, 0.025}	{35, 0.025}	{40, 0.03}	{45, 0.03}	{50, 0.03}
{0, 0}	{5, 0.015}	{10, 0.02}	{15, 0.025}	{20, 0.03}	{25, 0.03}	{30, 0.035}	{35, 0.035}	{40, 0.04}	{45, 0.045}	{50, 0.045}
{0, 0}	{5, 0.02}	{10, 0.03}	{15, 0.035}	{20, 0.04}	{25, 0.045}	{30, 0.05}	{35, 0.055}	{40, 0.06}	{45, 0.06}	{50, 0.065}
{0, 0}	{5, 0.015}	{10, 0.02}	{15, 0.025}	{20, 0.03}	{25, 0.035}	{30, 0.04}	{35, 0.04}	{40, 0.045}	{45, 0.05}	{50, 0.05}
{0, 0}	{5, 0.01}	{10, 0.015}	{15, 0.02}	{20, 0.02}	{25, 0.025}	{30, 0.025}	{35, 0.03}	{40, 0.03}	{45, 0.03}	{50, 0.035}
{0, 0}	{5, 0.015}	{10, 0.025}	{15, 0.03}	{20, 0.035}	{25, 0.035}	{30, 0.04}	{35, 0.045}	{40, 0.045}	{45, 0.05}	{50, 0.055}
{0, 0}	{5, 0.02}	{10, 0.03}	{15, 0.04}	{20, 0.045}	{25, 0.05}	{30, 0.055}	{35, 0.06}	{40, 0.065}	{45, 0.07}	{50, 0.075}
{0, 0}	{5, 0.01}	{10, 0.01}	{15, 0.015}	{20, 0.015}	{25, 0.015}	{30, 0.02}	{35, 0.02}	{40, 0.02}	{45, 0.02}	{50, 0.025}
{0, 0}	{5, 0.015}	{10, 0.015}	{15, 0.02}	{20, 0.025}	{25, 0.025}	{30, 0.03}	{35, 0.03}	{40, 0.035}	{45, 0.035}	{50, 0.04}
{0, 0}	{5, 0.02}	{10, 0.03}	{15, 0.035}	{20, 0.04}	{25, 0.05}	{30, 0.055}	{35, 0.06}	{40, 0.06}	{45, 0.065}	{50, 0.07}
{0, 0}	{5, 0.015}	{10, 0.02}	{15, 0.02}	{20, 0.025}	{25, 0.03}	{30, 0.03}	{35, 0.035}	{40, 0.035}	{45, 0.04}	{50, 0.04}
{0, 0}	{5, 0.02}	{10, 0.03}	{15, 0.035}	{20, 0.045}	{25, 0.05}	{30, 0.055}	{35, 0.06}	{40, 0.065}	{45, 0.065}	{50, 0.07}
{0, 0}	{5, 0.015}	{10, 0.025}	{15, 0.03}	{20, 0.035}	{25, 0.035}	{30, 0.04}	{35, 0.045}	{40, 0.05}	{45, 0.05}	{50, 0.055}
{0, 0}	{5, 0.015}	{10, 0.02}	{15, 0.025}	{20, 0.03}	{25, 0.035}	{30, 0.04}	{35, 0.04}	{40, 0.045}	{45, 0.05}	{50, 0.05}
{0, 0}	{5, 0.01}	{10, 0.015}	{15, 0.02}	{20, 0.025}	{25, 0.025}	{30, 0.03}	{35, 0.03}	{40, 0.035}	{45, 0.035}	{50, 0.04}
{0, 0}	{5, 0.015}	{10, 0.02}	{15, 0.025}	{20, 0.03}	{25, 0.03}	{30, 0.035}	{35, 0.035}	{40, 0.04}	{45, 0.04}	{50, 0.045}
{0, 0}	{5, 0.02}	{10, 0.025}	{15, 0.03}	{20, 0.035}	{25, 0.04}	{30, 0.045}	{35, 0.05}	{40, 0.055}	{45, 0.055}	{50, 0.06}
{0, 0}	{5, 0.02}	{10, 0.03}	{15, 0.035}	{20, 0.045}	{25, 0.05}	{30, 0.055}	{35, 0.06}	{40, 0.065}	{45, 0.07}	{50, 0.075}
{0, 0}	{5, 0.015}	{10, 0.02}	{15, 0.025}	{20, 0.025}	{25, 0.03}	{30, 0.03}	{35, 0.035}	{40, 0.035}	{45, 0.04}	{50, 0.04}
{0, 0}	{5, 0.02}	{10, 0.025}	{15, 0.03}	{20, 0.035}	{25, 0.04}	{30, 0.045}	{35, 0.05}	{40, 0.05}	{45, 0.055}	{50, 0.06}
{0, 0}	{5, 0.02}	{10, 0.03}	{15, 0.035}	{20, 0.04}	{25, 0.045}	{30, 0.05}	{35, 0.055}	{40, 0.06}	{45, 0.065}	{50, 0.07}
{0, 0}	{5, 0.015}	{10, 0.02}	{15, 0.025}	{20, 0.03}	{25, 0.035}	{30, 0.04}	{35, 0.04}	{40, 0.045}	{45, 0.045}	{50, 0.05}
{0, 0}	{5, 0.02}	{10, 0.025}	{15, 0.03}	{20, 0.035}	{25, 0.04}	{30, 0.045}	{35, 0.05}	{40, 0.05}	{45, 0.055}	{50, 0.06}
{0, 0}	{5, 0.02}	{10, 0.03}	{15, 0.035}	{20, 0.04}	{25, 0.045}	{30, 0.05}	{35, 0.055}	{40, 0.06}	{45, 0.065}	{50, 0.07}
{0, 0}	{5, 0.02}	{10, 0.03}	{15, 0.035}	{20, 0.04}	{25, 0.045}	{30, 0.05}	{35, 0.055}	{40, 0.06}	{45, 0.065}	{50, 0.07}
{0, 0}	{5, 0.02}	{10, 0.025}	{15, 0.035}	{20, 0.04}	{25, 0.045}	{30, 0.045}	{35, 0.05}	{40, 0.055}	{45, 0.06}	{50, 0.065}
{0, 0}	{5, 0.015}	{10, 0.02}	{15, 0.025}	{20, 0.03}	{25, 0.035}	{30, 0.04}	{35, 0.04}	{40, 0.045}	{45, 0.045}	{50, 0.05}
{0, 0}	{5, 0.015}	{10, 0.02}	{15, 0.025}	{20, 0.03}	{25, 0.035}	{30, 0.04}	{35, 0.04}	{40, 0.045}	{45, 0.05}	{50, 0.05}
{0, 0}	{5, 0.01}	{10, 0.015}	{15, 0.02}	{20, 0.025}	{25, 0.025}	{30, 0.03}	{35, 0.03}	{40, 0.03}	{45, 0.035}	{50, 0.035}
{0, 0}	{5, 0.015}	{10, 0.02}	{15, 0.025}	{20, 0.03}	{25, 0.035}	{30, 0.04}	{35, 0.04}	{40, 0.045}	{45, 0.045}	{50, 0.05}
{0, 0}	{5, 0.015}	{10, 0.02}	{15, 0.025}	{20, 0.03}	{25, 0.035}	{30, 0.035}	{35, 0.04}	{40, 0.045}	{45, 0.045}	{50, 0.05}
{0, 0}	{5, 0.02}	{10, 0.03}	{15, 0.035}	{20, 0.045}	{25, 0.05}	{30, 0.055}	{35, 0.06}	{40, 0.065}	{45, 0.07}	{50, 0.075}
{0, 0}	{5, 0.015}	{10, 0.025}	{15, 0.03}	{20, 0.035}	{25, 0.035}	{30, 0.04}	{35, 0.045}	{40, 0.05}	{45, 0.05}	{50, 0.055}
{0, 0}	{5, 0.02}	{10, 0.03}	{15, 0.035}	{20, 0.04}	{25, 0.045}	{30, 0.05}	{35, 0.055}	{40, 0.06}	{45, 0.065}	{50, 0.07}
{0, 0}	{5, 0.02}	{10, 0.025}	{15, 0.03}	{20, 0.035}	{25, 0.04}	{30, 0.045}	{35, 0.05}	{40, 0.055}	{45, 0.06}	{50, 0.06}
{0, 0}	{5, 0.02}	{10, 0.03}	{15, 0.035}	{20, 0.04}	{25, 0.05}	{30, 0.055}	{35, 0.06}	{40, 0.06}	{45, 0.065}	{50, 0.07}
{0, 0}	{5, 0.01}	{10, 0.015}	{15, 0.02}	{20, 0.025}	{25, 0.025}	{30, 0.03}	{35, 0.03}	{40, 0.035}	{45, 0.035}	{50, 0.035}
{0, 0}	{5, 0.015}	{10, 0.025}	{15, 0.03}	{20, 0.035}	{25, 0.04}	{30, 0.04}	{35, 0.045}	{40, 0.05}	{45, 0.05}	{50, 0.055}
{0, 0}	{5, 0.02}	{10, 0.025}	{15, 0.03}	{20, 0.035}	{25, 0.04}	{30, 0.045}	{35, 0.05}	{40, 0.05}	{45, 0.055}	{50, 0.06}
{0, 0}	{5, 0.01}	{10, 0.015}	{15, 0.02}	{20, 0.025}	{25, 0.025}	{30, 0.03}	{35, 0.03}	{40, 0.035}	{45, 0.035}	{50, 0.035}
{0, 0}	{5, 0.015}	{10, 0.02}	{15, 0.025}	{20, 0.025}	{25, 0.03}	{30, 0.035}	{35, 0.035}	{40, 0.04}	{45, 0.04}	{50, 0.045}
{0, 0}	{5, 0.015}	{10, 0.02}	{15, 0.02}	{20, 0.025}	{25, 0.03}	{30, 0.03}	{35, 0.035}	{40, 0.035}	{45, 0.035}	{50, 0.04}
{0, 0}	{5, 0.015}	{10, 0.025}	{15, 0.03}	{20, 0.035}	{25, 0.04}	{30, 0.04}	{35, 0.045}	{40, 0.05}	{45, 0.05}	{50, 0.055}
{0, 0}	{5, 0.015}	{10, 0.02}	{15, 0.02}	{20, 0.025}	{25, 0.03}	{30, 0.03}	{35, 0.035}	{40, 0.035}	{45, 0.04}	{50, 0.04}
{0, 0}	{5, 0.015}	{10, 0.02}	{15, 0.025}	{20, 0.03}	{25, 0.03}	{30, 0.035}	{35, 0.035}	{40, 0.04}	{45, 0.045}	{50, 0.045}
{0, 0}	{5, 0.015}	{10, 0.02}	{15, 0.025}	{20, 0.03}	{25, 0.03}	{30, 0.035}	{35, 0.04}	{40, 0.04}	{45, 0.045}	{50, 0.045}
{0, 0}	{5, 0.015}	{10, 0.02}	{15, 0.025}	{20, 0.03}	{25, 0.035}	{30, 0.04}	{35, 0.04}	{40, 0.045}	{45, 0.045}	{50, 0.05}
{0, 0}	{5, 0.015}	{10, 0.02}	{15, 0.025}	{20, 0.03}	{25, 0.03}	{30, 0.035}	{35, 0.04}	{40, 0.04}	{45, 0.045}	{50, 0.045}
{0, 0}	{5, 0.015}	{10, 0.02}	{15, 0.02}	{20, 0.025}	{25, 0.03}	{30, 0.03}	{35, 0.035}	{40, 0.035}	{45, 0.04}	{50, 0.04}
{0, 0}	{5, 0.015}	{10, 0.02}	{15, 0.025}	{20, 0.03}	{25, 0.035}	{30, 0.035}	{35, 0.04}	{40, 0.04}	{45, 0.045}	{50, 0.045}
{0, 0}	{5, 0.015}	{10, 0.02}	{15, 0.025}	{20, 0.03}	{25, 0.03}	{30, 0.035}	{35, 0.04}	{40, 0.04}	{45, 0.045}	{50, 0.045}
{0, 0}	{5, 0.015}	{10, 0.02}	{15, 0.025}	{20, 0.03}	{25, 0.035}	{30, 0.035}	{35, 0.04}	{40, 0.04}	{45, 0.045}	{50, 0.045}
{0, 0}	{5, 0.015}	{10, 0.025}	{15, 0.03}	{20, 0.035}	{25, 0.04}	{30, 0.045}	{35, 0.045}	{40, 0.05}	{45, 0.055}	{50, 0.055}
{0, 0}	{5, 0.015}	{10, 0.02}	{15, 0.025}	{20, 0.03}	{25, 0.035}	{30, 0.04}	{35, 0.04}	{40, 0.045}	{45, 0.05}	{50, 0.05}
{0, 0}	{5, 0.025}	{10, 0.04}	{15, 0.045}	{20, 0.055}	{25, 0.065}	{30, 0.07}	{35, 0.075}	{40, 0.085}	{45, 0.09}	{50, 0.1}
{0, 0}	{5, 0.02}	{10, 0.025}	{15, 0.03}	{20, 0.035}	{25, 0.04}	{30, 0.045}	{35, 0.05}	{40, 0.05}	{45, 0.055}	{50, 0.06}
{0, 0}	{5, 0.015}	{10, 0.02}	{15, 0.025}	{20, 0.03}	{25, 0.035}	{30, 0.035}	{35, 0.04}	{40, 0.045}	{45, 0.045}	{50, 0.05}
{0, 0}	{5, 0.01}	{10, 0.015}	{15, 0.015}	{20, 0.02}	{25, 0.02}	{30, 0.025}	{35, 0.025}	{40, 0.025}	{45, 0.03}	{50, 0.03}
{0, 0}	{5, 0.015}	{10, 0.02}	{15, 0.025}	{20, 0.03}	{25, 0.035}	{30, 0.04}	{35, 0.04}	{40, 0.045}	{45, 0.05}	{50, 0.05}
{0, 0}	{5, 0.015}	{10, 0.02}	{15, 0.025}	{20, 0.025}	{25, 0.03}	{30, 0.035}	{35, 0.035}	{40, 0.04}	{45, 0.04}	{50, 0.045}
{0, 0}	{5, 0.015}	{10, 0.025}	{15, 0.03}	{20, 0.035}	{25, 0.04}	{30, 0.04}	{35, 0.045}	{40, 0.05}	{45, 0.05}	{50, 0.055}
{0, 0}	{5, 0.015}	{10, 0.025}	{15, 0.03}	{20, 0.035}	{25, 0.04}	{30, 0.04}	{35, 0.045}	{40, 0.05}	{45, 0.05}	{50, 0.055}
{0, 0}	{5, 0.01}	{10, 0.015}	{15, 0.02}	{20, 0.025}	{25, 0.025}	{30, 0.03}	{35, 0.03}	{40, 0.03}	{45, 0.035}	{50, 0.035}
{0, 0}	{5, 0.015}	{10, 0.02}	{15, 0.02}	{20, 0.025}	{25, 0.03}	{30, 0.03}	{35, 0.035}	{40, 0.035}	{45, 0.04}	{50, 0.04}
{0, 0}	{5, 0.02}	{10, 0.025}	{15, 0.035}	{20, 0.04}	{25, 0.045}	{30, 0.045}	{35, 0.05}	{40, 0.055}	{45, 0.06}	{50, 0.065}
{0, 0}	{5, 0.02}	{10, 0.025}	{15, 0.03}	{20, 0.04}	{25, 0.04}	{30, 0.045}	{35, 0.05}	{40, 0.055}	{45, 0.06}	{50, 0.06}
{0, 0}	{5, 0.01}	{10, 0.015}	{15, 0.015}	{20, 0.02}	{25, 0.02}	{30, 0.025}	{35, 0.025}	{40, 0.025}	{45, 0.03}	{50, 0.03}
{0, 0}	{5, 0.02}	{10, 0.025}	{15, 0.035}	{20, 0.04}	{25, 0.045}	{30, 0.05}	{35, 0.05}	{40, 0.055}	{45, 0.06}	{50, 0.065}
{0, 0}	{5, 0.025}	{10, 0.035}	{15, 0.045}	{20, 0.05}	{25, 0.06}	{30, 0.065}	{35, 0.07}	{40, 0.075}	{45, 0.085}	{50, 0.09}
{0, 0}	{5, 0.02}	{10, 0.03}	{15, 0.035}	{20, 0.04}	{25, 0.045}	{30, 0.05}	{35, 0.055}	{40, 0.06}	{45, 0.065}	{50, 0.07}
{0, 0}	{5, 0.01}	{10, 0.015}	{15, 0.02}	{20, 0.02}	{25, 0.025}	{30, 0.025}	{35, 0.03}	{40, 0.03}	{45, 0.035}	{50, 0.035}
{0, 0}	{5, 0.02}	{10, 0.025}	{15, 0.03}	{20, 0.035}	{25, 0.04}	{30, 0.045}	{35, 0.05}	{40, 0.055}	{45, 0.055}	{50, 0.06}
{0, 0}	{5, 0.015}	{10, 0.025}	{15, 0.03}	{20, 0.03}	{25, 0.035}	{30, 0.04}	{35, 0.045}	{40, 0.045}	{45, 0.05}	{50, 0.055}
{0, 0}	{5, 0.015}	{10, 0.025}	{15, 0.03}	{20, 0.03}	{25, 0.035}	{30, 0.04}	{35, 0.045}	{40, 0.045}	{45, 0.05}	{50, 0.055}
{0, 0}	{5, 0.015}	{10, 0.02}	{15, 0.025}	{20, 0.025}	{25, 0.03}	{30, 0.03}	{35, 0.035}	{40, 0.035}	{45, 0.04}	{50, 0.04}
{0, 0}	{5, 0.015}	{10, 0.025}	{15, 0.03}	{20, 0.035}	{25, 0.035}	{30, 0.04}	{35, 0.045}	{40, 0.05}	{45, 0.05}	{50, 0.055}
{0, 0}	{5, 0.015}	{10, 0.025}	{15, 0.03}	{20, 0.035}	{25, 0.04}	{30, 0.04}	{35, 0.045}	{40, 0.05}	{45, 0.05}	{50, 0.055}
{0, 0}	{5, 0.01}	{10, 0.015}	{15, 0.02}	{20, 0.02}	{25, 0.025}	{30, 0.025}	{35, 0.03}	{40, 0.03}	{45, 0.03}	{50, 0.035}
{0, 0}	{5, 0.02}	{10, 0.025}	{15, 0.03}	{20, 0.04}	{25, 0.04}	{30, 0.045}	{35, 0.05}	{40, 0.055}	{45, 0.06}	{50, 0.06}
{0, 0}	{5, 0.015}	{10, 0.025}	{15, 0.03}	{20, 0.03}	{25, 0.035}	{30, 0.04}	{35, 0.045}	{40, 0.045}	{45, 0.05}	{50, 0.055}
{0, 0}	{5, 0.02}	{10, 0.03}	{15, 0.035}	{20, 0.045}	{25, 0.05}	{30, 0.055}	{35, 0.06}	{40, 0.065}	{45, 0.07}	{50, 0.07}
{0, 0}	{5, 0.015}	{10, 0.02}	{15, 0.025}	{20, 0.025}	{25, 0.03}	{30, 0.03}	{35, 0.035}	{40, 0.035}	{45, 0.04}	{50, 0.04}
{0, 0}	{5, 0.015}	{10, 0.02}	{15, 0.025}	{20, 0.03}	{25, 0.035}	{30, 0.035}	{35, 0.04}	{40, 0.04}	{45, 0.045}	{50, 0.045}
{0, 0}	{5, 0.01}	{10, 0.015}	{15, 0.02}	{20, 0.025}	{25, 0.025}	{30, 0.03}	{35, 0.03}	{40, 0.03}	{45, 0.035}	{50, 0.035}
{0, 0}	{5, 0.015}	{10, 0.02}	{15, 0.025}	{20, 0.03}	{25, 0.035}	{30, 0.04}	{35, 0.04}	{40, 0.045}	{45, 0.045}	{50, 0.05}
{0, 0}	{5, 0.01}	{10, 0.015}	{15, 0.02}	{20, 0.02}	{25, 0.025}	{30, 0.025}	{35, 0.025}	{40, 0.03}	{45, 0.03}	{50, 0.03}
{0, 0}	{5, 0.015}	{10, 0.02}	{15, 0.025}	{20, 0.03}	{25, 0.035}	{30, 0.035}	{35, 0.04}	{40, 0.045}	{45, 0.045}	{50, 0.05}
{0, 0}	{5, 0.02}	{10, 0.025}	{15, 0.03}	{20, 0.035}	{25, 0.04}	{30, 0.045}	{35, 0.05}	{40, 0.055}	{45, 0.055}	{50, 0.06}
{0, 0}	{5, 0.02}	{10, 0.025}	{15, 0.035}	{20, 0.04}	{25, 0.045}	{30, 0.05}	{35, 0.05}	{40, 0.055}	{45, 0.06}	{50, 0.065}
{0, 0}	{5, 0.02}	{10, 0.025}	{15, 0.03}	{20, 0.035}	{25, 0.04}	{30, 0.045}	{35, 0.05}	{40, 0.055}	{45, 0.055}	{50, 0.06}
{0, 0}	{5, 0.015}	{10, 0.02}	{15, 0.02}	{20, 0.025}	{25, 0.03}	{30, 0.03}	{35, 0.035}	{40, 0.035}	{45, 0.04}	{50, 0.04}
{0, 0}	{5, 0.015}	{10, 0.025}	{15, 0.03}	{20, 0.035}	{25, 0.04}	{30, 0.045}	{35, 0.045}	{40, 0.05}	{45, 0.055}	{50, 0.06}
{0, 0}	{5, 0.015}	{10, 0.02}	{15, 0.02}	{20, 0.025}	{25, 0.03}	{30, 0.03}	{35, 0.035}	{40, 0.035}	{45, 0.04}	{50, 0.04}
{0, 0}	{5, 0.02}	{10, 0.025}	{15, 0.03}	{20, 0.035}	{25, 0.04}	{30, 0.045}	{35, 0.05}	{40, 0.05}	{45, 0.055}	{50, 0.06}
{0, 0}	{5, 0.01}	{10, 0.015}	{15, 0.02}	{20, 0.02}	{25, 0.025}	{30, 0.025}	{35, 0.03}	{40, 0.03}	{45, 0.035}	{50, 0.035}
{0, 0}	{5, 0.015}	{10, 0.025}	{15, 0.03}	{20, 0.035}	{25, 0.04}	{30, 0.04}	{35, 0.045}	{40, 0.05}	{45, 0.05}	{50, 0.055}
{0, 0}	{5, 0.02}	{10, 0.03}	{15, 0.035}	{20, 0.04}	{25, 0.045}	{30, 0.05}	{35, 0.055}	{40, 0.06}	{45, 0.065}	{50, 0.07}
{0, 0}	{5, 0.01}	{10, 0.015}	{15, 0.02}	{20, 0.02}	{25, 0.025}	{30, 0.025}	{35, 0.03}	{40, 0.03}	{45, 0.03}	{50, 0.035}
{0, 0}	{5, 0.01}	{10, 0.015}	{15, 0.02}	{20, 0.02}	{25, 0.025}	{30, 0.025}	{35, 0.03}	{40, 0.03}	{45, 0.035}	{50, 0.035}
{0, 0}	{5, 0.02}	{10, 0.025}	{15, 0.03}	{20, 0.035}	{25, 0.04}	{30, 0.045}	{35, 0.05}	{40, 0.055}	{45, 0.055}	{50, 0.06}
{0, 0}	{5, 0.01}	{10, 0.015}	{15, 0.02}	{20, 0.025}	{25, 0.025}	{30, 0.03}	{35, 0.03}	{40, 0.035}	{45, 0.035}	{50, 0.04}
{0, 0}	{5, 0.015}	{10, 0.025}	{15, 0.03}	{20, 0.035}	{25, 0.035}	{30, 0.04}	{35, 0.045}	{40, 0.045}	{45, 0.05}	{50, 0.055}
{0, 0}	{5, 0.015}	{10, 0.025}	{15, 0.03}	{20, 0.035}	{25, 0.04}	{30, 0.045}	{35, 0.045}	{40, 0.05}	{45, 0.055}	{50, 0.055}
{0, 0}	{5, 0.02}	{10, 0.025}	{15, 0.03}	{20, 0.04}	{25, 0.04}	{30, 0.045}	{35, 0.05}	{40, 0.055}	{45, 0.06}	{50, 0.06}
{0, 0}	{5, 0.01}	{10, 0.015}	{15, 0.02}	{20, 0.025}	{25, 0.025}	{30, 0.025}	{35, 0.03}	{40, 0.03}	{45, 0.035}	{50, 0.035}
{0, 0}	{5, 0.015}	{10, 0.02}	{15, 0.025}	{20, 0.03}	{25, 0.035}	{30, 0.04}	{35, 0.04}	{40, 0.045}	{45, 0.045}	{50, 0.05}
{0, 0}	{5, 0.01}	{10, 0.01}	{15, 0.015}	{20, 0.015}	{25, 0.015}	{30, 0.02}	{35, 0.02}	{40, 0.02}	{45, 0.025}	{50, 0.025}
{0, 0}	{5, 0.015}	{10, 0.02}	{15, 0.025}	{20, 0.03}	{25, 0.035}	{30, 0.04}	{35, 0.04}	{40, 0.045}	{45, 0.045}	{50, 0.05}
{0, 0}	{5, 0.02}	{10, 0.025}	{15, 0.03}	{20, 0.035}	{25, 0.04}	{30, 0.045}	{35, 0.05}	{40, 0.05}	{45, 0.055}	{50, 0.06}
{0, 0}	{5, 0.02}	{10, 0.03}	{15, 0.035}	{20, 0.04}	{25, 0.045}	{30, 0.05}	{35, 0.055}	{40, 0.06}	{45, 0.065}	{50, 0.07}
{0, 0}	{5, 0.015}	{10, 0.025}	{15, 0.03}	{20, 0.035}	{25, 0.035}	{30, 0.04}	{35, 0.045}	{40, 0.05}	{45, 0.05}	{50, 0.055}
{0, 0}	{5, 0.015}	{10, 0.02}	{15, 0.025}	{20, 0.025}	{25, 0.03}	{30, 0.03}	{35, 0.035}	{40, 0.035}	{45, 0.04}	{50, 0.04}
{0, 0}	{5, 0.02}	{10, 0.03}	{15, 0.04}	{20, 0.045}	{25, 0.05}	{30, 0.055}	{35, 0.06}	{40, 0.065}	{45, 0.07}	{50, 0.075}
{0, 0}	{5, 0.015}	{10, 0.02}	{15, 0.02}	{20, 0.025}	{25, 0.03}	{30, 0.03}	{35, 0.035}	{40, 0.035}	{45, 0.04}	{50, 0.04}
{0, 0}	{5, 0.01}	{10, 0.015}	{15, 0.02}	{20, 0.025}	{25, 0.025}	{30, 0.03}	{35, 0.03}	{40, 0.03}	{45, 0.035}	{50, 0.035}
{0, 0}	{5, 0.01}	{10, 0.015}	{15, 0.015}	{20, 0.02}	{25, 0.02}	{30, 0.025}	{35, 0.025}	{40, 0.025}	{45, 0.025}	{50, 0.03}
{0, 0}	{5, 0.015}	{10, 0.02}	{15, 0.025}	{20, 0.03}	{25, 0.03}	{30, 0.035}	{35, 0.035}	{40, 0.04}	{45, 0.04}	{50, 0.045}
{0, 0}	{5, 0.015}	{10, 0.025}	{15, 0.03}	{20, 0.035}	{25, 0.035}	{30, 0.04}	{35, 0.045}	{40, 0.045}	{45, 0.05}	{50, 0.055}
{0, 0}	{5, 0.015}	{10, 0.02}	{15, 0.025}	{20, 0.03}	{25, 0.035}	{30, 0.035}	{35, 0.04}	{40, 0.04}	{45, 0.045}	{50, 0.05}
{0, 0}	{5, 0.015}	{10, 0.02}	{15, 0.025}	{20, 0.03}	{25, 0.035}	{30, 0.035}	{35, 0.04}	{40, 0.04}	{45, 0.045}	{50, 0.05}
{0, 0}	{5, 0.015}	{10, 0.02}	{15, 0.025}	{20, 0.025}	{25, 0.03}	{30, 0.03}	{35, 0.035}	{40, 0.035}	{45, 0.04}	{50, 0.04}
{0, 0}	{5, 0.015}	{10, 0.02}	{15, 0.025}	{20, 0.03}	{25, 0.035}	{30, 0.035}	{35, 0.04}	{40, 0.045}	{45, 0.045}	{50, 0.05}
{0, 0}	{5, 0.02}	{10, 0.03}	{15, 0.035}	{20, 0.04}	{25, 0.045}	{30, 0.05}	{35, 0.055}	{40, 0.06}	{45, 0.065}	{50, 0.065}
{0, 0}	{5, 0.02}	{10, 0.03}	{15, 0.04}	{20, 0.045}	{25, 0.05}	{30, 0.055}	{35, 0.06}	{40, 0.065}	{45, 0.07}	{50, 0.075}
{0, 0}	{5, 0.015}	{10, 0.015}	{15, 0.02}	{20, 0.025}	{25, 0.025}	{30, 0.03}	{35, 0.03}	{40, 0.035}	{45, 0.035}	{50, 0.04}
{0, 0}	{5, 0.015}	{10, 0.025}	{15, 0.03}	{20, 0.035}	{25, 0.035}	{30, 0.04}	{35, 0.045}	{40, 0.05}	{45, 0.05}	{50, 0.055}
{0, 0}	{5, 0.015}	{10, 0.02}	{15, 0.025}	{20, 0.03}	{25, 0.035}	{30, 0.035}	{35, 0.04}	{40, 0.045}	{45, 0.045}	{50, 0.05}
{0, 0}	{5, 0.015}	{10, 0.02}	{15, 0.025}	{20, 0.03}	{25, 0.035}	{30, 0.035}	{35, 0.04}	{40, 0.045}	{45, 0.045}	{50, 0.05}
{0, 0}	{5, 0.01}	{10, 0.015}	{15, 0.015}	{20, 0.02}	{25, 0.02}	{30, 0.025}	{35, 0.025}	{40, 0.025}	{45, 0.03}	{50, 0.03}
{0, 0}	{5, 0.015}	{10, 0.02}	{15, 0.025}	{20, 0.03}	{25, 0.035}	{30, 0.035}	{35, 0.04}	{40, 0.045}	{45, 0.045}	{50, 0.05}
{0, 0}	{5, 0.02}	{10, 0.025}	{15, 0.03}	{20, 0.035}	{25, 0.04}	{30, 0.045}	{35, 0.05}	{40, 0.055}	{45, 0.055}	{50, 0.06}
{0, 0}	{5, 0.02}	{10, 0.03}	{15, 0.035}	{20, 0.04}	{25, 0.045}	{30, 0.05}	{35, 0.055}	{40, 0.06}	{45, 0.065}	{50, 0.07}
{0, 0}	{5, 0.015}	{10, 0.02}	{15, 0.025}	{20, 0.03}	{25, 0.035}	{30, 0.04}	{35, 0.04}	{40, 0.045}	{45, 0.05}	{50, 0.05}
{0, 0}	{5, 0.015}	{10, 0.025}	{15, 0.03}	{20, 0.035}	{25, 0.04}	{30, 0.04}	{35, 0.045}	{40, 0.05}	{45, 0.05}	{50, 0.055}
{0, 0}	{5, 0.01}	{10, 0.015}	{15, 0.015}	{20, 0.02}	{25, 0.02}	{30, 0.025}	{35, 0.025}	{40, 0.025}	{45, 0.03}	{50, 0.03}
{0, 0}	{5, 0.015}	{10, 0.025}	{15, 0.03}	{20, 0.035}	{25, 0.035}	{30, 0.04}	{35, 0.045}	{40, 0.05}	{45, 0.05}	{50, 0.055}
{0, 0}	{5, 0.015}	{10, 0.02}	{15, 0.025}	{20, 0.03}	{25, 0.035}	{30, 0.035}	{35, 0.04}	{40, 0.045}	{45, 0.045}	{50, 0.05}
{0, 0}	{5, 0.02}	{10, 0.025}	{15, 0.03}	{20, 0.035}	{25, 0.04}	{30, 0.045}	{35, 0.05}	{40, 0.055}	{45, 0.06}	{50, 0.06}
{0, 0}	{5, 0.015}	{10, 0.02}	{15, 0.02}	{20, 0.025}	{25, 0.025}	{30, 0.03}	{35, 0.03}	{40, 0.035}	{45, 0.035}	{50, 0.04}
{0, 0}	{5, 0.02}	{10, 0.025}	{15, 0.03}	{20, 0.04}	{25, 0.04}	{30, 0.045}	{35, 0.05}	{40, 0.055}	{45, 0.06}	{50, 0.06}
{0, 0}	{5, 0.015}	{10, 0.025}	{15, 0.03}	{20, 0.035}	{25, 0.04}	{30, 0.04}	{35, 0.045}	{40, 0.05}	{45, 0.05}	{50, 0.055}
{0, 0}	{5, 0.02}	{10, 0.03}	{15, 0.035}	{20, 0.04}	{25, 0.045}	{30, 0.05}	{35, 0.055}	{40, 0.06}	{45, 0.065}	{50, 0.07}
{0, 0}	{5, 0.02}	{10, 0.025}	{15, 0.035}	{20, 0.04}	{25, 0.045}	{30, 0.045}	{35, 0.05}	{40, 0.055}	{45, 0.06}	{50, 0.065}
{0, 0}	{5, 0.02}	{10, 0.03}	{15, 0.035}	{20, 0.04}	{25, 0.045}	{30, 0.05}	{35, 0.055}	{40, 0.06}	{45, 0.06}	{50, 0.065}
{0, 0}	{5, 0.02}	{10, 0.03}	{15, 0.035}	{20, 0.04}	{25, 0.045}	{30, 0.05}	{35, 0.055}	{40, 0.06}	{45, 0.065}	{50, 0.065}
{0, 0}	{5, 0.01}	{10, 0.015}	{15, 0.02}	{20, 0.025}	{25, 0.025}	{30, 0.03}	{35, 0.03}	{40, 0.035}	{45, 0.035}	{50, 0.035}
{0, 0}	{5, 0.015}	{10, 0.02}	{15, 0.025}	{20, 0.025}	{25, 0.03}	{30, 0.035}	{35, 0.035}	{40, 0.04}	{45, 0.04}	{50, 0.045}
{0, 0}	{5, 0.02}	{10, 0.03}	{15, 0.035}	{20, 0.04}	{25, 0.045}	{30, 0.05}	{35, 0.055}	{40, 0.06}	{45, 0.065}	{50, 0.065}
{0, 0}	{5, 0.02}	{10, 0.025}	{15, 0.03}	{20, 0.035}	{25, 0.04}	{30, 0.045}	{35, 0.05}	{40, 0.055}	{45, 0.055}	{50, 0.06}
{0, 0}	{5, 0.015}	{10, 0.02}	{15, 0.025}	{20, 0.03}	{25, 0.035}	{30, 0.035}	{35, 0.04}	{40, 0.045}	{45, 0.045}	{50, 0.05}
{0, 0}	{5, 0.01}	{10, 0.015}	{15, 0.02}	{20, 0.025}	{25, 0.025}	{30, 0.03}	{35, 0.03}	{40, 0.03}	{45, 0.035}	{50, 0.035}
{0, 0}	{5, 0.01}	{10, 0.015}	{15, 0.02}	{20, 0.025}	{25, 0.025}	{30, 0.03}	{35, 0.03}	{40, 0.035}	{45, 0.035}	{50, 0.04}
{0, 0}	{5, 0.02}	{10, 0.025}	{15, 0.03}	{20, 0.035}	{25, 0.04}	{30, 0.045}	{35, 0.05}	{40, 0.05}	{45, 0.055}	{50, 0.06}
{0, 0}	{5, 0.015}	{10, 0.02}	{15, 0.025}	{20, 0.03}	{25, 0.035}	{30, 0.04}	{35, 0.04}	{40, 0.045}	{45, 0.05}	{50, 0.05}
{0, 0}	{5, 0.02}	{10, 0.03}	{15, 0.035}	{20, 0.04}	{25, 0.045}	{30, 0.05}	{35, 0.055}	{40, 0.06}	{45, 0.065}	{50, 0.07}
{0, 0}	{5, 0.015}	{10, 0.02}	{15, 0.025}	{20, 0.03}	{25, 0.03}	{30, 0.035}	{35, 0.04}	{40, 0.04}	{45, 0.045}	{50, 0.045}
{0, 0}	{5, 0.015}	{10, 0.02}	{15, 0.025}	{20, 0.03}	{25, 0.035}	{30, 0.04}	{35, 0.045}	{40, 0.045}	{45, 0.05}	{50, 0.05}
{0, 0}	{5, 0.01}	{10, 0.015}	{15, 0.02}	{20, 0.02}	{25, 0.025}	{30, 0.025}	{35, 0.03}	{40, 0.03}	{45, 0.035}	{50, 0.035}
{0, 0}	{5, 0.015}	{10, 0.025}	{15, 0.03}	{20, 0.035}	{25, 0.035}	{30, 0.04}	{35, 0.045}	{40, 0.05}	{45, 0.05}	{50, 0.055}
{0, 0}	{5, 0.015}	{10, 0.025}	{15, 0.03}	{20, 0.035}	{25, 0.04}	{30, 0.045}	{35, 0.045}	{40, 0.05}	{45, 0.055}	{50, 0.055}
{0, 0}	{5, 0.015}	{10, 0.025}	{15, 0.03}	{20, 0.03}	{25, 0.035}	{30, 0.04}	{35, 0.045}	{40, 0.045}	{45, 0.05}	{50, 0.05}
{0, 0}	{5, 0.01}	{10, 0.015}	{15, 0.02}	{20, 0.02}	{25, 0.025}	{30, 0.025}	{35, 0.025}	{40, 0.03}	{45, 0.03}	{50, 0.035}
{0, 0}	{5, 0.025}	{10, 0.035}	{15, 0.04}	{20, 0.05}	{25, 0.055}	{30, 0.06}	{35, 0.065}	{40, 0.075}	{45, 0.08}	{50, 0.085}
{0, 0}	{5, 0.015}	{10, 0.02}	{15, 0.025}	{20, 0.03}	{25, 0.03}	{30, 0.035}	{35, 0.035}	{40, 0.04}	{45, 0.045}	{50, 0.045}
{0, 0}	{5, 0.015}	{10, 0.02}	{15, 0.025}	{20, 0.025}	{25, 0.03}	{30, 0.03}	{35, 0.035}	{40, 0.04}	{45, 0.04}	{50, 0.04}
{0, 0}	{5, 0.02}	{10, 0.025}	{15, 0.03}	{20, 0.035}	{25, 0.04}	{30, 0.045}	{35, 0.05}	{40, 0.055}	{45, 0.055}	{50, 0.06}
{0, 0}	{5, 0.015}	{10, 0.02}	{15, 0.025}	{20, 0.03}	{25, 0.035}	{30, 0.04}	{35, 0.04}	{40, 0.045}	{45, 0.05}	{50, 0.05}
{0, 0}	{5, 0.01}	{10, 0.015}	{15, 0.02}	{20, 0.025}	{25, 0.025}	{30, 0.03}	{35, 0.03}	{40, 0.03}	{45, 0.035}	{50, 0.035}
{0, 0}	{5, 0.02}	{10, 0.03}	{15, 0.04}	{20, 0.045}	{25, 0.05}	{30, 0.055}	{35, 0.06}	{40, 0.065}	{45, 0.07}	{50, 0.075}
{0, 0}	{5, 0.015}	{10, 0.025}	{15, 0.03}	{20, 0.03}	{25, 0.035}	{30, 0.04}	{35, 0.045}	{40, 0.045}	{45, 0.05}	{50, 0.055}
{0, 0}	{5, 0.015}	{10, 0.02}	{15, 0.02}	{20, 0.025}	{25, 0.03}	{30, 0.03}	{35, 0.035}	{40, 0.035}	{45, 0.04}	{50, 0.04}
{0, 0}	{5, 0.02}	{10, 0.025}	{15, 0.03}	{20, 0.035}	{25, 0.04}	{30, 0.045}	{35, 0.05}	{40, 0.05}	{45, 0.055}	{50, 0.06}
{0, 0}	{5, 0.015}	{10, 0.02}	{15, 0.025}	{20, 0.03}	{25, 0.035}	{30, 0.04}	{35, 0.04}	{40, 0.045}	{45, 0.045}	{50, 0.05}
{0, 0}	{5, 0.02}	{10, 0.025}	{15, 0.03}	{20, 0.035}	{25, 0.04}	{30, 0.045}	{35, 0.05}	{40, 0.055}	{45, 0.055}	{50, 0.06}
{0, 0}	{5, 0.015}	{10, 0.02}	{15, 0.025}	{20, 0.025}	{25, 0.03}	{30, 0.035}	{35, 0.035}	{40, 0.04}	{45, 0.04}	{50, 0.045}
{0, 0}	{5, 0.02}	{10, 0.03}	{15, 0.035}	{20, 0.04}	{25, 0.045}	{30, 0.05}	{35, 0.055}	{40, 0.06}	{45, 0.065}	{50, 0.07}
{0, 0}	{5, 0.015}	{10, 0.02}	{15, 0.025}	{20, 0.03}	{25, 0.035}	{30, 0.04}	{35, 0.04}	{40, 0.045}	{45, 0.05}	{50, 0.05}
{0, 0}	{5, 0.02}	{10, 0.025}	{15, 0.03}	{20, 0.035}	{25, 0.04}	{30, 0.045}	{35, 0.05}	{40, 0.055}	{45, 0.06}	{50, 0.06}
{0, 0}	{5, 0.02}	{10, 0.03}	{15, 0.035}	{20, 0.04}	{25, 0.045}	{30, 0.05}	{35, 0.055}	{40, 0.06}	{45, 0.065}	{50, 0.07}
{0, 0}	{5, 0.02}	{10, 0.025}	{15, 0.035}	{20, 0.04}	{25, 0.045}	{30, 0.05}	{35, 0.05}	{40, 0.055}	{45, 0.06}	{50, 0.065}
{0, 0}	{5, 0.015}	{10, 0.02}	{15, 0.025}	{20, 0.03}	{25, 0.035}	{30, 0.04}	{35, 0.04}	{40, 0.045}	{45, 0.045}	{50, 0.05}
{0, 0}	{5, 0.02}	{10, 0.025}	{15, 0.03}	{20, 0.035}	{25, 0.04}	{30, 0.045}	{35, 0.05}	{40, 0.055}	{45, 0.055}	{50, 0.06}
{0, 0}	{5, 0.015}	{10, 0.025}	{15, 0.03}	{20, 0.035}	{25, 0.035}	{30, 0.04}	{35, 0.045}	{40, 0.05}	{45, 0.05}	{50, 0.055}
{0, 0}	{5, 0.01}	{10, 0.01}	{15, 0.015}	{20, 0.015}	{25, 0.02}	{30, 0.02}	{35, 0.02}	{40, 0.02}	{45, 0.025}	{50, 0.025}
{0, 0}	{5, 0.015}	{10, 0.02}	{15, 0.025}	{20, 0.03}	{25, 0.035}	{30, 0.035}	{35, 0.04}	{40, 0.045}	{45, 0.045}	{50, 0.05}
{0, 0}	{5, 0.015}	{10, 0.02}	{15, 0.025}	{20, 0.03}	{25, 0.035}	{30, 0.035}	{35, 0.04}	{40, 0.04}	{45, 0.045}	{50, 0.05}
{0, 0}	{5, 0.025}	{10, 0.03}	{15, 0.04}	{20, 0.045}	{25, 0.055}	{30, 0.06}	{35, 0.065}	{40, 0.07}	{45, 0.075}	{50, 0.08}
{0, 0}	{5, 0.01}	{10, 0.015}	{15, 0.02}	{20, 0.02}	{25, 0.025}	{30, 0.025}	{35, 0.03}	{40, 0.03}	{45, 0.035}	{50, 0.035}
{0, 0}	{5, 0.015}	{10, 0.02}	{15, 0.025}	{20, 0.025}	{25, 0.03}	{30, 0.035}	{35, 0.035}	{40, 0.04}	{45, 0.04}	{50, 0.045}
{0, 0}	{5, 0.02}	{10, 0.03}	{15, 0.04}	{20, 0.045}	{25, 0.05}	{30, 0.055}	{35, 0.06}	{40, 0.065}	{45, 0.07}	{50, 0.075}
{0, 0}	{5, 0.01}	{10, 0.015}	{15, 0.015}	{20, 0.02}	{25, 0.02}	{30, 0.02}	{35, 0.025}	{40, 0.025}	{45, 0.025}	{50, 0.03}
{0, 0}	{5, 0.015}	{10, 0.02}	{15, 0.025}	{20, 0.025}	{25, 0.03}	{30, 0.035}	{35, 0.035}	{40, 0.04}	{45, 0.04}	{50, 0.045}
{0, 0}	{5, 0.01}	{10, 0.015}	{15, 0.02}	{20, 0.025}	{25, 0.025}	{30, 0.03}	{35, 0.03}	{40, 0.035}	{45, 0.035}	{50, 0.035}
{0, 0}	{5, 0.01}	{10, 0.015}	{15, 0.02}	{20, 0.02}	{25, 0.025}	{30, 0.025}	{35, 0.025}	{40, 0.03}	{45, 0.03}	{50, 0.03}
{0, 0}	{5, 0.01}	{10, 0.015}	{15, 0.02}	{20, 0.025}	{25, 0.025}	{30, 0.03}	{35, 0.03}	{40, 0.035}	{45, 0.035}	{50, 0.04}
{0, 0}	{5, 0.015}	{10, 0.02}	{15, 0.025}	{20, 0.025}	{25, 0.03}	{30, 0.035}	{35, 0.035}	{40, 0.04}	{45, 0.04}	{50, 0.045}
{0, 0}	{5, 0.015}	{10, 0.025}	{15, 0.03}	{20, 0.035}	{25, 0.04}	{30, 0.045}	{35, 0.045}	{40, 0.05}	{45, 0.055}	{50, 0.055}
{0, 0}	{5, 0.02}	{10, 0.025}	{15, 0.03}	{20, 0.035}	{25, 0.04}	{30, 0.045}	{35, 0.05}	{40, 0.055}	{45, 0.055}	{50, 0.06}
{0, 0}	{5, 0.015}	{10, 0.025}	{15, 0.03}	{20, 0.03}	{25, 0.035}	{30, 0.04}	{35, 0.045}	{40, 0.045}	{45, 0.05}	{50, 0.05}
{0, 0}	{5, 0.015}	{10, 0.025}	{15, 0.03}	{20, 0.035}	{25, 0.035}	{30, 0.04}	{35, 0.045}	{40, 0.045}	{45, 0.05}	{50, 0.055}
{0, 0}	{5, 0.015}	{10, 0.02}	{15, 0.025}	{20, 0.03}	{25, 0.035}	{30, 0.035}	{35, 0.04}	{40, 0.04}	{45, 0.045}	{50, 0.05}
{0, 0}	{5, 0.02}	{10, 0.025}	{15, 0.03}	{20, 0.035}	{25, 0.04}	{30, 0.045}	{35, 0.05}	{40, 0.055}	{45, 0.06}	{50, 0.06}
{0, 0}	{5, 0.02}	{10, 0.03}	{15, 0.04}	{20, 0.045}	{25, 0.05}	{30, 0.055}	{35, 0.06}	{40, 0.065}	{45, 0.07}	{50, 0.075}
{0, 0}	{5, 0.015}	{10, 0.025}	{15, 0.03}	{20, 0.035}	{25, 0.04}	{30, 0.04}	{35, 0.045}	{40, 0.05}	{45, 0.05}	{50, 0.055}
{0, 0}	{5, 0.015}	{10, 0.02}	{15, 0.025}	{20, 0.03}	{25, 0.035}	{30, 0.04}	{35, 0.04}	{40, 0.045}	{45, 0.045}	{50, 0.05}
{0, 0}	{5, 0.015}	{10, 0.015}	{15, 0.02}	{20, 0.025}	{25, 0.025}	{30, 0.03}	{35, 0.03}	{40, 0.035}	{45, 0.035}	{50, 0.04}
{0, 0}	{5, 0.015}	{10, 0.025}	{15, 0.03}	{20, 0.035}	{25, 0.035}	{30, 0.04}	{35, 0.045}	{40, 0.05}	{45, 0.05}	{50, 0.055}
{0, 0}	{5, 0.015}	{10, 0.02}	{15, 0.025}	{20, 0.025}	{25, 0.03}	{30, 0.035}	{35, 0.035}	{40, 0.04}	{45, 0.04}	{50, 0.045}
{0, 0}	{5, 0.015}	{10, 0.02}	{15, 0.025}	{20, 0.025}	{25, 0.03}	{30, 0.035}	{35, 0.035}	{40, 0.04}	{45, 0.04}	{50, 0.04}
{0, 0}	{5, 0.015}	{10, 0.025}	{15, 0.03}	{20, 0.035}	{25, 0.04}	{30, 0.045}	{35, 0.045}	{40, 0.05}	{45, 0.055}	{50, 0.06}
{0, 0}	{5, 0.01}	{10, 0.015}	{15, 0.02}	{20, 0.02}	{25, 0.025}	{30, 0.025}	{35, 0.025}	{40, 0.03}	{45, 0.03}	{50, 0.03}
{0, 0}	{5, 0.02}	{10, 0.03}	{15, 0.035}	{20, 0.04}	{25, 0.045}	{30, 0.05}	{35, 0.055}	{40, 0.06}	{45, 0.065}	{50, 0.07}
{0, 0}	{5, 0.02}	{10, 0.03}	{15, 0.035}	{20, 0.04}	{25, 0.045}	{30, 0.05}	{35, 0.055}	{40, 0.06}	{45, 0.065}	{50, 0.065}
{0, 0}	{5, 0.01}	{10, 0.015}	{15, 0.02}	{20, 0.025}	{25, 0.025}	{30, 0.03}	{35, 0.03}	{40, 0.035}	{45, 0.035}	{50, 0.04}
{0, 0}	{5, 0.02}	{10, 0.03}	{15, 0.035}	{20, 0.045}	{25, 0.05}	{30, 0.055}	{35, 0.06}	{40, 0.065}	{45, 0.07}	{50, 0.07}
{0, 0}	{5, 0.015}	{10, 0.025}	{15, 0.03}	{20, 0.035}	{25, 0.04}	{30, 0.04}	{35, 0.045}	{40, 0.05}	{45, 0.055}	{50, 0.055}
{0, 0}	{5, 0.01}	{10, 0.015}	{15, 0.02}	{20, 0.025}	{25, 0.025}	{30, 0.03}	{35, 0.03}	{40, 0.035}	{45, 0.035}	{50, 0.035}
{0, 0}	{5, 0.02}	{10, 0.025}	{15, 0.03}	{20, 0.035}	{25, 0.04}	{30, 0.045}	{35, 0.05}	{40, 0.05}	{45, 0.055}	{50, 0.06}
{0, 0}	{5, 0.01}	{10, 0.015}	{15, 0.02}	{20, 0.02}	{25, 0.025}	{30, 0.025}	{35, 0.03}	{40, 0.03}	{45, 0.035}	{50, 0.035}
{0, 0}	{5, 0.015}	{10, 0.02}	{15, 0.025}	{20, 0.03}	{25, 0.035}	{30, 0.035}	{35, 0.04}	{40, 0.045}	{45, 0.045}	{50, 0.05}
{0, 0}	{5, 0.015}	{10, 0.02}	{15, 0.025}	{20, 0.03}	{25, 0.035}	{30, 0.04}	{35, 0.04}	{40, 0.045}	{45, 0.05}	{50, 0.05}
{0, 0}	{5, 0.015}	{10, 0.025}	{15, 0.03}	{20, 0.03}	{25, 0.035}	{30, 0.04}	{35, 0.045}	{40, 0.045}	{45, 0.05}	{50, 0.05}
{0, 0}	{5, 0.01}	{10, 0.015}	{15, 0.02}	{20, 0.02}	{25, 0.025}	{30, 0.025}	{35, 0.03}	{40, 0.03}	{45, 0.035}	{50, 0.035}
{0, 0}	{5, 0.02}	{10, 0.03}	{15, 0.04}	{20, 0.045}	{25, 0.05}	{30, 0.055}	{35, 0.065}	{40, 0.07}	{45, 0.075}	{50, 0.08}
{0, 0}	{5, 0.015}	{10, 0.025}	{15, 0.03}	{20, 0.03}	{25, 0.035}	{30, 0.04}	{35, 0.045}	{40, 0.045}	{45, 0.05}	{50, 0.055}
{0, 0}	{5, 0.015}	{10, 0.02}	{15, 0.025}	{20, 0.03}	{25, 0.03}	{30, 0.035}	{35, 0.035}	{40, 0.04}	{45, 0.04}	{50, 0.045}
{0, 0}	{5, 0.02}	{10, 0.03}	{15, 0.035}	{20, 0.04}	{25, 0.045}	{30, 0.05}	{35, 0.055}	{40, 0.06}	{45, 0.065}	{50, 0.07}
{0, 0}	{5, 0.015}	{10, 0.02}	{15, 0.025}	{20, 0.025}	{25, 0.03}	{30, 0.03}	{35, 0.035}	{40, 0.035}	{45, 0.04}	{50, 0.04}
{0, 0}	{5, 0.015}	{10, 0.02}	{15, 0.025}	{20, 0.03}	{25, 0.035}	{30, 0.04}	{35, 0.04}	{40, 0.045}	{45, 0.045}	{50, 0.05}
{0, 0}	{5, 0.01}	{10, 0.015}	{15, 0.02}	{20, 0.025}	{25, 0.025}	{30, 0.03}	{35, 0.03}	{40, 0.03}	{45, 0.035}	{50, 0.035}
{0, 0}	{5, 0.015}	{10, 0.02}	{15, 0.025}	{20, 0.025}	{25, 0.03}	{30, 0.035}	{35, 0.035}	{40, 0.04}	{45, 0.04}	{50, 0.045}
{0, 0}	{5, 0.015}	{10, 0.02}	{15, 0.025}	{20, 0.025}	{25, 0.03}	{30, 0.035}	{35, 0.035}	{40, 0.04}	{45, 0.04}	{50, 0.045}
{0, 0}	{5, 0.01}	{10, 0.015}	{15, 0.02}	{20, 0.025}	{25, 0.025}	{30, 0.03}	{35, 0.03}	{40, 0.03}	{45, 0.035}	{50, 0.035}
{0, 0}	{5, 0.015}	{10, 0.02}	{15, 0.025}	{20, 0.03}	{25, 0.035}	{30, 0.035}	{35, 0.04}	{40, 0.04}	{45, 0.045}	{50, 0.045}
{0, 0}	{5, 0.015}	{10, 0.02}	{15, 0.025}	{20, 0.03}	{25, 0.03}	{30, 0.035}	{35, 0.035}	{40, 0.04}	{45, 0.04}	{50, 0.045}
{0, 0}	{5, 0.015}	{10, 0.02}	{15, 0.025}	{20, 0.03}	{25, 0.035}	{30, 0.035}	{35, 0.04}	{40, 0.045}	{45, 0.045}	{50, 0.05}
{0, 0}	{5, 0.02}	{10, 0.025}	{15, 0.035}	{20, 0.04}	{25, 0.045}	{30, 0.05}	{35, 0.05}	{40, 0.055}	{45, 0.06}	{50, 0.065}
{0, 0}	{5, 0.015}	{10, 0.02}	{15, 0.025}	{20, 0.03}	{25, 0.035}	{30, 0.035}	{35, 0.04}	{40, 0.045}	{45, 0.045}	{50, 0.05}
{0, 0}	{5, 0.015}	{10, 0.025}	{15, 0.03}	{20, 0.035}	{25, 0.035}	{30, 0.04}	{35, 0.045}	{40, 0.045}	{45, 0.05}	{50, 0.055}
{0, 0}	{5, 0.015}	{10, 0.02}	{15, 0.025}	{20, 0.03}	{25, 0.035}	{30, 0.04}	{35, 0.04}	{40, 0.045}	{45, 0.045}	{50, 0.05}
{0, 0}	{5, 0.02}	{10, 0.025}	{15, 0.03}	{20, 0.035}	{25, 0.04}	{30, 0.045}	{35, 0.05}	{40, 0.05}	{45, 0.055}	{50, 0.06}
{0, 0}	{5, 0.015}	{10, 0.02}	{15, 0.02}	{20, 0.025}	{25, 0.03}	{30, 0.03}	{35, 0.035}	{40, 0.035}	{45, 0.04}	{50, 0.04}
{0, 0}	{5, 0.02}	{10, 0.03}	{15, 0.035}	{20, 0.045}	{25, 0.05}	{30, 0.055}	{35, 0.06}	{40, 0.065}	{45, 0.065}	{50, 0.07}
{0, 0}	{5, 0.015}	{10, 0.02}	{15, 0.025}	{20, 0.03}	{25, 0.035}	{30, 0.035}	{35, 0.04}	{40, 0.045}	{45, 0.045}	{50, 0.05}
{0, 0}	{5, 0.025}	{10, 0.035}	{15, 0.04}	{20, 0.05}	{25, 0.055}	{30, 0.06}	{35, 0.065}	{40, 0.07}	{45, 0.075}	{50, 0.085}
{0, 0}	{5, 0.015}	{10, 0.025}	{15, 0.03}	{20, 0.035}	{25, 0.04}	{30, 0.045}	{35, 0.045}	{40, 0.05}	{45, 0.055}	{50, 0.06}
{0, 0}	{5, 0.015}	{10, 0.02}	{15, 0.025}	{20, 0.03}	{25, 0.035}	{30, 0.04}	{35, 0.04}	{40, 0.045}	{45, 0.05}	{50, 0.05}
{0, 0}	{5, 0.025}	{10, 0.03}	{15, 0.04}	{20, 0.045}	{25, 0.055}	{30, 0.06}	{35, 0.065}	{40, 0.07}	{45, 0.075}	{50, 0.08}
{0, 0}	{5, 0.01}	{10, 0.015}	{15, 0.02}	{20, 0.02}	{25, 0.025}	{30, 0.025}	{35, 0.025}	{40, 0.03}	{45, 0.03}	{50, 0.03}
{0, 0}	{5, 0.015}	{10, 0.02}	{15, 0.025}	{20, 0.025}	{25, 0.03}	{30, 0.035}	{35, 0.035}	{40, 0.04}	{45, 0.04}	{50, 0.045}
{0, 0}	{5, 0.01}	{10, 0.015}	{15, 0.015}	{20, 0.02}	{25, 0.02}	{30, 0.025}	{35, 0.025}	{40, 0.025}	{45, 0.03}	{50, 0.03}
{0, 0}	{5, 0.015}	{10, 0.025}	{15, 0.03}	{20, 0.035}	{25, 0.035}	{30, 0.04}	{35, 0.045}	{40, 0.05}	{45, 0.05}	{50, 0.055}
{0, 0}	{5, 0.015}	{10, 0.025}	{15, 0.03}	{20, 0.035}	{25, 0.035}	{30, 0.04}	{35, 0.045}	{40, 0.05}	{45, 0.05}	{50, 0.055}
{0, 0}	{5, 0.02}	{10, 0.03}	{15, 0.035}	{20, 0.04}	{25, 0.045}	{30, 0.05}	{35, 0.055}	{40, 0.06}	{45, 0.06}	{50, 0.065}
{0, 0}	{5, 0.015}	{10, 0.02}	{15, 0.025}	{20, 0.03}	{25, 0.035}	{30, 0.035}	{35, 0.04}	{40, 0.04}	{45, 0.045}	{50, 0.045}
{0, 0}	{5, 0.02}	{10, 0.03}	{15, 0.035}	{20, 0.04}	{25, 0.045}	{30, 0.05}	{35, 0.055}	{40, 0.06}	{45, 0.065}	{50, 0.065}
{0, 0}	{5, 0.02}	{10, 0.025}	{15, 0.035}	{20, 0.04}	{25, 0.045}	{30, 0.045}	{35, 0.05}	{40, 0.055}	{45, 0.06}	{50, 0.065}
{0, 0}	{5, 0.01}	{10, 0.015}	{15, 0.015}	{20, 0.02}	{25, 0.02}	{30, 0.02}	{35, 0.025}	{40, 0.025}	{45, 0.025}	{50, 0.03}
{0, 0}	{5, 0.015}	{10, 0.02}	{15, 0.025}	{20, 0.03}	{25, 0.03}	{30, 0.035}	{35, 0.035}	{40, 0.04}	{45, 0.045}	{50, 0.045}
{0, 0}	{5, 0.015}	{10, 0.025}	{15, 0.03}	{20, 0.035}	{25, 0.04}	{30, 0.045}	{35, 0.045}	{40, 0.05}	{45, 0.055}	{50, 0.055}
{0, 0}	{5, 0.01}	{10, 0.015}	{15, 0.02}	{20, 0.02}	{25, 0.025}	{30, 0.025}	{35, 0.025}	{40, 0.03}	{45, 0.03}	{50, 0.035}
{0, 0}	{5, 0.02}	{10, 0.025}	{15, 0.03}	{20, 0.035}	{25, 0.04}	{30, 0.045}	{35, 0.05}	{40, 0.05}	{45, 0.055}	{50, 0.06}
{0, 0}	{5, 0.015}	{10, 0.025}	{15, 0.03}	{20, 0.035}	{25, 0.04}	{30, 0.045}	{35, 0.045}	{40, 0.05}	{45, 0.055}	{50, 0.055}
{0, 0}	{5, 0.02}	{10, 0.03}	{15, 0.035}	{20, 0.04}	{25, 0.045}	{30, 0.05}	{35, 0.055}	{40, 0.06}	{45, 0.06}	{50, 0.065}
{0, 0}	{5, 0.01}	{10, 0.015}	{15, 0.02}	{20, 0.025}	{25, 0.025}	{30, 0.025}	{35, 0.03}	{40, 0.03}	{45, 0.035}	{50, 0.035}
{0, 0}	{5, 0.02}	{10, 0.025}	{15, 0.035}	{20, 0.04}	{25, 0.045}	{30, 0.05}	{35, 0.05}	{40, 0.055}	{45, 0.06}	{50, 0.065}
{0, 0}	{5, 0.015}	{10, 0.02}	{15, 0.02}	{20, 0.025}	{25, 0.03}	{30, 0.03}	{35, 0.035}	{40, 0.035}	{45, 0.04}	{50, 0.04}
{0, 0}	{5, 0.02}	{10, 0.025}	{15, 0.03}	{20, 0.035}	{25, 0.04}	{30, 0.045}	{35, 0.05}	{40, 0.055}	{45, 0.06}	{50, 0.06}
{0, 0}	{5, 0.02}	{10, 0.025}	{15, 0.03}	{20, 0.035}	{25, 0.04}	{30, 0.045}	{35, 0.05}	{40, 0.05}	{45, 0.055}	{50, 0.06}
{0, 0}	{5, 0.01}	{10, 0.015}	{15, 0.02}	{20, 0.025}	{25, 0.025}	{30, 0.03}	{35, 0.03}	{40, 0.035}	{45, 0.035}	{50, 0.04}
{0, 0}	{5, 0.025}	{10, 0.03}	{15, 0.04}	{20, 0.045}	{25, 0.055}	{30, 0.06}	{35, 0.065}	{40, 0.07}	{45, 0.075}	{50, 0.08}
{0, 0}	{5, 0.02}	{10, 0.025}	{15, 0.035}	{20, 0.04}	{25, 0.045}	{30, 0.05}	{35, 0.05}	{40, 0.055}	{45, 0.06}	{50, 0.065}
{0, 0}	{5, 0.015}	{10, 0.02}	{15, 0.025}	{20, 0.03}	{25, 0.03}	{30, 0.035}	{35, 0.035}	{40, 0.04}	{45, 0.04}	{50, 0.045}
{0, 0}	{5, 0.015}	{10, 0.02}	{15, 0.03}	{20, 0.03}	{25, 0.035}	{30, 0.04}	{35, 0.045}	{40, 0.045}	{45, 0.05}	{50, 0.05}
{0, 0}	{5, 0.01}	{10, 0.015}	{15, 0.02}	{20, 0.02}	{25, 0.025}	{30, 0.025}	{35, 0.03}	{40, 0.03}	{45, 0.03}	{50, 0.035}
{0, 0}	{5, 0.015}	{10, 0.02}	{15, 0.025}	{20, 0.025}	{25, 0.03}	{30, 0.03}	{35, 0.035}	{40, 0.035}	{45, 0.04}	{50, 0.04}
{0, 0}	{5, 0.015}	{10, 0.02}	{15, 0.025}	{20, 0.025}	{25, 0.03}	{30, 0.03}	{35, 0.035}	{40, 0.04}	{45, 0.04}	{50, 0.04}
{0, 0}	{5, 0.015}	{10, 0.02}	{15, 0.025}	{20, 0.03}	{25, 0.035}	{30, 0.035}	{35, 0.04}	{40, 0.045}	{45, 0.045}	{50, 0.05}
{0, 0}	{5, 0.01}	{10, 0.015}	{15, 0.02}	{20, 0.025}	{25, 0.025}	{30, 0.03}	{35, 0.03}	{40, 0.03}	{45, 0.035}	{50, 0.035}
{0, 0}	{5, 0.02}	{10, 0.025}	{15, 0.035}	{20, 0.04}	{25, 0.045}	{30, 0.045}	{35, 0.05}	{40, 0.055}	{45, 0.06}	{50, 0.065}
{0, 0}	{5, 0.015}	{10, 0.02}	{15, 0.025}	{20, 0.03}	{25, 0.035}	{30, 0.035}	{35, 0.04}	{40, 0.045}	{45, 0.045}	{50, 0.05}
{0, 0}	{5, 0.02}	{10, 0.025}	{15, 0.03}	{20, 0.035}	{25, 0.04}	{30, 0.045}	{35, 0.05}	{40, 0.05}	{45, 0.055}	{50, 0.06}
{0, 0}	{5, 0.015}	{10, 0.025}	{15, 0.03}	{20, 0.035}	{25, 0.035}	{30, 0.04}	{35, 0.045}	{40, 0.045}	{45, 0.05}	{50, 0.055}
{0, 0}	{5, 0.015}	{10, 0.02}	{15, 0.025}	{20, 0.03}	{25, 0.03}	{30, 0.035}	{35, 0.04}	{40, 0.04}	{45, 0.045}	{50, 0.045}
{0, 0}	{5, 0.02}	{10, 0.03}	{15, 0.035}	{20, 0.04}	{25, 0.045}	{30, 0.05}	{35, 0.055}	{40, 0.06}	{45, 0.065}	{50, 0.07}
{0, 0}	{5, 0.025}	{10, 0.035}	{15, 0.045}	{20, 0.05}	{25, 0.06}	{30, 0.065}	{35, 0.07}	{40, 0.075}	{45, 0.085}	{50, 0.09}
{0, 0}	{5, 0.02}	{10, 0.03}	{15, 0.035}	{20, 0.045}	{25, 0.05}	{30, 0.055}	{35, 0.06}	{40, 0.065}	{45, 0.065}	{50, 0.07}
{0, 0}	{5, 0.015}	{10, 0.025}	{15, 0.03}	{20, 0.035}	{25, 0.04}	{30, 0.045}	{35, 0.045}	{40, 0.05}	{45, 0.055}	{50, 0.06}
{0, 0}	{5, 0.02}	{10, 0.025}	{15, 0.03}	{20, 0.035}	{25, 0.04}	{30, 0.045}	{35, 0.05}	{40, 0.055}	{45, 0.055}	{50, 0.06}
{0, 0}	{5, 0.02}	{10, 0.025}	{15, 0.03}	{20, 0.035}	{25, 0.04}	{30, 0.045}	{35, 0.05}	{40, 0.055}	{45, 0.06}	{50, 0.06}
{0, 0}	{5, 0.015}	{10, 0.02}	{15, 0.025}	{20, 0.03}	{25, 0.035}	{30, 0.035}	{35, 0.04}	{40, 0.045}	{45, 0.045}	{50, 0.05}
{0, 0}	{5, 0.015}	{10, 0.02}	{15, 0.02}	{20, 0.025}	{25, 0.03}	{30, 0.03}	{35, 0.035}	{40, 0.035}	{45, 0.04}	{50, 0.04}
{0, 0}	{5, 0.015}	{10, 0.02}	{15, 0.025}	{20, 0.03}	{25, 0.035}	{30, 0.035}	{35, 0.04}	{40, 0.04}	{45, 0.045}	{50, 0.05}
{0, 0}	{5, 0.015}	{10, 0.02}	{15, 0.025}	{20, 0.025}	{25, 0.03}	{30, 0.03}	{35, 0.035}	{40, 0.035}	{45, 0.04}	{50, 0.04}
{0, 0}	{5, 0.02}	{10, 0.025}	{15, 0.03}	{20, 0.035}	{25, 0.04}	{30, 0.045}	{35, 0.05}	{40, 0.05}	{45, 0.055}	{50, 0.06}
{0, 0}	{5, 0.015}	{10, 0.025}	{15, 0.03}	{20, 0.03}	{25, 0.035}	{30, 0.04}	{35, 0.045}	{40, 0.045}	{45, 0.05}	{50, 0.055}
{0, 0}	{5, 0.015}	{10, 0.025}	{15, 0.03}	{20, 0.035}	{25, 0.04}	{30, 0.045}	{35, 0.045}	{40, 0.05}	{45, 0.055}	{50, 0.055}
{0, 0}	{5, 0.01}	{10, 0.015}	{15, 0.02}	{20, 0.02}	{25, 0.02}	{30, 0.025}	{35, 0.025}	{40, 0.03}	{45, 0.03}	{50, 0.03}
{0, 0}	{5, 0.02}	{10, 0.025}	{15, 0.03}	{20, 0.035}	{25, 0.04}	{30, 0.045}	{35, 0.05}	{40, 0.055}	{45, 0.06}	{50, 0.06}
{0, 0}	{5, 0.02}	{10, 0.025}	{15, 0.03}	{20, 0.035}	{25, 0.04}	{30, 0.045}	{35, 0.05}	{40, 0.055}	{45, 0.06}	{50, 0.06}
{0, 0}	{5, 0.015}	{10, 0.02}	{15, 0.025}	{20, 0.03}	{25, 0.03}	{30, 0.035}	{35, 0.04}	{40, 0.04}	{45, 0.045}	{50, 0.045}
{0, 0}	{5, 0.015}	{10, 0.025}	{15, 0.03}	{20, 0.035}	{25, 0.04}	{30, 0.04}	{35, 0.045}	{40, 0.05}	{45, 0.05}	{50, 0.055}
{0, 0}	{5, 0.02}	{10, 0.025}	{15, 0.035}	{20, 0.04}	{25, 0.045}	{30, 0.05}	{35, 0.05}	{40, 0.055}	{45, 0.06}	{50, 0.065}
{0, 0}	{5, 0.01}	{10, 0.015}	{15, 0.02}	{20, 0.025}	{25, 0.025}	{30, 0.03}	{35, 0.03}	{40, 0.035}	{45, 0.035}	{50, 0.04}
{0, 0}	{5, 0.025}	{10, 0.035}	{15, 0.045}	{20, 0.05}	{25, 0.055}	{30, 0.065}	{35, 0.07}	{40, 0.075}	{45, 0.08}	{50, 0.085}
{0, 0}	{5, 0.015}	{10, 0.025}	{15, 0.03}	{20, 0.035}	{25, 0.04}	{30, 0.045}	{35, 0.045}	{40, 0.05}	{45, 0.055}	{50, 0.055}
{0, 0}	{5, 0.02}	{10, 0.025}	{15, 0.035}	{20, 0.04}	{25, 0.045}	{30, 0.045}	{35, 0.05}	{40, 0.055}	{45, 0.06}	{50, 0.065}
{0, 0}	{5, 0.015}	{10, 0.02}	{15, 0.025}	{20, 0.03}	{25, 0.035}	{30, 0.035}	{35, 0.04}	{40, 0.04}	{45, 0.045}	{50, 0.045}
{0, 0}	{5, 0.02}	{10, 0.025}	{15, 0.03}	{20, 0.035}	{25, 0.04}	{30, 0.045}	{35, 0.05}	{40, 0.05}	{45, 0.055}	{50, 0.06}
{0, 0}	{5, 0.015}	{10, 0.025}	{15, 0.03}	{20, 0.035}	{25, 0.035}	{30, 0.04}	{35, 0.045}	{40, 0.045}	{45, 0.05}	{50, 0.055}
{0, 0}	{5, 0.015}	{10, 0.025}	{15, 0.03}	{20, 0.035}	{25, 0.035}	{30, 0.04}	{35, 0.045}	{40, 0.045}	{45, 0.05}	{50, 0.055}
{0, 0}	{5, 0.025}	{10, 0.03}	{15, 0.04}	{20, 0.045}	{25, 0.055}	{30, 0.06}	{35, 0.065}	{40, 0.07}	{45, 0.075}	{50, 0.08}
{0, 0}	{5, 0.015}	{10, 0.025}	{15, 0.03}	{20, 0.035}	{25, 0.04}	{30, 0.04}	{35, 0.045}	{40, 0.05}	{45, 0.05}	{50, 0.055}
{0, 0}	{5, 0.015}	{10, 0.02}	{15, 0.025}	{20, 0.03}	{25, 0.03}	{30, 0.035}	{35, 0.035}	{40, 0.04}	{45, 0.045}	{50, 0.045}
{0, 0}	{5, 0.015}	{10, 0.02}	{15, 0.025}	{20, 0.03}	{25, 0.035}	{30, 0.035}	{35, 0.04}	{40, 0.04}	{45, 0.045}	{50, 0.05}
{0, 0}	{5, 0.015}	{10, 0.02}	{15, 0.025}	{20, 0.03}	{25, 0.035}	{30, 0.035}	{35, 0.04}	{40, 0.045}	{45, 0.045}	{50, 0.05}
{0, 0}	{5, 0.02}	{10, 0.025}	{15, 0.03}	{20, 0.035}	{25, 0.04}	{30, 0.045}	{35, 0.05}	{40, 0.05}	{45, 0.055}	{50, 0.06}
{0, 0}	{5, 0.015}	{10, 0.02}	{15, 0.025}	{20, 0.03}	{25, 0.035}	{30, 0.035}	{35, 0.04}	{40, 0.045}	{45, 0.045}	{50, 0.05}
{0, 0}	{5, 0.025}	{10, 0.035}	{15, 0.04}	{20, 0.05}	{25, 0.055}	{30, 0.06}	{35, 0.07}	{40, 0.075}	{45, 0.08}	{50, 0.085}
{0, 0}	{5, 0.02}	{10, 0.025}	{15, 0.035}	{20, 0.04}	{25, 0.045}	{30, 0.05}	{35, 0.05}	{40, 0.055}	{45, 0.06}	{50, 0.065}
{0, 0}	{5, 0.015}	{10, 0.02}	{15, 0.025}	{20, 0.03}	{25, 0.035}	{30, 0.035}	{35, 0.04}	{40, 0.04}	{45, 0.045}	{50, 0.045}
{0, 0}	{5, 0.01}	{10, 0.015}	{15, 0.02}	{20, 0.025}	{25, 0.025}	{30, 0.03}	{35, 0.03}	{40, 0.03}	{45, 0.035}	{50, 0.035}
{0, 0}	{5, 0.01}	{10, 0.015}	{15, 0.02}	{20, 0.02}	{25, 0.025}	{30, 0.025}	{35, 0.03}	{40, 0.03}	{45, 0.035}	{50, 0.035}
{0, 0}	{5, 0.02}	{10, 0.03}	{15, 0.04}	{20, 0.045}	{25, 0.05}	{30, 0.055}	{35, 0.06}	{40, 0.065}	{45, 0.07}	{50, 0.075}
{0, 0}	{5, 0.02}	{10, 0.03}	{15, 0.035}	{20, 0.04}	{25, 0.045}	{30, 0.05}	{35, 0.055}	{40, 0.06}	{45, 0.065}	{50, 0.07}
{0, 0}	{5, 0.015}	{10, 0.02}	{15, 0.02}	{20, 0.025}	{25, 0.03}	{30, 0.03}	{35, 0.035}	{40, 0.035}	{45, 0.04}	{50, 0.04}
{0, 0}	{5, 0.015}	{10, 0.02}	{15, 0.025}	{20, 0.03}	{25, 0.035}	{30, 0.035}	{35, 0.04}	{40, 0.045}	{45, 0.045}	{50, 0.05}
{0, 0}	{5, 0.02}	{10, 0.03}	{15, 0.035}	{20, 0.04}	{25, 0.045}	{30, 0.05}	{35, 0.055}	{40, 0.06}	{45, 0.065}	{50, 0.07}
{0, 0}	{5, 0.02}	{10, 0.03}	{15, 0.035}	{20, 0.04}	{25, 0.045}	{30, 0.05}	{35, 0.055}	{40, 0.06}	{45, 0.065}	{50, 0.07}
{0, 0}	{5, 0.015}	{10, 0.025}	{15, 0.03}	{20, 0.035}	{25, 0.035}	{30, 0.04}	{35, 0.045}	{40, 0.045}	{45, 0.05}	{50, 0.055}
{0, 0}	{5, 0.02}	{10, 0.025}	{15, 0.03}	{20, 0.035}	{25, 0.04}	{30, 0.045}	{35, 0.05}	{40, 0.055}	{45, 0.06}	{50, 0.06}
{0, 0}	{5, 0.015}	{10, 0.02}	{15, 0.025}	{20, 0.025}	{25, 0.03}	{30, 0.035}	{35, 0.035}	{40, 0.04}	{45, 0.04}	{50, 0.045}
{0, 0}	{5, 0.015}	{10, 0.025}	{15, 0.03}	{20, 0.03}	{25, 0.035}	{30, 0.04}	{35, 0.045}	{40, 0.045}	{45, 0.05}	{50, 0.05}
{0, 0}	{5, 0.01}	{10, 0.015}	{15, 0.02}	{20, 0.02}	{25, 0.025}	{30, 0.025}	{35, 0.025}	{40, 0.03}	{45, 0.03}	{50, 0.03}
{0, 0}	{5, 0.015}	{10, 0.025}	{15, 0.03}	{20, 0.035}	{25, 0.035}	{30, 0.04}	{35, 0.045}	{40, 0.045}	{45, 0.05}	{50, 0.055}
{0, 0}	{5, 0.015}	{10, 0.025}	{15, 0.03}	{20, 0.035}	{25, 0.04}	{30, 0.045}	{35, 0.045}	{40, 0.05}	{45, 0.055}	{50, 0.055}
{0, 0}	{5, 0.015}	{10, 0.025}	{15, 0.03}	{20, 0.03}	{25, 0.035}	{30, 0.04}	{35, 0.045}	{40, 0.045}	{45, 0.05}	{50, 0.055}
{0, 0}	{5, 0.02}	{10, 0.03}	{15, 0.04}	{20, 0.045}	{25, 0.05}	{30, 0.055}	{35, 0.06}	{40, 0.065}	{45, 0.07}	{50, 0.075}
{0, 0}	{5, 0.02}	{10, 0.025}	{15, 0.03}	{20, 0.035}	{25, 0.04}	{30, 0.045}	{35, 0.05}	{40, 0.05}	{45, 0.055}	{50, 0.06}
{0, 0}	{5, 0.01}	{10, 0.015}	{15, 0.015}	{20, 0.02}	{25, 0.02}	{30, 0.02}	{35, 0.025}	{40, 0.025}	{45, 0.025}	{50, 0.025}
{0, 0}	{5, 0.02}	{10, 0.025}	{15, 0.035}	{20, 0.04}	{25, 0.045}	{30, 0.05}	{35, 0.055}	{40, 0.055}	{45, 0.06}	{50, 0.065}
{0, 0}	{5, 0.015}	{10, 0.025}	{15, 0.03}	{20, 0.035}	{25, 0.04}	{30, 0.045}	{35, 0.045}	{40, 0.05}	{45, 0.055}	{50, 0.055}
{0, 0}	{5, 0.015}	{10, 0.02}	{15, 0.025}	{20, 0.03}	{25, 0.035}	{30, 0.04}	{35, 0.04}	{40, 0.045}	{45, 0.045}	{50, 0.05}
{0, 0}	{5, 0.015}	{10, 0.02}	{15, 0.025}	{20, 0.03}	{25, 0.035}	{30, 0.035}	{35, 0.04}	{40, 0.045}	{45, 0.045}	{50, 0.05}
{0, 0}	{5, 0.01}	{10, 0.015}	{15, 0.02}	{20, 0.025}	{25, 0.025}	{30, 0.03}	{35, 0.03}	{40, 0.035}	{45, 0.035}	{50, 0.035}
{0, 0}	{5, 0.015}	{10, 0.025}	{15, 0.03}	{20, 0.035}	{25, 0.04}	{30, 0.04}	{35, 0.045}	{40, 0.05}	{45, 0.055}	{50, 0.055}
{0, 0}	{5, 0.015}	{10, 0.02}	{15, 0.02}	{20, 0.025}	{25, 0.03}	{30, 0.03}	{35, 0.035}	{40, 0.035}	{45, 0.04}	{50, 0.04}
{0, 0}	{5, 0.015}	{10, 0.02}	{15, 0.02}	{20, 0.025}	{25, 0.03}	{30, 0.03}	{35, 0.035}	{40, 0.035}	{45, 0.04}	{50, 0.04}
{0, 0}	{5, 0.015}	{10, 0.025}	{15, 0.03}	{20, 0.03}	{25, 0.035}	{30, 0.04}	{35, 0.045}	{40, 0.045}	{45, 0.05}	{50, 0.055}
{0, 0}	{5, 0.015}	{10, 0.025}	{15, 0.03}	{20, 0.035}	{25, 0.04}	{30, 0.04}	{35, 0.045}	{40, 0.05}	{45, 0.05}	{50, 0.055}
{0, 0}	{5, 0.01}	{10, 0.015}	{15, 0.015}	{20, 0.02}	{25, 0.02}	{30, 0.025}	{35, 0.025}	{40, 0.025}	{45, 0.03}	{50, 0.03}
{0, 0}	{5, 0.015}	{10, 0.02}	{15, 0.025}	{20, 0.03}	{25, 0.035}	{30, 0.035}	{35, 0.04}	{40, 0.045}	{45, 0.045}	{50, 0.05}
{0, 0}	{5, 0.015}	{10, 0.02}	{15, 0.025}	{20, 0.03}	{25, 0.03}	{30, 0.035}	{35, 0.035}	{40, 0.04}	{45, 0.04}	{50, 0.045}
{0, 0}	{5, 0.02}	{10, 0.03}	{15, 0.035}	{20, 0.04}	{25, 0.045}	{30, 0.05}	{35, 0.055}	{40, 0.06}	{45, 0.065}	{50, 0.07}
{0, 0}	{5, 0.015}	{10, 0.025}	{15, 0.03}	{20, 0.035}	{25, 0.035}	{30, 0.04}	{35, 0.045}	{40, 0.045}	{45, 0.05}	{50, 0.055}
{0, 0}	{5, 0.02}	{10, 0.03}	{15, 0.04}	{20, 0.045}	{25, 0.05}	{30, 0.055}	{35, 0.06}	{40, 0.065}	{45, 0.07}	{50, 0.075}
{0, 0}	{5, 0.01}	{10, 0.015}	{15, 0.02}	{20, 0.02}	{25, 0.025}	{30, 0.025}	{35, 0.025}	{40, 0.03}	{45, 0.03}	{50, 0.03}
{0, 0}	{5, 0.015}	{10, 0.02}	{15, 0.025}	{20, 0.025}	{25, 0.03}	{30, 0.035}	{35, 0.035}	{40, 0.04}	{45, 0.04}	{50, 0.045}
{0, 0}	{5, 0.01}	{10, 0.015}	{15, 0.02}	{20, 0.02}	{25, 0.025}	{30, 0.025}	{35, 0.03}	{40, 0.03}	{45, 0.03}	{50, 0.035}
{0, 0}	{5, 0.02}	{10, 0.025}	{15, 0.035}	{20, 0.04}	{25, 0.045}	{30, 0.045}	{35, 0.05}	{40, 0.055}	{45, 0.06}	{50, 0.065}
{0, 0}	{5, 0.01}	{10, 0.015}	{15, 0.02}	{20, 0.02}	{25, 0.025}	{30, 0.025}	{35, 0.03}	{40, 0.03}	{45, 0.035}	{50, 0.035}
{0, 0}	{5, 0.015}	{10, 0.02}	{15, 0.025}	{20, 0.025}	{25, 0.03}	{30, 0.03}	{35, 0.035}	{40, 0.035}	{45, 0.04}	{50, 0.04}
{0, 0}	{5, 0.02}	{10, 0.025}	{15, 0.03}	{20, 0.04}	{25, 0.04}	{30, 0.045}	{35, 0.05}	{40, 0.055}	{45, 0.06}	{50, 0.06}
{0, 0}	{5, 0.02}	{10, 0.025}	{15, 0.035}	{20, 0.04}	{25, 0.045}	{30, 0.05}	{35, 0.055}	{40, 0.055}	{45, 0.06}	{50, 0.065}
{0, 0}	{5, 0.015}	{10, 0.025}	{15, 0.03}	{20, 0.035}	{25, 0.04}	{30, 0.04}	{35, 0.045}	{40, 0.05}	{45, 0.05}	{50, 0.055}
{0, 0}	{5, 0.015}	{10, 0.025}	{15, 0.03}	{20, 0.035}	{25, 0.035}	{30, 0.04}	{35, 0.045}	{40, 0.05}	{45, 0.05}	{50, 0.055}
{0, 0}	{5, 0.02}	{10, 0.03}	{15, 0.04}	{20, 0.045}	{25, 0.05}	{30, 0.06}	{35, 0.065}	{40, 0.07}	{45, 0.075}	{50, 0.08}
{0, 0}	{5, 0.025}	{10, 0.03}	{15, 0.04}	{20, 0.045}	{25, 0.055}	{30, 0.06}	{35, 0.065}	{40, 0.07}	{45, 0.075}	{50, 0.08}
{0, 0}	{5, 0.015}	{10, 0.02}	{15, 0.02}	{20, 0.025}	{25, 0.03}	{30, 0.03}	{35, 0.035}	{40, 0.035}	{45, 0.035}	{50, 0.04}
{0, 0}	{5, 0.01}	{10, 0.015}	{15, 0.015}	{20, 0.02}	{25, 0.02}	{30, 0.02}	{35, 0.025}	{40, 0.025}	{45, 0.025}	{50, 0.03}
{0, 0}	{5, 0.015}	{10, 0.02}	{15, 0.025}	{20, 0.03}	{25, 0.035}	{30, 0.035}	{35, 0.04}	{40, 0.04}	{45, 0.045}	{50, 0.05}
{0, 0}	{5, 0.015}	{10, 0.025}	{15, 0.03}	{20, 0.035}	{25, 0.04}	{30, 0.045}	{35, 0.045}	{40, 0.05}	{45, 0.055}	{50, 0.055}
{0, 0}	{5, 0.02}	{10, 0.025}	{15, 0.035}	{20, 0.04}	{25, 0.045}	{30, 0.045}	{35, 0.05}	{40, 0.055}	{45, 0.06}	{50, 0.065}
{0, 0}	{5, 0.015}	{10, 0.025}	{15, 0.03}	{20, 0.035}	{25, 0.035}	{30, 0.04}	{35, 0.045}	{40, 0.045}	{45, 0.05}	{50, 0.055}
{0, 0}	{5, 0.02}	{10, 0.03}	{15, 0.04}	{20, 0.045}	{25, 0.05}	{30, 0.055}	{35, 0.065}	{40, 0.07}	{45, 0.075}	{50, 0.08}
{0, 0}	{5, 0.01}	{10, 0.01}	{15, 0.015}	{20, 0.015}	{25, 0.015}	{30, 0.015}	{35, 0.02}	{40, 0.02}	{45, 0.02}	{50, 0.02}
{0, 0}	{5, 0.015}	{10, 0.02}	{15, 0.025}	{20, 0.03}	{25, 0.035}	{30, 0.035}	{35, 0.04}	{40, 0.045}	{45, 0.045}	{50, 0.05}
{0, 0}	{5, 0.02}	{10, 0.03}	{15, 0.035}	{20, 0.04}	{25, 0.045}	{30, 0.05}	{35, 0.055}	{40, 0.06}	{45, 0.06}	{50, 0.065}
{0, 0}	{5, 0.015}	{10, 0.025}	{15, 0.03}	{20, 0.035}	{25, 0.04}	{30, 0.045}	{35, 0.045}	{40, 0.05}	{45, 0.055}	{50, 0.055}
{0, 0}	{5, 0.01}	{10, 0.015}	{15, 0.015}	{20, 0.02}	{25, 0.02}	{30, 0.025}	{35, 0.025}	{40, 0.025}	{45, 0.03}	{50, 0.03}
{0, 0}	{5, 0.02}	{10, 0.03}	{15, 0.04}	{20, 0.045}	{25, 0.05}	{30, 0.055}	{35, 0.06}	{40, 0.065}	{45, 0.07}	{50, 0.075}
{0, 0}	{5, 0.015}	{10, 0.02}	{15, 0.03}	{20, 0.03}	{25, 0.035}	{30, 0.04}	{35, 0.045}	{40, 0.045}	{45, 0.05}	{50, 0.05}
{0, 0}	{5, 0.02}	{10, 0.025}	{15, 0.035}	{20, 0.04}	{25, 0.045}	{30, 0.05}	{35, 0.05}	{40, 0.055}	{45, 0.06}	{50, 0.065}
{0, 0}	{5, 0.015}	{10, 0.02}	{15, 0.025}	{20, 0.03}	{25, 0.035}	{30, 0.04}	{35, 0.04}	{40, 0.045}	{45, 0.05}	{50, 0.05}
{0, 0}	{5, 0.02}	{10, 0.025}	{15, 0.03}	{20, 0.035}	{25, 0.04}	{30, 0.045}	{35, 0.05}	{40, 0.05}	{45, 0.055}	{50, 0.06}
{0, 0}	{5, 0.015}	{10, 0.025}	{15, 0.03}	{20, 0.03}	{25, 0.035}	{30, 0.04}	{35, 0.045}	{40, 0.045}	{45, 0.05}	{50, 0.05}
{0, 0}	{5, 0.015}	{10, 0.02}	{15, 0.025}	{20, 0.03}	{25, 0.03}	{30, 0.035}	{35, 0.035}	{40, 0.04}	{45, 0.04}	{50, 0.045}
{0, 0}	{5, 0.015}	{10, 0.02}	{15, 0.025}	{20, 0.025}	{25, 0.03}	{30, 0.035}	{35, 0.035}	{40, 0.04}	{45, 0.04}	{50, 0.045}
{0, 0}	{5, 0.015}	{10, 0.02}	{15, 0.025}	{20, 0.03}	{25, 0.03}	{30, 0.035}	{35, 0.035}	{40, 0.04}	{45, 0.045}	{50, 0.045}
{0, 0}	{5, 0.01}	{10, 0.015}	{15, 0.02}	{20, 0.02}	{25, 0.025}	{30, 0.025}	{35, 0.025}	{40, 0.03}	{45, 0.03}	{50, 0.035}
{0, 0}	{5, 0.015}	{10, 0.02}	{15, 0.025}	{20, 0.03}	{25, 0.035}	{30, 0.04}	{35, 0.04}	{40, 0.045}	{45, 0.045}	{50, 0.05}
{0, 0}	{5, 0.01}	{10, 0.015}	{15, 0.02}	{20, 0.02}	{25, 0.025}	{30, 0.025}	{35, 0.03}	{40, 0.03}	{45, 0.035}	{50, 0.035}
{0, 0}	{5, 0.02}	{10, 0.03}	{15, 0.035}	{20, 0.045}	{25, 0.05}	{30, 0.055}	{35, 0.06}	{40, 0.065}	{45, 0.07}	{50, 0.075}
{0, 0}	{5, 0.01}	{10, 0.015}	{15, 0.02}	{20, 0.02}	{25, 0.025}	{30, 0.025}	{35, 0.03}	{40, 0.03}	{45, 0.03}	{50, 0.035}
{0, 0}	{5, 0.015}	{10, 0.02}	{15, 0.025}	{20, 0.025}	{25, 0.03}	{30, 0.035}	{35, 0.035}	{40, 0.04}	{45, 0.04}	{50, 0.045}
{0, 0}	{5, 0.015}	{10, 0.02}	{15, 0.025}	{20, 0.03}	{25, 0.035}	{30, 0.04}	{35, 0.04}	{40, 0.045}	{45, 0.045}	{50, 0.05}
{0, 0}	{5, 0.02}	{10, 0.025}	{15, 0.03}	{20, 0.035}	{25, 0.04}	{30, 0.045}	{35, 0.05}	{40, 0.05}	{45, 0.055}	{50, 0.06}
{0, 0}	{5, 0.01}	{10, 0.015}	{15, 0.015}	{20, 0.02}	{25, 0.02}	{30, 0.025}	{35, 0.025}	{40, 0.03}	{45, 0.03}	{50, 0.03}
{0, 0}	{5, 0.015}	{10, 0.02}	{15, 0.025}	{20, 0.03}	{25, 0.035}	{30, 0.04}	{35, 0.04}	{40, 0.045}	{45, 0.05}	{50, 0.05}
{0, 0}	{5, 0.015}	{10, 0.02}	{15, 0.02}	{20, 0.025}	{25, 0.03}	{30, 0.03}	{35, 0.035}	{40, 0.035}	{45, 0.04}	{50, 0.04}
{0, 0}	{5, 0.02}	{10, 0.03}	{15, 0.035}	{20, 0.04}	{25, 0.05}	{30, 0.055}	{35, 0.06}	{40, 0.06}	{45, 0.065}	{50, 0.07}
{0, 0}	{5, 0.02}	{10, 0.03}	{15, 0.035}	{20, 0.04}	{25, 0.05}	{30, 0.055}	{35, 0.06}	{40, 0.06}	{45, 0.065}	{50, 0.07}
{0, 0}	{5, 0.01}	{10, 0.015}	{15, 0.015}	{20, 0.02}	{25, 0.02}	{30, 0.02}	{35, 0.025}	{40, 0.025}	{45, 0.025}	{50, 0.03}
{0, 0}	{5, 0.015}	{10, 0.02}	{15, 0.02}	{20, 0.025}	{25, 0.025}	{30, 0.03}	{35, 0.035}	{40, 0.035}	{45, 0.035}	{50, 0.04}
{0, 0}	{5, 0.015}	{10, 0.02}	{15, 0.025}	{20, 0.03}	{25, 0.035}	{30, 0.035}	{35, 0.04}	{40, 0.045}	{45, 0.045}	{50, 0.05}
{0, 0}	{5, 0.015}	{10, 0.02}	{15, 0.025}	{20, 0.03}	{25, 0.035}	{30, 0.035}	{35, 0.04}	{40, 0.045}	{45, 0.045}	{50, 0.05}
{0, 0}	{5, 0.02}	{10, 0.03}	{15, 0.035}	{20, 0.04}	{25, 0.045}	{30, 0.05}	{35, 0.055}	{40, 0.06}	{45, 0.06}	{50, 0.065}
{0, 0}	{5, 0.01}	{10, 0.015}	{15, 0.02}	{20, 0.025}	{25, 0.025}	{30, 0.03}	{35, 0.03}	{40, 0.035}	{45, 0.035}	{50, 0.035}
{0, 0}	{5, 0.015}	{10, 0.02}	{15, 0.025}	{20, 0.03}	{25, 0.035}	{30, 0.035}	{35, 0.04}	{40, 0.045}	{45, 0.045}	{50, 0.05}
{0, 0}	{5, 0.015}	{10, 0.02}	{15, 0.025}	{20, 0.025}	{25, 0.03}	{30, 0.035}	{35, 0.035}	{40, 0.04}	{45, 0.04}	{50, 0.045}
{0, 0}	{5, 0.015}	{10, 0.02}	{15, 0.02}	{20, 0.025}	{25, 0.03}	{30, 0.03}	{35, 0.035}	{40, 0.035}	{45, 0.04}	{50, 0.04}
{0, 0}	{5, 0.015}	{10, 0.02}	{15, 0.025}	{20, 0.03}	{25, 0.035}	{30, 0.035}	{35, 0.04}	{40, 0.045}	{45, 0.045}	{50, 0.05}
{0, 0}	{5, 0.015}	{10, 0.02}	{15, 0.025}	{20, 0.03}	{25, 0.035}	{30, 0.04}	{35, 0.04}	{40, 0.045}	{45, 0.045}	{50, 0.05}
{0, 0}	{5, 0.02}	{10, 0.03}	{15, 0.035}	{20, 0.04}	{25, 0.045}	{30, 0.05}	{35, 0.055}	{40, 0.06}	{45, 0.065}	{50, 0.065}
{0, 0}	{5, 0.02}	{10, 0.025}	{15, 0.035}	{20, 0.04}	{25, 0.045}	{30, 0.045}	{35, 0.05}	{40, 0.055}	{45, 0.06}	{50, 0.06}
{0, 0}	{5, 0.015}	{10, 0.02}	{15, 0.02}	{20, 0.025}	{25, 0.03}	{30, 0.03}	{35, 0.035}	{40, 0.035}	{45, 0.035}	{50, 0.04}
{0, 0}	{5, 0.02}	{10, 0.03}	{15, 0.035}	{20, 0.04}	{25, 0.045}	{30, 0.05}	{35, 0.055}	{40, 0.06}	{45, 0.065}	{50, 0.07}
{0, 0}	{5, 0.015}	{10, 0.025}	{15, 0.03}	{20, 0.03}	{25, 0.035}	{30, 0.04}	{35, 0.045}	{40, 0.045}	{45, 0.05}	{50, 0.055}
{0, 0}	{5, 0.01}	{10, 0.015}	{15, 0.02}	{20, 0.025}	{25, 0.025}	{30, 0.03}	{35, 0.03}	{40, 0.035}	{45, 0.035}	{50, 0.04}
{0, 0}	{5, 0.015}	{10, 0.025}	{15, 0.03}	{20, 0.035}	{25, 0.04}	{30, 0.045}	{35, 0.045}	{40, 0.05}	{45, 0.055}	{50, 0.06}
{0, 0}	{5, 0.015}	{10, 0.02}	{15, 0.025}	{20, 0.03}	{25, 0.035}	{30, 0.035}	{35, 0.04}	{40, 0.04}	{45, 0.045}	{50, 0.05}
{0, 0}	{5, 0.015}	{10, 0.025}	{15, 0.03}	{20, 0.035}	{25, 0.04}	{30, 0.045}	{35, 0.045}	{40, 0.05}	{45, 0.055}	{50, 0.06}
{0, 0}	{5, 0.015}	{10, 0.02}	{15, 0.025}	{20, 0.03}	{25, 0.035}	{30, 0.04}	{35, 0.04}	{40, 0.045}	{45, 0.05}	{50, 0.05}
{0, 0}	{5, 0.02}	{10, 0.03}	{15, 0.035}	{20, 0.04}	{25, 0.045}	{30, 0.05}	{35, 0.055}	{40, 0.06}	{45, 0.065}	{50, 0.07}
{0, 0}	{5, 0.015}	{10, 0.02}	{15, 0.025}	{20, 0.025}	{25, 0.03}	{30, 0.035}	{35, 0.035}	{40, 0.04}	{45, 0.04}	{50, 0.045}
{0, 0}	{5, 0.02}	{10, 0.03}	{15, 0.04}	{20, 0.045}	{25, 0.05}	{30, 0.055}	{35, 0.06}	{40, 0.065}	{45, 0.07}	{50, 0.075}
{0, 0}	{5, 0.015}	{10, 0.025}	{15, 0.03}	{20, 0.03}	{25, 0.035}	{30, 0.04}	{35, 0.045}	{40, 0.045}	{45, 0.05}	{50, 0.055}
{0, 0}	{5, 0.02}	{10, 0.03}	{15, 0.035}	{20, 0.04}	{25, 0.045}	{30, 0.05}	{35, 0.055}	{40, 0.06}	{45, 0.065}	{50, 0.07}
{0, 0}	{5, 0.015}	{10, 0.02}	{15, 0.025}	{20, 0.03}	{25, 0.035}	{30, 0.04}	{35, 0.04}	{40, 0.045}	{45, 0.05}	{50, 0.05}
{0, 0}	{5, 0.02}	{10, 0.025}	{15, 0.03}	{20, 0.035}	{25, 0.04}	{30, 0.045}	{35, 0.05}	{40, 0.055}	{45, 0.06}	{50, 0.06}
{0, 0}	{5, 0.02}	{10, 0.025}	{15, 0.03}	{20, 0.035}	{25, 0.04}	{30, 0.045}	{35, 0.05}	{40, 0.055}	{45, 0.055}	{50, 0.06}
{0, 0}	{5, 0.01}	{10, 0.015}	{15, 0.02}	{20, 0.02}	{25, 0.025}	{30, 0.025}	{35, 0.03}	{40, 0.03}	{45, 0.03}	{50, 0.035}
{0, 0}	{5, 0.015}	{10, 0.02}	{15, 0.025}	{20, 0.03}	{25, 0.035}	{30, 0.04}	{35, 0.045}	{40, 0.045}	{45, 0.05}	{50, 0.05}
{0, 0}	{5, 0.015}	{10, 0.02}	{15, 0.025}	{20, 0.03}	{25, 0.035}	{30, 0.035}	{35, 0.04}	{40, 0.04}	{45, 0.045}	{50, 0.045}
{0, 0}	{5, 0.025}	{10, 0.03}	{15, 0.04}	{20, 0.045}	{25, 0.055}	{30, 0.06}	{35, 0.065}	{40, 0.07}	{45, 0.075}	{50, 0.08}
{0, 0}	{5, 0.015}	{10, 0.02}	{15, 0.025}	{20, 0.03}	{25, 0.035}	{30, 0.035}	{35, 0.04}	{40, 0.04}	{45, 0.045}	{50, 0.045}
{0, 0}	{5, 0.015}	{10, 0.02}	{15, 0.025}	{20, 0.03}	{25, 0.03}	{30, 0.035}	{35, 0.035}	{40, 0.04}	{45, 0.045}	{50, 0.045}
{0, 0}	{5, 0.015}	{10, 0.02}	{15, 0.02}	{20, 0.025}	{25, 0.03}	{30, 0.03}	{35, 0.035}	{40, 0.035}	{45, 0.04}	{50, 0.04}
{0, 0}	{5, 0.015}	{10, 0.025}	{15, 0.03}	{20, 0.035}	{25, 0.04}	{30, 0.04}	{35, 0.045}	{40, 0.05}	{45, 0.05}	{50, 0.055}
{0, 0}	{5, 0.015}	{10, 0.02}	{15, 0.025}	{20, 0.03}	{25, 0.035}	{30, 0.04}	{35, 0.04}	{40, 0.045}	{45, 0.045}	{50, 0.05}
{0, 0}	{5, 0.015}	{10, 0.02}	{15, 0.025}	{20, 0.03}	{25, 0.035}	{30, 0.04}	{35, 0.04}	{40, 0.045}	{45, 0.05}	{50, 0.05}
{0, 0}	{5, 0.015}	{10, 0.02}	{15, 0.025}	{20, 0.025}	{25, 0.03}	{30, 0.03}	{35, 0.035}	{40, 0.035}	{45, 0.04}	{50, 0.04}
{0, 0}	{5, 0.02}	{10, 0.03}	{15, 0.035}	{20, 0.04}	{25, 0.045}	{30, 0.05}	{35, 0.055}	{40, 0.06}	{45, 0.065}	{50, 0.065}
{0, 0}	{5, 0.015}	{10, 0.025}	{15, 0.03}	{20, 0.035}	{25, 0.04}	{30, 0.045}	{35, 0.045}	{40, 0.05}	{45, 0.055}	{50, 0.055}
{0, 0}	{5, 0.015}	{10, 0.02}	{15, 0.025}	{20, 0.03}	{25, 0.035}	{30, 0.04}	{35, 0.04}	{40, 0.045}	{45, 0.05}	{50, 0.05}
{0, 0}	{5, 0.02}	{10, 0.025}	{15, 0.03}	{20, 0.04}	{25, 0.04}	{30, 0.045}	{35, 0.05}	{40, 0.055}	{45, 0.06}	{50, 0.06}
{0, 0}	{5, 0.015}	{10, 0.02}	{15, 0.025}	{20, 0.03}	{25, 0.035}	{30, 0.04}	{35, 0.04}	{40, 0.045}	{45, 0.05}	{50, 0.05}
{0, 0}	{5, 0.01}	{10, 0.015}	{15, 0.02}	{20, 0.025}	{25, 0.025}	{30, 0.03}	{35, 0.03}	{40, 0.035}	{45, 0.035}	{50, 0.035}
{0, 0}	{5, 0.015}	{10, 0.025}	{15, 0.03}	{20, 0.03}	{25, 0.035}	{30, 0.04}	{35, 0.045}	{40, 0.045}	{45, 0.05}	{50, 0.05}
{0, 0}	{5, 0.02}	{10, 0.025}	{15, 0.03}	{20, 0.035}	{25, 0.04}	{30, 0.045}	{35, 0.05}	{40, 0.05}	{45, 0.055}	{50, 0.06}
{0, 0}	{5, 0.015}	{10, 0.02}	{15, 0.025}	{20, 0.03}	{25, 0.03}	{30, 0.035}	{35, 0.04}	{40, 0.04}	{45, 0.045}	{50, 0.045}
{0, 0}	{5, 0.015}	{10, 0.02}	{15, 0.025}	{20, 0.03}	{25, 0.035}	{30, 0.04}	{35, 0.04}	{40, 0.045}	{45, 0.05}	{50, 0.05}
{0, 0}	{5, 0.02}	{10, 0.025}	{15, 0.03}	{20, 0.035}	{25, 0.04}	{30, 0.045}	{35, 0.05}	{40, 0.05}	{45, 0.055}	{50, 0.06}
{0, 0}	{5, 0.02}	{10, 0.025}	{15, 0.03}	{20, 0.035}	{25, 0.04}	{30, 0.045}	{35, 0.045}	{40, 0.05}	{45, 0.055}	{50, 0.06}
{0, 0}	{5, 0.015}	{10, 0.02}	{15, 0.025}	{20, 0.03}	{25, 0.035}	{30, 0.035}	{35, 0.04}	{40, 0.04}	{45, 0.045}	{50, 0.045}
{0, 0}	{5, 0.01}	{10, 0.015}	{15, 0.02}	{20, 0.02}	{25, 0.025}	{30, 0.025}	{35, 0.03}	{40, 0.03}	{45, 0.035}	{50, 0.035}
{0, 0}	{5, 0.015}	{10, 0.025}	{15, 0.03}	{20, 0.03}	{25, 0.035}	{30, 0.04}	{35, 0.045}	{40, 0.045}	{45, 0.05}	{50, 0.055}
{0, 0}	{5, 0.015}	{10, 0.02}	{15, 0.02}	{20, 0.025}	{25, 0.03}	{30, 0.03}	{35, 0.035}	{40, 0.035}	{45, 0.04}	{50, 0.04}
{0, 0}	{5, 0.02}	{10, 0.03}	{15, 0.035}	{20, 0.04}	{25, 0.045}	{30, 0.05}	{35, 0.055}	{40, 0.06}	{45, 0.06}	{50, 0.065}
{0, 0}	{5, 0.015}	{10, 0.025}	{15, 0.03}	{20, 0.035}	{25, 0.04}	{30, 0.04}	{35, 0.045}	{40, 0.05}	{45, 0.05}	{50, 0.055}
{0, 0}	{5, 0.02}	{10, 0.03}	{15, 0.035}	{20, 0.04}	{25, 0.045}	{30, 0.05}	{35, 0.055}	{40, 0.06}	{45, 0.065}	{50, 0.07}
{0, 0}	{5, 0.015}	{10, 0.02}	{15, 0.025}	{20, 0.03}	{25, 0.03}	{30, 0.035}	{35, 0.04}	{40, 0.04}	{45, 0.045}	{50, 0.045}
{0, 0}	{5, 0.015}	{10, 0.02}	{15, 0.025}	{20, 0.03}	{25, 0.03}	{30, 0.035}	{35, 0.04}	{40, 0.04}	{45, 0.045}	{50, 0.045}
{0, 0}	{5, 0.015}	{10, 0.025}	{15, 0.03}	{20, 0.03}	{25, 0.035}	{30, 0.04}	{35, 0.045}	{40, 0.045}	{45, 0.05}	{50, 0.05}
{0, 0}	{5, 0.01}	{10, 0.01}	{15, 0.015}	{20, 0.015}	{25, 0.015}	{30, 0.015}	{35, 0.02}	{40, 0.02}	{45, 0.02}	{50, 0.02}
{0, 0}	{5, 0.015}	{10, 0.02}	{15, 0.025}	{20, 0.03}	{25, 0.035}	{30, 0.035}	{35, 0.04}	{40, 0.045}	{45, 0.045}	{50, 0.05}
{0, 0}	{5, 0.02}	{10, 0.025}	{15, 0.03}	{20, 0.035}	{25, 0.04}	{30, 0.045}	{35, 0.05}	{40, 0.05}	{45, 0.055}	{50, 0.06}
{0, 0}	{5, 0.01}	{10, 0.015}	{15, 0.02}	{20, 0.025}	{25, 0.025}	{30, 0.03}	{35, 0.03}	{40, 0.03}	{45, 0.035}	{50, 0.035}
{0, 0}	{5, 0.015}	{10, 0.02}	{15, 0.02}	{20, 0.025}	{25, 0.03}	{30, 0.03}	{35, 0.035}	{40, 0.035}	{45, 0.04}	{50, 0.04}
{0, 0}	{5, 0.01}	{10, 0.015}	{15, 0.015}	{20, 0.02}	{25, 0.02}	{30, 0.02}	{35, 0.025}	{40, 0.025}	{45, 0.025}	{50, 0.025}
{0, 0}	{5, 0.015}	{10, 0.02}	{15, 0.025}	{20, 0.03}	{25, 0.035}	{30, 0.04}	{35, 0.04}	{40, 0.045}	{45, 0.045}	{50, 0.05}
{0, 0}	{5, 0.02}	{10, 0.025}	{15, 0.035}	{20, 0.04}	{25, 0.045}	{30, 0.05}	{35, 0.05}	{40, 0.055}	{45, 0.06}	{50, 0.065}
{0, 0}	{5, 0.015}	{10, 0.02}	{15, 0.025}	{20, 0.025}	{25, 0.03}	{30, 0.035}	{35, 0.035}	{40, 0.04}	{45, 0.04}	{50, 0.045}
{0, 0}	{5, 0.015}	{10, 0.02}	{15, 0.02}	{20, 0.025}	{25, 0.03}	{30, 0.03}	{35, 0.035}	{40, 0.035}	{45, 0.04}	{50, 0.04}
{0, 0}	{5, 0.02}	{10, 0.025}	{15, 0.03}	{20, 0.035}	{25, 0.04}	{30, 0.045}	{35, 0.05}	{40, 0.055}	{45, 0.055}	{50, 0.06}
{0, 0}	{5, 0.015}	{10, 0.02}	{15, 0.025}	{20, 0.025}	{25, 0.03}	{30, 0.03}	{35, 0.035}	{40, 0.035}	{45, 0.04}	{50, 0.04}
{0, 0}	{5, 0.015}	{10, 0.02}	{15, 0.02}	{20, 0.025}	{25, 0.03}	{30, 0.03}	{35, 0.035}	{40, 0.035}	{45, 0.035}	{50, 0.04}
{0, 0}	{5, 0.015}	{10, 0.02}	{15, 0.02}	{20, 0.025}	{25, 0.03}	{30, 0.03}	{35, 0.035}	{40, 0.035}	{45, 0.04}	{50, 0.04}
{0, 0}	{5, 0.015}	{10, 0.025}	{15, 0.03}	{20, 0.035}	{25, 0.04}	{30, 0.04}	{35, 0.045}	{40, 0.05}	{45, 0.05}	{50, 0.055}
{0, 0}	{5, 0.015}	{10, 0.02}	{15, 0.02}	{20, 0.025}	{25, 0.03}	{30, 0.03}	{35, 0.035}	{40, 0.035}	{45, 0.04}	{50, 0.04}
{0, 0}	{5, 0.015}	{10, 0.02}	{15, 0.025}	{20, 0.03}	{25, 0.035}	{30, 0.035}	{35, 0.04}	{40, 0.045}	{45, 0.045}	{50, 0.05}
{0, 0}	{5, 0.015}	{10, 0.02}	{15, 0.025}	{20, 0.03}	{25, 0.035}	{30, 0.035}	{35, 0.04}	{40, 0.04}	{45, 0.045}	{50, 0.045}
{0, 0}	{5, 0.01}	{10, 0.015}	{15, 0.02}	{20, 0.02}	{25, 0.025}	{30, 0.025}	{35, 0.03}	{40, 0.03}	{45, 0.03}	{50, 0.035}
{0, 0}	{5, 0.01}	{10, 0.015}	{15, 0.015}	{20, 0.02}	{25, 0.02}	{30, 0.025}	{35, 0.025}	{40, 0.03}	{45, 0.03}	{50, 0.03}
{0, 0}	{5, 0.015}	{10, 0.02}	{15, 0.02}	{20, 0.025}	{25, 0.025}	{30, 0.03}	{35, 0.03}	{40, 0.035}	{45, 0.035}	{50, 0.04}
{0, 0}	{5, 0.015}	{10, 0.02}	{15, 0.025}	{20, 0.03}	{25, 0.035}	{30, 0.035}	{35, 0.04}	{40, 0.045}	{45, 0.045}	{50, 0.05}
{0, 0}	{5, 0.015}	{10, 0.02}	{15, 0.025}	{20, 0.03}	{25, 0.035}	{30, 0.035}	{35, 0.04}	{40, 0.045}	{45, 0.045}	{50, 0.05}
{0, 0}	{5, 0.015}	{10, 0.025}	{15, 0.03}	{20, 0.035}	{25, 0.04}	{30, 0.04}	{35, 0.045}	{40, 0.05}	{45, 0.05}	{50, 0.055}
{0, 0}	{5, 0.02}	{10, 0.025}	{15, 0.03}	{20, 0.035}	{25, 0.04}	{30, 0.045}	{35, 0.05}	{40, 0.055}	{45, 0.055}	{50, 0.06}
{0, 0}	{5, 0.015}	{10, 0.02}	{15, 0.025}	{20, 0.025}	{25, 0.03}	{30, 0.035}	{35, 0.035}	{40, 0.04}	{45, 0.04}	{50, 0.045}
{0, 0}	{5, 0.015}	{10, 0.02}	{15, 0.025}	{20, 0.03}	{25, 0.035}	{30, 0.035}	{35, 0.04}	{40, 0.045}	{45, 0.045}	{50, 0.05}
{0, 0}	{5, 0.02}	{10, 0.03}	{15, 0.035}	{20, 0.045}	{25, 0.05}	{30, 0.055}	{35, 0.06}	{40, 0.065}	{45, 0.065}	{50, 0.07}
{0, 0}	{5, 0.015}	{10, 0.025}	{15, 0.03}	{20, 0.035}	{25, 0.04}	{30, 0.04}	{35, 0.045}	{40, 0.05}	{45, 0.055}	{50, 0.055}
{0, 0}	{5, 0.01}	{10, 0.015}	{15, 0.02}	{20, 0.02}	{25, 0.025}	{30, 0.025}	{35, 0.025}	{40, 0.03}	{45, 0.03}	{50, 0.03}
{0, 0}	{5, 0.02}	{10, 0.025}	{15, 0.03}	{20, 0.035}	{25, 0.04}	{30, 0.045}	{35, 0.05}	{40, 0.055}	{45, 0.055}	{50, 0.06}
{0, 0}	{5, 0.02}	{10, 0.025}	{15, 0.03}	{20, 0.035}	{25, 0.04}	{30, 0.045}	{35, 0.05}	{40, 0.055}	{45, 0.055}	{50, 0.06}
{0, 0}	{5, 0.015}	{10, 0.02}	{15, 0.025}	{20, 0.03}	{25, 0.035}	{30, 0.04}	{35, 0.04}	{40, 0.045}	{45, 0.05}	{50, 0.05}
{0, 0}	{5, 0.02}	{10, 0.025}	{15, 0.03}	{20, 0.035}	{25, 0.04}	{30, 0.045}	{35, 0.05}	{40, 0.05}	{45, 0.055}	{50, 0.06}
{0, 0}	{5, 0.015}	{10, 0.02}	{15, 0.02}	{20, 0.025}	{25, 0.03}	{30, 0.03}	{35, 0.035}	{40, 0.035}	{45, 0.04}	{50, 0.04}
{0, 0}	{5, 0.015}	{10, 0.02}	{15, 0.025}	{20, 0.025}	{25, 0.03}	{30, 0.035}	{35, 0.035}	{40, 0.04}	{45, 0.04}	{50, 0.045}
[truncated: 1,000 more rows]
